# Supplementary material for: Application of synchrotron through-the-substrate microdiffraction to crystals in polished thin sections
Source: IUCrJ. 2015 Jun 11;2(Pt 4):452–63. doi: 10.1107/S2052252515007794 (PMC4491317; doi:10.1107/S2052252515007794)
Supplement: Supplementary file 1 [file m-02-00452-sup1.zip]

Archive with 40 entries (34 files):
- Suppl_files_Rius/Axinite_merging&scaling&LS/
- Suppl_files_Rius/Axinite_merging&scaling&LS/axi_sca.HKL
- Suppl_files_Rius/Axinite_merging&scaling&LS/axi_sca.ins
- Suppl_files_Rius/Axinite_merging&scaling&LS/AXI_SCA.LPT
- Suppl_files_Rius/Axinite_merging&scaling&LS/axi_sca.res
- Suppl_files_Rius/Axinite_merging&scaling&LS/Suppl_Axinite.docx
- Suppl_files_Rius/Axinite_mvolumes_orientation/
- Suppl_files_Rius/Axinite_mvolumes_orientation/maxi1_04_FULL.OUT
- Suppl_files_Rius/Axinite_mvolumes_orientation/maxi2_04_FULL.OUT
- Suppl_files_Rius/Axinite_mvolumes_orientation/maxi3_04_FULL.OUT
- Suppl_files_Rius/Axinite_mvolumes_orientation/maxi7_04_FULL.OUT
- Suppl_files_Rius/Axinite_mvolumes_orientation/NAXI10_03_FULL.OUT
- Suppl_files_Rius/Axinite_mvolumes_orientation/NAXI14_03_FULL.OUT
- Suppl_files_Rius/Axinite_mvolumes_orientation/NAXI8_03_FULL.OUT
- Suppl_files_Rius/Diopside_merging&scaling&LS/
- Suppl_files_Rius/Diopside_merging&scaling&LS/diops_1248.HKL
- Suppl_files_Rius/Diopside_merging&scaling&LS/diops_1248.ins
- Suppl_files_Rius/Diopside_merging&scaling&LS/diops_1248.res
- Suppl_files_Rius/Diopside_merging&scaling&LS/Suppl_Diopside.docx
- Suppl_files_Rius/Diopside_orientation/
- Suppl_files_Rius/Diopside_orientation/DIOPS1_01_FULL.OUT
- Suppl_files_Rius/Diopside_orientation/DIOPS1_01_REF.OUT
- Suppl_files_Rius/Diopside_orientation/DIOPS2_01_FULL.OUT
- Suppl_files_Rius/Diopside_orientation/DIOPS2_01_REF.OUT
- Suppl_files_Rius/Diopside_orientation/DIOPS3_01_FULL.OUT
- Suppl_files_Rius/Diopside_orientation/DIOPS3_01_REF.OUT
- Suppl_files_Rius/Diopside_orientation/DIOPS4_03_FULL.OUT
- Suppl_files_Rius/Diopside_orientation/DIOPS4_03_REF.OUT
- Suppl_files_Rius/Garnet_merging&scaling&LS/
- Suppl_files_Rius/Garnet_merging&scaling&LS/granat1_12345.HKL
- Suppl_files_Rius/Garnet_merging&scaling&LS/granat1_12345.ins
- Suppl_files_Rius/Garnet_merging&scaling&LS/granat1_12345.res
- Suppl_files_Rius/Garnet_merging&scaling&LS/Suppl_Garnet.docx
- Suppl_files_Rius/Garnet_orientation/
- Suppl_files_Rius/Garnet_orientation/granat1_01.OUT
- Suppl_files_Rius/Garnet_orientation/granat1_02.OUT
- Suppl_files_Rius/Garnet_orientation/granat1_03.OUT
- Suppl_files_Rius/Garnet_orientation/granat1_03_FULL.OUT
- Suppl_files_Rius/Garnet_orientation/granat1_04.OUT
- Suppl_files_Rius/Garnet_orientation/granat1_05.OUT
