# Supplementary material for: Application of synchrotron through-the-substrate microdiffraction to crystals in polished thin sections
Source: IUCrJ. 2015 Jun 11;2(Pt 4):452–63. doi: 10.1107/S2052252515007794 (PMC4491317; doi:10.1107/S2052252515007794)
Supplement: Supplementary file 1 [file m-02-00452-sup1.zip › Suppl_files_Rius/Axinite_merging&scaling&LS/axi_sca.HKL]

   4   0   0     1736.56       41.67
   5   0   0     2498.56       49.99
   6   0   0      344.21       18.55
  -4   1   0      786.24       28.04
   1   1   0      125.36       11.20
   2   1   0     1023.06       31.99
   3   1   0     1212.43       34.82
   5   1   0      234.40       15.31
  -5   2   0      491.51       22.17
   2   2   0      605.67       24.61
   3   2   0      786.24       28.04
   4   2   0       94.58        9.73
   5   2   0      415.08       20.37
   0   3   0      274.19       16.56
   1   3   0     3735.96       61.12
   3   3   0     9813.07       99.06
   4   3   0     1576.73       39.71
   5   3   0    31871.43      178.53
  -1   4   0     3740.83       61.16
   0   4   0     2990.82       54.69
   1   4   0     2841.74       53.31
   2   4   0    18704.58      136.76
   3   4   0      433.88       20.83
   4   4   0     4418.28       66.47
   5   4   0      401.68       20.04
   6   4   0      106.46       10.32
  -1   5   0     1840.23       42.90
   1   5   0     1628.17       40.35
   2   5   0      178.95       13.38
   3   5   0     2180.94       46.70
   4   5   0      384.84       19.62
   5   5   0      307.03       17.52
  -2   6   0     1404.68       37.48
  -1   6   0      248.33       15.76
   0   6   0     5077.41       71.26
   2   6   0     4705.47       68.60
   4   6   0     1058.10       32.53
   5   6   0      537.50       23.18
  -2   7   0     2152.33       46.39
   0   7   0      992.86       31.51
   4   7   0     2049.85       45.28
   0   8   0     2877.31       53.64
   1   8   0      741.34       27.23
   2   8   0     5977.43       77.31
  -2  -8   1     2198.13       46.88
   0  -8   1     2527.93       50.28
  -3  -7   1      486.30       22.05
  -2  -7   1     1378.23       37.12
  -1  -7   1     1514.27       38.91
   1  -7   1     4619.27       67.97
   2  -7   1     1090.80       33.03
  -3  -6   1      841.12       29.00
   0  -6   1     6987.30       83.59
   1  -6   1     2746.46       52.41
  -3  -5   1    13829.82      117.60
  -2  -5   1      798.54       28.26
  -1  -5   1    10025.49      100.13
   0  -5   1      310.90       17.63
   1  -5   1     9125.07       95.53
  -5  -4   1      811.68       28.49
  -4  -4   1      529.56       23.01
  -2  -4   1      430.62       20.75
   0  -4   1      533.65       23.10
   1  -4   1     6989.71       83.60
  -6  -3   1     1187.67       34.46
  -5  -3   1     1014.89       31.86
  -3  -3   1      172.11       13.12
  -2  -3   1      863.68       29.39
  -1  -3   1     4035.38       63.52
   0  -3   1     1330.77       36.48
  -5  -2   1     1340.24       36.61
  -4  -2   1      841.47       29.01
  -3  -2   1     3163.73       56.25
  -2  -2   1     3419.80       58.48
  -1  -2   1     1158.59       34.04
   0  -2   1      337.11       18.36
   6  -2   1     3866.82       62.18
  -6  -1   1      167.88       12.96
  -5  -1   1      216.72       14.72
  -4  -1   1      224.23       14.97
  -3  -1   1     6116.49       78.21
  -2  -1   1     8717.19       93.37
  -1  -1   1     1191.21       34.51
   0  -1   1      787.86       28.07
   1  -1   1      453.60       21.30
   2  -1   1      434.42       20.84
   3  -1   1     4712.92       68.65
   4  -1   1      135.41       11.64
   5  -1   1      719.98       26.83
   6  -1   1      369.57       19.22
  -6   0   1     7073.00       84.10
  -5   0   1      390.62       19.76
  -2   0   1    14067.17      118.61
  -1   0   1      354.44       18.83
   1   0   1      139.16       11.80
   2   0   1      198.43       14.09
   3   0   1     8292.97       91.07
   4   0   1      160.79       12.68
   5   0   1      150.59       12.27
  -4   1   1     1704.39       41.28
  -3   1   1    10251.23      101.25
  -2   1   1     4721.81       68.72
   0   1   1     2606.05       51.05
   2   1   1     2226.30       47.18
   3   1   1      794.49       28.19
   5   1   1      523.18       22.87
   6   1   1      231.07       15.20
  -5   2   1     2319.99       48.17
   0   2   1      958.94       30.97
   2   2   1      129.65       11.39
   3   2   1     1216.80       34.88
   4   2   1     5210.62       72.18
   5   2   1      340.77       18.46
  -1   3   1    18912.37      137.52
   0   3   1     1746.97       41.80
   2   3   1     1022.43       31.98
   4   3   1      872.20       29.53
   6   3   1      351.40       18.75
  -1   4   1      756.86       27.51
   0   4   1    10327.34      101.62
   2   4   1     9098.18       95.38
   3   4   1      551.52       23.48
   4   4   1     1567.46       39.59
   5   4   1      316.51       17.79
  -1   5   1    24356.28      156.06
   1   5   1      196.01       14.00
   2   5   1     1232.84       35.11
  -2   6   1     1138.29       33.74
  -1   6   1     4575.28       67.64
   1   6   1      380.41       19.50
   2   6   1     3648.43       60.40
   3   6   1     1536.16       39.19
   4   6   1     5588.01       74.75
  -2   7   1     1991.74       44.63
   0   7   1     1793.47       42.35
   1   7   1      694.72       26.36
   2   7   1      785.27       28.02
   3   7   1      579.99       24.08
   0  -7   2      467.84       21.63
   1  -7   2     2210.50       47.02
  -4  -6   2     1013.08       31.83
  -3  -6   2     1633.46       40.42
  -2  -6   2      593.87       24.37
  -1  -6   2     3380.49       58.14
   1  -6   2      230.45       15.18
   2  -6   2     1040.79       32.26
   3  -6   2     1754.41       41.89
  -5  -5   2     2901.88       53.87
  -4  -5   2      418.53       20.46
  -3  -5   2     2905.82       53.91
  -2  -5   2      502.62       22.42
  -1  -5   2     1931.93       43.95
   0  -5   2      222.45       14.91
   1  -5   2     3213.72       56.69
   3  -5   2     7690.02       87.69
  -5  -4   2     1964.97       44.33
  -4  -4   2      295.86       17.20
  -3  -4   2     1234.80       35.14
  -2  -4   2      331.26       18.20
  -1  -4   2      632.72       25.15
   0  -4   2     4248.72       65.18
   2  -4   2     7870.50       88.72
   3  -4   2      539.46       23.23
   5  -4   2      283.37       16.83
  -5  -3   2      243.57       15.61
  -4  -3   2      160.62       12.67
  -3  -3   2      335.45       18.32
  -2  -3   2      550.82       23.47
   0  -3   2     2119.61       46.04
   1  -3   2      435.33       20.86
   2  -3   2     1709.22       41.34
   4  -3   2     2192.14       46.82
  -5  -2   2     2813.71       53.04
  -4  -2   2      105.86       10.29
  -3  -2   2      218.91       14.80
  -2  -2   2     1247.01       35.31
   1  -2   2     2105.37       45.88
   2  -2   2     1815.70       42.61
   3  -2   2      552.65       23.51
   4  -2   2      351.46       18.75
   5  -2   2      318.25       17.84
  -5  -1   2      407.27       20.18
  -3  -1   2      275.17       16.59
  -1  -1   2     8043.49       89.69
   0  -1   2      364.92       19.10
   1  -1   2     5350.99       73.15
   2  -1   2     6259.48       79.12
   3  -1   2     2415.33       49.15
   4  -1   2     7826.68       88.47
   5  -1   2     4897.85       69.98
   6  -1   2      146.60       12.11
  -5   0   2     1627.51       40.34
  -4   0   2     5981.83       77.34
  -3   0   2      599.83       24.49
  -2   0   2      314.35       17.73
  -1   0   2     8426.33       91.80
   0   0   2      100.74       10.04
   2   0   2      145.36       12.06
   3   0   2      268.41       16.38
   4   0   2      465.74       21.58
   5   0   2      287.32       16.95
   6   0   2      124.57       11.16
  -4   1   2     4280.07       65.42
  -1   1   2      110.10       10.49
   1   1   2      119.86       10.95
   3   1   2      268.32       16.38
   4   1   2       87.89        9.38
   5   1   2     9286.50       96.37
  -2   2   2      344.80       18.57
  -1   2   2     5201.38       72.12
   0   2   2      691.78       26.30
   1   2   2      362.36       19.04
   2   2   2      887.52       29.79
   3   2   2      927.13       30.45
   6   2   2      782.19       27.97
  -5   3   2     8250.04       90.83
  -4   3   2      881.21       29.69
   0   3   2      562.87       23.72
   1   3   2     2266.57       47.61
   2   3   2       76.36        8.74
   3   3   2       81.01        9.00
   4   3   2     9282.30       96.34
   5   3   2      575.60       23.99
  -1   4   2     1308.07       36.17
   0   4   2     2193.10       46.83
   1   4   2     9499.67       97.47
   4   4   2      669.96       25.88
   5   4   2     2768.17       52.61
   0   5   2      513.08       22.65
   2   5   2     1050.44       32.41
   3   5   2      598.45       24.46
   4   5   2     3185.28       56.44
  -2   6   2     2492.14       49.92
  -1   6   2     4489.10       67.00
   0   6   2     7596.69       87.16
   2   6   2    15497.18      124.49
   4   6   2     1557.31       39.46
   1   7   2      474.59       21.79
   1   8   2      580.54       24.09
   2   8   2      645.16       25.40
  -1  -7   3      270.69       16.45
   0  -7   3      744.00       27.28
   2  -7   3      256.46       16.01
  -3  -6   3      225.38       15.01
  -2  -6   3      248.83       15.77
  -1  -6   3     1536.47       39.20
   1  -6   3     5458.68       73.88
   2  -6   3     7239.89       85.09
  -4  -5   3     2268.21       47.63
  -3  -5   3     1054.77       32.48
  -2  -5   3      772.42       27.79
  -1  -5   3    12218.14      110.54
   2  -5   3     1158.74       34.04
   3  -5   3     4200.12       64.81
  -5  -4   3      164.06       12.81
  -4  -4   3     1134.66       33.68
  -2  -4   3      138.30       11.76
  -1  -4   3      477.48       21.85
   0  -4   3     3737.14       61.13
   1  -4   3      363.58       19.07
   2  -4   3     1506.54       38.81
   5  -4   3      265.33       16.29
  -5  -3   3     1458.47       38.19
  -4  -3   3     1109.66       33.31
  -3  -3   3     4928.62       70.20
  -2  -3   3     3945.32       62.81
  -1  -3   3      254.90       15.97
   1  -3   3      558.81       23.64
   2  -3   3      218.49       14.78
   4  -3   3     3794.73       61.60
  -5  -2   3      327.98       18.11
  -4  -2   3     8552.32       92.48
  -3  -2   3      216.20       14.70
  -2  -2   3    13440.44      115.93
  -1  -2   3     3139.57       56.03
   0  -2   3     1138.10       33.74
   1  -2   3     2597.55       50.97
   2  -2   3      239.67       15.48
   4  -2   3    11056.71      105.15
   5  -2   3      396.38       19.91
   6  -2   3      162.65       12.75
  -4  -1   3      333.28       18.26
  -3  -1   3      523.58       22.88
  -2  -1   3     4402.60       66.35
   0  -1   3     5805.16       76.19
   1  -1   3    13848.68      117.68
   2  -1   3      252.92       15.90
   3  -1   3     5551.48       74.51
   4  -1   3     2769.57       52.63
   5  -1   3     1005.38       31.71
  -5   0   3      303.04       17.41
  -3   0   3     1018.80       31.92
  -1   0   3      762.10       27.61
   0   0   3     6031.53       77.66
   1   0   3    13200.17      114.89
   2   0   3     8139.23       90.22
   3   0   3     4069.06       63.79
   4   0   3     3679.88       60.66
   5   0   3      438.92       20.95
  -5   1   3      940.68       30.67
  -3   1   3     6439.78       80.25
  -2   1   3      716.78       26.77
  -1   1   3    16222.60      127.37
   1   1   3    15294.65      123.67
   3   1   3    17284.42      131.47
   6   1   3     1932.90       43.96
  -5   2   3      748.37       27.36
  -1   2   3      177.95       13.34
   0   2   3     2665.79       51.63
   1   2   3      668.43       25.85
   2   2   3      925.50       30.42
   3   2   3     2247.59       47.41
   4   2   3      613.37       24.77
   5   2   3     7370.00       85.85
   6   2   3     3270.16       57.19
  -3   3   3     2546.14       50.46
  -1   3   3     3264.17       57.13
   2   3   3      260.52       16.14
   4   3   3      470.04       21.68
   5   3   3      214.03       14.63
   6   3   3     2607.72       51.07
  -4   4   3      826.45       28.75
  -3   4   3     1078.93       32.85
  -1   4   3     2755.83       52.50
   0   4   3     1618.68       40.23
   2   4   3     1949.36       44.15
   3   4   3      896.69       29.94
   4   4   3    12354.68      111.15
   5   4   3      369.55       19.22
   6   4   3     3416.49       58.45
   0   5   3     5324.23       72.97
   1   5   3      396.26       19.91
   2   5   3     2066.14       45.45
   4   5   3      169.75       13.03
   5   5   3     3150.63       56.13
  -2   6   3     8246.73       90.81
  -1   6   3     2251.85       47.45
   2   6   3     5877.16       76.66
   3   6   3     2222.05       47.14
   4   6   3     2009.65       44.83
   5   6   3      520.02       22.80
  -1   7   3     3012.34       54.88
   1   7   3      588.02       24.25
   3   7   3      966.81       31.09
   4   7   3      376.91       19.41
   0  -7   4     2797.71       52.89
   1  -7   4     5600.96       74.84
  -3  -6   4     4302.83       65.60
  -2  -6   4     6766.47       82.26
  -1  -6   4     1346.15       36.69
   0  -6   4      431.01       20.76
   2  -6   4      285.03       16.88
  -3  -5   4     1162.08       34.09
  -2  -5   4      936.38       30.60
  -1  -5   4    25202.86      158.75
   0  -5   4     1415.30       37.62
   1  -5   4     4439.87       66.63
   2  -5   4     3268.34       57.17
   3  -5   4     2013.41       44.87
  -4  -4   4     5803.72       76.18
  -3  -4   4      683.24       26.14
  -2  -4   4     4327.39       65.78
   0  -4   4    10567.90      102.80
   1  -4   4      441.23       21.01
   2  -4   4      451.11       21.24
   3  -4   4      230.71       15.19
  -4  -3   4      419.29       20.48
  -3  -3   4     1621.95       40.27
  -2  -3   4      185.92       13.64
  -1  -3   4      222.25       14.91
   1  -3   4      771.30       27.77
   2  -3   4    18446.51      135.82
   3  -3   4     9046.46       95.11
   4  -3   4     4527.37       67.29
   5  -3   4      710.97       26.66
  -4  -2   4      244.10       15.62
  -3  -2   4      184.51       13.58
  -2  -2   4      869.70       29.49
   0  -2   4     6461.93       80.39
   1  -2   4      418.67       20.46
   3  -2   4     1792.74       42.34
   4  -2   4    16052.10      126.70
   5  -2   4     1756.26       41.91
  -4  -1   4      191.33       13.83
   0  -1   4     9812.35       99.06
   2  -1   4     1272.07       35.67
   3  -1   4     3313.56       57.56
   4  -1   4     2009.17       44.82
   5  -1   4     4335.96       65.85
  -4   0   4      282.51       16.81
  -3   0   4     7499.12       86.60
  -2   0   4    15826.33      125.80
  -1   0   4     3500.60       59.17
   0   0   4     4550.52       67.46
   1   0   4     1534.68       39.17
   3   0   4      472.82       21.74
   4   0   4     1582.95       39.79
   5   0   4      195.55       13.98
   6   0   4      170.46       13.06
  -3   1   4    11788.78      108.58
  -1   1   4      219.38       14.81
   1   1   4      593.23       24.36
   2   1   4      778.96       27.91
   3   1   4      599.16       24.48
   4   1   4      222.67       14.92
  -3   2   4      312.48       17.68
  -2   2   4     1556.13       39.45
  -1   2   4     8765.67       93.63
   1   2   4      359.63       18.96
   2   2   4      801.54       28.31
   4   2   4     3206.65       56.63
   5   2   4      450.54       21.23
   6   2   4     1086.76       32.97
   0   3   4     5862.06       76.56
   1   3   4      313.44       17.70
   2   3   4    23681.07      153.89
   3   3   4     6507.08       80.67
   4   3   4     9484.52       97.39
   5   3   4      910.36       30.17
   6   3   4     1196.27       34.59
  -3   4   4     3646.33       60.38
  -2   4   4     4756.23       68.97
  -1   4   4     1030.80       32.11
   0   4   4    40531.61      201.32
   1   4   4      826.03       28.74
   2   4   4    24953.93      157.97
   3   4   4      503.63       22.44
   4   4   4     1516.59       38.94
   0   5   4      458.16       21.40
   1   5   4      501.19       22.39
   2   5   4     1069.94       32.71
   3   5   4      541.20       23.26
   4   5   4     1088.00       32.98
  -2   6   4     2938.22       54.21
   0   6   4     1895.10       43.53
   1   6   4      976.63       31.25
   2   6   4      205.64       14.34
   2   7   4      640.11       25.30
   3   7   4     1709.52       41.35
   0  -6   5     1114.56       33.39
   2  -6   5       60.19        7.76
  -3  -5   5      273.47       16.54
  -2  -5   5     4179.06       64.65
  -1  -5   5      581.51       24.11
  -3  -4   5      467.68       21.63
  -2  -4   5     1509.27       38.85
  -1  -4   5     1326.46       36.42
   1  -4   5     1346.74       36.70
   2  -4   5      471.18       21.71
   4  -4   5     1119.68       33.46
  -3  -3   5      415.35       20.38
  -2  -3   5     6939.32       83.30
  -1  -3   5     3660.30       60.50
   0  -3   5     8542.06       92.42
   1  -3   5     5246.51       72.43
   2  -3   5      173.31       13.16
   3  -3   5      665.38       25.80
   5  -3   5     3818.42       61.79
  -4  -2   5      531.78       23.06
  -3  -2   5      506.89       22.51
  -1  -2   5     3732.82       61.10
   0  -2   5    22213.28      149.04
   1  -2   5     2415.46       49.15
   2  -2   5     1412.23       37.58
   3  -2   5     6153.10       78.44
   5  -2   5      252.73       15.90
  -4  -1   5     2075.94       45.56
  -3  -1   5    10930.56      104.55
  -1  -1   5     1713.40       41.39
   0  -1   5      533.40       23.10
   1  -1   5      498.58       22.33
   2  -1   5     3362.61       57.99
   3  -1   5     3205.02       56.61
  -4   0   5     2654.86       51.53
  -3   0   5    11297.71      106.29
  -2   0   5     6116.98       78.21
  -1   0   5     1304.01       36.11
   0   0   5      344.01       18.55
   1   0   5      497.05       22.29
   2   0   5      208.81       14.45
   3   0   5     4166.39       64.55
   4   0   5     4291.41       65.51
   5   0   5     9979.82       99.90
   6   0   5     1449.85       38.08
  -2   1   5     2398.06       48.97
   1   1   5     1088.82       33.00
   2   1   5     2449.89       49.50
   3   1   5      241.31       15.53
   4   1   5     2060.11       45.39
   5   1   5     8667.71       93.10
   6   1   5      858.10       29.29
  -3   2   5      931.97       30.53
  -2   2   5     1072.90       32.76
  -1   2   5     1381.11       37.16
   0   2   5      704.68       26.55
   1   2   5     2088.62       45.70
   2   2   5     5173.33       71.93
   3   2   5      592.53       24.34
   4   2   5     2089.99       45.72
   5   2   5     1766.93       42.03
  -2   3   5     7804.70       88.34
   0   3   5     8636.65       92.93
   2   3   5      609.66       24.69
   3   3   5     1681.05       41.00
   5   3   5     4899.96       70.00
  -2   4   5     7010.41       83.73
   0   4   5     1081.02       32.88
   3   4   5     3408.05       58.38
   4   4   5      803.67       28.35
   5   4   5      145.39       12.06
   0   5   5      458.83       21.42
   1   5   5      606.21       24.62
   2   5   5      979.85       31.30
   4   5   5      418.07       20.45
  -1   6   5      527.47       22.97
   1   6   5     4654.58       68.22
   3   6   5     1879.25       43.35
   0  -5   6      725.77       26.94
   1  -5   6     1707.84       41.33
   2  -5   6     2077.11       45.58
  -2  -4   6      319.32       17.87
   0  -4   6      869.48       29.49
  -3  -3   6      555.03       23.56
  -1  -3   6     1710.01       41.35
   1  -3   6     2330.17       48.27
   3  -3   6      265.69       16.30
   4  -3   6      344.90       18.57
  -3  -2   6     2528.31       50.28
  -1  -2   6     4288.66       65.49
   0  -2   6     2119.85       46.04
   1  -2   6      273.18       16.53
   3  -2   6      750.31       27.39
  -2  -1   6     1357.09       36.84
   0  -1   6      558.45       23.63
   1  -1   6      230.65       15.19
   2  -1   6     5523.55       74.32
   5  -1   6      995.97       31.56
  -2   0   6     2131.56       46.17
  -1   0   6     6124.57       78.26
   0   0   6      516.16       22.72
   1   0   6     1902.94       43.62
   2   0   6     3999.63       63.24
   4   0   6     3364.07       58.00
  -2   1   6      296.62       17.22
   0   1   6     3051.14       55.24
   1   1   6     1430.25       37.82
   2   1   6     3514.90       59.29
   3   1   6      814.72       28.54
   4   1   6     2205.08       46.96
   5   1   6      237.07       15.40
  -3   2   6     3045.61       55.19
  -2   2   6     1515.69       38.93
   0   2   6     4474.25       66.89
   1   2   6      169.10       13.00
   3   2   6     1806.42       42.50
  -1   3   6     6887.09       82.99
   0   3   6      498.72       22.33
   1   3   6      487.21       22.07
   2   3   6      202.92       14.24
   3   3   6     2986.67       54.65
   4   3   6     2521.46       50.21
   5   3   6     1678.13       40.96
  -1   4   6     2421.18       49.21
   1   4   6     4106.99       64.09
   3   4   6     2293.77       47.89
   0   5   6      612.36       24.75
   2   5   6     1616.84       40.21
   3   5   6      498.65       22.33
   4   5   6     1359.46       36.87
   0  -4   7     5868.41       76.61
   1  -4   7      424.27       20.60
   2  -4   7     3133.70       55.98
   1  -3   7      297.53       17.25
   2  -3   7      759.19       27.55
  -1  -2   7      795.02       28.20
   1  -2   7     1500.46       38.74
   2  -2   7     2170.68       46.59
   3  -2   7     2519.45       50.19
   4  -2   7     1259.07       35.48
   2  -1   7      380.18       19.50
   3  -1   7     1017.53       31.90
   4  -1   7     2147.52       46.34
  -2   0   7      894.13       29.90
  -1   0   7      927.46       30.45
   1   0   7     1289.09       35.90
   4   0   7     1433.44       37.86
  -2   1   7     4045.68       63.61
   0   1   7     3194.18       56.52
   1   1   7      756.41       27.50
   4   1   7      797.53       28.24
  -1   2   7      756.71       27.51
   2   2   7      803.09       28.34
  -1   3   7     2673.91       51.71
   0   3   7     2659.04       51.57
   1   3   7      523.09       22.87
   2   3   7     3841.51       61.98
   3   3   7     2032.06       45.08
   4   3   7     2864.56       53.52
   1   4   7     5450.26       73.83
   2   4   7     2212.29       47.03
   3   4   7     3075.92       55.46
   1  -2   8      508.35       22.55
   0  -1   8     1574.66       39.68
   1  -1   8     4181.57       64.67
   2  -1   8     2208.65       47.00
   3  -1   8     2418.67       49.18
   0   0   8     2641.72       51.40
   1   0   8      523.23       22.87
   2   0   8      182.21       13.50
   3   0   8     2532.90       50.33
   0   1   8      952.57       30.86
   2   1   8     2230.15       47.22
   3   1   8     1594.03       39.93
   1   2   8      563.23       23.73
   3   2   8      676.93       26.02
   2   3   8     6155.15       78.45
