# Supplementary material for: Application of synchrotron through-the-substrate microdiffraction to crystals in polished thin sections
Source: IUCrJ. 2015 Jun 11;2(Pt 4):452–63. doi: 10.1107/S2052252515007794 (PMC4491317; doi:10.1107/S2052252515007794)
Supplement: Supplementary file 1 [file m-02-00452-sup1.zip › Suppl_files_Rius/Axinite_merging&scaling&LS/axi_sca.ins]

TITL AXINITE (SUERT) P-1 ALBA:12_DES_14 UNIQUE_FILE with merged AX2
CELL  0.4246 7.1233   8.8906    9.2070  87.7840   77.218   81.6510
ZERR  2     0.0005   0.0003   0.0006   0.001   0.001   0.001
LATT 1
SFAC   FE CA SI AL  O  B
UNIT    2  4  8  4 32  2
TEMP    20
L.S. 10
OMIT -3   0  5
OMIT  0  -1  3
BOND 0.5
FMAP 2
LIST 4
ACTA
WGHT    0.100000
FVAR       0.16559   1.000    1.000    1.000
Ca1      2     0.1855  0.9161  0.5981  21.0000  0.05
Ca2      2     0.2519  0.3924  0.1558  31.0000  0.05
X3       1     0.7663  0.8879  0.0938  41.0000  0.05
Al4      4     0.0596  0.7465  0.2977  11.0000  0.05
Al5      4     0.3621  0.5801  0.4315  11.0000  0.05
Si6      3     0.6926  0.9932  0.7565  11.0000  0.05
Si7      3     0.2124  0.7693  0.9563  11.0000  0.05
Si8      3     0.3597  0.2238  0.4817  11.0000  0.05
Si9      3     0.7899  0.5214  0.2172  11.0000  0.05
B10      6     0.4532  0.7142  0.1329  11.0000  0.05
O11      5     0.1289  0.9328  0.3422  11.0000  0.05
O12      5     0.3155  0.6493  0.2491  11.0000  0.05
O13      5     0.9881  0.5562  0.2498  11.0000  0.05
O14      5     0.7972  0.8251  0.3721  11.0000  0.05
O15      5     0.7029  0.6249  0.5987  11.0000  0.05
O16      5     0.0650  0.8019  0.0991  11.0000  0.05
O17      5     0.4469  0.8792  0.1620  11.0000  0.05
O18      5     0.4249  0.6828  0.9911  11.0000  0.05
O19      5     0.3856  0.0923  0.3678  11.0000  0.05
O20      5     0.6222  0.4967  0.3693  11.0000  0.05
O21      5     0.2478  0.1361  0.1295  11.0000  0.05
O22      5     0.5652  0.2423  0.5133  11.0000  0.05
O23      5     0.8634  0.3583  0.1270  11.0000  0.05
O24      5     0.7751  0.0958  0.1727  11.0000  0.05
O25      5     0.3252  0.3640  0.8850  11.0000  0.05
OH26     5     0.1106  0.6802  0.4970  11.0000  0.05
HKLF  4
END 
