# Supplementary material for: Application of synchrotron through-the-substrate microdiffraction to crystals in polished thin sections
Source: IUCrJ. 2015 Jun 11;2(Pt 4):452–63. doi: 10.1107/S2052252515007794 (PMC4491317; doi:10.1107/S2052252515007794)
Supplement: Supplementary file 1 [file m-02-00452-sup1.zip › Suppl_files_Rius/Axinite_merging&scaling&LS/AXI_SCA.LPT]

 ==============================================================================
             DIRECT METHODS STRUCTURE SOLUTION BY DELTA RECYCLING
             XLENS_P5: Versio 1 /1 Octubre 2013
              Author: Prof. Jordi Rius
              Institut de Ciencia de Materials de Barcelona (CSIC)
              Reference: Rius J. (2012) Acta Cryst. A68 399-400
              Date is 11- 1-2015 at 11:17:29
              Lahey/Fujitsu Fortran Compiler
 ==============================================================================

     CRYSTAL DATA:
     =============
     AXINITA(PONT DE SUERT) P-1 V=568.30,AX2, t=3s, CELLA DAJUST                

     A=   7.155      B=   8.955     C=   9.186
     ALPHA=   88.16  BETA=   77.35  GAMMA=   81.56

     VOLUME (A3)=        568.06

     (SINT/L)2=  0.005237*H2 + 0.003186*K2 + 0.003112*L2 +
                -0.001170*HK +-0.001751*HL + 0.000000*KL

     BRAVAIS LATTICE IS  P  CENTRED AT:

       1)  0.000000       0.000000       0.000000

      SYMMETRY OPERATIONS: 

      R11  R12  R13     R21  R22  R23     R31  R32  R33    T1     T2     T3

  1)    1    0    0       0    1    0       0    0    1    0.00   0.00   0.00

     STRUCTURE TREATED AS CENTROSYMMETRIC

     TYPE OF RADIATION IS X-RAYS

          UNIT CELL CONTENTS
      SYMBOL  ATOMIC_NUMBER    NUMBER IN CELL    TYPE    SCAT_POWER
        CA         20                6            1          20.00
        SI         14                8            2          14.00
        AL         13                4            3          13.00
        O           8               32            4           8.00
        B           5                2            5           5.00
        H           1                2            6           1.00
------------------------------------------------------------------------------

     FORBIDDEN REFLECTIONS IN DATA FILE *.HKL:
     ========================================
    H    K    L         XO         DXO         <XO>     NEQ


------------------------------------------------------------------------------

     DATA REDUCTION:
     ==============

     INPUT DATA ARE F**2
     UNIQUE REFLECTIONS WITH AVERAGED INPUT DATA
     DATA COMPLETENESS (%)  UP TO DSFOU:      64.669

     Rint(I) in (%):   0.00000  Nref:         0
     Rint(F) in (%):   0.00000

     ds_interval        Rsig(I)   Rsig(F)      Nref
  
     DSMIN (ANGS.):            1.0804
     DSFOU (ANGS.):            1.0804
     N.REF in XLASI.HKL=          615
     N.REF in XLMISS.HKL=         336
     N.REF in XLHEM.HKL=          615
     HMAX=    6  KMAX=    8  LMAX=    8
  

------------------------------------------------------------------------------

     DATA SCALING:
     ============

      SHELL  DMEAN  DINF   SFC2/SFO2  Nref/Shell    <FO2>  

        1     2.33  1.85      1.25328       126  3363.    
        2     1.61  1.47      0.82991       137  3491.    
        3     1.36  1.28      0.71610       120  3413.    
        4     1.22  1.16      1.22637       113  1783.    
        5     1.12  1.08      1.09478       119  1807.    

      SCALE FACTOR:       1.0672
      B OVERALL   :       -0.7419
      R(Wilson):       42.1947
      DSFOU        :       1.0804

------------------------------------------------------------------------------

     DATA NORMALISING:
     ================

     NUMBER OF INPUT REFLEXIONS =   615
     NUMBER OF OBSERVED REFLEXIONS =   615
     F(ABS)  =  F(EXP) /          1.0672

     RANGE OF D-VALUES:          >1.89 -- 1.34 -- 1.09 -- 0.94 -- 0.84
     OBSERVED REFLEXIONS       123     224     247      21       0
     MEASURED REFLEXIONS       123     224     247      21       0

     MAXIMUM         H         K         L
     INDICES         6         8         8

                   CENT    ACENT     HK0     0KL     H0L    REST
     </E2-1/>      0.968   0.736   1.033   0.911   1.037   0.895

     <E**2> ACCORDING TO PARITY GROUPS ( D-SPACING > 1.080)
        ALL     GGG     GGU     GUG     GUU     UGG     UGU     UUG     UUU
E^2   1.000   1.299   1.228   0.877   0.733   0.659   0.748   1.170   1.308
N       615      80      79      74      75      78      83      75      71

------------------------------------------------------------------------------

     PHASE REFINEMENT DETAILS:
     =========================

    RECYCLING ON MODULUS(0)/PATTERSON(1) FUNCTION=  0
    <E>, <E2>, <E3> AND <E4>       =  0.8374  1.0000  1.5728  3.0654
    TOTAL NUMBER OF E-VALUES       =    615
    D-SPACING CUT-OFF              =  1.08

    NUMBER OF STRONG REFLECTIONS   =    98
    LARGEST  STRONG E-VALUE        =  3.72
    SMALLEST STRONG E-VALUE        =  1.35
    <E LARGE>                      =  1.81

    NUMBER OF WEAK REFLECTIONS     =   517
    SMALLEST WEAK E-VALUE          =  0.13
    LARGEST WEAK E-VALUE           =  1.34
    <E WEAK>                       =  0.65

    NUMBER OF SETS AND CYCLES/SET  =    25       50
    GRID SPACING IN ANGS.          =  0.33
    NUMBER OF GRID POINTS   NX=  16 NY=  24 NZ=  24
    DELTA THRESHOLD IN ESD UNITS   =  2.50

------------------------------------------------------------------------------

    PHASING BY DELTA RECYCLING + WEIGHTED FOURIER REFINEMENT: 
    ============================================================

   SET   CC  DELSUM  RDEL   RWF  NPKS NCYC NITER   SEED   DEL/SD  QMAX CENDEV
     1 0.873   223. 109.6  25.8    32   50   10  0.0384620   6.8  1.27  26.47
     2 0.885   220.  89.0  21.2    32   50   10  0.0769230   7.3  1.23  20.50
     3 0.899   239.  95.9  19.4    32   50   10  0.1153850   8.4  1.31  15.07

------------------------------------------------------------------------------

    PEAK SEARCH:
    ===========

     SOLUTION N.      3  R =   19.428961  ITERATIONS=      10

     GRID: NX=  16 NY=  24 NZ=  24 SIZE(ANGS)=  0.33
     ATOMS IN UNIT CELL: (SOUGHT)     52; (FOUND)     62
     ATOMS IN ASYMMETRIC UNIT=     32
     RO IN WFOURIER: MAX., SIGMA, MEAN:  0.68591E+04  0.82740E+03 -0.25498E-06
     MINIMUM INTERPEAK DISTANCE (Angs):   0.70

      PEAK_NR HEIGHT    X/A      Y/B      Z/C     MULT
            1   1000   0.7316   0.6071   0.3994   1.0000
            2    942   0.6841   0.4112   0.0996   1.0000
            3    890   0.2468   0.1074   0.3481   1.0000
            4    715   0.1302   0.2666   0.0216   1.0000
            5    696   0.3026   0.7235   0.5451   1.0000
            6    655   0.1918   0.4949   0.2598   1.0000
            7    646   0.2951   0.0260   0.7175   1.0000
            8    634   0.5545   0.2487   0.7984   1.0000
            9    612   0.1557   0.9216   0.0612   1.0000
           10    477   0.3736   0.5741   0.1596   1.0000
           11    451   0.6451   0.1380   0.3735   1.0000
           12    439   0.5097   0.9386   0.2516   1.0000
           13    400   0.2066   0.1181   0.1036   1.0000
           14    395   0.2991   0.3184   0.8762   1.0000
           15    386   0.8819   0.0058   0.1271   1.0000
           16    379   0.7368   0.4116   0.3506   1.0000
           17    375   0.8098   0.1630   0.7659   1.0000
           18    366   0.9518   0.2554   0.9785   1.0000
           19    343   0.0530   0.6297   0.3438   1.0000
           20    338   0.1034   0.4156   0.1324   1.0000
           21    338   0.8153   0.8588   0.3776   1.0000
           22    306   0.4523   0.6953   0.3938   1.0000
           23    302   0.4334   0.8033   1.0000   1.0000
           24    256   0.2571   0.3625   0.3770   1.0000
           25    232   0.9254   0.1882   0.4995   1.0000
           26    227   0.5000   0.5000   0.0000   0.5000
           27    220   0.0551   0.7878   0.3569   1.0000
           28    185   0.1088   0.0933   0.9936   1.0000
           29    155   0.3617   0.9053   0.1308   1.0000
           30    153   0.3597   0.4983   0.2907   1.0000
           31    153   0.6210   0.7178   0.2963   1.0000
           32    149   0.5655   0.4863   0.2443   1.0000
------------------------------------------------------------------------------

  COPY OF FILE.CDR:
  ==== == =======

AXINITA(PONT DE SUERT) P-1 V=568.30 AX2,t=3s, CELLA DAJUST                
CELL                                                                            
   7.15482   8.95485   9.18633   88.1620   77.3453   81.5639                    
LATTICE                                                                         
P-                                                                              
SYMMETRY                                                                        
X,Y,Z                                                                           
CONTENTS                                                                        
 CA SI AL  O  B   H                                                             
  6  8  4 32  2   2                                                             
&CONTROL IHKL=1,DSFOU=1.08,rvmin=20.,ncicle=50/                                 
                                                                                
------------------------------------------------------------------------------  
                                                                                
    PHASING BY DELTA RECYCLING + WEIGHTED FOURIER REFINEMENT:                   
    ============================================================                
                                                                                
   SET   CC  DELSUM  RDEL   RWF  NPKS NCYC NITER   SEED   DEL/SD  QMAX CENDEV   
     1 0.873   223. 109.6  25.8    32   50   10  0.0384620   6.8  1.27  26.47   
     2 0.885   220.  89.0  21.2    32   50   10  0.0769230   7.3  1.23  20.50   
     3 0.899   239.  95.9  19.4    32   50   10  0.1153850   8.4  1.31  15.07   
     4 0.902   216. 107.2  46.5    31   50   10  0.1538460   8.1  1.29  28.24   
     5 0.889   219. 115.4  19.8    32   50   10  0.1923080   6.4  1.24  25.84   
     6 0.904   227.  99.5  23.6    32   50   10  0.2307690   7.0  1.32  18.29   
     7 0.889   228.  95.0  22.7    32   50   10  0.2692310   7.4  1.27  21.25   
     8 0.891   224.  93.0  19.8    32   50   10  0.3076920   7.3  1.30  22.96   
     9 0.901   236.  94.1  22.8    32   50   10  0.3461540   7.2  1.35  27.28   
    10 0.898   220.  88.9  21.2    32   50   10  0.3846150   7.9  1.33  15.82   
    11 0.903   240.  93.0  19.8    32   50   10  0.4230770   6.3  1.27  23.13   
    12 0.900   226.  95.7  55.5    31   50   10  0.4615380   7.6  1.28  29.52   
    13 0.885   233.  95.0  22.5    32   50   10  0.5000000   7.6  1.27  25.24   
    14 0.902   217.  88.9  21.2    32   50   10  0.5384620   6.0  1.31  19.99   
    15 0.901   226.  96.9  26.0    32   50   10  0.5769230   7.1  1.30  23.56   
    16 0.899   231. 111.1  55.0    33   50   10  0.6153850   6.5  1.29  27.86   
    17 0.905   216. 102.7  23.4    32   50   10  0.6538460   7.4  1.26  25.70   
    18 0.901   232. 124.8  53.7    31   50   10  0.6923080   7.1  1.34  25.89   
    19 0.901   218. 118.9  62.6    31   50   10  0.7307690   8.1  1.35  30.02   
    20 0.862   214. 118.6  57.6    31   50   10  0.7692310   6.1  1.18  29.61   
    21 0.899   214. 112.6  25.9    32   50   10  0.8076920   7.4  1.26  29.30   
    22 0.893   217. 120.5  60.7    32   50   10  0.8461540   8.1  1.27  29.15   
    23 0.903   220.  89.0  21.2    32   50   10  0.8846150   6.6  1.24  21.25   
    24 0.883   226.  95.0  19.8    32   50   10  0.9230770   7.1  1.30  25.74   
    25 0.896   230.  93.0  19.8    32   50   10  0.9615380   6.6  1.29  20.63   
------------------------------------------------------------------------------  
                                                                                
  COPY OF FILE.CDR:                                                             
  ==== == =======                                                               
                                                                                
AXINITA(PONT DE SUERT) P-1 V=568.30 AX2,t=3s, CELLA DAJUST                
CELL                                                                            
   7.15482   8.95485   9.18633   88.1620   77.3453   81.5639                    
LATTICE                                                                         
P-                                                                              
SYMMETRY                                                                        
X,Y,Z                                                                           
CONTENTS                                                                        
 CA SI AL  O  B   H                                                             
  6  8  4 32  2   2                                                             
&CONTROL IHKL=1,DSFOU=1.08,rvmin=10.,ncicle=50/                                 
                                                                                
++++++++++++++++++++++++++++++++++++++++++++++++++++++++++++++++++++++++++++++  
     END OF XLENS -- elapsed time:         0min.                                
++++++++++++++++++++++++++++++++++++++++++++++++++++++++++++++++++++++++++++++  
                                                                                
                                                                                

++++++++++++++++++++++++++++++++++++++++++++++++++++++++++++++++++++++++++++++
     END OF XLENS -- elapsed time:         1min.
++++++++++++++++++++++++++++++++++++++++++++++++++++++++++++++++++++++++++++++
