# Supplementary material for: Application of synchrotron through-the-substrate microdiffraction to crystals in polished thin sections
Source: IUCrJ. 2015 Jun 11;2(Pt 4):452–63. doi: 10.1107/S2052252515007794 (PMC4491317; doi:10.1107/S2052252515007794)
Supplement: Supplementary file 1 [file m-02-00452-sup1.zip › Suppl_files_Rius/Axinite_merging&scaling&LS/axi_sca.res]

TITL AXINITE (SUERT) P-1 ALBA:12_DES_14 UNIQUE_FILE with merged AX2
CELL  0.4246 7.1233   8.8906    9.2070  87.7840   77.218   81.6510
ZERR  2     0.0005   0.0003   0.0006   0.001   0.001   0.001
LATT 1
SFAC   FE CA SI AL  O  B
UNIT    2  4  8  4 32  2
TEMP    20
L.S. 10
OMIT -3   0  5
OMIT  0  -1  3
BOND 0.5
FMAP 2
LIST 4
ACTA
WGHT    0.100000
FVAR       0.38212   0.99345   0.98192   0.80624
CA1   2    0.182227    0.916112    0.601308    21.00000    0.01903
CA2   2    0.254349    0.393906    0.151730    31.00000    0.01841
X3    1    0.766415    0.887554    0.092214    41.00000    0.02046
AL4   4    0.052314    0.746842    0.300362    11.00000    0.01223
AL5   4    0.351423    0.579719    0.435917    11.00000    0.01547
SI6   3    0.698263    0.988879    0.756786    11.00000    0.01810
SI7   3    0.210458    0.767346    0.950044    11.00000    0.01544
SI8   3    0.358675    0.230552    0.480867    11.00000    0.01522
SI9   3    0.781917    0.522324    0.225945    11.00000    0.01542
B10   6    0.460796    0.711829    0.134162    11.00000    0.01299
O11   5    0.125091    0.932706    0.345225    11.00000    0.01180
O12   5    0.322783    0.646695    0.250311    11.00000    0.01964
O13   5    0.976836    0.562405    0.256784    11.00000    0.01411
O14   5    0.791199    0.823542    0.376476    11.00000    0.01847
O15   5    0.720503    0.614953    0.599487    11.00000    0.01424
O16   5    0.054720    0.809536    0.102725    11.00000    0.01666
O17   5    0.463592    0.875430    0.156871    11.00000    0.01861
O18   5    0.417865    0.687216    0.988120    11.00000    0.01856
O19   5    0.395094    0.087111    0.364894    11.00000    0.02154
O20   5    0.618288    0.496097    0.371169    11.00000    0.01913
O21   5    0.230255    0.137912    0.133322    11.00000    0.02410
O22   5    0.564416    0.244394    0.516342    11.00000    0.01510
O23   5    0.861855    0.368485    0.129981    11.00000    0.01918
O24   5    0.772095    0.093950    0.159940    11.00000    0.02001
O25   5    0.326206    0.354156    0.878689    11.00000    0.01572
OH26  5    0.095479    0.676768    0.496090    11.00000    0.01912
HKLF  4
 
REM  AXINITE (SUERT) P-1 ALBA:12_DES_14 UNIQUE_FILE with merged AX2
REM R1 =  0.0643 for    602 Fo > 4sig(Fo)  and  0.0648 for all    614 data
REM    108 parameters refined using      0 restraints
 
END  
     
WGHT      0.1449      0.0000 
REM Highest difference peak  0.861,  deepest hole -0.992,  1-sigma level  0.238
Q1    1   0.7218  0.0912  0.1526  11.00000  0.05    0.84
Q2    1   0.3824  0.8543  0.1165  11.00000  0.05    0.72
Q3    1   0.9073  0.3604  0.1169  11.00000  0.05    0.72
Q4    1   0.1771  0.7206  0.5443  11.00000  0.05    0.71
Q5    1   0.7764  0.6153  0.6323  11.00000  0.05    0.70
Q6    1   0.8632  0.5158  0.4773  11.00000  0.05    0.69
Q7    1   0.9838  0.5473  0.2186  11.00000  0.05    0.65
Q8    1   0.5845  0.7746  0.2680  11.00000  0.05    0.64
Q9    1   0.7886  0.8210  0.3388  11.00000  0.05    0.60
Q10   1   0.3291  0.6570  0.2834  11.00000  0.05    0.59
Q11   1   0.3290  0.1255  0.1199  11.00000  0.05    0.59
Q12   1   0.4595  0.0815  0.3721  11.00000  0.05    0.59
Q13   1   0.4420  0.5011  0.9645  11.00000  0.05    0.58
Q14   1   0.2292  0.6033  0.1907  11.00000  0.05    0.54
Q15   1  -0.0413  0.8881  0.1741  11.00000  0.05    0.53
Q16   1   0.6250  0.5097  0.4263  11.00000  0.05    0.53
Q17   1   0.2093  0.2258  0.2746  11.00000  0.05    0.52
Q18   1   0.8825  0.1013  0.1574  11.00000  0.05    0.51
Q19   1   0.8450  0.9731  0.7876  11.00000  0.05    0.51
Q20   1   0.0486  0.9156  0.5694  11.00000  0.05    0.51
