# Supplementary material for: Application of synchrotron through-the-substrate microdiffraction to crystals in polished thin sections
Source: IUCrJ. 2015 Jun 11;2(Pt 4):452–63. doi: 10.1107/S2052252515007794 (PMC4491317; doi:10.1107/S2052252515007794)
Supplement: Supplementary file 1 [file m-02-00452-sup1.zip › Suppl_files_Rius/Axinite_mvolumes_orientation/maxi1_04_FULL.OUT]

 ==============================================================================
             DINCO: 25 Des 2014    (c)Dr.Jordi Rius
             ORIENTACIO DE PATRONS DE DIFRACCIO (2D) ALEATORIS
              Institut de Ciencia de Materials de Barcelona (CSIC)
              08193-Bellaterra, Catalonia, Spain
              La data es  4- 1-2015 a les 20:29:42

 ==============================================================================
     CRYSTAL DATA:
     =============
     AXINITA(PONT DE SUERT) P-1 V=568.30 manganita,t=3s, CELLA DAJUST                

     A=   7.155      B=   8.955     C=   9.186
     ALPHA=   88.16  BETA=   77.35  GAMMA=   81.56

     VOLUME (A3)=        568.06

     (SINT/L)2=  0.005237*H2 + 0.003186*K2 + 0.003112*L2 +
                -0.001170*HK +-0.001751*HL + 0.000000*KL

     BRAVAIS LATTICE IS  P  CENTRED AT:

       1)  0.000000       0.000000       0.000000

      SYMMETRY OPERATIONS: 

      R11  R12  R13     R21  R22  R23     R31  R32  R33    T1     T2     T3

  1)    1    0    0       0    1    0       0    0    1    0.00   0.00   0.00

     STRUCTURE TREATED AS CENTROSYMMETRIC

     TYPE OF RADIATION IS X-RAYS

          UNIT CELL CONTENTS
      SYMBOL  ATOMIC_NUMBER    NUMBER IN CELL    TYPE    SCAT_POWER
        CA         20                6            1          20.00
        SI         14                8            2          14.00
        AL         13                4            3          13.00
        O           8               32            4           8.00
        B           5                2            5           5.00
        H           1                2            6           1.00
------------------------------------------------------------------------------

 INPUT STRUCTURE: 

                         FRACTIONAL COORDINATES
              NR TYPE    X        Y        Z      MULTIPLICITY

               1    1   0.1825   0.9162   0.6010     1.0000
               2    1   0.7676   0.8871   0.0917     1.0000
               3    1   0.2539   0.3946   0.1523     1.0000
               4    3   0.0525   0.7458   0.3006     1.0000
               5    2   0.6990   0.9885   0.7568     1.0000
               6    3   0.3514   0.5792   0.4361     1.0000
               7    2   0.2109   0.7667   0.9499     1.0000
               8    2   0.3582   0.2302   0.4810     1.0000
               9    2   0.7810   0.5230   0.2251     1.0000
              10    4   0.6186   0.4961   0.3732     1.0000
              11    4   0.1235   0.9332   0.3449     1.0000
              12    4   0.3262   0.6454   0.2459     1.0000
              13    4   0.9793   0.5635   0.2578     1.0000
              14    4   0.7929   0.8226   0.3729     1.0000
              15    4   0.7220   0.6153   0.5987     1.0000
              16    4   0.0529   0.8103   0.1033     1.0000
              17    4   0.4656   0.8775   0.1565     1.0000
              18    4   0.4197   0.6882   0.9867     1.0000
              19    4   0.3949   0.0874   0.3654     1.0000
              20    4   0.0955   0.6775   0.4950     1.0000
              21    4   0.2307   0.1384   0.1323     1.0000
              22    4   0.5651   0.2432   0.5175     1.0000
              23    4   0.8617   0.3693   0.1287     1.0000
              24    4   0.7673   0.0941   0.1612     1.0000
              25    4   0.3262   0.3544   0.8806     1.0000
              26    5   0.4626   0.7128   0.1344     1.0000

                 SCATTERING POWER =   99.97 %
------------------------------------------------------------------------------
 NOM DE LA IMATGE:                      maxi1_04
 NPIX_X,NPIX_Y,CENT_X,CENT_Y:  2048  2048     1023.65   1024.14
 PIXLEN,SEPOD,WAVE: 79.000   184.00000  0.42460
 0/1/3 ES ELECTRONS/RAIGS_X/MOTT:    1
 MODE DE RECERCA (0=FULL,1=REF,-1=HKLGIR):    0
 ANGLE D.OFFSET DEL DIAGRAMA 2D en graus:      0.00
 TIPUS D"ESCOMBRAT (0=PRECESSIO; 1,2= ROTACIO):    2
 DELTA_PHI en graus (EIX GIR_VERTICAL):      7.50
 MU_VIDRE, CM-1:       3.39 GRUIX_VIDRE, CM:       0.10
 DSCIRC,DSFOU:     1.03244     1.08000
 NUM. TEORIC DE REFLEXIONS:            157
 PATRO OBSERVAT EXPERIMENTAL
 NOMBRE DE PICS LLEGITS (PCS)=      117
 MODEL DE REFERENCIA (S=1/N=0)      1
 SIGMA_I,n_SIGMA:     663.386     2.000

------------------------------------------------------------------------------

 FULL SCAN:
  1  59.333  75.667  19.000   634238.00 157  67
  2  59.333  75.667  19.000   634238.00 157  67
  3  59.333  75.667  19.000   634238.00 157  67
  4  58.000  76.000  18.667   632386.00 160  74
  5  61.333  73.000  19.333   533544.00 159  53
  6  57.333  78.000  18.667   537142.00 162  64
  7  57.000  76.000  18.667   545858.00 156  64
  8  63.000  73.667  20.000   492756.00 150  50
  9  60.333  72.000  19.333   498668.00 161  50
 10  46.000  87.333 197.000   251055.00 163  28
------------------------------------------------------------------------------

 SOL,ROT,NODES:   1   634238.00   157  POLAR_ANGLES:   59.33   75.67   19.00
     0.39943    -0.03529     0.91609
     0.77218     0.55158    -0.31543
    -0.49417     0.83337     0.24756

     H=    1.0000h    0.0000k    0.0000l 
     K=    0.0000h    1.0000k    0.0000l 
     L=    0.0000h    0.0000k    1.0000l 
    
   H   K   L      FO^2      SDV(FO^2) DUM CODI   FMODEL     FO       RODIST   PHI  PIC             cXPIX    cYPIX  2-THETA
   0   2  -5    22036.19       34.89   0 -13    129.50    148.45       2.0   -2.97   2   234  39    496.0   1333.0   14.71
  -1   1  -4    23888.01       34.62   0 -16    138.14    154.56       0.0    4.30   3   345  50    575.0   1122.0   11.15
  -1   0  -3    15314.28       22.52   0 -14     91.73    123.75       0.0   -2.15   4   473  61    690.0   1023.0    8.15
   0   1  -3     7910.66       15.54   0  -7     67.61     88.94       1.0   -2.82   5   486  62    714.0   1193.0    8.61
  -2  -2   1     3572.01        4.30   0 -19     54.48     59.77       1.0    2.74   7  1092  79   1077.0    650.0    9.22
  -3  -3   3     5902.82       11.89   0  -6     67.72     76.83       2.2    2.37   9  1395  88   1263.0    393.0   16.16
  -2  -2   3    10963.67       16.94   0 -12     92.39    104.71       2.0   -5.58  10  1407  89   1293.0    573.0   12.71
   0  -1   3     9299.39       17.00   0  -9     67.61     96.43       0.0    6.96  11  1421  90   1333.0    856.0    8.60
   1   0   3    16081.24       23.15   0 -14     91.73    126.81       0.0    6.00  12  1434  91   1357.0   1025.0    8.15
   4   4   3    16275.79       25.51   0 -12    106.65    127.58       3.2    3.12  13  1483  95   1433.0   1616.0   17.17
   0  -1   4    10913.16       21.42   0  -7     77.58    104.47       0.0    3.98  14  1561 101   1438.0    819.0   11.23
   2   4  -4     3180.01       12.23   0   1     66.87     56.39       2.3   -4.65  15   378  53    650.1   1651.0   17.40
   3   3   4     6930.75       19.02   0   1     77.51     83.25       1.4   -3.62  16  1608 106   1521.2   1399.4   14.98
   0   2  -4     4268.87       15.21   0   1     67.18     65.34       0.4    3.36  17   357  51    597.8   1293.3   12.21
   1   2  -3     3041.32        9.22   0   1     51.72     55.15       0.9   -6.08  18   499  63    737.8   1363.9   10.79
   0   3  -5     6683.75       19.38   0   1     82.54     81.75       1.4    5.82  19   244  40    473.3   1398.2   15.95
   3   6  -4     4233.90       12.25   0   1     70.41     65.07       4.5   -1.31  20   395  55    657.3   1920.1   22.57
  -1  -2   5     3776.01       16.01   0   1     67.48     61.45       1.3    5.01  21  1672 113   1522.9    605.1   15.63
   4   5   2     3876.42       10.94   0   1     54.13     62.26       2.8   -5.98  22  1341  85   1344.6   1720.5   18.22
  -1  -2   6     4679.20       17.72   0   1     65.01     68.40       1.0    4.43  23  1771 126   1634.4    563.1   18.19
   2   2   5     4836.46       17.18   0   1     67.51     69.54       0.9   -6.31  24  1716 118   1606.4   1189.7   14.58
  -2  -2   2     1285.86        4.48   0   1     37.02     35.86       2.1   -5.10  25  1253  82   1185.7    611.9   10.77
  -3  -2  -3     2208.51        9.14   0   1     48.91     46.99       2.7   -6.62  26   447  59    639.1    680.2   12.49
   2   5  -5     4056.46       14.15   0   1     60.87     63.69       3.4   -1.49  27   262  43    525.8   1768.9   21.04
   0   4  -7     4612.39       19.97   0   1     83.85     67.91       2.2    0.80  28    72  14    240.8   1555.1   22.10
  -3  -3   4     1666.52        7.95   0   1     44.76     40.82       3.0    0.85  29  1537  98   1373.8    349.1   18.08
   1   3  -5     3940.12       14.10   0   1     54.54     62.77       1.4   -5.74  30   245  41    520.4   1510.4   16.72
  -2   1  -6     5000.30       19.22   0   1     69.48     70.71       1.0    1.43  31   125  22    325.0   1086.9   16.76
   2   2   2      909.96        4.96   0   1     32.04     30.17       1.1   -5.84  32  1305  83   1280.2   1292.1    9.05
  -4  -2  -4     3643.67       13.93   0   1     53.32     60.36       2.7   -1.65  33   309  47    497.2    601.0   16.17
  -4  -3  -1     1000.77        4.44   0   1     29.16     31.63       3.6   -3.95  34   746  75    820.2    430.9   15.07
  -3   0  -5     4201.25       16.25   0   1     59.86     64.82       1.0    5.77  37   211  34    401.2    876.4   15.36
  -2   0  -6     4874.06       18.43   0   1     60.86     69.81       1.4   -6.24  38   116  21    339.8   1022.6   16.36
   2   1   6     4029.09       16.68   0   1     53.92     63.48       0.9    2.09  39  1800 132   1705.9   1090.9   16.40
   3   5  -3     1103.06        5.46   0   1     32.03     33.21       4.1   -5.97  40   533  65    785.1   1797.7   19.17
   2   3  -2      664.44        3.27   0   1     19.36     25.78       1.5   -5.02  41   665  73    866.0   1501.2   12.17
  -2   1  -5     3337.84       14.14   0   1     52.69     57.77       1.5    6.99  42   222  36    426.5   1049.9   14.39
  -6  -3  -3     2344.99       12.09   0   1     55.17     48.43       3.7    4.40  43   433  56    515.6    256.2   21.57
   2   1   5     2314.11       11.72   0   1     47.43     48.11       1.0    2.63  44  1706 117   1594.2   1125.9   13.97
   3   3   6     2955.64       16.50   0   1     53.40     54.37       1.3   -3.48  45  1818 135   1747.3   1333.1   18.67
  -4   0  -6     3348.79       16.91   0   1     54.77     57.87       2.1    6.25  46   114  19    244.2    798.9   19.21
  -3  -2  -2     1131.67        5.56   0   1     29.76     33.64       2.4   -1.56  47   601  68    741.0    645.8   11.46
  -2  -2   4     1070.76        6.31   0   1     29.43     32.72       2.1   -4.97  48  1548  99   1401.7    533.0   14.90
   4   4   4     1238.24        9.85   0   1     41.52     35.19       2.5    0.76  49  1619 107   1545.8   1582.2   18.17
   2   2   3     1158.52        6.81   0   1     32.55     34.04       1.0   -6.92  50  1459  93   1387.2   1258.0   10.51
  -1   2  -5     2227.14      -11.30   0   1     43.22     47.19       1.1    7.06  51   233  38    450.3   1222.8   14.60
   1   0   4     1870.48        9.01   0   1     36.79     43.25       0.6    3.21  52  1573 102   1461.3    989.5   10.68
  -1  -1   5     1078.81        7.81   0   1     40.49     32.85       1.2   -6.78  53  1682 114   1535.4    670.0   14.96
   4   3   6     2704.75       14.75   0   1     55.35     52.01       2.8    5.79  55  1819 136   1761.3   1449.7   20.08
  -4  -1  -6     2067.83       14.29   0   1     46.10     45.47       2.1   -1.01  56   105  17    270.2    733.9   19.12
   1   0   6     2031.43       11.72   0   1     43.61     45.07       1.1    1.71  57  1790 130   1680.8    916.7   15.95
   2   5  -4      798.17        6.68   0   1     30.55     28.25       3.1    6.31  59   387  54    617.1   1722.9   19.14
   3   3   5     1447.10       12.72   0   1     47.16     38.04       1.3   -3.79  60  1727 120   1632.8   1366.3   16.70
   4   3   7     3364.19       17.49   0   1     59.32     58.00       2.9    5.12  62  1882 150   1878.9   1417.7   22.01
  -5  -2  -5     2060.81       11.82   0   1     44.25     45.40       2.7    0.30  63   188  30    345.2    516.9   19.99
  -4  -1  -5     2054.34       12.22   0   1     45.59     45.32       1.6    3.50  64   199  32    373.8    700.0   17.32
  -2   1  -8     3291.27      -18.19   0   1     53.74     57.37       1.0   -7.00  65    15   3    103.6   1165.0   21.78
  -4  -2  -5     1954.16       11.58   0   1     49.31     44.21       2.3   -5.65  66   189  31    392.3    634.5   17.67
   0   0   8     2577.26       16.30   0   1     60.52     50.77       0.3   -3.60  67  1894 152   1908.2    723.9   21.85
   3   3   7     2251.10       14.26   0   1     45.99     47.45       1.6   -2.86  68  1881 149   1865.2   1300.6   20.82
   3   2   6     2118.19       12.55   0   1     48.56     46.02       1.6    3.48  69  1810 134   1733.0   1267.6   17.85
  -3   1  -8     3426.49       18.97   0   1     58.85     58.54       1.6   -1.50  70    14   2     58.4   1051.1   22.52
   1   1   6     1627.22       10.51   0   1     38.05     40.34       0.4   -6.51  72  1799 131   1694.6    980.2   16.10
  -1   2  -7     1144.82       12.35   0   1     38.31     33.84       1.3   -3.63  73    61  11    242.2   1303.1   19.61
   4   5   4     1415.29       -8.71   0   1     40.71     37.62       2.6   -7.50  74  1627 108   1571.8   1652.6   19.70
   1   4  -5     1140.73        7.74   0   1     38.39     33.77       2.3    3.06  75   254  42    497.1   1579.3   18.19
   0   1  -2      264.45        2.54   0   1     18.07     16.26       0.3    6.97  76   640  71    812.7   1156.0    6.10
  -3   0  -8     3030.51      -17.95   0   1     55.85     55.05       1.0   -7.18  77    10   1     76.2    984.6   22.15
   2   1   8     3004.55       17.04   0   1     51.95     54.81       1.6    2.45  78  1900 155   1941.1   1018.6   21.50
  -5  -3  -2      613.16        4.58   0   1     25.03     24.76       3.7    2.86  79   587  67    669.8    347.0   18.16
   2   2   4      759.42        6.25   0   1     26.57     27.56       0.8   -6.87  80  1596 104   1495.9   1223.8   12.41
   4   5   6     1610.73       11.23   0   1     39.25     40.13       2.2   -6.49  81  1833 138   1803.3   1589.1   22.46
  -2   2  -7     2332.28       14.15   0   1     44.74     48.29       1.6    3.06  82    60  10    194.3   1191.5   19.96
   2   1   4      992.11        6.74   0   1     28.49     31.50       0.5    4.06  83  1585 103   1486.1   1160.5   11.70
  -6  -3  -4     1063.18        9.06   0   1     38.18     32.61       3.8   -0.13  84   296  44    419.4    291.2   22.19
   0  -1   8     1867.98       13.17   0   1     46.71     43.22       1.2    3.15  85  1890 151   1892.2    657.4   22.04
   4   4   5      822.50        7.37   0   1     35.06     28.68       3.0   -0.29  86  1736 122   1659.4   1549.9   19.51
  -3  -1  -4      656.33        5.79   0   1     27.36     25.62       1.3    1.59  88   321  48    524.0    778.3   13.45
   1   0   7     1407.13       10.73   0   1     35.49     37.51       0.5    1.88  89  1860 144   1795.9    878.5   18.65
   1   1   7      878.62        8.62   0   1     30.35     29.64       0.1   -5.22  90  1867 145   1811.1    943.1   18.77
  -1   1  -5      524.39        5.50   0   1     23.32     22.90       1.2   -1.76  91   223  37    472.2   1158.9   13.70
  -4   0  -7     1772.76       12.92   0   1     44.05     42.10       1.9    1.66  92    44   6    140.2    833.5   21.21
  -1  -2   7     1010.05        8.53   0   1     34.14     31.78       1.2    4.47  93  1844 140   1750.1    518.7   20.81
   0   4  -6      833.05        7.49   0   1     31.80     28.86       1.3    6.47  94   150  26    342.1   1509.3   19.76
   0  -1   5      701.10        6.02   0   1     22.39     26.48       0.4    2.76  95  1683 115   1545.6    781.0   13.89
   2   2   7     1000.10        9.41   0   1     33.83     31.62       0.4   -4.46  97  1874 147   1836.8   1120.4   19.37
   3   2   5      609.51        6.02   0   1     24.96     24.69       1.9    4.39  99  1717 119   1620.8   1300.9   15.78
  -3   1  -7     1176.24       10.21   0   1     33.15     34.30       1.4    2.78 100    52   8    168.6   1013.1   20.16
   5   6   3      461.43        4.44   0   1     21.88     21.48       5.1    0.47 101  1502  97   1470.8   1884.9   22.61
  -3  -1  -6      752.75       -7.89   0   1     27.62     27.44       1.7   -7.11 102   106  18    312.5    847.3   17.47
   0   0   6      628.96        6.70   0   1     22.25     25.08       1.2   -6.51 103  1789 129   1671.0    805.8   16.35
  -3  -3   5      414.69        4.34   0   1     22.06     20.36       2.6    0.73 104  1660 111   1486.0    303.5   20.18
   2   2   1      113.54        1.38   0   1      7.65     10.66       1.0   -1.24 105  1147  80   1173.7   1326.9    8.26
   1   0   5      458.47        5.25   0   1     22.15     21.41       0.6    2.03 106  1694 116   1569.5    953.3   13.30
  -3  -3   6      551.92        5.81   0   1     26.61     23.49       2.6    1.22 107  1761 124   1600.7    255.0   22.43
   0  -1   6      613.79        6.57   0   1     25.96     24.77       0.5    2.44 108  1780 128   1657.1    741.5   16.58
   1   3  -4      155.29        2.77   0   1     20.28     12.46       1.9    0.53 109   368  52    621.9   1468.9   14.43
  -5  -4   3      169.85        1.85   0   1     19.69     13.03       5.3    1.14 110  1382  87   1220.5     71.1   22.68
   2   4  -3      142.31        2.13   0   1     12.33     11.93       1.9    4.11 111   522  64    743.4   1608.8   15.56
  -2   1  -7      473.18        6.72   0   1     22.37     21.75       0.7   -3.13 112    53   9    217.3   1125.1   19.24
  -5  -2  -4      454.07        5.26   0   1     17.56     21.31       2.8    4.96 114   308  46    444.5    483.7   18.78
   3   2   8      939.81        9.82   0   1     32.34     30.66       1.9    3.32 115  1905 157   1969.7   1199.9   22.45
  -6  -4   0      107.29        1.34   0   1     12.39     10.36       7.4    3.22 116   899  77    844.4     70.6   22.61
   4   5   5      449.44       -5.49   0   1     23.39     21.20       2.2   -7.15 117  1744 123   1686.8   1620.2   20.95
    
  -2   2  -8        0.00        5.47   0   0      0.09      0.00       0.0   -1.47   1    18   4     86.0   1231.0   22.41
  -4  -1  -7        0.00        5.47   0   0     21.25      0.00       0.0   -4.81   2    37   5    163.0    768.0   21.09
  -3   0  -7        0.00        5.47   0   0      2.82      0.00       0.0   -3.55   3    45   7    192.0    948.0   19.73
  -1   3  -7        0.00        5.47   0   0     17.08      0.00       0.0    2.43   4    67  12    218.0   1369.0   20.62
   0   3  -7        0.00        5.47   0   0     14.94      0.00       0.0   -5.15   5    68  13    266.0   1482.0   20.82
  -5  -2  -6        0.00        5.47   0   0     21.11      0.00       0.0   -3.56   6    95  15    242.0    551.0   21.42
  -5  -1  -6        0.00        5.47   0   0     19.02      0.00       0.0    3.89   7   104  16    217.0    618.0   21.20
  -3   0  -6        0.00        5.47   0   0     19.04      0.00       0.0    0.67   8   115  20    300.0    912.0   17.45
  -1   1  -6        0.00        5.47   0   0     13.16      0.00       0.0   -6.41   9   126  23    366.0   1196.0   16.27
  -1   2  -6        0.00        5.47   0   0     15.35      0.00       0.0    1.15  10   134  24    350.0   1261.0   17.05
   0   3  -6        0.00        5.47   0   0      3.86      0.00       0.0   -0.27  11   143  25    373.0   1439.0   18.33
   1   4  -6        0.00        5.47   0   0     16.35      0.00       0.0   -3.00  12   151  27    396.0   1622.0   20.41
   1   5  -6        0.00        5.47   0   0     13.12      0.00       0.0    3.69  13   156  28    365.0   1695.0   21.98
  -6  -2  -5        0.00        5.47   0   0      3.83      0.00       0.0    4.89  14   187  29    287.0    396.0   22.58
  -3  -1  -5        0.00        5.47   0   0     18.70      0.00       0.0   -3.25  15   200  33    422.0    813.0   15.30
  -2   0  -5        0.00        5.47   0   0     11.83      0.00       0.0   -1.91  16   212  35    448.0    987.0   13.90
  -5  -3  -4        0.00        5.47   0   0     31.89      0.00       0.0   -5.97  17   297  45    473.0    418.0   19.36
  -2   0  -4        0.00        5.47   0   0      4.67      0.00       0.0    3.63  18   333  49    551.0    951.0   11.61
  -5  -3  -3        0.00        5.47   0   0     12.76      0.00       0.0   -2.21  19   434  57    576.0    385.0   18.53
  -2  -1  -3        0.00        5.47   0   0      0.22      0.00       0.0   -3.54  20   460  60    666.0    854.0    9.66
  -6  -4  -2        0.00        5.47   0   0     12.88      0.00       0.0   -6.47  21   575  66    663.0    152.0   22.05
  -2  -1  -2        0.00        5.47   0   0      8.28      0.00       0.0    3.51  22   614  69    766.0    820.0    8.04
  -1   0  -2        0.00        5.47   0   0     10.03      0.00       0.0    6.57  23   627  70    790.0    988.0    5.80
   1   2  -2        0.00        5.47   0   0      5.23      0.00       0.0    3.70  24   653  72    837.0   1326.0    8.66
  -6  -4  -1        0.00        5.47   0   0      1.56      0.00       0.0   -2.89  25   733  74    762.0    114.0   22.12
  -3  -2  -1        0.00       -5.47   0   0     32.08      0.00       0.0    7.41  26   759  76    838.0    613.0   10.97
  -4  -3   0        0.00        5.47   0   0     39.45      0.00       0.0    5.85  27   913  78    913.0    396.0   15.31
   4   5   1        0.00        5.47   0   0      4.09      0.00       0.0   -1.75  28  1183  81   1229.0   1754.0   18.03
   3   3   2        0.00        5.47   0   0     15.29      0.00       0.0    0.40  29  1318  84   1303.0   1466.0   12.64
   5   6   2        0.00        5.47   0   0     10.34      0.00       0.0    4.63  30  1351  86   1351.0   1916.0   22.19
   2   1   3        0.00       -5.47   0   0      0.22      0.00       0.0    7.15  31  1447  92   1382.0   1194.0    9.66
   3   3   3        0.00        5.47   0   0      5.15      0.00       0.0   -2.55  32  1471  94   1412.0   1431.0   13.58
   4   5   3        0.00       -5.47   0   0     15.23      0.00       0.0   -7.29  33  1493  96   1459.0   1683.0   18.74
  -1  -2   4        0.00        5.47   0   0      5.27      0.00       0.0    6.67  34  1549 100   1414.0    647.0   13.12
   3   2   4        0.00        5.47   0   0     15.43      0.00       0.0    6.30  35  1597 105   1512.0   1333.0   13.94
   5   5   4        0.00        5.47   0   0      5.65      0.00       0.0    6.18  36  1628 109   1570.0   1772.0   21.68
  -4  -3   5        0.00       -5.47   0   0     10.00      0.00       0.0   -7.13  37  1659 110   1492.0    180.0   22.51
  -2  -2   5        0.00        5.47   0   0     11.12      0.00       0.0   -3.99  38  1671 112   1512.0    493.0   17.22
   4   3   5        0.00       -5.47   0   0     11.39      0.00       0.0    7.19  39  1728 121   1649.0   1479.0   18.36
  -2  -2   6        0.00        5.47   0   0     13.69      0.00       0.0   -2.83  40  1770 125   1626.0    448.0   19.68
  -1  -1   6        0.00        5.47   0   0      5.73      0.00       0.0   -5.34  41  1779 127   1648.0    630.0   17.60
   2   2   6        0.00        5.47   0   0     10.46      0.00       0.0   -5.47  42  1809 133   1720.0   1155.0   16.92
   4   4   6        0.00        5.47   0   0     14.86      0.00       0.0   -0.61  43  1827 137   1777.0   1515.0   21.11
  -2  -2   7        0.00        5.47   0   0      9.64      0.00       0.0   -1.58  44  1843 139   1742.0    401.0   22.22
  -1  -1   7        0.00        5.47   0   0      1.20      0.00       0.0   -3.89  45  1851 141   1765.0    587.0   20.28
   0  -1   7        0.00        5.47   0   0      3.94      0.00       0.0    2.63  46  1852 142   1772.0    701.0   19.29
   0   0   7        0.00        5.47   0   0      1.96      0.00       0.0   -5.06  47  1859 143   1787.0    766.0   19.09
   2   1   7        0.00        5.47   0   0      6.37      0.00       0.0    2.10  48  1868 146   1821.0   1054.0   18.92
   3   2   7        0.00        5.47   0   0     17.75      0.00       0.0    3.20  49  1875 148   1849.0   1232.0   20.08
   1   0   8        0.00        5.47   0   0     24.38      0.00       0.0    2.37  50  1895 153   1915.0    838.0   21.35
   1   1   8        0.00        5.47   0   0      6.12      0.00       0.0   -3.89  51  1899 154   1932.0    904.0   21.47
   2   2   8        0.00        5.47   0   0      5.70      0.00       0.0   -3.35  52  1904 156   1958.0   1084.0   21.90
    
   0   0   0    12939.45       31.53   0  -6      0.00    113.75       0.0    0.00   1     0   0    250.0    468.0   22.25
   0   0   0     3775.77        7.55   0  -6      0.00     61.45       0.0    0.00   6     0   0    864.0   1755.0   17.81
   0   0   0     2685.75        4.20   0  -8      0.00     51.82       0.0    0.00   8     0   0   1096.0    118.0   21.32
   0   0   0     1824.94        9.00   0   1      0.00     42.72       0.0    0.00  35     0   0    585.0   1058.9   10.70
   0   0   0     7346.13       28.92   0  -1      0.00     85.71       0.0    0.00  36     0   0     54.8   1301.1   23.40
   0   0   0     3676.52       18.39   0   1      0.00     60.63       0.0    0.00  54     0   0   1886.4    539.8   23.01
   0   0   0      386.51        2.21   0   1      0.00     19.66       0.0    0.00  58     0   0   1151.5    433.2   14.55
   0   0   0     2808.85       18.56   0  -1      0.00     53.00       0.0    0.00  61     0   0   1870.0    471.7   23.46
   0   0   0     1121.63        7.90   0   1      0.00     33.49       0.0    0.00  71     0   0   1581.3   1016.8   13.47
   0   0   0       38.85        0.27   0   1      0.00      6.23       0.0    0.00  87     0   0   1002.8   1910.7   20.84
   0   0   0      568.53        6.47   0   1      0.00     23.84       0.0    0.00  96     0   0   1685.2   1743.8   22.77
   0   0   0     1121.63       10.51   0   1      0.00     33.49       0.0    0.00  98     0   0   1895.2   1487.0   22.96
   0   0   0      667.99        8.41   0   1      0.00     25.85       0.0    0.00 113     0   0    128.6    582.2   23.20

 SOL,ROT,NODES:   1   634238.00   157  POLAR_ANGLES:   59.33   75.67   19.00
 R=SUM[!FO-FC!]/SUM[FO]:    0.0844 SKC, BO:       0.4755  0.00
 NREF,INPUT_SK,SFJ2,SKC:    87      -1.0000    115186.3750       0.3763
 N_NODES,N_LLEGITS,N_INDEXATS,N_FEBLES:       157       117       104        52
 DIST_MITJANA,SDV (PIXELS):   2.117   1.044
 GIR_MITJA,SDV (GRAUS):  -0.242   4.829
------------------------------------------------------------------------------

 SOL,ROT,NODES:   2   634238.00   157  POLAR_ANGLES:   59.33   75.67   19.00
     0.39943    -0.03529     0.91609
     0.77218     0.55158    -0.31543
    -0.49417     0.83337     0.24756

     H=    1.0000h    0.0000k    0.0000l 
     K=    0.0000h    1.0000k    0.0000l 
     L=    0.0000h    0.0000k    1.0000l 
    
   H   K   L      FO^2      SDV(FO^2) DUM CODI   FMODEL     FO       RODIST   PHI  PIC             cXPIX    cYPIX  2-THETA
   0   2  -5    22036.19       34.89   0 -13    129.50    148.45       2.0   -2.97   2   234  39    496.0   1333.0   14.71
  -1   1  -4    23888.01       34.62   0 -16    138.14    154.56       0.0    4.30   3   345  50    575.0   1122.0   11.15
  -1   0  -3    15314.28       22.52   0 -14     91.73    123.75       0.0   -2.15   4   473  61    690.0   1023.0    8.15
   0   1  -3     7910.66       15.54   0  -7     67.61     88.94       1.0   -2.82   5   486  62    714.0   1193.0    8.61
  -2  -2   1     3572.01        4.30   0 -19     54.48     59.77       1.0    2.74   7  1092  79   1077.0    650.0    9.22
  -3  -3   3     5902.82       11.89   0  -6     67.72     76.83       2.2    2.37   9  1395  88   1263.0    393.0   16.16
  -2  -2   3    10963.67       16.94   0 -12     92.39    104.71       2.0   -5.58  10  1407  89   1293.0    573.0   12.71
   0  -1   3     9299.39       17.00   0  -9     67.61     96.43       0.0    6.96  11  1421  90   1333.0    856.0    8.60
   1   0   3    16081.24       23.15   0 -14     91.73    126.81       0.0    6.00  12  1434  91   1357.0   1025.0    8.15
   4   4   3    16275.79       25.51   0 -12    106.65    127.58       3.2    3.12  13  1483  95   1433.0   1616.0   17.17
   0  -1   4    10913.16       21.42   0  -7     77.58    104.47       0.0    3.98  14  1561 101   1438.0    819.0   11.23
   2   4  -4     3180.01       12.23   0   1     66.87     56.39       2.3   -4.65  15   378  53    650.1   1651.0   17.40
   3   3   4     6930.75       19.02   0   1     77.51     83.25       1.4   -3.62  16  1608 106   1521.2   1399.4   14.98
   0   2  -4     4268.87       15.21   0   1     67.18     65.34       0.4    3.36  17   357  51    597.8   1293.3   12.21
   1   2  -3     3041.32        9.22   0   1     51.72     55.15       0.9   -6.08  18   499  63    737.8   1363.9   10.79
   0   3  -5     6683.75       19.38   0   1     82.54     81.75       1.4    5.82  19   244  40    473.3   1398.2   15.95
   3   6  -4     4233.90       12.25   0   1     70.41     65.07       4.5   -1.31  20   395  55    657.3   1920.1   22.57
  -1  -2   5     3776.01       16.01   0   1     67.48     61.45       1.3    5.01  21  1672 113   1522.9    605.1   15.63
   4   5   2     3876.42       10.94   0   1     54.13     62.26       2.8   -5.98  22  1341  85   1344.6   1720.5   18.22
  -1  -2   6     4679.20       17.72   0   1     65.01     68.40       1.0    4.43  23  1771 126   1634.4    563.1   18.19
   2   2   5     4836.46       17.18   0   1     67.51     69.54       0.9   -6.31  24  1716 118   1606.4   1189.7   14.58
  -2  -2   2     1285.86        4.48   0   1     37.02     35.86       2.1   -5.10  25  1253  82   1185.7    611.9   10.77
  -3  -2  -3     2208.51        9.14   0   1     48.91     46.99       2.7   -6.62  26   447  59    639.1    680.2   12.49
   2   5  -5     4056.46       14.15   0   1     60.87     63.69       3.4   -1.49  27   262  43    525.8   1768.9   21.04
   0   4  -7     4612.39       19.97   0   1     83.85     67.91       2.2    0.80  28    72  14    240.8   1555.1   22.10
  -3  -3   4     1666.52        7.95   0   1     44.76     40.82       3.0    0.85  29  1537  98   1373.8    349.1   18.08
   1   3  -5     3940.12       14.10   0   1     54.54     62.77       1.4   -5.74  30   245  41    520.4   1510.4   16.72
  -2   1  -6     5000.30       19.22   0   1     69.48     70.71       1.0    1.43  31   125  22    325.0   1086.9   16.76
   2   2   2      909.96        4.96   0   1     32.04     30.17       1.1   -5.84  32  1305  83   1280.2   1292.1    9.05
  -4  -2  -4     3643.67       13.93   0   1     53.32     60.36       2.7   -1.65  33   309  47    497.2    601.0   16.17
  -4  -3  -1     1000.77        4.44   0   1     29.16     31.63       3.6   -3.95  34   746  75    820.2    430.9   15.07
  -3   0  -5     4201.25       16.25   0   1     59.86     64.82       1.0    5.77  37   211  34    401.2    876.4   15.36
  -2   0  -6     4874.06       18.43   0   1     60.86     69.81       1.4   -6.24  38   116  21    339.8   1022.6   16.36
   2   1   6     4029.09       16.68   0   1     53.92     63.48       0.9    2.09  39  1800 132   1705.9   1090.9   16.40
   3   5  -3     1103.06        5.46   0   1     32.03     33.21       4.1   -5.97  40   533  65    785.1   1797.7   19.17
   2   3  -2      664.44        3.27   0   1     19.36     25.78       1.5   -5.02  41   665  73    866.0   1501.2   12.17
  -2   1  -5     3337.84       14.14   0   1     52.69     57.77       1.5    6.99  42   222  36    426.5   1049.9   14.39
  -6  -3  -3     2344.99       12.09   0   1     55.17     48.43       3.7    4.40  43   433  56    515.6    256.2   21.57
   2   1   5     2314.11       11.72   0   1     47.43     48.11       1.0    2.63  44  1706 117   1594.2   1125.9   13.97
   3   3   6     2955.64       16.50   0   1     53.40     54.37       1.3   -3.48  45  1818 135   1747.3   1333.1   18.67
  -4   0  -6     3348.79       16.91   0   1     54.77     57.87       2.1    6.25  46   114  19    244.2    798.9   19.21
  -3  -2  -2     1131.67        5.56   0   1     29.76     33.64       2.4   -1.56  47   601  68    741.0    645.8   11.46
  -2  -2   4     1070.76        6.31   0   1     29.43     32.72       2.1   -4.97  48  1548  99   1401.7    533.0   14.90
   4   4   4     1238.24        9.85   0   1     41.52     35.19       2.5    0.76  49  1619 107   1545.8   1582.2   18.17
   2   2   3     1158.52        6.81   0   1     32.55     34.04       1.0   -6.92  50  1459  93   1387.2   1258.0   10.51
  -1   2  -5     2227.14      -11.30   0   1     43.22     47.19       1.1    7.06  51   233  38    450.3   1222.8   14.60
   1   0   4     1870.48        9.01   0   1     36.79     43.25       0.6    3.21  52  1573 102   1461.3    989.5   10.68
  -1  -1   5     1078.81        7.81   0   1     40.49     32.85       1.2   -6.78  53  1682 114   1535.4    670.0   14.96
   4   3   6     2704.75       14.75   0   1     55.35     52.01       2.8    5.79  55  1819 136   1761.3   1449.7   20.08
  -4  -1  -6     2067.83       14.29   0   1     46.10     45.47       2.1   -1.01  56   105  17    270.2    733.9   19.12
   1   0   6     2031.43       11.72   0   1     43.61     45.07       1.1    1.71  57  1790 130   1680.8    916.7   15.95
   2   5  -4      798.17        6.68   0   1     30.55     28.25       3.1    6.31  59   387  54    617.1   1722.9   19.14
   3   3   5     1447.10       12.72   0   1     47.16     38.04       1.3   -3.79  60  1727 120   1632.8   1366.3   16.70
   4   3   7     3364.19       17.49   0   1     59.32     58.00       2.9    5.12  62  1882 150   1878.9   1417.7   22.01
  -5  -2  -5     2060.81       11.82   0   1     44.25     45.40       2.7    0.30  63   188  30    345.2    516.9   19.99
  -4  -1  -5     2054.34       12.22   0   1     45.59     45.32       1.6    3.50  64   199  32    373.8    700.0   17.32
  -2   1  -8     3291.27      -18.19   0   1     53.74     57.37       1.0   -7.00  65    15   3    103.6   1165.0   21.78
  -4  -2  -5     1954.16       11.58   0   1     49.31     44.21       2.3   -5.65  66   189  31    392.3    634.5   17.67
   0   0   8     2577.26       16.30   0   1     60.52     50.77       0.3   -3.60  67  1894 152   1908.2    723.9   21.85
   3   3   7     2251.10       14.26   0   1     45.99     47.45       1.6   -2.86  68  1881 149   1865.2   1300.6   20.82
   3   2   6     2118.19       12.55   0   1     48.56     46.02       1.6    3.48  69  1810 134   1733.0   1267.6   17.85
  -3   1  -8     3426.49       18.97   0   1     58.85     58.54       1.6   -1.50  70    14   2     58.4   1051.1   22.52
   1   1   6     1627.22       10.51   0   1     38.05     40.34       0.4   -6.51  72  1799 131   1694.6    980.2   16.10
  -1   2  -7     1144.82       12.35   0   1     38.31     33.84       1.3   -3.63  73    61  11    242.2   1303.1   19.61
   4   5   4     1415.29       -8.71   0   1     40.71     37.62       2.6   -7.50  74  1627 108   1571.8   1652.6   19.70
   1   4  -5     1140.73        7.74   0   1     38.39     33.77       2.3    3.06  75   254  42    497.1   1579.3   18.19
   0   1  -2      264.45        2.54   0   1     18.07     16.26       0.3    6.97  76   640  71    812.7   1156.0    6.10
  -3   0  -8     3030.51      -17.95   0   1     55.85     55.05       1.0   -7.18  77    10   1     76.2    984.6   22.15
   2   1   8     3004.55       17.04   0   1     51.95     54.81       1.6    2.45  78  1900 155   1941.1   1018.6   21.50
  -5  -3  -2      613.16        4.58   0   1     25.03     24.76       3.7    2.86  79   587  67    669.8    347.0   18.16
   2   2   4      759.42        6.25   0   1     26.57     27.56       0.8   -6.87  80  1596 104   1495.9   1223.8   12.41
   4   5   6     1610.73       11.23   0   1     39.25     40.13       2.2   -6.49  81  1833 138   1803.3   1589.1   22.46
  -2   2  -7     2332.28       14.15   0   1     44.74     48.29       1.6    3.06  82    60  10    194.3   1191.5   19.96
   2   1   4      992.11        6.74   0   1     28.49     31.50       0.5    4.06  83  1585 103   1486.1   1160.5   11.70
  -6  -3  -4     1063.18        9.06   0   1     38.18     32.61       3.8   -0.13  84   296  44    419.4    291.2   22.19
   0  -1   8     1867.98       13.17   0   1     46.71     43.22       1.2    3.15  85  1890 151   1892.2    657.4   22.04
   4   4   5      822.50        7.37   0   1     35.06     28.68       3.0   -0.29  86  1736 122   1659.4   1549.9   19.51
  -3  -1  -4      656.33        5.79   0   1     27.36     25.62       1.3    1.59  88   321  48    524.0    778.3   13.45
   1   0   7     1407.13       10.73   0   1     35.49     37.51       0.5    1.88  89  1860 144   1795.9    878.5   18.65
   1   1   7      878.62        8.62   0   1     30.35     29.64       0.1   -5.22  90  1867 145   1811.1    943.1   18.77
  -1   1  -5      524.39        5.50   0   1     23.32     22.90       1.2   -1.76  91   223  37    472.2   1158.9   13.70
  -4   0  -7     1772.76       12.92   0   1     44.05     42.10       1.9    1.66  92    44   6    140.2    833.5   21.21
  -1  -2   7     1010.05        8.53   0   1     34.14     31.78       1.2    4.47  93  1844 140   1750.1    518.7   20.81
   0   4  -6      833.05        7.49   0   1     31.80     28.86       1.3    6.47  94   150  26    342.1   1509.3   19.76
   0  -1   5      701.10        6.02   0   1     22.39     26.48       0.4    2.76  95  1683 115   1545.6    781.0   13.89
   2   2   7     1000.10        9.41   0   1     33.83     31.62       0.4   -4.46  97  1874 147   1836.8   1120.4   19.37
   3   2   5      609.51        6.02   0   1     24.96     24.69       1.9    4.39  99  1717 119   1620.8   1300.9   15.78
  -3   1  -7     1176.24       10.21   0   1     33.15     34.30       1.4    2.78 100    52   8    168.6   1013.1   20.16
   5   6   3      461.43        4.44   0   1     21.88     21.48       5.1    0.47 101  1502  97   1470.8   1884.9   22.61
  -3  -1  -6      752.75       -7.89   0   1     27.62     27.44       1.7   -7.11 102   106  18    312.5    847.3   17.47
   0   0   6      628.96        6.70   0   1     22.25     25.08       1.2   -6.51 103  1789 129   1671.0    805.8   16.35
  -3  -3   5      414.69        4.34   0   1     22.06     20.36       2.6    0.73 104  1660 111   1486.0    303.5   20.18
   2   2   1      113.54        1.38   0   1      7.65     10.66       1.0   -1.24 105  1147  80   1173.7   1326.9    8.26
   1   0   5      458.47        5.25   0   1     22.15     21.41       0.6    2.03 106  1694 116   1569.5    953.3   13.30
  -3  -3   6      551.92        5.81   0   1     26.61     23.49       2.6    1.22 107  1761 124   1600.7    255.0   22.43
   0  -1   6      613.79        6.57   0   1     25.96     24.77       0.5    2.44 108  1780 128   1657.1    741.5   16.58
   1   3  -4      155.29        2.77   0   1     20.28     12.46       1.9    0.53 109   368  52    621.9   1468.9   14.43
  -5  -4   3      169.85        1.85   0   1     19.69     13.03       5.3    1.14 110  1382  87   1220.5     71.1   22.68
   2   4  -3      142.31        2.13   0   1     12.33     11.93       1.9    4.11 111   522  64    743.4   1608.8   15.56
  -2   1  -7      473.18        6.72   0   1     22.37     21.75       0.7   -3.13 112    53   9    217.3   1125.1   19.24
  -5  -2  -4      454.07        5.26   0   1     17.56     21.31       2.8    4.96 114   308  46    444.5    483.7   18.78
   3   2   8      939.81        9.82   0   1     32.34     30.66       1.9    3.32 115  1905 157   1969.7   1199.9   22.45
  -6  -4   0      107.29        1.34   0   1     12.39     10.36       7.4    3.22 116   899  77    844.4     70.6   22.61
   4   5   5      449.44       -5.49   0   1     23.39     21.20       2.2   -7.15 117  1744 123   1686.8   1620.2   20.95
    
  -2   2  -8        0.00        5.47   0   0      0.09      0.00       0.0   -1.47   1    18   4     86.0   1231.0   22.41
  -4  -1  -7        0.00        5.47   0   0     21.25      0.00       0.0   -4.81   2    37   5    163.0    768.0   21.09
  -3   0  -7        0.00        5.47   0   0      2.82      0.00       0.0   -3.55   3    45   7    192.0    948.0   19.73
  -1   3  -7        0.00        5.47   0   0     17.08      0.00       0.0    2.43   4    67  12    218.0   1369.0   20.62
   0   3  -7        0.00        5.47   0   0     14.94      0.00       0.0   -5.15   5    68  13    266.0   1482.0   20.82
  -5  -2  -6        0.00        5.47   0   0     21.11      0.00       0.0   -3.56   6    95  15    242.0    551.0   21.42
  -5  -1  -6        0.00        5.47   0   0     19.02      0.00       0.0    3.89   7   104  16    217.0    618.0   21.20
  -3   0  -6        0.00        5.47   0   0     19.04      0.00       0.0    0.67   8   115  20    300.0    912.0   17.45
  -1   1  -6        0.00        5.47   0   0     13.16      0.00       0.0   -6.41   9   126  23    366.0   1196.0   16.27
  -1   2  -6        0.00        5.47   0   0     15.35      0.00       0.0    1.15  10   134  24    350.0   1261.0   17.05
   0   3  -6        0.00        5.47   0   0      3.86      0.00       0.0   -0.27  11   143  25    373.0   1439.0   18.33
   1   4  -6        0.00        5.47   0   0     16.35      0.00       0.0   -3.00  12   151  27    396.0   1622.0   20.41
   1   5  -6        0.00        5.47   0   0     13.12      0.00       0.0    3.69  13   156  28    365.0   1695.0   21.98
  -6  -2  -5        0.00        5.47   0   0      3.83      0.00       0.0    4.89  14   187  29    287.0    396.0   22.58
  -3  -1  -5        0.00        5.47   0   0     18.70      0.00       0.0   -3.25  15   200  33    422.0    813.0   15.30
  -2   0  -5        0.00        5.47   0   0     11.83      0.00       0.0   -1.91  16   212  35    448.0    987.0   13.90
  -5  -3  -4        0.00        5.47   0   0     31.89      0.00       0.0   -5.97  17   297  45    473.0    418.0   19.36
  -2   0  -4        0.00        5.47   0   0      4.67      0.00       0.0    3.63  18   333  49    551.0    951.0   11.61
  -5  -3  -3        0.00        5.47   0   0     12.76      0.00       0.0   -2.21  19   434  57    576.0    385.0   18.53
  -2  -1  -3        0.00        5.47   0   0      0.22      0.00       0.0   -3.54  20   460  60    666.0    854.0    9.66
  -6  -4  -2        0.00        5.47   0   0     12.88      0.00       0.0   -6.47  21   575  66    663.0    152.0   22.05
  -2  -1  -2        0.00        5.47   0   0      8.28      0.00       0.0    3.51  22   614  69    766.0    820.0    8.04
  -1   0  -2        0.00        5.47   0   0     10.03      0.00       0.0    6.57  23   627  70    790.0    988.0    5.80
   1   2  -2        0.00        5.47   0   0      5.23      0.00       0.0    3.70  24   653  72    837.0   1326.0    8.66
  -6  -4  -1        0.00        5.47   0   0      1.56      0.00       0.0   -2.89  25   733  74    762.0    114.0   22.12
  -3  -2  -1        0.00       -5.47   0   0     32.08      0.00       0.0    7.41  26   759  76    838.0    613.0   10.97
  -4  -3   0        0.00        5.47   0   0     39.45      0.00       0.0    5.85  27   913  78    913.0    396.0   15.31
   4   5   1        0.00        5.47   0   0      4.09      0.00       0.0   -1.75  28  1183  81   1229.0   1754.0   18.03
   3   3   2        0.00        5.47   0   0     15.29      0.00       0.0    0.40  29  1318  84   1303.0   1466.0   12.64
   5   6   2        0.00        5.47   0   0     10.34      0.00       0.0    4.63  30  1351  86   1351.0   1916.0   22.19
   2   1   3        0.00       -5.47   0   0      0.22      0.00       0.0    7.15  31  1447  92   1382.0   1194.0    9.66
   3   3   3        0.00        5.47   0   0      5.15      0.00       0.0   -2.55  32  1471  94   1412.0   1431.0   13.58
   4   5   3        0.00       -5.47   0   0     15.23      0.00       0.0   -7.29  33  1493  96   1459.0   1683.0   18.74
  -1  -2   4        0.00        5.47   0   0      5.27      0.00       0.0    6.67  34  1549 100   1414.0    647.0   13.12
   3   2   4        0.00        5.47   0   0     15.43      0.00       0.0    6.30  35  1597 105   1512.0   1333.0   13.94
   5   5   4        0.00        5.47   0   0      5.65      0.00       0.0    6.18  36  1628 109   1570.0   1772.0   21.68
  -4  -3   5        0.00       -5.47   0   0     10.00      0.00       0.0   -7.13  37  1659 110   1492.0    180.0   22.51
  -2  -2   5        0.00        5.47   0   0     11.12      0.00       0.0   -3.99  38  1671 112   1512.0    493.0   17.22
   4   3   5        0.00       -5.47   0   0     11.39      0.00       0.0    7.19  39  1728 121   1649.0   1479.0   18.36
  -2  -2   6        0.00        5.47   0   0     13.69      0.00       0.0   -2.83  40  1770 125   1626.0    448.0   19.68
  -1  -1   6        0.00        5.47   0   0      5.73      0.00       0.0   -5.34  41  1779 127   1648.0    630.0   17.60
   2   2   6        0.00        5.47   0   0     10.46      0.00       0.0   -5.47  42  1809 133   1720.0   1155.0   16.92
   4   4   6        0.00        5.47   0   0     14.86      0.00       0.0   -0.61  43  1827 137   1777.0   1515.0   21.11
  -2  -2   7        0.00        5.47   0   0      9.64      0.00       0.0   -1.58  44  1843 139   1742.0    401.0   22.22
  -1  -1   7        0.00        5.47   0   0      1.20      0.00       0.0   -3.89  45  1851 141   1765.0    587.0   20.28
   0  -1   7        0.00        5.47   0   0      3.94      0.00       0.0    2.63  46  1852 142   1772.0    701.0   19.29
   0   0   7        0.00        5.47   0   0      1.96      0.00       0.0   -5.06  47  1859 143   1787.0    766.0   19.09
   2   1   7        0.00        5.47   0   0      6.37      0.00       0.0    2.10  48  1868 146   1821.0   1054.0   18.92
   3   2   7        0.00        5.47   0   0     17.75      0.00       0.0    3.20  49  1875 148   1849.0   1232.0   20.08
   1   0   8        0.00        5.47   0   0     24.38      0.00       0.0    2.37  50  1895 153   1915.0    838.0   21.35
   1   1   8        0.00        5.47   0   0      6.12      0.00       0.0   -3.89  51  1899 154   1932.0    904.0   21.47
   2   2   8        0.00        5.47   0   0      5.70      0.00       0.0   -3.35  52  1904 156   1958.0   1084.0   21.90
    
   0   0   0    12939.45       31.53   0  -6      0.00    113.75       0.0    0.00   1     0   0    250.0    468.0   22.25
   0   0   0     3775.77        7.55   0  -6      0.00     61.45       0.0    0.00   6     0   0    864.0   1755.0   17.81
   0   0   0     2685.75        4.20   0  -8      0.00     51.82       0.0    0.00   8     0   0   1096.0    118.0   21.32
   0   0   0     1824.94        9.00   0   1      0.00     42.72       0.0    0.00  35     0   0    585.0   1058.9   10.70
   0   0   0     7346.13       28.92   0  -1      0.00     85.71       0.0    0.00  36     0   0     54.8   1301.1   23.40
   0   0   0     3676.52       18.39   0   1      0.00     60.63       0.0    0.00  54     0   0   1886.4    539.8   23.01
   0   0   0      386.51        2.21   0   1      0.00     19.66       0.0    0.00  58     0   0   1151.5    433.2   14.55
   0   0   0     2808.85       18.56   0  -1      0.00     53.00       0.0    0.00  61     0   0   1870.0    471.7   23.46
   0   0   0     1121.63        7.90   0   1      0.00     33.49       0.0    0.00  71     0   0   1581.3   1016.8   13.47
   0   0   0       38.85        0.27   0   1      0.00      6.23       0.0    0.00  87     0   0   1002.8   1910.7   20.84
   0   0   0      568.53        6.47   0   1      0.00     23.84       0.0    0.00  96     0   0   1685.2   1743.8   22.77
   0   0   0     1121.63       10.51   0   1      0.00     33.49       0.0    0.00  98     0   0   1895.2   1487.0   22.96
   0   0   0      667.99        8.41   0   1      0.00     25.85       0.0    0.00 113     0   0    128.6    582.2   23.20

 SOL,ROT,NODES:   2   634238.00   157  POLAR_ANGLES:   59.33   75.67   19.00
 R=SUM[!FO-FC!]/SUM[FO]:    0.0844 SKC, BO:       0.4755  0.00
 NREF,INPUT_SK,SFJ2,SKC:    87      -1.0000    115186.3750       0.3763
 N_NODES,N_LLEGITS,N_INDEXATS,N_FEBLES:       157       117       104        52
 DIST_MITJANA,SDV (PIXELS):   2.117   1.044
 GIR_MITJA,SDV (GRAUS):  -0.242   4.829
------------------------------------------------------------------------------

 SOL,ROT,NODES:   3   634238.00   157  POLAR_ANGLES:   59.33   75.67   19.00
     0.39943    -0.03529     0.91609
     0.77218     0.55158    -0.31543
    -0.49417     0.83337     0.24756

     H=    1.0000h    0.0000k    0.0000l 
     K=    0.0000h    1.0000k    0.0000l 
     L=    0.0000h    0.0000k    1.0000l 
    
   H   K   L      FO^2      SDV(FO^2) DUM CODI   FMODEL     FO       RODIST   PHI  PIC             cXPIX    cYPIX  2-THETA
   0   2  -5    22036.19       34.89   0 -13    129.50    148.45       2.0   -2.97   2   234  39    496.0   1333.0   14.71
  -1   1  -4    23888.01       34.62   0 -16    138.14    154.56       0.0    4.30   3   345  50    575.0   1122.0   11.15
  -1   0  -3    15314.28       22.52   0 -14     91.73    123.75       0.0   -2.15   4   473  61    690.0   1023.0    8.15
   0   1  -3     7910.66       15.54   0  -7     67.61     88.94       1.0   -2.82   5   486  62    714.0   1193.0    8.61
  -2  -2   1     3572.01        4.30   0 -19     54.48     59.77       1.0    2.74   7  1092  79   1077.0    650.0    9.22
  -3  -3   3     5902.82       11.89   0  -6     67.72     76.83       2.2    2.37   9  1395  88   1263.0    393.0   16.16
  -2  -2   3    10963.67       16.94   0 -12     92.39    104.71       2.0   -5.58  10  1407  89   1293.0    573.0   12.71
   0  -1   3     9299.39       17.00   0  -9     67.61     96.43       0.0    6.96  11  1421  90   1333.0    856.0    8.60
   1   0   3    16081.24       23.15   0 -14     91.73    126.81       0.0    6.00  12  1434  91   1357.0   1025.0    8.15
   4   4   3    16275.79       25.51   0 -12    106.65    127.58       3.2    3.12  13  1483  95   1433.0   1616.0   17.17
   0  -1   4    10913.16       21.42   0  -7     77.58    104.47       0.0    3.98  14  1561 101   1438.0    819.0   11.23
   2   4  -4     3180.01       12.23   0   1     66.87     56.39       2.3   -4.65  15   378  53    650.1   1651.0   17.40
   3   3   4     6930.75       19.02   0   1     77.51     83.25       1.4   -3.62  16  1608 106   1521.2   1399.4   14.98
   0   2  -4     4268.87       15.21   0   1     67.18     65.34       0.4    3.36  17   357  51    597.8   1293.3   12.21
   1   2  -3     3041.32        9.22   0   1     51.72     55.15       0.9   -6.08  18   499  63    737.8   1363.9   10.79
   0   3  -5     6683.75       19.38   0   1     82.54     81.75       1.4    5.82  19   244  40    473.3   1398.2   15.95
   3   6  -4     4233.90       12.25   0   1     70.41     65.07       4.5   -1.32  20   395  55    657.3   1920.1   22.57
  -1  -2   5     3776.01       16.01   0   1     67.48     61.45       1.3    5.01  21  1672 113   1522.9    605.1   15.63
   4   5   2     3876.42       10.94   0   1     54.13     62.26       2.8   -5.98  22  1341  85   1344.6   1720.5   18.22
  -1  -2   6     4679.20       17.72   0   1     65.01     68.40       1.0    4.43  23  1771 126   1634.4    563.1   18.19
   2   2   5     4836.46       17.18   0   1     67.51     69.54       0.9   -6.31  24  1716 118   1606.4   1189.7   14.58
  -2  -2   2     1285.86        4.48   0   1     37.02     35.86       2.1   -5.10  25  1253  82   1185.7    611.9   10.77
  -3  -2  -3     2208.51        9.14   0   1     48.91     46.99       2.7   -6.62  26   447  59    639.1    680.2   12.49
   2   5  -5     4056.46       14.15   0   1     60.87     63.69       3.4   -1.49  27   262  43    525.8   1768.9   21.04
   0   4  -7     4612.39       19.97   0   1     83.85     67.91       2.2    0.80  28    72  14    240.8   1555.1   22.10
  -3  -3   4     1666.52        7.95   0   1     44.76     40.82       3.0    0.85  29  1537  98   1373.8    349.1   18.08
   1   3  -5     3940.12       14.10   0   1     54.54     62.77       1.4   -5.74  30   245  41    520.4   1510.4   16.72
  -2   1  -6     5000.30       19.22   0   1     69.48     70.71       1.0    1.43  31   125  22    325.0   1086.9   16.76
   2   2   2      909.96        4.96   0   1     32.04     30.17       1.1   -5.84  32  1305  83   1280.2   1292.1    9.05
  -4  -2  -4     3643.67       13.93   0   1     53.32     60.36       2.7   -1.65  33   309  47    497.2    601.0   16.17
  -4  -3  -1     1000.77        4.44   0   1     29.16     31.63       3.6   -3.95  34   746  75    820.2    430.9   15.07
  -3   0  -5     4201.25       16.25   0   1     59.86     64.82       1.0    5.77  37   211  34    401.2    876.4   15.36
  -2   0  -6     4874.06       18.43   0   1     60.86     69.81       1.4   -6.24  38   116  21    339.8   1022.6   16.36
   2   1   6     4029.09       16.68   0   1     53.92     63.48       0.9    2.09  39  1800 132   1705.9   1090.9   16.40
   3   5  -3     1103.06        5.46   0   1     32.03     33.21       4.1   -5.97  40   533  65    785.1   1797.7   19.17
   2   3  -2      664.44        3.27   0   1     19.36     25.78       1.5   -5.02  41   665  73    866.0   1501.2   12.17
  -2   1  -5     3337.84       14.14   0   1     52.69     57.77       1.5    6.99  42   222  36    426.5   1049.9   14.39
  -6  -3  -3     2344.99       12.09   0   1     55.17     48.43       3.7    4.40  43   433  56    515.6    256.2   21.57
   2   1   5     2314.11       11.72   0   1     47.43     48.11       1.0    2.63  44  1706 117   1594.2   1125.9   13.97
   3   3   6     2955.64       16.50   0   1     53.40     54.37       1.3   -3.48  45  1818 135   1747.3   1333.1   18.67
  -4   0  -6     3348.79       16.91   0   1     54.77     57.87       2.1    6.25  46   114  19    244.2    798.9   19.21
  -3  -2  -2     1131.67        5.56   0   1     29.76     33.64       2.4   -1.56  47   601  68    741.0    645.8   11.46
  -2  -2   4     1070.76        6.31   0   1     29.43     32.72       2.1   -4.97  48  1548  99   1401.7    533.0   14.90
   4   4   4     1238.24        9.85   0   1     41.52     35.19       2.5    0.76  49  1619 107   1545.8   1582.2   18.17
   2   2   3     1158.52        6.81   0   1     32.55     34.04       1.0   -6.92  50  1459  93   1387.2   1258.0   10.51
  -1   2  -5     2227.14      -11.30   0   1     43.22     47.19       1.1    7.06  51   233  38    450.3   1222.8   14.60
   1   0   4     1870.48        9.01   0   1     36.79     43.25       0.6    3.21  52  1573 102   1461.3    989.5   10.68
  -1  -1   5     1078.81        7.81   0   1     40.49     32.85       1.2   -6.78  53  1682 114   1535.4    670.0   14.96
   4   3   6     2704.75       14.75   0   1     55.35     52.01       2.8    5.79  55  1819 136   1761.3   1449.7   20.08
  -4  -1  -6     2067.83       14.29   0   1     46.10     45.47       2.1   -1.01  56   105  17    270.2    733.9   19.12
   1   0   6     2031.43       11.72   0   1     43.61     45.07       1.1    1.71  57  1790 130   1680.8    916.7   15.95
   2   5  -4      798.17        6.68   0   1     30.55     28.25       3.1    6.31  59   387  54    617.1   1722.9   19.14
   3   3   5     1447.10       12.72   0   1     47.16     38.04       1.3   -3.79  60  1727 120   1632.8   1366.3   16.70
   4   3   7     3364.19       17.49   0   1     59.32     58.00       2.9    5.12  62  1882 150   1878.9   1417.7   22.01
  -5  -2  -5     2060.81       11.82   0   1     44.25     45.40       2.7    0.30  63   188  30    345.2    516.9   19.99
  -4  -1  -5     2054.34       12.22   0   1     45.59     45.32       1.6    3.50  64   199  32    373.8    700.0   17.32
  -2   1  -8     3291.27      -18.19   0   1     53.74     57.37       1.0   -7.00  65    15   3    103.6   1165.0   21.78
  -4  -2  -5     1954.16       11.58   0   1     49.31     44.21       2.3   -5.65  66   189  31    392.3    634.5   17.67
   0   0   8     2577.26       16.30   0   1     60.52     50.77       0.3   -3.60  67  1894 152   1908.2    723.9   21.85
   3   3   7     2251.10       14.26   0   1     45.99     47.45       1.6   -2.86  68  1881 149   1865.2   1300.6   20.82
   3   2   6     2118.19       12.55   0   1     48.56     46.02       1.6    3.48  69  1810 134   1733.0   1267.6   17.85
  -3   1  -8     3426.49       18.97   0   1     58.85     58.54       1.6   -1.50  70    14   2     58.4   1051.1   22.52
   1   1   6     1627.22       10.51   0   1     38.05     40.34       0.4   -6.51  72  1799 131   1694.6    980.2   16.10
  -1   2  -7     1144.82       12.35   0   1     38.31     33.84       1.3   -3.63  73    61  11    242.2   1303.1   19.61
   4   5   4     1415.29       -8.71   0   1     40.71     37.62       2.6   -7.50  74  1627 108   1571.8   1652.6   19.70
   1   4  -5     1140.73        7.74   0   1     38.39     33.77       2.3    3.06  75   254  42    497.1   1579.3   18.19
   0   1  -2      264.45        2.54   0   1     18.07     16.26       0.3    6.97  76   640  71    812.7   1156.0    6.10
  -3   0  -8     3030.51      -17.95   0   1     55.85     55.05       1.0   -7.18  77    10   1     76.2    984.6   22.15
   2   1   8     3004.55       17.04   0   1     51.95     54.81       1.6    2.45  78  1900 155   1941.1   1018.6   21.50
  -5  -3  -2      613.16        4.58   0   1     25.03     24.76       3.7    2.86  79   587  67    669.8    347.0   18.16
   2   2   4      759.42        6.25   0   1     26.57     27.56       0.8   -6.87  80  1596 104   1495.9   1223.8   12.41
   4   5   6     1610.73       11.23   0   1     39.25     40.13       2.2   -6.49  81  1833 138   1803.3   1589.1   22.46
  -2   2  -7     2332.28       14.15   0   1     44.74     48.29       1.6    3.06  82    60  10    194.3   1191.5   19.96
   2   1   4      992.11        6.74   0   1     28.49     31.50       0.5    4.06  83  1585 103   1486.1   1160.5   11.70
  -6  -3  -4     1063.18        9.06   0   1     38.18     32.61       3.8   -0.13  84   296  44    419.4    291.2   22.19
   0  -1   8     1867.98       13.17   0   1     46.71     43.22       1.2    3.15  85  1890 151   1892.2    657.4   22.04
   4   4   5      822.50        7.37   0   1     35.06     28.68       3.0   -0.29  86  1736 122   1659.4   1549.9   19.51
  -3  -1  -4      656.33        5.79   0   1     27.36     25.62       1.3    1.59  88   321  48    524.0    778.3   13.45
   1   0   7     1407.13       10.73   0   1     35.49     37.51       0.5    1.88  89  1860 144   1795.9    878.5   18.65
   1   1   7      878.62        8.62   0   1     30.35     29.64       0.1   -5.22  90  1867 145   1811.1    943.1   18.77
  -1   1  -5      524.39        5.50   0   1     23.32     22.90       1.2   -1.76  91   223  37    472.2   1158.9   13.70
  -4   0  -7     1772.76       12.92   0   1     44.05     42.10       1.9    1.66  92    44   6    140.2    833.5   21.21
  -1  -2   7     1010.05        8.53   0   1     34.14     31.78       1.2    4.47  93  1844 140   1750.1    518.7   20.81
   0   4  -6      833.05        7.49   0   1     31.80     28.86       1.3    6.47  94   150  26    342.1   1509.3   19.76
   0  -1   5      701.10        6.02   0   1     22.39     26.48       0.4    2.76  95  1683 115   1545.6    781.0   13.89
   2   2   7     1000.10        9.41   0   1     33.83     31.62       0.4   -4.46  97  1874 147   1836.8   1120.4   19.37
   3   2   5      609.51        6.02   0   1     24.96     24.69       1.9    4.39  99  1717 119   1620.8   1300.9   15.78
  -3   1  -7     1176.24       10.21   0   1     33.15     34.30       1.4    2.78 100    52   8    168.6   1013.1   20.16
   5   6   3      461.43        4.44   0   1     21.88     21.48       5.1    0.47 101  1502  97   1470.8   1884.9   22.61
  -3  -1  -6      752.75       -7.89   0   1     27.62     27.44       1.7   -7.11 102   106  18    312.5    847.3   17.47
   0   0   6      628.96        6.70   0   1     22.25     25.08       1.2   -6.51 103  1789 129   1671.0    805.8   16.35
  -3  -3   5      414.69        4.34   0   1     22.06     20.36       2.6    0.73 104  1660 111   1486.0    303.5   20.18
   2   2   1      113.54        1.38   0   1      7.65     10.66       1.0   -1.24 105  1147  80   1173.7   1326.9    8.26
   1   0   5      458.47        5.25   0   1     22.15     21.41       0.6    2.03 106  1694 116   1569.5    953.3   13.30
  -3  -3   6      551.92        5.81   0   1     26.61     23.49       2.6    1.22 107  1761 124   1600.7    255.0   22.43
   0  -1   6      613.79        6.57   0   1     25.96     24.77       0.5    2.44 108  1780 128   1657.1    741.5   16.58
   1   3  -4      155.29        2.77   0   1     20.28     12.46       1.9    0.53 109   368  52    621.9   1468.9   14.43
  -5  -4   3      169.85        1.85   0   1     19.69     13.03       5.3    1.14 110  1382  87   1220.5     71.1   22.68
   2   4  -3      142.31        2.13   0   1     12.33     11.93       1.9    4.11 111   522  64    743.4   1608.8   15.56
  -2   1  -7      473.18        6.72   0   1     22.37     21.75       0.7   -3.13 112    53   9    217.3   1125.1   19.24
  -5  -2  -4      454.07        5.26   0   1     17.56     21.31       2.8    4.96 114   308  46    444.5    483.7   18.78
   3   2   8      939.81        9.82   0   1     32.34     30.66       1.9    3.32 115  1905 157   1969.7   1199.9   22.45
  -6  -4   0      107.29        1.34   0   1     12.39     10.36       7.4    3.22 116   899  77    844.4     70.6   22.61
   4   5   5      449.44       -5.49   0   1     23.39     21.20       2.2   -7.15 117  1744 123   1686.8   1620.2   20.95
    
  -2   2  -8        0.00        5.47   0   0      0.09      0.00       0.0   -1.47   1    18   4     86.0   1231.0   22.41
  -4  -1  -7        0.00        5.47   0   0     21.25      0.00       0.0   -4.81   2    37   5    163.0    768.0   21.09
  -3   0  -7        0.00        5.47   0   0      2.82      0.00       0.0   -3.55   3    45   7    192.0    948.0   19.73
  -1   3  -7        0.00        5.47   0   0     17.08      0.00       0.0    2.43   4    67  12    218.0   1369.0   20.62
   0   3  -7        0.00        5.47   0   0     14.94      0.00       0.0   -5.15   5    68  13    266.0   1482.0   20.82
  -5  -2  -6        0.00        5.47   0   0     21.11      0.00       0.0   -3.56   6    95  15    242.0    551.0   21.42
  -5  -1  -6        0.00        5.47   0   0     19.02      0.00       0.0    3.89   7   104  16    217.0    618.0   21.20
  -3   0  -6        0.00        5.47   0   0     19.04      0.00       0.0    0.68   8   115  20    300.0    912.0   17.45
  -1   1  -6        0.00        5.47   0   0     13.16      0.00       0.0   -6.41   9   126  23    366.0   1196.0   16.27
  -1   2  -6        0.00        5.47   0   0     15.35      0.00       0.0    1.15  10   134  24    350.0   1261.0   17.05
   0   3  -6        0.00        5.47   0   0      3.86      0.00       0.0   -0.27  11   143  25    373.0   1439.0   18.33
   1   4  -6        0.00        5.47   0   0     16.35      0.00       0.0   -3.00  12   151  27    396.0   1622.0   20.41
   1   5  -6        0.00        5.47   0   0     13.12      0.00       0.0    3.69  13   156  28    365.0   1695.0   21.98
  -6  -2  -5        0.00        5.47   0   0      3.83      0.00       0.0    4.89  14   187  29    287.0    396.0   22.58
  -3  -1  -5        0.00        5.47   0   0     18.70      0.00       0.0   -3.25  15   200  33    422.0    813.0   15.30
  -2   0  -5        0.00        5.47   0   0     11.83      0.00       0.0   -1.91  16   212  35    448.0    987.0   13.90
  -5  -3  -4        0.00        5.47   0   0     31.89      0.00       0.0   -5.97  17   297  45    473.0    418.0   19.36
  -2   0  -4        0.00        5.47   0   0      4.67      0.00       0.0    3.63  18   333  49    551.0    951.0   11.61
  -5  -3  -3        0.00        5.47   0   0     12.76      0.00       0.0   -2.21  19   434  57    576.0    385.0   18.53
  -2  -1  -3        0.00        5.47   0   0      0.22      0.00       0.0   -3.54  20   460  60    666.0    854.0    9.66
  -6  -4  -2        0.00        5.47   0   0     12.88      0.00       0.0   -6.47  21   575  66    663.0    152.0   22.05
  -2  -1  -2        0.00        5.47   0   0      8.28      0.00       0.0    3.51  22   614  69    766.0    820.0    8.04
  -1   0  -2        0.00        5.47   0   0     10.03      0.00       0.0    6.57  23   627  70    790.0    988.0    5.80
   1   2  -2        0.00        5.47   0   0      5.23      0.00       0.0    3.70  24   653  72    837.0   1326.0    8.66
  -6  -4  -1        0.00        5.47   0   0      1.56      0.00       0.0   -2.89  25   733  74    762.0    114.0   22.12
  -3  -2  -1        0.00       -5.47   0   0     32.08      0.00       0.0    7.41  26   759  76    838.0    613.0   10.97
  -4  -3   0        0.00        5.47   0   0     39.45      0.00       0.0    5.85  27   913  78    913.0    396.0   15.31
   4   5   1        0.00        5.47   0   0      4.09      0.00       0.0   -1.75  28  1183  81   1229.0   1754.0   18.03
   3   3   2        0.00        5.47   0   0     15.29      0.00       0.0    0.40  29  1318  84   1303.0   1466.0   12.64
   5   6   2        0.00        5.47   0   0     10.34      0.00       0.0    4.63  30  1351  86   1351.0   1916.0   22.19
   2   1   3        0.00       -5.47   0   0      0.22      0.00       0.0    7.15  31  1447  92   1382.0   1194.0    9.66
   3   3   3        0.00        5.47   0   0      5.15      0.00       0.0   -2.55  32  1471  94   1412.0   1431.0   13.58
   4   5   3        0.00       -5.47   0   0     15.23      0.00       0.0   -7.29  33  1493  96   1459.0   1683.0   18.74
  -1  -2   4        0.00        5.47   0   0      5.27      0.00       0.0    6.67  34  1549 100   1414.0    647.0   13.12
   3   2   4        0.00        5.47   0   0     15.43      0.00       0.0    6.30  35  1597 105   1512.0   1333.0   13.94
   5   5   4        0.00        5.47   0   0      5.65      0.00       0.0    6.18  36  1628 109   1570.0   1772.0   21.68
  -4  -3   5        0.00       -5.47   0   0     10.00      0.00       0.0   -7.13  37  1659 110   1492.0    180.0   22.51
  -2  -2   5        0.00        5.47   0   0     11.12      0.00       0.0   -3.99  38  1671 112   1512.0    493.0   17.22
   4   3   5        0.00       -5.47   0   0     11.39      0.00       0.0    7.19  39  1728 121   1649.0   1479.0   18.36
  -2  -2   6        0.00        5.47   0   0     13.69      0.00       0.0   -2.83  40  1770 125   1626.0    448.0   19.68
  -1  -1   6        0.00        5.47   0   0      5.73      0.00       0.0   -5.34  41  1779 127   1648.0    630.0   17.60
   2   2   6        0.00        5.47   0   0     10.46      0.00       0.0   -5.47  42  1809 133   1720.0   1155.0   16.92
   4   4   6        0.00        5.47   0   0     14.86      0.00       0.0   -0.61  43  1827 137   1777.0   1515.0   21.11
  -2  -2   7        0.00        5.47   0   0      9.64      0.00       0.0   -1.58  44  1843 139   1742.0    401.0   22.22
  -1  -1   7        0.00        5.47   0   0      1.20      0.00       0.0   -3.89  45  1851 141   1765.0    587.0   20.28
   0  -1   7        0.00        5.47   0   0      3.94      0.00       0.0    2.63  46  1852 142   1772.0    701.0   19.29
   0   0   7        0.00        5.47   0   0      1.96      0.00       0.0   -5.06  47  1859 143   1787.0    766.0   19.09
   2   1   7        0.00        5.47   0   0      6.37      0.00       0.0    2.10  48  1868 146   1821.0   1054.0   18.92
   3   2   7        0.00        5.47   0   0     17.75      0.00       0.0    3.20  49  1875 148   1849.0   1232.0   20.08
   1   0   8        0.00        5.47   0   0     24.38      0.00       0.0    2.37  50  1895 153   1915.0    838.0   21.35
   1   1   8        0.00        5.47   0   0      6.12      0.00       0.0   -3.89  51  1899 154   1932.0    904.0   21.47
   2   2   8        0.00        5.47   0   0      5.70      0.00       0.0   -3.35  52  1904 156   1958.0   1084.0   21.90
    
   0   0   0    12939.45       31.53   0  -6      0.00    113.75       0.0    0.00   1     0   0    250.0    468.0   22.25
   0   0   0     3775.77        7.55   0  -6      0.00     61.45       0.0    0.00   6     0   0    864.0   1755.0   17.81
   0   0   0     2685.75        4.20   0  -8      0.00     51.82       0.0    0.00   8     0   0   1096.0    118.0   21.32
   0   0   0     1824.94        9.00   0   1      0.00     42.72       0.0    0.00  35     0   0    585.0   1058.9   10.70
   0   0   0     7346.13       28.92   0  -1      0.00     85.71       0.0    0.00  36     0   0     54.8   1301.1   23.40
   0   0   0     3676.52       18.39   0   1      0.00     60.63       0.0    0.00  54     0   0   1886.4    539.8   23.01
   0   0   0      386.51        2.21   0   1      0.00     19.66       0.0    0.00  58     0   0   1151.5    433.2   14.55
   0   0   0     2808.85       18.56   0  -1      0.00     53.00       0.0    0.00  61     0   0   1870.0    471.7   23.46
   0   0   0     1121.63        7.90   0   1      0.00     33.49       0.0    0.00  71     0   0   1581.3   1016.8   13.47
   0   0   0       38.85        0.27   0   1      0.00      6.23       0.0    0.00  87     0   0   1002.8   1910.7   20.84
   0   0   0      568.53        6.47   0   1      0.00     23.84       0.0    0.00  96     0   0   1685.2   1743.8   22.77
   0   0   0     1121.63       10.51   0   1      0.00     33.49       0.0    0.00  98     0   0   1895.2   1487.0   22.96
   0   0   0      667.99        8.41   0   1      0.00     25.85       0.0    0.00 113     0   0    128.6    582.2   23.20

 SOL,ROT,NODES:   3   634238.00   157  POLAR_ANGLES:   59.33   75.67   19.00
 R=SUM[!FO-FC!]/SUM[FO]:    0.0844 SKC, BO:       0.4755  0.00
 NREF,INPUT_SK,SFJ2,SKC:    87      -1.0000    115186.3750       0.3763
 N_NODES,N_LLEGITS,N_INDEXATS,N_FEBLES:       157       117       104        52
 DIST_MITJANA,SDV (PIXELS):   2.117   1.044
 GIR_MITJA,SDV (GRAUS):  -0.242   4.829
------------------------------------------------------------------------------

 SOL,ROT,NODES:   4   632386.00   158  POLAR_ANGLES:   58.00   76.00   18.67
     0.39288    -0.02476     0.91925
     0.76241     0.56771    -0.31055
    -0.51418     0.82286     0.24192

     H=    1.0047h   -0.0176k   -0.0063l 
     K=    0.0274h    0.9965k    0.0008l 
     L=    0.0115h   -0.0071k    0.9982l 
    
   H   K   L      FO^2      SDV(FO^2) DUM CODI   FMODEL     FO       RODIST   PHI  PIC             cXPIX    cYPIX  2-THETA
   0   2  -5    22116.56       35.01   0 -13    129.50    148.72       1.4   -2.89   2   234  40    496.0   1333.0   14.71
  -1   1  -4    23981.26       34.76   0 -16    138.14    154.86       1.0    4.79   3   345  51    575.0   1122.0   11.15
  -1   0  -3    15368.44       22.60   0 -14     91.73    123.97       1.0   -1.41   4   473  63    690.0   1023.0    8.15
   0   1  -3     7939.42       15.60   0  -7     67.61     89.10       1.0   -2.69   5   486  64    714.0   1193.0    8.61
   3   5  -2     3792.03        7.58   0  -6     47.25     61.58       8.0    3.49   6   687  76    864.0   1755.0   17.81
  -2  -2   1     3586.78        4.32   0 -19     54.48     59.89       4.5   -4.05   7  1092  80   1077.0    650.0    9.22
  -3  -3   3     5922.79       11.93   0  -6     67.72     76.96       5.0    0.19   9  1395  91   1263.0    393.0   16.16
  -2  -2   3    11011.68       17.02   0 -12     92.39    104.94       5.0   -6.68  10  1407  92   1293.0    573.0   12.71
   0  -1   3     9334.45      -17.06   0  -9     67.61     96.61       0.0    7.09  11  1421  93   1333.0    856.0    8.60
   1   0   3    16148.19       23.24   0 -14     91.73    127.08       0.0    6.74  12  1434  94   1357.0   1025.0    8.15
   4   4   3    16352.55       25.63   0 -12    106.65    127.88       1.4    5.46  13  1483  97   1433.0   1616.0   17.17
   0  -1   4    10954.08       21.50   0  -7     77.58    104.66       1.0    4.16  14  1561 103   1438.0    819.0   11.23
   2   4  -4     3193.63       12.28   0   1     66.87     56.51       1.4   -5.78  15   378  54    650.1   1651.0   17.40
   3   3   4     6953.00       19.08   0   1     77.51     83.38       1.3   -2.04  16  1608 107   1521.2   1399.4   14.98
   0   2  -4     4284.59       15.26   0   1     67.18     65.46       1.4    3.39  17   357  52    597.8   1293.3   12.21
   1   2  -3     3053.67        9.26   0   1     51.72     55.26       0.9   -6.66  18   499  65    737.8   1363.9   10.79
   0   3  -5     6708.19       19.45   0   1     82.54     81.90       2.5    5.79  19   244  41    473.3   1398.2   15.95
   3   6  -4     4251.47       12.30   0   1     70.41     65.20       4.7   -3.31  20   395  56    657.3   1920.1   22.57
  -1  -2   5     3789.49       16.07   0   1     67.48     61.56       1.9    4.81  21  1672 112   1522.9    605.1   15.63
   4   5   2     3885.05       10.96   0   1     54.13     62.33       4.6   -2.82  22  1341  89   1344.6   1720.5   18.22
  -1  -2   6     4696.16       17.79   0   1     65.01     68.53       3.0    4.33  23  1771 126   1634.4    563.1   18.19
   2   2   5     4851.15       17.24   0   1     67.51     69.65       2.4   -5.26  24  1716 118   1606.4   1189.7   14.58
  -2  -2   2     1292.27       -4.50   0   1     37.02     35.95       4.5   -7.14  25  1253  86   1185.7    611.9   10.77
  -3  -2  -3     2214.33        9.16   0   1     48.91     47.06       2.1   -4.90  26   447  61    639.1    680.2   12.49
   2   5  -5     4072.12       14.20   0   1     60.87     63.81       3.2   -2.42  27   262  44    525.8   1768.9   21.04
   0   4  -7     4629.32       20.05   0   1     83.85     68.04       2.9    0.78  28    72  15    240.8   1555.1   22.10
  -3  -3   4     1672.60        7.98   0   1     44.76     40.90       5.9   -0.55  29  1537 100   1373.8    349.1   18.08
   1   3  -5     3955.41       14.15   0   1     54.54     62.89       1.5   -6.08  30   245  42    520.4   1510.4   16.72
  -2   1  -6     5019.24       19.29   0   1     69.48     70.85       2.3    2.06  31   125  23    325.0   1086.9   16.76
   2   2   2      912.42        4.97   0   1     32.04     30.21       1.3   -3.94  32  1305  87   1280.2   1292.1    9.05
  -4  -2  -4     3656.53       13.98   0   1     53.32     60.47       3.1   -0.03  33   309  48    497.2    601.0   16.17
  -4  -3  -1     1003.64        4.45   0   1     29.16     31.68       4.7    0.03  34   746  78    820.2    430.9   15.07
  -3   0  -5     4219.41       16.32   0   1     59.86     64.96       3.7    6.76  37   211  36    401.2    876.4   15.36
  -2   0  -6     4889.76       18.49   0   1     60.86     69.93       1.3   -5.51  38   116  22    339.8   1022.6   16.36
   2   1   6     4044.78       16.75   0   1     53.92     63.60       0.1    2.93  39  1800 132   1705.9   1090.9   16.40
  -6  -3  -3     2356.90       12.15   0   1     55.17     48.55       8.6    6.79  43   433  58    515.6    256.2   21.57
   2   1   5     2323.30       11.77   0   1     47.43     48.20       0.2    3.56  44  1706 117   1594.2   1125.9   13.97
   3   3   6     2965.43       16.55   0   1     53.40     54.46       2.3   -2.27  45  1818 135   1747.3   1333.1   18.67
  -4   0  -6     3363.58      -16.98   0   1     54.77     58.00       5.1    7.30  46   114  20    244.2    798.9   19.21
  -3  -2  -2     1135.71        5.58   0   1     29.76     33.70       2.2    0.66  47   601  71    741.0    645.8   11.46
  -2  -2   4     1075.11        6.34   0   1     29.43     32.79       5.2   -5.67  48  1548 101   1401.7    533.0   14.90
   4   4   4     1243.21        9.89   0   1     41.52     35.26       1.8    2.68  49  1619 108   1545.8   1582.2   18.17
   2   2   3     1161.69        6.82   0   1     32.55     34.08       1.6   -5.48  50  1459  95   1387.2   1258.0   10.51
  -1   2  -5     2235.90      -11.34   0   1     43.22     47.29       2.7    7.41  51   233  39    450.3   1222.8   14.60
   1   0   4     1877.79        9.04   0   1     36.79     43.33       0.6    3.85  52  1573 104   1461.3    989.5   10.68
  -1  -1   5     1082.80        7.84   0   1     40.49     32.91       4.3   -6.80  53  1682 113   1535.4    670.0   14.96
   4   3   6     2717.20      -14.82   0   1     55.35     52.13       1.8    7.16  55  1819 136   1761.3   1449.7   20.08
  -4  -1  -6     2075.31       14.34   0   1     46.10     45.56       3.2    0.15  56   105  18    270.2    733.9   19.12
   1   0   6     2039.12       11.76   0   1     43.61     45.16       1.3    2.26  57  1790 130   1680.8    916.7   15.95
  -3  -3   2      388.32        2.22   0   1     19.93     19.71       5.1    4.41  58  1241  85   1151.5    433.2   14.55
   2   5  -4      800.54        6.70   0   1     30.55     28.29       4.9    5.13  59   387  55    617.1   1722.9   19.14
   3   3   5     1451.78       12.77   0   1     47.16     38.10       1.9   -2.43  60  1727 120   1632.8   1366.3   16.70
   4   3   7     3379.05       17.57   0   1     59.32     58.13       0.7    6.36  62  1882 150   1878.9   1417.7   22.01
  -5  -2  -5     2068.74       11.86   0   1     44.25     45.48       5.1    1.86  63   188  32    345.2    516.9   19.99
  -4  -1  -5     2063.03       12.27   0   1     45.59     45.42       4.0    4.79  64   199  34    373.8    700.0   17.32
  -2   1  -8     3302.05       18.25   0   1     53.74     57.46       1.4   -6.44  65    15   3    103.6   1165.0   21.78
  -4  -2  -5     1959.91       11.61   0   1     49.31     44.27       3.0   -4.23  66   189  33    392.3    634.5   17.67
   0   0   8     2586.39       16.36   0   1     60.52     50.86       5.2   -3.25  67  1894 153   1908.2    723.9   21.85
   3   3   7     2258.78       14.31   0   1     45.99     47.53       2.7   -1.76  68  1881 149   1865.2   1300.6   20.82
   3   2   6     2126.96       12.61   0   1     48.56     46.12       0.6    4.60  69  1810 134   1733.0   1267.6   17.85
  -3   1  -8     3438.78       19.04   0   1     58.85     58.64       3.3   -0.80  70    14   2     58.4   1051.1   22.52
   1   1   5     1128.64       -7.94   0   1     31.70     33.60       2.3   -7.02  71  1705 116   1581.3   1016.8   13.47
   1   1   6     1632.50       10.54   0   1     38.05     40.40       3.9   -5.85  72  1799 131   1694.6    980.2   16.10
  -1   2  -7     1148.88       12.40   0   1     38.31     33.90       1.2   -3.30  73    61  12    242.2   1303.1   19.61
   4   5   4     1418.56        8.74   0   1     40.71     37.66       4.0   -5.49  74  1627 109   1571.8   1652.6   19.70
   1   4  -5     1144.77        7.77   0   1     38.39     33.83       3.0    2.62  75   254  43    497.1   1579.3   18.19
   0   1  -2      265.43       -2.55   0   1     18.07     16.29       1.6    7.00  76   640  74    812.7   1156.0    6.10
  -3   0  -8     3039.96       18.01   0   1     55.85     55.14       0.9   -6.40  77    10   1     76.2    984.6   22.15
   2   1   8     3016.22       17.10   0   1     51.95     54.92       1.4    3.18  78  1900 156   1941.1   1018.6   21.50
  -5  -3  -2      616.19        4.60   0   1     25.03     24.82       5.8    5.71  79   587  69    669.8    347.0   18.16
   2   2   4      761.61        6.26   0   1     26.57     27.60       1.5   -5.67  80  1596 106   1495.9   1223.8   12.41
   4   5   6     1615.16       11.26   0   1     39.25     40.19       4.4   -4.95  81  1833 138   1803.3   1589.1   22.46
  -2   2  -7     2341.26       14.21   0   1     44.74     48.39       3.0    3.56  82    60  11    194.3   1191.5   19.96
   2   1   4      996.26        6.77   0   1     28.49     31.56       0.5    5.12  83  1585 105   1486.1   1160.5   11.70
  -6  -3  -4     1067.29        9.09   0   1     38.18     32.67       6.0    1.95  84   296  45    419.4    291.2   22.19
   0  -1   8     1875.00       13.22   0   1     46.71     43.30       2.7    3.41  85  1890 152   1892.2    657.4   22.04
   4   4   5      825.60        7.40   0   1     35.06     28.73       1.4    1.36  86  1736 121   1659.4   1549.9   19.51
  -3  -1  -4      658.94        5.81   0   1     27.36     25.67       2.7    2.87  88   321  49    524.0    778.3   13.45
   1   0   7     1412.46       10.77   0   1     35.49     37.58       1.5    2.40  89  1860 144   1795.9    878.5   18.65
   1   1   7      881.57        8.65   0   1     30.35     29.69       3.9   -4.60  90  1867 145   1811.1    943.1   18.77
  -1   1  -5      526.28        5.51   0   1     23.32     22.94       0.8   -1.30  91   223  38    472.2   1158.9   13.70
  -4   0  -7     1779.66       12.97   0   1     44.05     42.19       4.6    2.64  92    44   7    140.2    833.5   21.21
  -1  -2   7     1013.74        8.56   0   1     34.14     31.84       2.4    4.43  93  1844 140   1750.1    518.7   20.81
   0   4  -6      836.08        7.52   0   1     31.80     28.92       4.0    6.41  94   150  27    342.1   1509.3   19.76
   0  -1   5      703.72        6.04   0   1     22.39     26.53       1.1    2.98  95  1683 114   1545.6    781.0   13.89
   2   2   7     1003.41        9.45   0   1     33.83     31.68       2.7   -3.60  97  1874 147   1836.8   1120.4   19.37
   3   2   5      612.14        6.05   0   1     24.96     24.74       0.9    5.63  99  1717 119   1620.8   1300.9   15.78
  -3   1  -7     1180.85       10.25   0   1     33.15     34.36       4.2    3.52 100    52   9    168.6   1013.1   20.16
   5   6   3      463.39        4.46   0   1     21.88     21.53       3.9    3.35 101  1502  99   1470.8   1884.9   22.61
  -3  -1  -6      754.99        7.91   0   1     27.62     27.48       1.7   -6.10 102   106  19    312.5    847.3   17.47
   0   0   6      631.12        6.73   0   1     22.25     25.12       4.3   -6.15 103  1789 129   1671.0    805.8   16.35
  -3  -3   5      416.20        4.35   0   1     22.06     20.40       6.2   -0.26 104  1660 110   1486.0    303.5   20.18
   2   2   1      113.96        1.38   0   1      7.65     10.68       0.7    1.74 105  1147  82   1173.7   1326.9    8.26
   1   0   5      460.22        5.27   0   1     22.15     21.45       0.9    2.62 106  1694 115   1569.5    953.3   13.30
  -3  -3   6      553.91        5.83   0   1     26.61     23.54       6.8    0.48 107  1761 123   1600.7    255.0   22.43
   0  -1   6      616.08        6.59   0   1     25.96     24.82       2.5    2.68 108  1780 128   1657.1    741.5   16.58
   1   3  -4      155.86        2.78   0   1     20.28     12.48       1.1    0.03 109   368  53    621.9   1468.9   14.43
   2   4  -3      142.76        2.14   0   1     12.33     11.95       3.6    2.52 111   522  66    743.4   1608.8   15.56
  -2   1  -7      474.83        6.74   0   1     22.37     21.79       1.9   -2.54 112    53  10    217.3   1125.1   19.24
  -5  -2  -4      456.23        5.28   0   1     17.56     21.36       5.5    6.72 114   308  47    444.5    483.7   18.78
   3   2   8      943.61        9.86   0   1     32.34     30.72       0.7    4.26 115  1905 158   1969.7   1199.9   22.45
   4   5   5      450.58        5.50   0   1     23.39     21.23       4.7   -5.42 117  1744 122   1686.8   1620.2   20.95
    
  -2   2  -8        0.00        5.49   0   0      0.09      0.00       0.0   -0.98   1    18   4     86.0   1234.0   22.41
  -1   2  -8        0.00       -5.49   0   0     32.41      0.00       0.0   -7.32   2    19   5    129.0   1345.0   22.19
  -4  -1  -7        0.00        5.49   0   0     21.25      0.00       0.0   -3.75   3    37   6    162.0    770.0   21.09
  -3   0  -7        0.00        5.49   0   0      2.82      0.00       0.0   -2.72   4    45   8    192.0    949.0   19.73
  -1   3  -7        0.00        5.49   0   0     17.08      0.00       0.0    2.68   5    67  13    220.0   1373.0   20.62
   0   3  -7        0.00        5.49   0   0     14.94      0.00       0.0   -5.09   6    68  14    267.0   1484.0   20.82
  -5  -2  -6        0.00        5.49   0   0     21.11      0.00       0.0   -2.15   7    95  16    241.0    554.0   21.42
  -5  -1  -6        0.00        5.49   0   0     19.02      0.00       0.0    5.18   8   104  17    214.0    622.0   21.20
  -3   0  -6        0.00        5.49   0   0     19.04      0.00       0.0    1.58   9   115  21    300.0    915.0   17.45
  -1   1  -6        0.00        5.49   0   0     13.16      0.00       0.0   -5.97  10   126  24    366.0   1197.0   16.27
  -1   2  -6        0.00        5.49   0   0     15.35      0.00       0.0    1.49  11   134  25    351.0   1264.0   17.05
   0   3  -6        0.00        5.49   0   0      3.86      0.00       0.0   -0.25  12   143  26    374.0   1441.0   18.33
   1   4  -6        0.00        5.49   0   0     16.35      0.00       0.0   -3.33  13   151  28    399.0   1624.0   20.41
   1   5  -6        0.00        5.49   0   0     13.12      0.00       0.0    3.28  14   156  29    369.0   1699.0   21.98
  -5  -3  -5        0.00       -5.49   0   0     68.58      0.00       0.0   -7.32  15   178  30    365.0    452.0   20.53
  -6  -2  -5        0.00        5.49   0   0      3.83      0.00       0.0    6.56  16   187  31    283.0    401.0   22.58
  -3  -1  -5        0.00        5.49   0   0     18.70      0.00       0.0   -2.13  17   200  35    422.0    815.0   15.30
  -2   0  -5        0.00        5.49   0   0     11.83      0.00       0.0   -1.11  18   212  37    448.0    988.0   13.90
  -5  -3  -4        0.00        5.49   0   0     31.89      0.00       0.0   -4.02  19   297  46    472.0    420.0   19.36
  -2   0  -4        0.00        5.49   0   0      4.67      0.00       0.0    4.53  20   333  50    550.0    953.0   11.61
  -6  -4  -3        0.00        5.49   0   0     62.60      0.00       0.0   -6.40  21   422  57    554.0    191.0   22.33
  -5  -3  -3        0.00        5.49   0   0     12.76      0.00       0.0    0.10  22   434  59    573.0    387.0   18.53
  -2  -1  -3        0.00        5.49   0   0      0.22      0.00       0.0   -2.28  23   460  62    666.0    854.0    9.66
   3   6  -3        0.00        5.49   0   0     19.71      0.00       0.0    6.77  24   541  67    743.0   1874.0   21.02
  -6  -4  -2        0.00        5.49   0   0     12.88      0.00       0.0   -3.08  25   575  68    656.0    155.0   22.05
  -4  -3  -2        0.00        5.49   0   0     65.48      0.00       0.0   -5.52  26   588  70    720.0    470.0   15.19
  -2  -1  -2        0.00        5.49   0   0      8.28      0.00       0.0    5.13  27   614  72    765.0    821.0    8.04
  -1   0  -2        0.00       -5.49   0   0     10.03      0.00       0.0    7.47  28   627  73    790.0    989.0    5.80
   1   2  -2        0.00        5.49   0   0      5.23      0.00       0.0    2.63  29   653  75    838.0   1326.0    8.66
  -6  -4  -1        0.00        5.49   0   0      1.56      0.00       0.0    1.63  30   733  77    750.0    118.0   22.12
  -1  -1   0        0.00        5.49   0   0     12.54      0.00       0.0   -6.19  31   940  79   1001.0    857.0    4.14
   1   1   1        0.00       -5.49   0   0      5.52      0.00       0.0   -7.22  32  1134  81   1151.0   1157.0    4.52
   4   5   1        0.00        5.49   0   0      4.09      0.00       0.0    3.05  33  1183  83   1220.0   1756.0   18.03
  -5  -4   2        0.00        5.49   0   0     51.35      0.00       0.0   -3.21  34  1228  84   1122.0    124.0   21.24
   3   3   2        0.00        5.49   0   0     15.29      0.00       0.0    2.91  35  1318  88   1301.0   1467.0   12.64
  -5  -4   3        0.00        5.49   0   0     19.69      0.00       0.0   -3.37  36  1382  90   1235.0     78.0   22.59
   3   3   3        0.00        5.49   0   0      5.15      0.00       0.0   -0.65  37  1471  96   1410.0   1433.0   13.58
   4   5   3        0.00        5.49   0   0     15.23      0.00       0.0   -4.87  38  1493  98   1454.0   1687.0   18.74
  -1  -2   4        0.00        5.49   0   0      5.27      0.00       0.0    6.33  39  1549 102   1414.0    647.0   13.12
  -2  -2   5        0.00        5.49   0   0     11.12      0.00       0.0   -4.46  40  1671 111   1515.0    496.0   17.22
  -2  -3   6        0.00       -5.49   0   0      4.09      0.00       0.0    7.40  41  1762 124   1611.0    381.0   20.50
  -2  -2   6        0.00        5.49   0   0     13.69      0.00       0.0   -3.16  42  1770 125   1629.0    452.0   19.68
  -1  -1   6        0.00        5.49   0   0      5.73      0.00       0.0   -5.30  43  1779 127   1651.0    634.0   17.60
   2   2   6        0.00        5.49   0   0     10.46      0.00       0.0   -4.52  44  1809 133   1719.0   1158.0   16.92
   4   4   6        0.00        5.49   0   0     14.86      0.00       0.0    0.85  45  1827 137   1774.0   1519.0   21.11
  -2  -2   7        0.00        5.49   0   0      9.64      0.00       0.0   -1.81  46  1843 139   1746.0    405.0   22.22
  -1  -1   7        0.00        5.49   0   0      1.20      0.00       0.0   -3.81  47  1851 141   1767.0    591.0   20.28
   0  -1   7        0.00        5.49   0   0      3.94      0.00       0.0    2.88  48  1852 142   1773.0    703.0   19.29
   0   0   7        0.00        5.49   0   0      1.96      0.00       0.0   -4.70  49  1859 143   1789.0    770.0   19.09
   2   1   7        0.00        5.49   0   0      6.37      0.00       0.0    2.87  50  1868 146   1821.0   1056.0   18.92
   3   2   7        0.00        5.49   0   0     17.75      0.00       0.0    4.21  51  1875 148   1849.0   1234.0   20.08
   3   4   7        0.00       -5.49   0   0     57.62      0.00       0.0   -7.24  52  1886 151   1892.0   1373.0   21.88
   1   0   8        0.00        5.49   0   0     24.38      0.00       0.0    2.87  53  1895 154   1916.0    841.0   21.35
   1   1   8        0.00        5.49   0   0      6.12      0.00       0.0   -3.30  54  1899 155   1932.0    909.0   21.47
   2   2   8        0.00        5.49   0   0      5.70      0.00       0.0   -2.54  55  1904 157   1958.0   1088.0   21.90
    
   0   0   0    12986.96       31.64   0  -6      0.00    113.96       0.0    0.00   1     0   0    250.0    468.0   22.25
   0   0   0     2695.61        4.21   0  -8      0.00     51.92       0.0    0.00   8     0   0   1096.0    118.0   21.32
   0   0   0     1831.64        9.03   0   1      0.00     42.80       0.0    0.00  35     0   0    585.0   1058.9   10.70
   0   0   0     7373.11       29.02   0  -1      0.00     85.87       0.0    0.00  36     0   0     54.8   1301.1   23.40
   0   0   0     1105.07        5.47   0   1      0.00     33.24       0.0    0.00  40     0   0    785.1   1797.7   19.17
   0   0   0      666.01        3.28   0   1      0.00     25.81       0.0    0.00  41     0   0    866.0   1501.2   12.17
   0   0   0     3341.60       14.16   0   1      0.00     57.81       0.0    0.00  42     0   0    426.5   1049.9   14.39
   0   0   0     3690.02       18.46   0   1      0.00     60.75       0.0    0.00  54     0   0   1886.4    539.8   23.01
   0   0   0     2819.16       18.62   0  -1      0.00     53.10       0.0    0.00  61     0   0   1870.0    471.7   23.46
   0   0   0       39.00        0.27   0   1      0.00      6.24       0.0    0.00  87     0   0   1002.8   1910.7   20.84
   0   0   0      570.62        6.49   0   1      0.00     23.89       0.0    0.00  96     0   0   1685.2   1743.8   22.77
   0   0   0     1125.75       10.55   0   1      0.00     33.55       0.0    0.00  98     0   0   1895.2   1487.0   22.96
   0   0   0      170.46        1.86   0   1      0.00     13.06       0.0    0.00 110     0   0   1220.5     71.1   22.68
   0   0   0      670.44        8.44   0   1      0.00     25.89       0.0    0.00 113     0   0    128.6    582.2   23.20
   0   0   0      107.63        1.34   0   1      0.00     10.37       0.0    0.00 116     0   0    844.4     70.6   22.61

 SOL,ROT,NODES:   4   632386.00   158  POLAR_ANGLES:   58.00   76.00   18.67
 R=SUM[!FO-FC!]/SUM[FO]:    0.0804 SKC, BO:       0.4763  0.00
 NREF,INPUT_SK,SFJ2,SKC:    84      -1.0000    111470.6880       0.3741
 N_NODES,N_LLEGITS,N_INDEXATS,N_FEBLES:       158       117       102        55
 DIST_MITJANA,SDV (PIXELS):   3.404   1.431
 GIR_MITJA,SDV (GRAUS):   0.464   4.887
------------------------------------------------------------------------------

 SOL,ROT,NODES:   5   533544.00   156  POLAR_ANGLES:   61.33   73.00   19.33
     0.42283    -0.08325     0.90238
     0.78151     0.53759    -0.31660
    -0.45875     0.83909     0.29237

     H=    0.9879h    0.0273k    0.0218l 
     K=   -0.0320h    1.0038k   -0.0337l 
     L=   -0.0457h    0.0453k    1.0050l 
    
   H   K   L      FO^2      SDV(FO^2) DUM CODI   FMODEL     FO       RODIST   PHI  PIC             cXPIX    cYPIX  2-THETA
   0   2  -5    22442.15       35.53   0 -13    129.50    149.81       4.1   -5.57   2   234  40    496.0   1333.0   14.71
  -1   1  -4    24279.17       35.19   0 -16    138.14    155.82       3.2    1.35   3   345  51    575.0   1122.0   11.15
  -2  -2   1     3639.43        4.38   0 -19     54.48     60.33       2.2    6.18   7  1092  80   1077.0    650.0    9.22
  -3  -3   3     6003.81       12.09   0  -6     67.72     77.48       3.2    1.70   9  1395  88   1263.0    393.0   16.16
  -2  -2   3    11164.25      -17.25   0 -12     92.39    105.66       2.2   -7.13  10  1407  89   1293.0    573.0   12.71
   0  -1   3     9445.11       17.26   0  -9     67.61     97.19       1.4    4.30  11  1421  90   1333.0    856.0    8.60
   1   0   3    16334.99       23.51   0 -14     91.73    127.81       1.0    2.85  12  1434  91   1357.0   1025.0    8.15
   4   4   3    16549.88       25.94   0 -12    106.65    128.65       3.6   -1.38  13  1483  95   1433.0   1616.0   17.17
   0  -1   4    11093.30       21.77   0  -7     77.58    105.32       2.0    1.29  14  1561 101   1438.0    819.0   11.23
   2   4  -4     3237.73       12.45   0   1     66.87     56.90       7.1   -6.22  15   378  54    650.1   1651.0   17.40
   3   3   4     7066.12      -19.39   0   1     77.51     84.06       1.6   -7.49  16  1608 105   1521.2   1399.4   14.98
   0   2  -4     4340.12       15.46   0   1     67.18     65.88       3.7    0.80  17   357  52    597.8   1293.3   12.21
   0   3  -5     6790.93       19.69   0   1     82.54     82.41       5.7    3.29  19   244  41    473.3   1398.2   15.95
  -1  -2   5     3837.53       16.27   0   1     67.48     61.95       1.9    2.64  21  1672 112   1522.9    605.1   15.63
  -1  -2   6     4756.05       18.01   0   1     65.01     68.96       2.0    1.98  23  1771 124   1634.4    563.1   18.19
  -2  -2   2     1308.57        4.56   0   1     37.02     36.17       1.3   -5.81  25  1253  83   1185.7    611.9   10.77
   2   5  -5     4128.21       14.40   0   1     60.87     64.25      10.4   -3.24  27   262  43    525.8   1768.9   21.04
   0   4  -7     4692.52       20.32   0   1     83.85     68.50       8.9   -1.72  28    72  14    240.8   1555.1   22.10
  -3  -3   4     1695.22        8.09   0   1     44.76     41.17       3.4   -0.48  29  1537  98   1373.8    349.1   18.08
  -2   1  -6     5086.74       19.55   0   1     69.48     71.32       4.1   -1.64  31   125  22    325.0   1086.9   16.76
  -4  -2  -4     3711.98       14.19   0   1     53.32     60.93       4.0   -5.57  33   309  47    497.2    601.0   16.17
  -3   0  -5     4267.63       16.50   0   1     59.86     65.33       3.8    2.39  37   211  35    401.2    876.4   15.36
   2   1   6     4097.96       16.97   0   1     53.92     64.02       0.1   -1.15  39  1800 129   1705.9   1090.9   16.40
   2   3  -2      676.02        3.33   0   1     19.36     26.00       5.9   -5.33  41   665  72    866.0   1501.2   12.17
  -2   1  -5     3389.45       14.36   0   1     52.69     58.22       4.0    3.88  42   222  37    426.5   1049.9   14.39
  -6  -3  -3     2383.07       12.29   0   1     55.17     48.82      10.7   -0.19  43   433  57    515.6    256.2   21.57
   2   1   5     2353.25       11.92   0   1     47.43     48.51       0.2   -0.69  44  1706 115   1594.2   1125.9   13.97
   3   3   6     3012.49      -16.81   0   1     53.40     54.89       2.2   -7.03  45  1818 132   1747.3   1333.1   18.67
  -4   0  -6     3401.07       17.17   0   1     54.77     58.32       5.6    2.83  46   114  19    244.2    798.9   19.21
  -3  -2  -2     1153.20        5.67   0   1     29.76     33.96       3.0   -6.00  47   601  67    741.0    645.8   11.46
  -2  -2   4     1090.52        6.43   0   1     29.43     33.02       1.3   -6.88  48  1548  99   1401.7    533.0   14.90
   4   4   4     1260.32       10.02   0   1     41.52     35.50       3.4   -3.40  49  1619 107   1545.8   1582.2   18.17
  -1   2  -5     2261.79       11.47   0   1     43.22     47.56       4.8    4.22  51   233  39    450.3   1222.8   14.60
   1   0   4     1901.74        9.16   0   1     36.79     43.61       1.7    0.13  52  1573 102   1461.3    989.5   10.68
   4   3   6     2747.27       14.98   0   1     55.35     52.41       1.8    2.11  55  1819 133   1761.3   1449.7   20.08
  -4  -1  -6     2105.63       14.55   0   1     46.10     45.89       5.4   -4.53  56   105  17    270.2    733.9   19.12
   1   0   6     2066.34       11.92   0   1     43.61     45.46       0.3   -1.29  57  1790 127   1680.8    916.7   15.95
   2   5  -4      811.20        6.79   0   1     30.55     28.48      10.7    4.71  59   387  55    617.1   1722.9   19.14
   3   3   5     1475.25      -12.97   0   1     47.16     38.41       2.3   -7.48  60  1727 117   1632.8   1366.3   16.70
   4   3   7     3418.00       17.77   0   1     59.32     58.46       2.7    1.54  62  1882 146   1878.9   1417.7   22.01
  -5  -2  -5     2097.74       12.03   0   1     44.25     45.80       6.5   -3.57  63   188  31    345.2    516.9   19.99
  -4  -1  -5     2088.46       12.42   0   1     45.59     45.70       5.2   -0.12  64   199  33    373.8    700.0   17.32
   0   0   8     2625.59       16.61   0   1     60.52     51.24       0.9   -6.43  67  1894 149   1908.2    723.9   21.85
   3   3   7     2293.73       14.53   0   1     45.99     47.89       2.7   -6.33  68  1881 145   1865.2   1300.6   20.82
   3   2   6     2153.39       12.76   0   1     48.56     46.40       0.6    0.01  69  1810 131   1733.0   1267.6   17.85
  -3   1  -8     3489.07       19.32   0   1     58.85     59.07       6.1   -4.63  70    14   1     58.4   1051.1   22.52
  -1   2  -7     1166.28       12.59   0   1     38.31     34.15       5.2   -6.44  73    61  10    242.2   1303.1   19.61
   1   4  -5     1159.90        7.87   0   1     38.39     34.06       7.5    0.89  75   254  42    497.1   1579.3   18.19
   0   1  -2      268.60        2.58   0   1     18.07     16.39       1.3    4.39  76   640  70    812.7   1156.0    6.10
   2   1   8     3055.51       17.33   0   1     51.95     55.28       0.6   -0.70  78  1900 153   1941.1   1018.6   21.50
  -5  -3  -2      623.61        4.66   0   1     25.03     24.97       9.2   -2.12  79   587  65    669.8    347.0   18.16
  -2   2  -7     2371.38       14.39   0   1     44.74     48.70       6.5    0.09  82    60   9    194.3   1191.5   19.96
   2   1   4     1008.39        6.86   0   1     28.49     31.76       0.5    0.63  83  1585 103   1486.1   1160.5   11.70
  -6  -3  -4     1082.63        9.22   0   1     38.18     32.90       8.8   -4.44  84   296  44    419.4    291.2   22.19
   0  -1   8     1899.24       13.39   0   1     46.71     43.58       0.6    0.39  85  1890 147   1892.2    657.4   22.04
   4   4   5      837.46        7.50   0   1     35.06     28.94       3.3   -4.22  86  1736 119   1659.4   1549.9   19.51
  -3  -1  -4      667.71        5.89   0   1     27.36     25.84       3.3   -2.03  88   321  49    524.0    778.3   13.45
   1   0   7     1431.24       10.92   0   1     35.49     37.83       0.5   -1.10  89  1860 140   1795.9    878.5   18.65
  -1   1  -5      533.96        5.60   0   1     23.32     23.11       2.9   -4.68  91   223  38    472.2   1158.9   13.70
  -4   0  -7     1803.36       13.14   0   1     44.05     42.47       6.2   -1.69  92    44   3    140.2    833.5   21.21
  -1  -2   7     1026.62        8.67   0   1     34.14     32.04       1.7    1.96  93  1844 136   1750.1    518.7   20.81
   0   4  -6      846.28        7.61   0   1     31.80     29.09       8.4    3.96  94   150  27    342.1   1509.3   19.76
   0  -1   5      712.92        6.12   0   1     22.39     26.70       1.1    0.04  95  1683 113   1545.6    781.0   13.89
   3   2   5      619.43        6.12   0   1     24.96     24.89       0.9    0.80  99  1717 116   1620.8   1300.9   15.78
  -3   1  -7     1196.07       10.38   0   1     33.15     34.58       6.2   -0.39 100    52   6    168.6   1013.1   20.16
   5   6   3      469.88        4.52   0   1     21.88     21.68       8.6   -4.48 101  1502  97   1470.8   1884.9   22.61
  -3  -3   5      421.85        4.41   0   1     22.06     20.54       3.3   -0.94 104  1660 109   1486.0    303.5   20.18
   2   2   1      115.72        1.41   0   1      7.65     10.76       1.0   -6.31 105  1147  81   1173.7   1326.9    8.26
   1   0   5      466.30        5.34   0   1     22.15     21.59       0.9   -1.00 106  1694 114   1569.5    953.3   13.30
  -3  -3   6      561.41        5.91   0   1     26.61     23.69       2.8   -0.67 107  1761 121   1600.7    255.0   22.43
   0  -1   6      624.19        6.68   0   1     25.96     24.98       1.5   -0.29 108  1780 125   1657.1    741.5   16.58
   1   3  -4      157.99        2.82   0   1     20.28     12.57       4.8   -1.59 109   368  53    621.9   1468.9   14.43
   2   4  -3      144.70        2.17   0   1     12.33     12.03       8.0    2.87 111   522  62    743.4   1608.8   15.56
  -2   1  -7      482.05        6.84   0   1     22.37     21.96       5.2   -6.16 112    53   7    217.3   1125.1   19.24
  -5  -2  -4      461.34        5.34   0   1     17.56     21.48       7.0    0.93 114   308  46    444.5    483.7   18.78
   3   2   8      955.48        9.99   0   1     32.34     30.91       1.9    0.00 115  1905 156   1969.7   1199.9   22.45
    
  -2   2  -8        0.00        5.57   0   0      0.09      0.00       0.0   -4.41   1    18   2     84.0   1225.0   22.41
  -3   0  -7        0.00        5.57   0   0      2.82      0.00       0.0   -6.79   2    45   4    192.0    943.0   19.73
  -4   1  -7        0.00        5.57   0   0     52.92      0.00       0.0    4.27   3    51   5    110.0    892.0   21.62
  -3   2  -7        0.00        5.57   0   0     48.09      0.00       0.0    5.39   4    59   8    135.0   1071.0   20.91
  -2   3  -7        0.00        5.57   0   0     31.79      0.00       0.0    5.70   5    66  11    157.0   1250.0   21.02
  -1   3  -7        0.00        5.57   0   0     17.08      0.00       0.0   -0.32   6    67  12    216.0   1364.0   20.62
  -1   4  -7        0.00        5.57   0   0     20.75      0.00       0.0    5.15   7    71  13    178.0   1431.0   21.95
  -5  -2  -6        0.00       -5.57   0   0     21.11      0.00       0.0   -7.29   8    95  15    245.0    547.0   21.42
  -5  -1  -6        0.00        5.57   0   0     19.02      0.00       0.0    0.27   9   104  16    220.0    612.0   21.20
  -5   0  -6        0.00       -5.57   0   0     14.01      0.00       0.0    7.05  10   113  18    182.0    676.0   21.36
  -3   0  -6        0.00        5.57   0   0     19.04      0.00       0.0   -2.63  11   115  20    301.0    908.0   17.45
  -3   1  -6        0.00        5.57   0   0      5.89      0.00       0.0    4.55  12   124  21    273.0    971.0   17.91
  -2   2  -6        0.00        5.57   0   0     13.76      0.00       0.0    5.38  13   133  23    296.0   1146.0   17.57
  -1   2  -6        0.00        5.57   0   0     15.35      0.00       0.0   -1.67  14   134  24    349.0   1257.0   17.05
  -1   3  -6        0.00        5.57   0   0     49.40      0.00       0.0    5.22  15   142  25    318.0   1322.0   18.21
   0   3  -6        0.00        5.57   0   0      3.86      0.00       0.0   -2.82  16   143  26    370.0   1435.0   18.33
   1   4  -6        0.00        5.57   0   0     16.35      0.00       0.0   -5.24  17   151  28    393.0   1618.0   20.41
   1   5  -6        0.00        5.57   0   0     13.12      0.00       0.0    1.48  18   156  29    359.0   1689.0   21.98
  -6  -2  -5        0.00        5.57   0   0      3.83      0.00       0.0    0.93  19   187  30    293.0    389.0   22.58
  -5  -1  -5        0.00        5.57   0   0     90.82      0.00       0.0    4.98  20   198  32    319.0    579.0   19.70
  -3  -1  -5        0.00        5.57   0   0     18.70      0.00       0.0   -6.74  21   200  34    423.0    811.0   15.30
  -2   0  -5        0.00        5.57   0   0     11.83      0.00       0.0   -5.13  22   212  36    449.0    984.0   13.90
  -6  -2  -4        0.00        5.57   0   0     38.54      0.00       0.0    5.70  23   307  45    387.0    356.0   21.61
  -4  -1  -4        0.00        5.57   0   0     14.31      0.00       0.0    5.32  24   320  48    475.0    663.0   15.75
  -2   0  -4        0.00        5.57   0   0      4.67      0.00       0.0    0.33  25   333  50    551.0    949.0   11.61
   3   6  -4        0.00        5.57   0   0     70.41      0.00       0.0   -2.21  26   395  56    644.0   1912.0   22.52
  -5  -3  -3        0.00        5.57   0   0     12.76      0.00       0.0   -6.74  27   434  58    580.0    381.0   18.53
  -5  -2  -3        0.00        5.57   0   0     84.01      0.00       0.0    6.63  28   445  59    544.0    447.0   17.86
  -3  -1  -3        0.00        5.57   0   0    104.26      0.00       0.0    4.28  29   459  61    625.0    742.0   11.85
   3   5  -3        0.00        5.57   0   0     32.03      0.00       0.0   -6.11  30   533  63    773.0   1792.0   19.12
  -6  -3  -2        0.00        5.57   0   0     10.70      0.00       0.0    5.38  31   586  64    615.0    218.0   21.19
  -4  -2  -2        0.00        5.57   0   0      4.04      0.00       0.0    6.37  32   600  66    694.0    531.0   14.27
  -2  -1  -2        0.00        5.57   0   0      8.28      0.00       0.0   -0.39  33   614  68    767.0    818.0    8.04
  -1   0  -2        0.00        5.57   0   0     10.03      0.00       0.0    3.28  34   627  69    790.0    987.0    5.80
   1   2  -2        0.00        5.57   0   0      5.23      0.00       0.0    2.04  35   653  71    835.0   1324.0    8.66
  -5  -3  -1        0.00        5.57   0   0     12.17      0.00       0.0    4.95  36   745  73    768.0    310.0   18.05
  -3  -2  -1        0.00        5.57   0   0     32.08      0.00       0.0    2.20  37   759  74    841.0    611.0   10.97
   3   4  -1        0.00        5.57   0   0      7.28      0.00       0.0   -6.72  38   840  75    991.0   1640.0   14.83
  -6  -4   0        0.00        5.57   0   0     12.39      0.00       0.0   -5.51  39   899  76    873.0     70.0   22.52
  -4  -3   0        0.00        5.57   0   0     39.45      0.00       0.0   -2.89  40   913  77    923.0    394.0   15.31
   1   1   0        0.00        5.57   0   0     12.54      0.00       0.0    5.30  41   967  78   1046.0   1191.0    4.14
   4   5   0        0.00        5.57   0   0     18.30      0.00       0.0    5.96  42  1017  79   1098.0   1790.0   18.29
   3   3   1        0.00        5.57   0   0    116.35      0.00       0.0    3.01  43  1160  82   1193.0   1501.0   12.25
   3   3   2        0.00        5.57   0   0     15.29      0.00       0.0   -4.25  44  1318  84   1303.0   1466.0   12.64
   4   4   2        0.00        5.57   0   0     27.64      0.00       0.0    3.11  45  1330  85   1322.0   1647.0   16.52
   5   6   2        0.00        5.57   0   0     10.34      0.00       0.0   -1.05  46  1351  86   1356.0   1914.0   22.19
  -5  -4   3        0.00        5.57   0   0     19.69      0.00       0.0    2.75  47  1382  87   1204.0     72.0   22.59
   2   1   3        0.00        5.57   0   0      0.22      0.00       0.0    3.56  48  1447  92   1381.0   1195.0    9.66
   3   2   3        0.00        5.57   0   0     48.91      0.00       0.0    6.05  49  1460  93   1405.0   1368.0   12.44
   3   3   3        0.00        5.57   0   0      5.15      0.00       0.0   -6.71  50  1471  94   1412.0   1431.0   13.58
   5   5   3        0.00        5.57   0   0     56.13      0.00       0.0    5.21  51  1494  96   1453.0   1805.0   20.94
  -1  -2   4        0.00        5.57   0   0      5.27      0.00       0.0    4.41  52  1549 100   1415.0    648.0   13.12
   3   2   4        0.00        5.57   0   0     15.43      0.00       0.0    2.56  53  1597 104   1512.0   1334.0   13.94
   4   3   4        0.00        5.57   0   0     90.65      0.00       0.0    5.74  54  1609 106   1537.0   1513.0   16.93
   5   5   4        0.00        5.57   0   0      5.65      0.00       0.0    1.76  55  1628 108   1570.0   1771.0   21.68
  -2  -3   5        0.00       -5.57   0   0     86.01      0.00       0.0    7.05  56  1661 110   1498.0    426.0   18.14
  -2  -2   5        0.00        5.57   0   0     11.12      0.00       0.0   -6.10  57  1671 111   1511.0    492.0   17.22
   4   3   5        0.00        5.57   0   0     11.39      0.00       0.0    3.37  58  1728 118   1648.0   1480.0   18.36
   5   4   5        0.00        5.57   0   0     12.01      0.00       0.0    6.91  59  1737 120   1675.0   1668.0   21.48
  -2  -3   6        0.00        5.57   0   0      4.09      0.00       0.0    5.74  60  1762 122   1610.0    380.0   20.50
  -2  -2   6        0.00        5.57   0   0     13.69      0.00       0.0   -5.07  61  1770 123   1625.0    447.0   19.68
   1  -1   6        0.00       -5.57   0   0     13.16      0.00       0.0    7.48  62  1781 126   1682.0    855.0   16.27
   2   0   6        0.00        5.57   0   0     60.86      0.00       0.0    6.94  63  1791 128   1706.0   1028.0   16.34
   3   1   6        0.00       -5.57   0   0     27.62      0.00       0.0    7.46  64  1801 130   1733.0   1203.0   17.43
   4   4   6        0.00        5.57   0   0     14.86      0.00       0.0   -4.38  65  1827 134   1777.0   1515.0   21.11
  -2  -2   7        0.00        5.57   0   0      9.64      0.00       0.0   -3.90  66  1843 135   1742.0    400.0   22.22
  -1  -1   7        0.00        5.57   0   0      1.20      0.00       0.0   -6.47  67  1851 137   1764.0    586.0   20.28
   0  -1   7        0.00        5.57   0   0      3.94      0.00       0.0   -0.11  68  1852 138   1772.0    701.0   19.29
   1  -1   7        0.00        5.57   0   0      3.75      0.00       0.0    6.50  69  1853 139   1794.0    815.0   18.92
   2   0   7        0.00        5.57   0   0      4.12      0.00       0.0    5.95  70  1861 141   1819.0    992.0   18.86
   2   1   7        0.00        5.57   0   0      6.37      0.00       0.0   -1.09  71  1868 142   1821.0   1055.0   18.92
   3   1   7        0.00        5.57   0   0     14.09      0.00       0.0    6.32  72  1869 143   1846.0   1169.0   19.71
   3   2   7        0.00        5.57   0   0     17.75      0.00       0.0   -0.19  73  1875 144   1849.0   1233.0   20.08
   1  -1   8        0.00        5.57   0   0     72.17      0.00       0.0    6.12  74  1891 148   1911.0    774.0   21.60
   1   0   8        0.00        5.57   0   0     24.38      0.00       0.0   -0.59  75  1895 150   1915.0    839.0   21.35
   2   0   8        0.00        5.57   0   0     15.82      0.00       0.0    5.53  76  1896 151   1936.0    953.0   21.45
   1   1   8        0.00        5.57   0   0      6.12      0.00       0.0   -6.91  77  1899 152   1932.0    903.0   21.47
   3   1   8        0.00        5.57   0   0     34.15      0.00       0.0    5.78  78  1901 154   1964.0   1133.0   22.11
   2   2   8        0.00        5.57   0   0      5.70      0.00       0.0   -6.56  79  1904 155   1958.0   1083.0   21.90
    
   0   0   0    13162.68       32.07   0  -6      0.00    114.73       0.0    0.00   1     0   0    250.0    468.0   22.25
   0   0   0    15574.78       22.90   0 -14      0.00    124.80       0.0    0.00   4     0   0    690.0   1023.0    8.15
   0   0   0     8043.83       15.80   0  -7      0.00     89.69       0.0    0.00   5     0   0    714.0   1193.0    8.61
   0   0   0     3840.91        7.68   0  -6      0.00     61.98       0.0    0.00   6     0   0    864.0   1755.0   17.81
   0   0   0     2732.08        4.27   0  -8      0.00     52.27       0.0    0.00   8     0   0   1096.0    118.0   21.32
   0   0   0     3087.86        9.36   0   1      0.00     55.57       0.0    0.00  18     0   0    737.8   1363.9   10.79
   0   0   0     4306.55       12.46   0   1      0.00     65.62       0.0    0.00  20     0   0    657.3   1920.1   22.57
   0   0   0     3936.00       11.11   0   1      0.00     62.74       0.0    0.00  22     0   0   1344.6   1720.5   18.22
   0   0   0     4909.75       17.45   0   1      0.00     70.07       0.0    0.00  24     0   0   1606.4   1189.7   14.58
   0   0   0     2241.50        9.27   0   1      0.00     47.34       0.0    0.00  26     0   0    639.1    680.2   12.49
   0   0   0     4001.25       14.32   0   1      0.00     63.26       0.0    0.00  30     0   0    520.4   1510.4   16.72
   0   0   0      924.02        5.04   0   1      0.00     30.40       0.0    0.00  32     0   0   1280.2   1292.1    9.05
   0   0   0     1017.22        4.51   0   1      0.00     31.89       0.0    0.00  34     0   0    820.2    430.9   15.07
   0   0   0     1856.42        9.16   0   1      0.00     43.09       0.0    0.00  35     0   0    585.0   1058.9   10.70
   0   0   0     7472.87       29.41   0  -1      0.00     86.45       0.0    0.00  36     0   0     54.8   1301.1   23.40
   0   0   0     4948.13       18.71   0   1      0.00     70.34       0.0    0.00  38     0   0    339.8   1022.6   16.36
   0   0   0     1120.02        5.54   0   1      0.00     33.47       0.0    0.00  40     0   0    785.1   1797.7   19.17
   0   0   0     1175.58        6.91   0   1      0.00     34.29       0.0    0.00  50     0   0   1387.2   1258.0   10.51
   0   0   0     1094.81        7.92   0   1      0.00     33.09       0.0    0.00  53     0   0   1535.4    670.0   14.96
   0   0   0     3739.94       18.71   0   1      0.00     61.16       0.0    0.00  54     0   0   1886.4    539.8   23.01
   0   0   0      393.18        2.25   0   1      0.00     19.83       0.0    0.00  58     0   0   1151.5    433.2   14.55
   0   0   0     2857.30       18.88   0  -1      0.00     53.45       0.0    0.00  61     0   0   1870.0    471.7   23.46
   0   0   0     3339.54       18.46   0   1      0.00     57.79       0.0    0.00  65     0   0    103.6   1165.0   21.78
   0   0   0     1984.59       11.76   0   1      0.00     44.55       0.0    0.00  66     0   0    392.3    634.5   17.67
   0   0   0     1140.98        8.03   0   1      0.00     33.78       0.0    0.00  71     0   0   1581.3   1016.8   13.47
   0   0   0     1651.66       10.66   0   1      0.00     40.64       0.0    0.00  72     0   0   1694.6    980.2   16.10
   0   0   0     1435.50        8.84   0   1      0.00     37.89       0.0    0.00  74     0   0   1571.8   1652.6   19.70
   0   0   0     3074.55       18.21   0   1      0.00     55.45       0.0    0.00  77     0   0     76.2    984.6   22.15
   0   0   0      770.63        6.34   0   1      0.00     27.76       0.0    0.00  80     0   0   1495.9   1223.8   12.41
   0   0   0     1634.94       11.40   0   1      0.00     40.43       0.0    0.00  81     0   0   1803.3   1589.1   22.46
   0   0   0       39.52        0.28   0   1      0.00      6.29       0.0    0.00  87     0   0   1002.8   1910.7   20.84
   0   0   0      892.52        8.75   0   1      0.00     29.88       0.0    0.00  90     0   0   1811.1    943.1   18.77
   0   0   0      578.34        6.58   0   1      0.00     24.05       0.0    0.00  96     0   0   1685.2   1743.8   22.77
   0   0   0     1016.30        9.57   0   1      0.00     31.88       0.0    0.00  97     0   0   1836.8   1120.4   19.37
   0   0   0     1140.98       10.70   0   1      0.00     33.78       0.0    0.00  98     0   0   1895.2   1487.0   22.96
   0   0   0      763.73        8.00   0   1      0.00     27.64       0.0    0.00 102     0   0    312.5    847.3   17.47
   0   0   0      638.41        6.81   0   1      0.00     25.27       0.0    0.00 103     0   0   1671.0    805.8   16.35
   0   0   0      172.77        1.88   0   1      0.00     13.14       0.0    0.00 110     0   0   1220.5     71.1   22.68
   0   0   0      679.52        8.56   0   1      0.00     26.07       0.0    0.00 113     0   0    128.6    582.2   23.20
   0   0   0      109.08        1.36   0   1      0.00     10.44       0.0    0.00 116     0   0    844.4     70.6   22.61
   0   0   0      455.98        5.57   0   1      0.00     21.35       0.0    0.00 117     0   0   1686.8   1620.2   20.95

 SOL,ROT,NODES:   5   533544.00   156  POLAR_ANGLES:   61.33   73.00   19.33
 R=SUM[!FO-FC!]/SUM[FO]:    0.0816 SKC, BO:       0.4795  0.00
 NREF,INPUT_SK,SFJ2,SKC:    64      -1.0000     82983.7344       0.3741
 N_NODES,N_LLEGITS,N_INDEXATS,N_FEBLES:       156       117        76        79
 DIST_MITJANA,SDV (PIXELS):   4.515   2.434
 GIR_MITJA,SDV (GRAUS):  -1.490   3.795
------------------------------------------------------------------------------

 SOL,ROT,NODES:   6   537142.00   162  POLAR_ANGLES:   57.33   78.00   18.67
     0.37575     0.00694     0.92669
     0.76162     0.56738    -0.31307
    -0.52796     0.82343     0.20791

     H=    1.0100h   -0.0268k   -0.0213l 
     K=    0.0354h    0.9940k    0.0270l 
     L=    0.0412h   -0.0400k    0.9932l 
    
   H   K   L      FO^2      SDV(FO^2) DUM CODI   FMODEL     FO       RODIST   PHI  PIC             cXPIX    cYPIX  2-THETA
   0   2  -5    21984.44       34.80   0 -13    129.50    148.27       2.2   -0.77   2   234  39    496.0   1333.0   14.71
  -1   1  -4    23878.22       34.61   0 -16    138.14    154.53       2.0    6.90   3   345  51    575.0   1122.0   11.15
  -1   0  -3    15281.56       22.47   0 -14     91.73    123.62       1.0    0.69   4   473  63    690.0   1023.0    8.15
   0   1  -3     7892.33       15.51   0  -7     67.61     88.84       0.0   -0.58   5   486  64    714.0   1193.0    8.61
   3   5  -2     3775.02        7.55   0  -6     47.25     61.44       9.0    5.77   6   687  74    864.0   1755.0   17.81
  -2  -2   1     3564.38        4.29   0 -19     54.48     59.70       3.2   -1.84   7  1092  79   1077.0    650.0    9.22
  -3  -3   3     5891.45       11.86   0  -6     67.72     76.76       3.6    2.36   9  1395  91   1263.0    393.0   16.16
  -2  -2   3    10936.71       16.90   0 -12     92.39    104.58       3.6   -4.56  10  1407  92   1293.0    573.0   12.71
   4   4   3    16283.85      -25.52   0 -12    106.65    127.61       3.2    7.50  13  1483  96   1433.0   1616.0   17.17
   0  -1   4    10905.56       21.40   0  -7     77.58    104.43       1.0    6.28  14  1561 102   1438.0    819.0   11.23
   2   4  -4     3172.53       12.20   0   1     66.87     56.33       2.9   -3.65  15   378  55    650.1   1651.0   17.40
   3   3   4     6912.74       18.97   0   1     77.51     83.14       0.5    0.04  16  1608 108   1521.2   1399.4   14.98
   0   2  -4     4264.89       15.19   0   1     67.18     65.31       2.8    5.52  17   357  53    597.8   1293.3   12.21
   1   2  -3     3032.90        9.19   0   1     51.72     55.07       1.2   -4.55  18   499  65    737.8   1363.9   10.79
   3   6  -4     4225.67       12.22   0   1     70.41     65.01       7.8   -1.16  20   395  57    657.3   1920.1   22.57
  -1  -2   5     3773.30       16.00   0   1     67.48     61.43       1.3    6.95  21  1672 114   1522.9    605.1   15.63
   4   5   2     3861.92       10.90   0   1     54.13     62.14       2.6   -0.76  22  1341  89   1344.6   1720.5   18.22
  -1  -2   6     4675.57       17.71   0   1     65.01     68.38       1.0    6.46  23  1771 127   1634.4    563.1   18.19
   2   2   5     4819.69       17.13   0   1     67.51     69.42       0.5   -3.16  24  1716 121   1606.4   1189.7   14.58
  -2  -2   2     1283.33        4.47   0   1     37.02     35.82       3.1   -5.02  25  1253  85   1185.7    611.9   10.77
  -3  -2  -3     2200.14        9.10   0   1     48.91     46.91       2.9   -2.81  26   447  61    639.1    680.2   12.49
   2   5  -5     4048.21       14.12   0   1     60.87     63.63       4.3   -0.29  27   262  42    525.8   1768.9   21.04
   0   4  -7     4605.36       19.94   0   1     83.85     67.86       5.1    2.90  28    72  17    240.8   1555.1   22.10
  -3  -3   4     1663.47        7.93   0   1     44.76     40.79       4.1    1.60  29  1537  99   1373.8    349.1   18.08
   1   3  -5     3929.02       14.06   0   1     54.54     62.68       1.7   -3.96  30   245  40    520.4   1510.4   16.72
  -2   1  -6     4994.64       19.20   0   1     69.48     70.67       4.2    4.17  31   125  25    325.0   1086.9   16.76
   2   2   2      906.76        4.94   0   1     32.04     30.11       0.3   -1.86  32  1305  87   1280.2   1292.1    9.05
  -4  -2  -4     3636.94       13.91   0   1     53.32     60.31       5.0    2.05  33   309  45    497.2    601.0   16.17
  -4  -3  -1      998.26        4.43   0   1     29.16     31.60       5.2    2.05  34   746  76    820.2    430.9   15.07
  -1   0  -4     1823.56        8.99   0   1     36.79     42.70       1.5   -4.75  35   334  50    585.0   1058.9   10.70
  -2   0  -6     4857.77       18.37   0   1     60.86     69.70       2.7   -3.40  38   116  24    339.8   1022.6   16.36
   2   1   6     4025.71       16.67   0   1     53.92     63.45       0.9    5.03  39  1800 133   1705.9   1090.9   16.40
   3   5  -3     1101.47        5.45   0   1     32.03     33.19       5.9   -6.70  40   533  67    785.1   1797.7   19.17
   2   3  -2      663.34        3.26   0   1     19.36     25.76       2.0   -5.51  41   665  73    866.0   1501.2   12.17
   2   1   5     2312.67       11.72   0   1     47.43     48.09       2.1    5.65  44  1706 120   1594.2   1125.9   13.97
   3   3   6     2948.12       16.45   0   1     53.40     54.30       0.3   -0.17  45  1818 136   1747.3   1333.1   18.67
  -3  -2  -2     1129.78        5.55   0   1     29.76     33.61       3.4    2.73  47   601  70    741.0    645.8   11.46
  -2  -2   4     1068.03        6.29   0   1     29.43     32.68       3.3   -3.55  48  1548 100   1401.7    533.0   14.90
   4   4   4     1237.27        9.84   0   1     41.52     35.17       2.2    4.75  49  1619 109   1545.8   1582.2   18.17
   2   2   3     1154.10        6.78   0   1     32.55     33.97       0.3   -3.38  50  1459  94   1387.2   1258.0   10.51
   1   0   4     1869.33        9.00   0   1     36.79     43.24       0.6    5.96  52  1573 104   1461.3    989.5   10.68
  -1  -1   5     1075.40        7.78   0   1     40.49     32.79       3.4   -4.70  53  1682 115   1535.4    670.0   14.96
  -4  -1  -6     2064.27       14.26   0   1     46.10     45.43       5.1    2.24  56   105  21    270.2    733.9   19.12
   1   0   6     2029.22       11.71   0   1     43.61     45.05       1.1    4.37  57  1790 131   1680.8    916.7   15.95
  -3  -3   2      386.67        2.22   0   1     19.93     19.66       3.1    6.69  58  1241  84   1151.5    433.2   14.55
   2   5  -4      797.20       -6.67   0   1     30.55     28.23       6.0    7.30  59   387  56    617.1   1722.9   19.14
   3   3   5     1443.25       12.69   0   1     47.16     37.99       0.3   -0.34  60  1727 122   1632.8   1366.3   16.70
  -5  -2  -5     2058.49       11.80   0   1     44.25     45.37       6.2    3.94  63   188  33    345.2    516.9   19.99
  -4  -1  -5     2054.12       12.22   0   1     45.59     45.32       6.1    6.87  64   199  35    373.8    700.0   17.32
  -2   1  -8     3279.77       18.13   0   1     53.74     57.27       2.4   -4.33  65    15   3    103.6   1165.0   21.78
  -4  -2  -5     1947.64       11.54   0   1     49.31     44.13       4.6   -2.14  66   189  34    392.3    634.5   17.67
   0   0   8     2570.74       16.26   0   1     60.52     50.70       2.2   -1.14  67  1894 154   1908.2    723.9   21.85
   3   3   7     2245.83       14.22   0   1     45.99     47.39       0.7    0.33  68  1881 151   1865.2   1300.6   20.82
   3   2   6     2117.70       12.55   0   1     48.56     46.02       2.6    6.69  69  1810 135   1733.0   1267.6   17.85
  -3   1  -8     3419.79       18.93   0   1     58.85     58.48       5.2    1.30  70    14   2     58.4   1051.1   22.52
   1   1   5     1120.88        7.89   0   1     31.70     33.48       1.4   -4.92  71  1705 119   1581.3   1016.8   13.47
   1   1   6     1621.70       10.47   0   1     38.05     40.27       1.9   -3.75  72  1799 132   1694.6    980.2   16.10
  -1   2  -7     1141.92       12.32   0   1     38.31     33.79       3.4   -1.19  73    61  14    242.2   1303.1   19.61
   4   5   4     1409.29        8.68   0   1     40.71     37.54       1.8   -3.40  74  1627 110   1571.8   1652.6   19.70
   1   4  -5     1139.32        7.73   0   1     38.39     33.75       4.2    4.76  75   254  41    497.1   1579.3   18.19
  -3   0  -8     3019.47       17.89   0   1     55.85     54.95       3.5   -4.30  77    10   1     76.2    984.6   22.15
   2   1   8     3002.17       17.02   0   1     51.95     54.79       1.6    5.28  78  1900 158   1941.1   1018.6   21.50
   2   2   4      756.60        6.22   0   1     26.57     27.51       0.3   -3.57  80  1596 107   1495.9   1223.8   12.41
   4   5   6     1604.80       11.19   0   1     39.25     40.06       1.6   -2.86  81  1833 139   1803.3   1589.1   22.46
  -2   2  -7     2330.56       14.14   0   1     44.74     48.28       4.8    5.67  82    60  13    194.3   1191.5   19.96
   2   1   4      992.04       -6.74   0   1     28.49     31.50       1.7    7.21  83  1585 106   1486.1   1160.5   11.70
  -6  -3  -4     1062.02        9.05   0   1     38.18     32.59       8.6    4.02  84   296  43    419.4    291.2   22.19
   0  -1   8     1866.38       13.16   0   1     46.71     43.20       0.6    5.53  85  1890 153   1892.2    657.4   22.04
   4   4   5      821.42        7.36   0   1     35.06     28.66       2.0    3.44  86  1736 123   1659.4   1549.9   19.51
  -3  -1  -4      655.82        5.78   0   1     27.36     25.61       3.7    4.95  88   321  47    524.0    778.3   13.45
   1   0   7     1405.65       10.72   0   1     35.49     37.49       0.5    4.51  89  1860 145   1795.9    878.5   18.65
   1   1   7      875.97        8.59   0   1     30.35     29.60       1.9   -2.50  90  1867 146   1811.1    943.1   18.77
  -1   1  -5      523.31        5.48   0   1     23.32     22.88       2.8    0.81  91   223  38    472.2   1158.9   13.70
  -4   0  -7     1771.15       12.91   0   1     44.05     42.09       6.5    4.73  92    44   8    140.2    833.5   21.21
  -1  -2   7     1009.32        8.52   0   1     34.14     31.77       1.2    6.56  93  1844 141   1750.1    518.7   20.81
   0  -1   5      700.42        6.02   0   1     22.39     26.47       0.6    5.10  95  1683 116   1545.6    781.0   13.89
   2   2   7      997.26        9.39   0   1     33.83     31.58       0.7   -1.50  97  1874 148   1836.8   1120.4   19.37
  -3   1  -7     1175.44       10.21   0   1     33.15     34.28       6.1    5.62 100    52  11    168.6   1013.1   20.16
   5   6   3      461.23        4.43   0   1     21.88     21.48       2.6    5.38 101  1502  98   1470.8   1884.9   22.61
  -3  -1  -6      749.95        7.86   0   1     27.62     27.39       3.1   -4.00 102   106  22    312.5    847.3   17.47
   0   0   6      626.90        6.68   0   1     22.25     25.04       2.2   -4.04 103  1789 130   1671.0    805.8   16.35
  -3  -3   5      413.95        4.33   0   1     22.06     20.35       4.6    1.88 104  1660 112   1486.0    303.5   20.18
   2   2   1      113.39        1.38   0   1      7.65     10.65       1.0    3.78 105  1147  81   1173.7   1326.9    8.26
   1   0   5      458.02        5.25   0   1     22.15     21.40       0.6    4.73 106  1694 118   1569.5    953.3   13.30
  -3  -3   6      551.01        5.80   0   1     26.61     23.47       4.2    2.62 107  1761 125   1600.7    255.0   22.43
   0  -1   6      613.15        6.56   0   1     25.96     24.76       0.5    4.79 108  1780 129   1657.1    741.5   16.58
   1   3  -4      155.03        2.76   0   1     20.28     12.45       2.4    2.16 109   368  54    621.9   1468.9   14.43
   2   4  -3      142.08        2.13   0   1     12.33     11.92       4.6    4.69 111   522  66    743.4   1608.8   15.56
  -2   1  -7      472.03        6.70   0   1     22.37     21.73       3.4   -0.43 112    53  12    217.3   1125.1   19.24
   3   2   8      939.43        9.82   0   1     32.34     30.65       1.9    6.36 115  1905 161   1969.7   1199.9   22.45
   4   5   5      447.64        5.46   0   1     23.39     21.16       2.9   -3.33 117  1744 124   1686.8   1620.2   20.95
    
  -2   2  -8        0.00        5.46   0   0      0.09      0.00       0.0    1.13   1    18   4     87.0   1236.0   22.41
  -1   2  -8        0.00        5.46   0   0     32.41      0.00       0.0   -5.21   2    19   5    130.0   1348.0   22.19
  -4  -1  -7        0.00        5.46   0   0     21.25      0.00       0.0   -1.65   3    37   6    161.0    772.0   21.09
  -3  -1  -7        0.00       -5.46   0   0     14.09      0.00       0.0   -7.34   4    38   7    201.0    884.0   19.71
  -3   0  -7        0.00        5.46   0   0      2.82      0.00       0.0   -0.62   5    45   9    191.0    952.0   19.73
  -2   0  -7        0.00       -5.46   0   0      4.12      0.00       0.0   -7.03   6    46  10    229.0   1061.0   18.86
  -1   3  -7        0.00        5.46   0   0     17.08      0.00       0.0    4.80   7    67  15    221.0   1375.0   20.62
   0   3  -7        0.00        5.46   0   0     14.94      0.00       0.0   -2.98   8    68  16    268.0   1486.0   20.82
  -5  -2  -6        0.00        5.46   0   0     21.11      0.00       0.0   -0.06   9    95  18    239.0    556.0   21.42
  -4  -2  -6        0.00        5.46   0   0      8.09      0.00       0.0   -5.57  10    96  19    284.0    671.0   19.38
  -5  -1  -6        0.00       -5.46   0   0     19.02      0.00       0.0    7.27  11   104  20    213.0    624.0   21.20
  -3   0  -6        0.00        5.46   0   0     19.04      0.00       0.0    3.68  12   115  23    299.0    916.0   17.45
  -1   1  -6        0.00        5.46   0   0     13.16      0.00       0.0   -3.86  13   126  26    366.0   1198.0   16.27
  -1   2  -6        0.00        5.46   0   0     15.35      0.00       0.0    3.61  14   134  27    351.0   1265.0   17.05
   0   2  -6        0.00        5.46   0   0     43.75      0.00       0.0   -5.51  15   135  28    391.0   1374.0   17.25
   0   3  -6        0.00        5.46   0   0      3.86      0.00       0.0    1.87  16   143  29    375.0   1443.0   18.33
   1   4  -6        0.00        5.46   0   0     16.35      0.00       0.0   -1.21  17   151  30    400.0   1626.0   20.41
   1   5  -6        0.00        5.46   0   0     13.12      0.00       0.0    5.42  18   156  31    371.0   1701.0   21.98
  -5  -3  -5        0.00        5.46   0   0     68.58      0.00       0.0   -5.22  19   178  32    364.0    454.0   20.53
  -3  -1  -5        0.00        5.46   0   0     18.70      0.00       0.0   -0.03  20   200  36    421.0    816.0   15.30
  -2   0  -5        0.00        5.46   0   0     11.83      0.00       0.0    1.00  21   212  37    448.0    989.0   13.90
  -3  -2  -4        0.00        5.46   0   0     15.43      0.00       0.0   -6.63  22   310  46    534.0    716.0   13.94
  -2  -1  -4        0.00        5.46   0   0     28.49      0.00       0.0   -4.97  23   322  48    561.0    889.0   11.70
  -2   0  -4        0.00        5.46   0   0      4.67      0.00       0.0    6.63  24   333  49    550.0    954.0   11.61
   0   1  -4        0.00        5.46   0   0     77.58      0.00       0.0   -6.23  25   346  52    610.0   1230.0   11.22
  -6  -4  -3        0.00        5.46   0   0     62.60      0.00       0.0   -4.32  26   422  58    552.0    192.0   22.33
  -5  -3  -3        0.00        5.46   0   0     12.76      0.00       0.0    2.17  27   434  59    571.0    388.0   18.53
  -4  -3  -3        0.00        5.46   0   0     20.36      0.00       0.0   -6.90  28   435  60    615.0    505.0   15.85
  -2  -1  -3        0.00        5.46   0   0      0.22      0.00       0.0   -0.18  29   460  62    665.0    855.0    9.66
  -6  -4  -2        0.00        5.46   0   0     12.88      0.00       0.0   -1.02  30   575  68    654.0    156.0   22.05
  -4  -3  -2        0.00        5.46   0   0     65.48      0.00       0.0   -3.44  31   588  69    718.0    470.0   15.19
  -2  -1  -2        0.00       -5.46   0   0      8.28      0.00       0.0    7.20  32   614  71    765.0    821.0    8.04
   1   2  -2        0.00        5.46   0   0      5.23      0.00       0.0    4.78  33   653  72    839.0   1327.0    8.66
  -6  -4  -1        0.00        5.46   0   0      1.56      0.00       0.0    3.63  34   733  75    748.0    119.0   22.12
  -1  -1   0        0.00        5.46   0   0     12.54      0.00       0.0   -4.16  35   940  77   1000.0    857.0    4.14
   3   4   0        0.00        5.46   0   0     17.46      0.00       0.0   -6.16  36  1005  78   1106.0   1605.0   14.14
   1   1   1        0.00        5.46   0   0      5.52      0.00       0.0   -5.12  37  1134  80   1151.0   1157.0    4.52
   4   5   1        0.00        5.46   0   0      4.09      0.00       0.0    5.02  38  1183  82   1222.0   1756.0   18.03
  -5  -4   2        0.00        5.46   0   0     51.35      0.00       0.0   -0.93  39  1228  83   1119.0    124.0   21.24
   1   1   2        0.00        5.46   0   0      8.69      0.00       0.0   -6.94  40  1292  86   1257.0   1122.0    6.20
   3   3   2        0.00        5.46   0   0     15.29      0.00       0.0    4.95  41  1318  88   1302.0   1466.0   12.64
  -5  -4   3        0.00        5.46   0   0     19.69      0.00       0.0   -1.19  42  1382  90   1232.0     78.0   22.59
   1   1   3        0.00        5.46   0   0    129.80      0.00       0.0   -6.74  43  1446  93   1363.0   1088.0    8.44
   3   3   3        0.00        5.46   0   0      5.15      0.00       0.0    1.43  44  1471  95   1411.0   1432.0   13.58
   4   5   3        0.00        5.46   0   0     15.23      0.00       0.0   -2.79  45  1493  97   1456.0   1686.0   18.74
  -1  -1   4        0.00        5.46   0   0      5.01      0.00       0.0   -6.23  46  1560 101   1426.0    712.0   12.34
   0   0   4        0.00        5.46   0   0     58.46      0.00       0.0   -6.92  47  1572 103   1448.0    883.0   10.87
   1   1   4        0.00        5.46   0   0     19.31      0.00       0.0   -5.95  48  1584 105   1471.0   1053.0   10.90
  -4  -3   5        0.00        5.46   0   0     10.00      0.00       0.0   -6.25  49  1659 111   1499.0    184.0   22.51
  -2  -2   5        0.00        5.46   0   0     11.12      0.00       0.0   -2.34  50  1671 113   1514.0    494.0   17.22
   0   0   5        0.00        5.46   0   0     14.85      0.00       0.0   -5.48  51  1693 117   1559.0    846.0   13.60
  -2  -2   6        0.00        5.46   0   0     13.69      0.00       0.0   -1.04  52  1770 126   1627.0    450.0   19.68
  -1  -1   6        0.00        5.46   0   0      5.73      0.00       0.0   -3.19  53  1779 128   1650.0    632.0   17.60
   2   2   6        0.00        5.46   0   0     10.46      0.00       0.0   -2.42  54  1809 134   1720.0   1156.0   16.92
   3   4   6        0.00        5.46   0   0     56.46      0.00       0.0   -6.44  55  1826 137   1774.0   1403.0   19.84
   4   4   6        0.00        5.46   0   0     14.86      0.00       0.0    2.93  56  1827 138   1776.0   1517.0   21.11
  -2  -2   7        0.00        5.46   0   0      9.64      0.00       0.0    0.32  57  1843 140   1744.0    403.0   22.22
  -1  -1   7        0.00        5.46   0   0      1.20      0.00       0.0   -1.69  58  1851 142   1766.0    589.0   20.28
   0  -1   7        0.00        5.46   0   0      3.94      0.00       0.0    5.00  59  1852 143   1772.0    701.0   19.29
   0   0   7        0.00        5.46   0   0      1.96      0.00       0.0   -2.59  60  1859 144   1788.0    768.0   19.09
   2   1   7        0.00        5.46   0   0      6.37      0.00       0.0    4.97  61  1868 147   1821.0   1054.0   18.92
   3   2   7        0.00        5.46   0   0     17.75      0.00       0.0    6.31  62  1875 149   1849.0   1232.0   20.08
   2   3   7        0.00       -5.46   0   0     68.70      0.00       0.0   -7.40  63  1880 150   1865.0   1189.0   20.20
   3   4   7        0.00        5.46   0   0     57.62      0.00       0.0   -5.14  64  1886 152   1892.0   1371.0   21.88
   1   0   8        0.00        5.46   0   0     24.38      0.00       0.0    4.98  65  1895 155   1915.0    838.0   21.35
   0   1   8        0.00       -5.46   0   0     36.31      0.00       0.0   -7.25  66  1898 156   1937.0    794.0   22.02
   1   1   8        0.00        5.46   0   0      6.12      0.00       0.0   -1.19  67  1899 157   1932.0    906.0   21.47
   1   2   8        0.00        5.46   0   0     30.88      0.00       0.0   -6.85  68  1903 159   1960.0    974.0   21.94
   2   2   8        0.00        5.46   0   0      5.70      0.00       0.0   -0.44  69  1904 160   1958.0   1086.0   21.90
   2   3   8        0.00        5.46   0   0     84.16      0.00       0.0   -5.69  70  1906 162   1986.0   1155.0   22.64
    
   0   0   0    12914.55       31.47   0  -6      0.00    113.64       0.0    0.00   1     0   0    250.0    468.0   22.25
   0   0   0     2680.58        4.19   0  -8      0.00     51.77       0.0    0.00   8     0   0   1096.0    118.0   21.32
   0   0   0     9258.18       16.92   0  -9      0.00     96.22       0.0    0.00  11     0   0   1333.0    856.0    8.60
   0   0   0    16020.35       23.06   0 -14      0.00    126.57       0.0    0.00  12     0   0   1357.0   1025.0    8.15
   0   0   0     6659.20       19.30   0   1      0.00     81.60       0.0    0.00  19     0   0    473.3   1398.2   15.95
   0   0   0     7332.00       28.86   0  -1      0.00     85.63       0.0    0.00  36     0   0     54.8   1301.1   23.40
   0   0   0     4185.94       16.19   0   1      0.00     64.70       0.0    0.00  37     0   0    401.2    876.4   15.36
   0   0   0     3322.97       14.08   0   1      0.00     57.65       0.0    0.00  42     0   0    426.5   1049.9   14.39
   0   0   0     2338.14       12.06   0   1      0.00     48.35       0.0    0.00  43     0   0    515.6    256.2   21.57
   0   0   0     3335.58       16.84   0   1      0.00     57.75       0.0    0.00  46     0   0    244.2    798.9   19.21
   0   0   0     2217.10       11.25   0   1      0.00     47.09       0.0    0.00  51     0   0    450.3   1222.8   14.60
   0   0   0     3669.44       18.36   0   1      0.00     60.58       0.0    0.00  54     0   0   1886.4    539.8   23.01
   0   0   0     2694.86       14.69   0   1      0.00     51.91       0.0    0.00  55     0   0   1761.3   1449.7   20.08
   0   0   0     2803.44       18.52   0  -1      0.00     52.95       0.0    0.00  61     0   0   1870.0    471.7   23.46
   0   0   0     3353.16       17.43   0   1      0.00     57.91       0.0    0.00  62     0   0   1878.9   1417.7   22.01
   0   0   0      263.28        2.53   0   1      0.00     16.23       0.0    0.00  76     0   0    812.7   1156.0    6.10
   0   0   0      611.72        4.57   0   1      0.00     24.73       0.0    0.00  79     0   0    669.8    347.0   18.16
   0   0   0       38.78        0.27   0   1      0.00      6.23       0.0    0.00  87     0   0   1002.8   1910.7   20.84
   0   0   0      829.65        7.46   0   1      0.00     28.80       0.0    0.00  94     0   0    342.1   1509.3   19.76
   0   0   0      567.44        6.46   0   1      0.00     23.82       0.0    0.00  96     0   0   1685.2   1743.8   22.77
   0   0   0     1119.47       10.49   0   1      0.00     33.46       0.0    0.00  98     0   0   1895.2   1487.0   22.96
   0   0   0      607.73        6.01   0   1      0.00     24.65       0.0    0.00  99     0   0   1620.8   1300.9   15.78
   0   0   0      169.51        1.85   0   1      0.00     13.02       0.0    0.00 110     0   0   1220.5     71.1   22.68
   0   0   0      666.71        8.40   0   1      0.00     25.82       0.0    0.00 113     0   0    128.6    582.2   23.20
   0   0   0      452.62        5.24   0   1      0.00     21.27       0.0    0.00 114     0   0    444.5    483.7   18.78
   0   0   0      107.03        1.33   0   1      0.00     10.35       0.0    0.00 116     0   0    844.4     70.6   22.61

 SOL,ROT,NODES:   6   537142.00   162  POLAR_ANGLES:   57.33   78.00   18.67
 R=SUM[!FO-FC!]/SUM[FO]:    0.0838 SKC, BO:       0.4750  0.00
 NREF,INPUT_SK,SFJ2,SKC:    79      -1.0000     98879.6797       0.3785
 N_NODES,N_LLEGITS,N_INDEXATS,N_FEBLES:       162       117        91        70
 DIST_MITJANA,SDV (PIXELS):   3.221   1.755
 GIR_MITJA,SDV (GRAUS):   1.453   4.359
------------------------------------------------------------------------------

 SOL,ROT,NODES:   7   545858.00   154  POLAR_ANGLES:   57.00   76.00   18.67
     0.39326    -0.01790     0.91926
     0.75238     0.58093    -0.31055
    -0.52846     0.81376     0.24192

     H=    1.0068h   -0.0317k   -0.0063l 
     K=    0.0495h    0.9934k    0.0006l 
     L=    0.0121h   -0.0111k    0.9982l 
    
   H   K   L      FO^2      SDV(FO^2) DUM CODI   FMODEL     FO       RODIST   PHI  PIC             cXPIX    cYPIX  2-THETA
   0   2  -5    21885.59       34.65   0 -13    129.50    147.94       3.6   -3.12   2   234  39    496.0   1333.0   14.71
  -1   1  -4    23730.37       34.39   0 -16    138.14    154.05       4.1    4.90   3   345  49    575.0   1122.0   11.15
  -1   0  -3    15206.21       22.36   0 -14     91.73    123.31       2.0   -1.10   4   473  61    690.0   1023.0    8.15
   0   1  -3     7856.37       15.44   0  -7     67.61     88.64       1.4   -2.89   5   486  62    714.0   1193.0    8.61
  -3  -3   3     5861.56       11.80   0  -6     67.72     76.56       6.4   -1.88   9  1395  87   1263.0    393.0   16.16
   0  -1   3     9235.12       16.88   0  -9     67.61     96.10       1.4    6.92  11  1421  88   1333.0    856.0    8.60
   1   0   3    15981.93      -23.01   0 -14     91.73    126.42       2.0    7.05  12  1434  89   1357.0   1025.0    8.15
   4   4   3    16197.38      -25.39   0 -12    106.65    127.27       2.0    7.05  13  1483  92   1433.0   1616.0   17.17
   0  -1   4    10838.26       21.27   0  -7     77.58    104.11       1.4    4.02  14  1561  99   1438.0    819.0   11.23
   2   4  -4     3162.77      -12.16   0   1     66.87     56.24       6.3   -7.06  15   378  52    650.1   1651.0   17.40
   3   3   4     6878.77       18.88   0   1     77.51     82.94       1.3   -1.03  16  1608 103   1521.2   1399.4   14.98
   0   2  -4     4239.15       15.10   0   1     67.18     65.11       4.9    3.12  17   357  50    597.8   1293.3   12.21
   1   2  -3     3023.37       -9.16   0   1     51.72     54.99       2.2   -7.48  18   499  63    737.8   1363.9   10.79
   0   3  -5     6636.46       19.24   0   1     82.54     81.46       8.8    5.49  19   244  40    473.3   1398.2   15.95
  -1  -2   5     3748.85       15.89   0   1     67.48     61.23       1.3    4.37  21  1672 108   1522.9    605.1   15.63
   4   5   2     3842.66       10.84   0   1     54.13     61.99       6.8   -0.46  22  1341  85   1344.6   1720.5   18.22
  -1  -2   6     4646.04       17.60   0   1     65.01     68.16       1.0    3.96  23  1771 122   1634.4    563.1   18.19
   2   2   5     4798.70       17.05   0   1     67.51     69.27       1.4   -4.68  24  1716 114   1606.4   1189.7   14.58
  -3  -2  -3     2189.92        9.06   0   1     48.91     46.80       3.9   -3.76  26   447  59    639.1    680.2   12.49
   2   5  -5     4030.67       14.06   0   1     60.87     63.49      10.1   -3.53  27   262  43    525.8   1768.9   21.04
   0   4  -7     4580.54       19.84   0   1     83.85     67.68      10.1    0.46  28    72  15    240.8   1555.1   22.10
  -3  -3   4     1655.32        7.90   0   1     44.76     40.69       6.5   -1.99  29  1537  96   1373.8    349.1   18.08
   1   3  -5     3915.38       14.01   0   1     54.54     62.57       4.0   -6.68  30   245  41    520.4   1510.4   16.72
  -2   1  -6     4966.70       19.09   0   1     69.48     70.47       7.3    2.28  31   125  23    325.0   1086.9   16.76
   2   2   2      902.43        4.92   0   1     32.04     30.04       0.3   -2.66  32  1305  83   1280.2   1292.1    9.05
  -4  -2  -4     3618.27       13.83   0   1     53.32     60.15       7.3    1.01  33   309  46    497.2    601.0   16.17
  -4  -3  -1      993.52        4.41   0   1     29.16     31.52      10.2    2.91  34   746  74    820.2    430.9   15.07
  -3   0  -5     4176.60      -16.15   0   1     59.86     64.63       8.7    7.27  37   211  35    401.2    876.4   15.36
  -2   0  -6     4837.50       18.29   0   1     60.86     69.55       3.6   -5.20  38   116  22    339.8   1022.6   16.36
   2   1   6     4002.76       16.57   0   1     53.92     63.27       0.9    3.33  39  1800 128   1705.9   1090.9   16.40
   2   1   5     2299.29       11.65   0   1     47.43     47.95       2.1    4.03  44  1706 113   1594.2   1125.9   13.97
   3   3   6     2933.83       16.38   0   1     53.40     54.16       2.3   -1.56  45  1818 131   1747.3   1333.1   18.67
  -3  -2  -2     1124.01        5.52   0   1     29.76     33.53       4.7    2.18  47   601  68    741.0    645.8   11.46
  -2  -2   4     1064.40        6.27   0   1     29.43     32.63       6.0   -6.56  48  1548  97   1401.7    533.0   14.90
   4   4   4     1230.68        9.79   0   1     41.52     35.08       1.4    3.96  49  1619 104   1545.8   1582.2   18.17
   2   2   3     1148.93        6.75   0   1     32.55     33.90       0.3   -4.56  50  1459  90   1387.2   1258.0   10.51
  -1   2  -5     2212.38      -11.22   0   1     43.22     47.04       8.1    7.40  51   233  38    450.3   1222.8   14.60
   1   0   4     1858.23        8.95   0   1     36.79     43.11       1.5    4.09  52  1573 100   1461.3    989.5   10.68
  -1  -1   5     1071.67       -7.76   0   1     40.49     32.74       4.8   -7.14  53  1682 109   1535.4    670.0   14.96
  -4  -1  -6     2053.55       14.19   0   1     46.10     45.32       9.2    0.81  56   105  19    270.2    733.9   19.12
   1   0   6     2017.76       11.64   0   1     43.61     44.92       1.1    2.42  57  1790 126   1680.8    916.7   15.95
  -3  -3   2      383.86        2.20   0   1     19.93     19.59       6.6    0.69  58  1241  82   1151.5    433.2   14.55
   3   3   5     1436.26       12.63   0   1     47.16     37.90       1.1   -1.60  60  1727 116   1632.8   1366.3   16.70
   4   3   7     3345.19      -17.39   0   1     59.32     57.84       3.8    7.08  62  1882 145   1878.9   1417.7   22.01
  -5  -2  -5     2047.47       11.74   0   1     44.25     45.25      10.9    2.84  63   188  31    345.2    516.9   19.99
  -4  -1  -5     2042.15       12.15   0   1     45.59     45.19      10.4    5.53  64   199  33    373.8    700.0   17.32
  -2   1  -8     3266.97       18.06   0   1     53.74     57.16       5.2   -6.27  65    15   3    103.6   1165.0   21.78
  -4  -2  -5     1938.63       11.48   0   1     49.31     44.03       6.7   -3.35  66   189  32    392.3    634.5   17.67
   0   0   8     2559.19       16.19   0   1     60.52     50.59       5.2   -3.25  67  1894 148   1908.2    723.9   21.85
   3   3   7     2234.82       14.15   0   1     45.99     47.27       1.9   -1.15  68  1881 144   1865.2   1300.6   20.82
   3   2   6     2105.26       12.48   0   1     48.56     45.88       2.8    5.21  69  1810 130   1733.0   1267.6   17.85
  -3   1  -8     3402.56       18.84   0   1     58.85     58.33      10.1   -0.52  70    14   2     58.4   1051.1   22.52
   1   1   5     1116.52        7.86   0   1     31.70     33.41       2.3   -6.72  71  1705 112   1581.3   1016.8   13.47
   1   1   6     1615.09       10.43   0   1     38.05     40.19       3.9   -5.59  72  1799 127   1694.6    980.2   16.10
  -1   2  -7     1136.81       12.27   0   1     38.31     33.72       5.6   -3.32  73    61  12    242.2   1303.1   19.61
   4   5   4     1402.66        8.64   0   1     40.71     37.45       5.4   -4.10  74  1627 105   1571.8   1652.6   19.70
   1   4  -5     1132.56        7.68   0   1     38.39     33.65       9.7    1.96  75   254  42    497.1   1579.3   18.19
   0   1  -2      262.59        2.53   0   1     18.07     16.20       3.0    6.75  76   640  70    812.7   1156.0    6.10
  -3   0  -8     3007.31       17.82   0   1     55.85     54.84       6.4   -6.05  77    10   1     76.2    984.6   22.15
   2   1   8     2984.81       16.92   0   1     51.95     54.63       0.6    3.48  78  1900 151   1941.1   1018.6   21.50
   2   2   4      753.31        6.20   0   1     26.57     27.45       1.5   -4.96  80  1596 102   1495.9   1223.8   12.41
   4   5   6     1597.44       11.14   0   1     39.25     39.97       5.1   -3.96  81  1833 133   1803.3   1589.1   22.46
  -2   2  -7     2316.74       14.06   0   1     44.74     48.13       9.9    3.68  82    60  11    194.3   1191.5   19.96
   2   1   4      986.10        6.70   0   1     28.49     31.40       2.6    5.69  83  1585 101   1486.1   1160.5   11.70
   0  -1   8     1855.24       13.08   0   1     46.71     43.07       0.6    3.34  85  1890 147   1892.2    657.4   22.04
   4   4   5      817.08        7.32   0   1     35.06     28.58       1.0    2.43  86  1736 117   1659.4   1549.9   19.51
  -3  -1  -4      652.17        5.75   0   1     27.36     25.54       6.8    3.61  88   321  47    524.0    778.3   13.45
   1   0   7     1397.66       10.66   0   1     35.49     37.39       0.5    2.54  89  1860 139   1795.9    878.5   18.65
   1   1   7      872.21        8.55   0   1     30.35     29.53       3.9   -4.38  90  1867 140   1811.1    943.1   18.77
  -1   1  -5      520.74        5.46   0   1     23.32     22.82       4.5   -1.22  91   223  37    472.2   1158.9   13.70
  -4   0  -7     1761.21       12.84   0   1     44.05     41.97      11.5    3.13  92    44   7    140.2    833.5   21.21
  -1  -2   7     1002.94        8.47   0   1     34.14     31.67       1.7    4.12  93  1844 135   1750.1    518.7   20.81
   0   4  -6      827.11        7.44   0   1     31.80     28.76      11.1    6.07  94   150  27    342.1   1509.3   19.76
   0  -1   5      696.30        5.98   0   1     22.39     26.39       0.6    2.87  95  1683 110   1545.6    781.0   13.89
   2   2   7      992.71        9.34   0   1     33.83     31.51       2.6   -3.17  97  1874 142   1836.8   1120.4   19.37
   3   2   5      605.98        5.99   0   1     24.96     24.62       3.1    6.35  99  1717 115   1620.8   1300.9   15.78
  -3   1  -7     1168.57       10.15   0   1     33.15     34.18      11.0    3.84 100    52   9    168.6   1013.1   20.16
   5   6   3      458.95        4.41   0   1     21.88     21.42       4.8    5.40 101  1502  94   1470.8   1884.9   22.61
  -3  -1  -6      746.80        7.83   0   1     27.62     27.33       4.7   -5.56 102   106  20    312.5    847.3   17.47
   0   0   6      624.48        6.66   0   1     22.25     24.99       4.3   -6.15 103  1789 125   1671.0    805.8   16.35
  -3  -3   5      411.86        4.31   0   1     22.06     20.29       6.8   -1.37 104  1660 106   1486.0    303.5   20.18
   2   2   1      112.83        1.37   0   1      7.65     10.62       1.0    3.88 105  1147  80   1173.7   1326.9    8.26
   1   0   5      455.40        5.22   0   1     22.15     21.34       0.6    2.82 106  1694 111   1569.5    953.3   13.30
  -3  -3   6      548.08        5.77   0   1     26.61     23.41       7.4   -0.42 107  1761 119   1600.7    255.0   22.43
   0  -1   6      609.59        6.52   0   1     25.96     24.69       0.5    2.58 108  1780 124   1657.1    741.5   16.58
   1   3  -4      154.23        2.75   0   1     20.28     12.42       6.0   -0.69 109   368  51    621.9   1468.9   14.43
   2   4  -3      141.22        2.12   0   1     12.33     11.88       9.8    0.88 111   522  64    743.4   1608.8   15.56
  -2   1  -7      469.82        6.67   0   1     22.37     21.68       6.1   -2.35 112    53  10    217.3   1125.1   19.24
   3   2   8      933.89        9.76   0   1     32.34     30.56       1.9    4.74 115  1905 153   1969.7   1199.9   22.45
   4   5   5      445.58        5.44   0   1     23.39     21.11       6.1   -4.26 117  1744 118   1686.8   1620.2   20.95
    
  -2   2  -8        0.00        5.43   0   0      0.09      0.00       0.0   -0.88   1    18   4     88.0   1241.0   22.41
  -1   2  -8        0.00       -5.43   0   0     32.41      0.00       0.0   -7.35   2    19   5    131.0   1350.0   22.19
  -4  -1  -7        0.00        5.43   0   0     21.25      0.00       0.0   -3.17   3    37   6    160.0    776.0   21.09
  -3   0  -7        0.00        5.43   0   0      2.82      0.00       0.0   -2.33   4    45   8    191.0    955.0   19.73
  -1   3  -7        0.00        5.43   0   0     17.08      0.00       0.0    2.59   5    67  13    223.0   1380.0   20.62
   0   3  -7        0.00        5.43   0   0     14.94      0.00       0.0   -5.35   6    68  14    270.0   1489.0   20.82
  -5  -2  -6        0.00        5.43   0   0     21.11      0.00       0.0   -1.29   7    95  16    237.0    559.0   21.42
  -4  -2  -6        0.00        5.43   0   0      8.09      0.00       0.0   -6.90   8    96  17    283.0    673.0   19.38
  -5  -1  -6        0.00        5.43   0   0     19.02      0.00       0.0    5.93   9   104  18    211.0    630.0   21.20
  -3   0  -6        0.00        5.43   0   0     19.04      0.00       0.0    2.02  10   115  21    299.0    920.0   17.45
  -1   1  -6        0.00        5.43   0   0     13.16      0.00       0.0   -5.91  11   126  24    367.0   1200.0   16.27
  -1   2  -6        0.00        5.43   0   0     15.35      0.00       0.0    1.47  12   134  25    353.0   1268.0   17.05
   0   3  -6        0.00        5.43   0   0      3.86      0.00       0.0   -0.54  13   143  26    377.0   1446.0   18.33
   1   4  -6        0.00        5.43   0   0     16.35      0.00       0.0   -3.92  14   151  28    403.0   1629.0   20.41
   1   5  -6        0.00        5.43   0   0     13.12      0.00       0.0    2.65  15   156  29    376.0   1705.0   21.98
  -5  -3  -5        0.00        5.43   0   0     68.58      0.00       0.0   -6.19  16   178  30    362.0    456.0   20.53
  -3  -1  -5        0.00        5.43   0   0     18.70      0.00       0.0   -1.50  17   200  34    421.0    818.0   15.30
  -2   0  -5        0.00        5.43   0   0     11.83      0.00       0.0   -0.74  18   212  36    448.0    991.0   13.90
  -6  -3  -4        0.00        5.43   0   0     38.18      0.00       0.0    3.34  19   296  44    411.0    303.0   22.11
  -2   0  -4        0.00        5.43   0   0      4.67      0.00       0.0    4.97  20   333  48    550.0    956.0   11.61
   2   5  -4        0.00        5.43   0   0     30.55      0.00       0.0    3.86  21   387  53    629.0   1728.0   19.10
   3   6  -4        0.00        5.43   0   0     70.41      0.00       0.0   -5.36  22   395  54    673.0   1924.0   22.52
  -6  -4  -3        0.00        5.43   0   0     62.60      0.00       0.0   -4.44  23   422  55    547.0    195.0   22.33
  -5  -3  -3        0.00        5.43   0   0     12.76      0.00       0.0    1.70  24   434  56    567.0    391.0   18.53
  -4  -3  -3        0.00       -5.43   0   0     20.36      0.00       0.0   -7.49  25   435  57    613.0    506.0   15.85
  -2  -1  -3        0.00        5.43   0   0      0.22      0.00       0.0   -1.53  26   460  60    665.0    856.0    9.66
   3   6  -3        0.00        5.43   0   0     19.71      0.00       0.0    4.32  27   541  65    756.0   1878.0   21.02
  -6  -4  -2        0.00        5.43   0   0     12.88      0.00       0.0   -0.62  28   575  66    646.0    160.0   22.05
  -4  -3  -2        0.00        5.43   0   0     65.48      0.00       0.0   -3.51  29   588  67    716.0    472.0   15.19
  -2  -1  -2        0.00        5.43   0   0      8.28      0.00       0.0    6.14  30   614  69    764.0    822.0    8.04
   1   2  -2        0.00        5.43   0   0      5.23      0.00       0.0    1.44  31   653  71    840.0   1328.0    8.66
   3   5  -2        0.00        5.43   0   0     47.25      0.00       0.0   -0.79  32   687  72    884.0   1757.0   17.76
  -6  -4  -1        0.00        5.43   0   0      1.56      0.00       0.0    4.86  33   733  73    736.0    122.0   22.12
  -5  -4   0        0.00        5.43   0   0     23.25      0.00       0.0   -5.05  34   900  75    905.0    210.0   19.46
  -1  -1   0        0.00        5.43   0   0     12.54      0.00       0.0    0.68  35   940  76    999.0    857.0    4.14
   3   4   0        0.00        5.43   0   0     17.46      0.00       0.0   -0.89  36  1005  77   1098.0   1606.0   14.14
   4   6   0        0.00       -5.43   0   0     34.17      0.00       0.0   -7.30  37  1026  78   1143.0   1872.0   20.19
   1   1   1        0.00        5.43   0   0      5.52      0.00       0.0   -5.93  38  1134  79   1151.0   1157.0    4.52
   4   5   1        0.00        5.43   0   0      4.09      0.00       0.0    6.72  39  1183  81   1217.0   1757.0   18.03
   3   3   2        0.00        5.43   0   0     15.29      0.00       0.0    4.65  40  1318  84   1302.0   1466.0   12.64
  -5  -4   3        0.00       -5.43   0   0     19.69      0.00       0.0   -7.15  41  1382  86   1246.0     81.0   22.59
   3   3   3        0.00        5.43   0   0      5.15      0.00       0.0    0.64  42  1471  91   1411.0   1432.0   13.58
   4   5   3        0.00        5.43   0   0     15.23      0.00       0.0   -3.12  43  1493  93   1453.0   1688.0   18.74
  -4  -4   4        0.00        5.43   0   0     87.46      0.00       0.0    5.79  44  1527  95   1340.0    160.0   21.55
  -1  -2   4        0.00        5.43   0   0      5.27      0.00       0.0    5.78  45  1549  98   1413.0    646.0   13.12
  -2  -2   5        0.00        5.43   0   0     11.12      0.00       0.0   -5.16  46  1671 107   1516.0    496.0   17.22
  -2  -3   6        0.00        5.43   0   0      4.09      0.00       0.0    6.74  47  1762 120   1609.0    380.0   20.50
  -2  -2   6        0.00        5.43   0   0     13.69      0.00       0.0   -3.73  48  1770 121   1629.0    452.0   19.68
  -1  -1   6        0.00        5.43   0   0      5.73      0.00       0.0   -5.57  49  1779 123   1651.0    634.0   17.60
   2   2   6        0.00        5.43   0   0     10.46      0.00       0.0   -4.03  50  1809 129   1719.0   1157.0   16.92
   4   4   6        0.00        5.43   0   0     14.86      0.00       0.0    1.76  51  1827 132   1775.0   1518.0   21.11
  -2  -2   7        0.00        5.43   0   0      9.64      0.00       0.0   -2.29  52  1843 134   1746.0    405.0   22.22
  -1  -1   7        0.00        5.43   0   0      1.20      0.00       0.0   -4.04  53  1851 136   1767.0    591.0   20.28
   0  -1   7        0.00        5.43   0   0      3.94      0.00       0.0    2.81  54  1852 137   1772.0    701.0   19.29
   0   0   7        0.00        5.43   0   0      1.96      0.00       0.0   -4.70  55  1859 138   1789.0    770.0   19.09
   2   1   7        0.00        5.43   0   0      6.37      0.00       0.0    3.22  56  1868 141   1821.0   1054.0   18.92
   3   2   7        0.00        5.43   0   0     17.75      0.00       0.0    4.75  57  1875 143   1849.0   1232.0   20.08
   3   4   7        0.00        5.43   0   0     57.62      0.00       0.0   -6.55  58  1886 146   1891.0   1374.0   21.88
   1   0   8        0.00        5.43   0   0     24.38      0.00       0.0    2.99  59  1895 149   1915.0    839.0   21.35
   1   1   8        0.00        5.43   0   0      6.12      0.00       0.0   -3.11  60  1899 150   1932.0    909.0   21.47
   2   2   8        0.00        5.43   0   0      5.70      0.00       0.0   -2.17  61  1904 152   1958.0   1088.0   21.90
   2   3   8        0.00       -5.43   0   0     84.16      0.00       0.0   -7.35  62  1906 154   1986.0   1158.0   22.64
    
   0   0   0    12850.39       31.31   0  -6      0.00    113.36       0.0    0.00   1     0   0    250.0    468.0   22.25
   0   0   0     3749.78        7.50   0  -6      0.00     61.24       0.0    0.00   6     0   0    864.0   1755.0   17.81
   0   0   0     3546.05        4.27   0 -19      0.00     59.55       0.0    0.00   7     0   0   1077.0    650.0    9.22
   0   0   0     2667.26        4.17   0  -8      0.00     51.65       0.0    0.00   8     0   0   1096.0    118.0   21.32
   0   0   0    10870.64       16.80   0 -12      0.00    104.26       0.0    0.00  10     0   0   1293.0    573.0   12.71
   0   0   0     4204.38       12.16   0   1      0.00     64.84       0.0    0.00  20     0   0    657.3   1920.1   22.57
   0   0   0     1275.29        4.45   0   1      0.00     35.71       0.0    0.00  25     0   0   1185.7    611.9   10.77
   0   0   0     1812.38        8.94   0   1      0.00     42.57       0.0    0.00  35     0   0    585.0   1058.9   10.70
   0   0   0     7295.57       28.72   0  -1      0.00     85.41       0.0    0.00  36     0   0     54.8   1301.1   23.40
   0   0   0     1093.45        5.41   0   1      0.00     33.07       0.0    0.00  40     0   0    785.1   1797.7   19.17
   0   0   0      659.01        3.24   0   1      0.00     25.67       0.0    0.00  41     0   0    866.0   1501.2   12.17
   0   0   0     3306.46       14.01   0   1      0.00     57.50       0.0    0.00  42     0   0    426.5   1049.9   14.39
   0   0   0     2326.53       12.00   0   1      0.00     48.23       0.0    0.00  43     0   0    515.6    256.2   21.57
   0   0   0     3319.01       16.76   0   1      0.00     57.61       0.0    0.00  46     0   0    244.2    798.9   19.21
   0   0   0     3651.21       18.27   0   1      0.00     60.43       0.0    0.00  54     0   0   1886.4    539.8   23.01
   0   0   0     2681.47       14.62   0   1      0.00     51.78       0.0    0.00  55     0   0   1761.3   1449.7   20.08
   0   0   0      791.04        6.62   0   1      0.00     28.13       0.0    0.00  59     0   0    617.1   1722.9   19.14
   0   0   0     2789.51       18.43   0  -1      0.00     52.82       0.0    0.00  61     0   0   1870.0    471.7   23.46
   0   0   0      608.68        4.55   0   1      0.00     24.67       0.0    0.00  79     0   0    669.8    347.0   18.16
   0   0   0     1055.86        9.00   0   1      0.00     32.49       0.0    0.00  84     0   0    419.4    291.2   22.19
   0   0   0       38.58        0.27   0   1      0.00      6.21       0.0    0.00  87     0   0   1002.8   1910.7   20.84
   0   0   0      564.62        6.43   0   1      0.00     23.76       0.0    0.00  96     0   0   1685.2   1743.8   22.77
   0   0   0     1113.91       10.44   0   1      0.00     33.38       0.0    0.00  98     0   0   1895.2   1487.0   22.96
   0   0   0      168.67        1.84   0   1      0.00     12.99       0.0    0.00 110     0   0   1220.5     71.1   22.68
   0   0   0      663.39        8.35   0   1      0.00     25.76       0.0    0.00 113     0   0    128.6    582.2   23.20
   0   0   0      450.38        5.22   0   1      0.00     21.22       0.0    0.00 114     0   0    444.5    483.7   18.78
   0   0   0      106.49        1.33   0   1      0.00     10.32       0.0    0.00 116     0   0    844.4     70.6   22.61

 SOL,ROT,NODES:   7   545858.00   154  POLAR_ANGLES:   57.00   76.00   18.67
 R=SUM[!FO-FC!]/SUM[FO]:    0.0770 SKC, BO:       0.4738  0.00
 NREF,INPUT_SK,SFJ2,SKC:    75      -1.0000     98879.6797       0.3701
 N_NODES,N_LLEGITS,N_INDEXATS,N_FEBLES:       154       117        90        62
 DIST_MITJANA,SDV (PIXELS):   5.498   2.729
 GIR_MITJA,SDV (GRAUS):   0.491   4.700
------------------------------------------------------------------------------

 SOL,ROT,NODES:   8   492756.00   149  POLAR_ANGLES:   63.00   73.67   20.00
     0.42472    -0.08019     0.90177
     0.79361     0.51231    -0.32822
    -0.43567     0.85505     0.28122

     H=    0.9820h    0.0482k    0.0247l 
     K=   -0.0694h    1.0068k   -0.0186l 
     L=   -0.0492h    0.0353k    1.0062l 
    
   H   K   L      FO^2      SDV(FO^2) DUM CODI   FMODEL     FO       RODIST   PHI  PIC             cXPIX    cYPIX  2-THETA
   0   2  -5    21721.88       34.39   0 -13    129.50    147.38       3.2   -4.49   2   234  40    496.0   1333.0   14.71
  -1   1  -4    23514.88       34.08   0 -16    138.14    153.35       3.2    1.80   3   345  52    575.0   1122.0   11.15
   0   1  -3     7798.01       15.32   0  -7     67.61     88.31       1.0   -4.44   5   486  62    714.0   1193.0    8.61
  -3  -3   3     5826.32       11.73   0  -6     67.72     76.33      11.2    6.51   9  1395  84   1263.0    393.0   16.16
  -2  -2   3    10793.11       16.68   0 -12     92.39    103.89       7.3   -4.15  10  1407  85   1293.0    573.0   12.71
   0  -1   3     9151.81       16.73   0  -9     67.61     95.67       0.0    5.33  11  1421  86   1333.0    856.0    8.60
   1   0   3    15820.00       22.77   0 -14     91.73    125.78       0.0    2.93  12  1434  87   1357.0   1025.0    8.15
   0  -1   4    10745.15       21.09   0  -7     77.58    103.66       1.4    2.23  14  1561  96   1438.0    819.0   11.23
   2   4  -4     3131.10       12.04   0   1     66.87     55.96       9.3   -3.33  15   378  55    650.1   1651.0   17.40
   0   2  -4     4203.88       14.98   0   1     67.18     64.84       4.6    1.96  17   357  53    597.8   1293.3   12.21
   1   2  -3     2996.05        9.08   0   1     51.72     54.74       1.2   -6.01  18   499  63    737.8   1363.9   10.79
   0   3  -5     6579.99       19.07   0   1     82.54     81.12       8.4    4.53  19   244  41    473.3   1398.2   15.95
  -1  -2   5     3718.49       15.77   0   1     67.48     60.98       3.1    4.19  21  1672 106   1522.9    605.1   15.63
  -1  -2   6     4607.80       17.45   0   1     65.01     67.88       4.6    3.39  23  1771 116   1634.4    563.1   18.19
  -2  -2   2     1265.17        4.41   0   1     37.02     35.57       6.8   -1.27  25  1253  80   1185.7    611.9   10.77
   0   4  -7     4543.83       19.68   0   1     83.85     67.41      11.6   -0.49  28    72  15    240.8   1555.1   22.10
   1   3  -5     3882.91       13.89   0   1     54.54     62.31       4.1   -6.27  30   245  42    520.4   1510.4   16.72
  -2   1  -6     4926.07       18.93   0   1     69.48     70.19       5.1   -1.41  31   125  22    325.0   1086.9   16.76
  -4  -2  -4     3597.86       13.76   0   1     53.32     59.98       4.0   -6.86  33   309  48    497.2    601.0   16.17
  -3   0  -5     4132.66       15.98   0   1     59.86     64.29       5.2    2.06  37   211  35    401.2    876.4   15.36
   2   1   6     3968.70       16.43   0   1     53.92     63.00       5.9   -1.22  39  1800 121   1705.9   1090.9   16.40
   2   3  -2      653.73        3.22   0   1     19.36     25.57       8.1   -0.26  41   665  73    866.0   1501.2   12.17
  -2   1  -5     3282.71       13.91   0   1     52.69     57.29       6.0    4.03  42   222  37    426.5   1049.9   14.39
   2   1   5     2279.05       11.55   0   1     47.43     47.74       4.0   -0.90  44  1706 109   1594.2   1125.9   13.97
  -4   0  -6     3293.38       16.63   0   1     54.77     57.39       8.8    2.40  46   114  19    244.2    798.9   19.21
  -2  -2   4     1054.65        6.22   0   1     29.43     32.48       7.3   -4.55  48  1548  94   1401.7    533.0   14.90
  -1   2  -5     2191.12       11.11   0   1     43.22     46.81       7.0    4.90  51   233  39    450.3   1222.8   14.60
   1   0   4     1841.75        8.87   0   1     36.79     42.92       1.5    0.36  52  1573  97   1461.3    989.5   10.68
   4   3   6     2660.18       14.50   0   1     55.35     51.58       9.4    1.21  55  1819 124   1761.3   1449.7   20.08
  -4  -1  -6     2039.78       14.09   0   1     46.10     45.16       4.7   -5.11  56   105  17    270.2    733.9   19.12
   1   0   6     2001.06       11.55   0   1     43.61     44.73       4.8   -0.91  57  1790 119   1680.8    916.7   15.95
   4   3   7     3309.88       17.21   0   1     59.32     57.53      10.5    0.85  62  1882 139   1878.9   1417.7   22.01
  -5  -2  -5     2032.62       11.65   0   1     44.25     45.08       7.0   -4.78  63   188  31    345.2    516.9   19.99
  -4  -1  -5     2022.65       12.03   0   1     45.59     44.97       5.8   -0.91  64   199  33    373.8    700.0   17.32
   3   2   6     2085.47       12.36   0   1     48.56     45.67       6.9   -0.48  69  1810 123   1733.0   1267.6   17.85
  -3   1  -8     3378.78       18.71   0   1     58.85     58.13       7.1   -4.50  70    14   1     58.4   1051.1   22.52
  -1   2  -7     1128.99       12.18   0   1     38.31     33.60       4.3   -5.76  73    61  10    242.2   1303.1   19.61
   1   4  -5     1123.70        7.62   0   1     38.39     33.52      10.9    2.76  75   254  43    497.1   1579.3   18.19
   0   1  -2      260.28        2.50   0   1     18.07     16.13       2.1    5.55  76   640  71    812.7   1156.0    6.10
   2   1   8     2959.08       16.78   0   1     51.95     54.40       9.6   -0.59  78  1900 146   1941.1   1018.6   21.50
  -2   2  -7     2296.59       13.93   0   1     44.74     47.92       8.6    0.51  82    60   9    194.3   1191.5   19.96
   2   1   4      976.55        6.64   0   1     28.49     31.25       2.6    0.22  83  1585  98   1486.1   1160.5   11.70
   0  -1   8     1839.45       12.97   0   1     46.71     42.89       8.5    1.22  85  1890 140   1892.2    657.4   22.04
  -3  -1  -4      646.77        5.70   0   1     27.36     25.43       2.4   -2.79  88   321  50    524.0    778.3   13.45
   1   0   7     1386.03       10.57   0   1     35.49     37.23       6.7   -0.67  89  1860 132   1795.9    878.5   18.65
  -1   1  -5      516.99        5.42   0   1     23.32     22.74       2.0   -4.18  91   223  38    472.2   1158.9   13.70
  -4   0  -7     1746.56       12.73   0   1     44.05     41.79       7.1   -1.99  92    44   3    140.2    833.5   21.21
  -1  -2   7      994.58        8.40   0   1     34.14     31.54       6.9    3.27  93  1844 127   1750.1    518.7   20.81
   0  -1   5      690.46        5.93   0   1     22.39     26.28       2.5    0.94  95  1683 107   1545.6    781.0   13.89
   3   2   5      599.86        5.93   0   1     24.96     24.49       5.4    0.10  99  1717 110   1620.8   1300.9   15.78
  -3   1  -7     1158.33       10.06   0   1     33.15     34.03       7.2   -0.34 100    52   6    168.6   1013.1   20.16
   1   0   5      451.58        5.17   0   1     22.15     21.25       3.3   -0.68 106  1694 108   1569.5    953.3   13.30
   0  -1   6      604.51        6.47   0   1     25.96     24.59       4.1    0.57 108  1780 118   1657.1    741.5   16.58
   1   3  -4      152.99        2.73   0   1     20.28     12.37       6.2    0.38 109   368  54    621.9   1468.9   14.43
  -2   1  -7      466.75        6.63   0   1     22.37     21.60       4.2   -5.87 112    53   7    217.3   1125.1   19.24
  -5  -2  -4      446.77        5.17   0   1     17.56     21.14       9.7   -0.63 114   308  47    444.5    483.7   18.78
   3   2   8      925.33        9.67   0   1     32.34     30.42      11.0   -0.22 115  1905 149   1969.7   1199.9   22.45
    
  -2   2  -8        0.00        5.39   0   0      0.09      0.00       0.0   -3.95   1    18   2     84.0   1225.0   22.41
  -3   0  -7        0.00        5.39   0   0      2.82      0.00       0.0   -6.86   2    45   4    192.0    945.0   19.73
  -4   1  -7        0.00        5.39   0   0     52.92      0.00       0.0    4.10   3    51   5    111.0    888.0   21.62
  -3   2  -7        0.00        5.39   0   0     48.09      0.00       0.0    5.57   4    59   8    135.0   1067.0   20.91
  -2   3  -7        0.00        5.39   0   0     31.79      0.00       0.0    6.24   5    66  11    156.0   1245.0   21.02
  -1   3  -7        0.00        5.39   0   0     17.08      0.00       0.0    0.49   6    67  12    215.0   1361.0   20.62
   0   3  -7        0.00        5.39   0   0     14.94      0.00       0.0   -6.62   7    68  13    263.0   1479.0   20.82
  -1   4  -7        0.00        5.39   0   0     20.75      0.00       0.0    6.07   8    71  14    175.0   1426.0   21.95
  -5  -1  -6        0.00        5.39   0   0     19.02      0.00       0.0   -0.53   9   104  16    221.0    609.0   21.20
  -5   0  -6        0.00        5.39   0   0     14.01      0.00       0.0    6.41  10   113  18    185.0    670.0   21.36
  -3   0  -6        0.00        5.39   0   0     19.04      0.00       0.0   -2.81  11   115  20    301.0    908.0   17.45
  -3   1  -6        0.00        5.39   0   0      5.89      0.00       0.0    4.52  12   124  21    273.0    968.0   17.91
  -2   2  -6        0.00        5.39   0   0     13.76      0.00       0.0    5.76  13   133  23    296.0   1143.0   17.57
  -1   2  -6        0.00        5.39   0   0     15.35      0.00       0.0   -0.98  14   134  24    348.0   1257.0   17.05
  -1   3  -6        0.00        5.39   0   0     49.40      0.00       0.0    6.03  15   142  25    316.0   1318.0   18.21
   0   3  -6        0.00        5.39   0   0      3.86      0.00       0.0   -1.65  16   143  26    370.0   1434.0   18.33
   0   4  -6        0.00        5.39   0   0     31.80      0.00       0.0    5.26  17   150  27    335.0   1498.0   19.74
   1   4  -6        0.00        5.39   0   0     16.35      0.00       0.0   -3.55  18   151  28    391.0   1617.0   20.41
   1   5  -6        0.00        5.39   0   0     13.12      0.00       0.0    3.30  19   156  29    355.0   1685.0   21.98
  -6  -2  -5        0.00        5.39   0   0      3.83      0.00       0.0   -0.49  20   187  30    296.0    386.0   22.58
  -5  -1  -5        0.00        5.39   0   0     90.82      0.00       0.0    3.97  21   198  32    321.0    575.0   19.70
  -3  -1  -5        0.00       -5.39   0   0     18.70      0.00       0.0   -7.24  22   200  34    423.0    812.0   15.30
  -2   0  -5        0.00        5.39   0   0     11.83      0.00       0.0   -5.15  23   212  36    448.0    985.0   13.90
   2   5  -5        0.00        5.39   0   0     60.87      0.00       0.0   -0.66  24   262  44    514.0   1759.0   21.00
  -6  -3  -4        0.00        5.39   0   0     38.18      0.00       0.0   -6.46  25   296  45    431.0    287.0   22.11
  -4  -1  -4        0.00        5.39   0   0     14.31      0.00       0.0    4.27  26   320  49    477.0    661.0   15.75
  -2   0  -4        0.00        5.39   0   0      4.67      0.00       0.0    0.15  27   333  51    551.0    949.0   11.61
   3   6  -4        0.00        5.39   0   0     70.41      0.00       0.0    1.85  28   395  56    633.0   1908.0   22.52
  -6  -3  -3        0.00        5.39   0   0     55.17      0.00       0.0   -2.78  29   433  57    531.0    251.0   21.48
  -5  -2  -3        0.00        5.39   0   0     84.01      0.00       0.0    4.61  30   445  58    548.0    444.0   17.86
  -3  -1  -3        0.00        5.39   0   0    104.26      0.00       0.0    3.14  31   459  60    625.0    741.0   11.85
  -2   0  -3        0.00       -5.39   0   0     74.01      0.00       0.0    7.42  32   472  61    648.0    912.0    9.55
   2   4  -3        0.00        5.39   0   0     12.33      0.00       0.0    6.43  33   522  64    732.0   1601.0   15.52
   3   5  -3        0.00        5.39   0   0     32.03      0.00       0.0   -0.86  34   533  65    765.0   1789.0   19.12
  -6  -3  -2        0.00        5.39   0   0     10.70      0.00       0.0    1.99  35   586  66    625.0    214.0   21.19
  -5  -3  -2        0.00        5.39   0   0     25.03      0.00       0.0   -5.41  36   587  67    682.0    345.0   18.08
  -4  -2  -2        0.00        5.39   0   0      4.04      0.00       0.0    3.84  37   600  68    698.0    529.0   14.27
  -2  -1  -2        0.00        5.39   0   0      8.28      0.00       0.0   -1.68  38   614  69    767.0    819.0    8.04
  -1   0  -2        0.00        5.39   0   0     10.03      0.00       0.0    3.09  39   627  70    790.0    987.0    5.80
   1   2  -2        0.00        5.39   0   0      5.23      0.00       0.0    4.88  40   653  72    834.0   1324.0    8.66
   4   6  -2        0.00        5.39   0   0     35.08      0.00       0.0   -0.23  41   697  74    892.0   1942.0   21.72
  -5  -3  -1        0.00        5.39   0   0     12.17      0.00       0.0    0.10  42   745  75    777.0    307.0   18.05
  -3  -2  -1        0.00        5.39   0   0     32.08      0.00       0.0   -1.65  43   759  76    843.0    610.0   10.97
   1   1   0        0.00        5.39   0   0     12.54      0.00       0.0   -6.95  44   967  77   1048.0   1191.0    4.14
   3   3   1        0.00        5.39   0   0    116.35      0.00       0.0   -1.67  45  1160  78   1199.0   1498.0   12.25
   5   6   1        0.00        5.39   0   0      6.27      0.00       0.0    0.17  46  1193  79   1247.0   1946.0   22.16
   3   3   2        0.00        5.39   0   0     15.29      0.00       0.0   -6.81  47  1318  81   1308.0   1462.0   12.64
   4   4   2        0.00        5.39   0   0     27.64      0.00       0.0   -0.36  48  1330  82   1330.0   1644.0   16.52
   5   6   2        0.00        5.39   0   0     10.34      0.00       0.0   -5.42  49  1351  83   1375.0   1907.0   22.19
   2   1   3        0.00        5.39   0   0      0.22      0.00       0.0    2.82  50  1447  88   1382.0   1194.0    9.66
   3   2   3        0.00        5.39   0   0     48.91      0.00       0.0    4.58  51  1460  89   1407.0   1366.0   12.44
   4   4   3        0.00        5.39   0   0    106.65      0.00       0.0   -3.72  52  1483  90   1442.0   1608.0   17.13
   5   5   3        0.00        5.39   0   0     56.13      0.00       0.0    2.18  53  1494  91   1463.0   1800.0   20.94
  -4  -3   4        0.00        5.39   0   0     20.86      0.00       0.0   -6.68  54  1536  92   1360.0    219.0   20.53
  -3  -3   4        0.00        5.39   0   0     44.76      0.00       0.0    3.02  55  1537  93   1362.0    346.0   18.02
  -1  -2   4        0.00        5.39   0   0      5.27      0.00       0.0    6.18  56  1549  95   1413.0    646.0   13.12
   3   2   4        0.00        5.39   0   0     15.43      0.00       0.0    1.56  57  1597  99   1514.0   1331.0   13.94
   4   3   4        0.00        5.39   0   0     90.65      0.00       0.0    4.18  58  1609 100   1541.0   1509.0   16.93
   4   4   4        0.00        5.39   0   0     41.52      0.00       0.0   -5.10  59  1619 101   1554.0   1573.0   18.14
   5   5   4        0.00        5.39   0   0      5.65      0.00       0.0   -0.48  60  1628 102   1579.0   1764.0   21.68
  -4  -3   5        0.00        5.39   0   0     10.00      0.00       0.0   -5.28  61  1659 103   1471.0    169.0   22.51
  -3  -3   5        0.00        5.39   0   0     22.06      0.00       0.0    1.89  62  1660 104   1474.0    299.0   20.12
  -2  -2   5        0.00        5.39   0   0     11.12      0.00       0.0   -4.12  63  1671 105   1505.0    486.0   17.22
   4   3   5        0.00        5.39   0   0     11.39      0.00       0.0    2.20  64  1728 111   1652.0   1475.0   18.36
   4   4   5        0.00        5.39   0   0     35.06      0.00       0.0   -5.52  65  1736 112   1667.0   1539.0   19.49
   5   4   5        0.00        5.39   0   0     12.01      0.00       0.0    5.29  66  1737 113   1680.0   1663.0   21.48
  -3  -3   6        0.00        5.39   0   0     26.61      0.00       0.0    1.77  67  1761 114   1588.0    249.0   22.38
  -2  -2   6        0.00        5.39   0   0     13.69      0.00       0.0   -3.32  68  1770 115   1617.0    440.0   19.68
  -1  -1   6        0.00        5.39   0   0      5.73      0.00       0.0   -6.71  69  1779 117   1643.0    621.0   17.60
   2   0   6        0.00       -5.39   0   0     60.86      0.00       0.0    7.02  70  1791 120   1706.0   1026.0   16.34
   3   1   6        0.00       -5.39   0   0     27.62      0.00       0.0    7.12  71  1801 122   1733.0   1200.0   17.43
   4   4   6        0.00        5.39   0   0     14.86      0.00       0.0   -5.39  72  1827 125   1783.0   1505.0   21.11
  -2  -2   7        0.00        5.39   0   0      9.64      0.00       0.0   -2.30  73  1843 126   1733.0    390.0   22.22
  -1  -1   7        0.00        5.39   0   0      1.20      0.00       0.0   -5.36  74  1851 128   1759.0    576.0   20.28
   0  -1   7        0.00        5.39   0   0      3.94      0.00       0.0    0.73  75  1852 129   1769.0    695.0   19.29
   1  -1   7        0.00       -5.39   0   0      3.75      0.00       0.0    7.07  76  1853 130   1793.0    811.0   18.92
   0   0   7        0.00       -5.39   0   0      1.96      0.00       0.0   -7.21  77  1859 131   1784.0    756.0   19.09
   2   0   7        0.00        5.39   0   0      4.12      0.00       0.0    6.11  78  1861 133   1818.0    987.0   18.86
   2   1   7        0.00        5.39   0   0      6.37      0.00       0.0   -1.06  79  1868 134   1821.0   1048.0   18.92
   3   1   7        0.00        5.39   0   0     14.09      0.00       0.0    6.11  80  1869 135   1846.0   1164.0   19.71
   3   2   7        0.00        5.39   0   0     17.75      0.00       0.0   -0.53  81  1875 136   1851.0   1225.0   20.08
   4   2   7        0.00        5.39   0   0     18.55      0.00       0.0    6.99  82  1876 137   1877.0   1345.0   21.37
   3   3   7        0.00        5.39   0   0     45.99      0.00       0.0   -6.78  83  1881 138   1869.0   1288.0   20.81
   1  -1   8        0.00        5.39   0   0     72.17      0.00       0.0    6.70  84  1891 141   1910.0    769.0   21.60
   0   0   8        0.00        5.39   0   0     60.52      0.00       0.0   -5.75  85  1894 142   1904.0    712.0   21.85
   1   0   8        0.00        5.39   0   0     24.38      0.00       0.0   -0.13  86  1895 143   1913.0    831.0   21.35
   2   0   8        0.00        5.39   0   0     15.82      0.00       0.0    5.76  87  1896 144   1936.0    948.0   21.45
   1   1   8        0.00        5.39   0   0      6.12      0.00       0.0   -6.58  88  1899 145   1930.0    892.0   21.47
   3   1   8        0.00        5.39   0   0     34.15      0.00       0.0    5.68  89  1901 147   1964.0   1127.0   22.11
   2   2   8        0.00        5.39   0   0      5.70      0.00       0.0   -6.57  90  1904 148   1959.0   1071.0   21.90
    
   0   0   0    12747.38       31.06   0  -6      0.00    112.90       0.0    0.00   1     0   0    250.0    468.0   22.25
   0   0   0    15083.38       22.18   0 -14      0.00    122.81       0.0    0.00   4     0   0    690.0   1023.0    8.15
   0   0   0     3719.73        7.44   0  -6      0.00     60.99       0.0    0.00   6     0   0    864.0   1755.0   17.81
   0   0   0     3517.62        4.23   0 -19      0.00     59.31       0.0    0.00   7     0   0   1077.0    650.0    9.22
   0   0   0     2645.88        4.14   0  -8      0.00     51.44       0.0    0.00   8     0   0   1096.0    118.0   21.32
   0   0   0    16026.14       25.12   0 -12      0.00    126.59       0.0    0.00  13     0   0   1433.0   1616.0   17.17
   0   0   0     6823.26       18.73   0   1      0.00     82.60       0.0    0.00  16     0   0   1521.2   1399.4   14.98
   0   0   0     4170.68       12.06   0   1      0.00     64.58       0.0    0.00  20     0   0    657.3   1920.1   22.57
   0   0   0     3811.82       10.76   0   1      0.00     61.74       0.0    0.00  22     0   0   1344.6   1720.5   18.22
   0   0   0     4754.85       16.89   0   1      0.00     68.96       0.0    0.00  24     0   0   1606.4   1189.7   14.58
   0   0   0     2170.78        8.98   0   1      0.00     46.59       0.0    0.00  26     0   0    639.1    680.2   12.49
   0   0   0     3995.79       13.93   0   1      0.00     63.21       0.0    0.00  27     0   0    525.8   1768.9   21.04
   0   0   0     1641.72        7.83   0   1      0.00     40.52       0.0    0.00  29     0   0   1373.8    349.1   18.08
   0   0   0      894.87        4.88   0   1      0.00     29.91       0.0    0.00  32     0   0   1280.2   1292.1    9.05
   0   0   0      985.12        4.37   0   1      0.00     31.39       0.0    0.00  34     0   0    820.2    430.9   15.07
   0   0   0     1797.85        8.87   0   1      0.00     42.40       0.0    0.00  35     0   0    585.0   1058.9   10.70
   0   0   0     7237.09       28.49   0  -1      0.00     85.07       0.0    0.00  36     0   0     54.8   1301.1   23.40
   0   0   0     4792.02       18.12   0   1      0.00     69.22       0.0    0.00  38     0   0    339.8   1022.6   16.36
   0   0   0     1084.68        5.37   0   1      0.00     32.93       0.0    0.00  40     0   0    785.1   1797.7   19.17
   0   0   0     2307.88       11.90   0   1      0.00     48.04       0.0    0.00  43     0   0    515.6    256.2   21.57
   0   0   0     2909.95       16.24   0   1      0.00     53.94       0.0    0.00  45     0   0   1747.3   1333.1   18.67
   0   0   0     1114.73        5.48   0   1      0.00     33.39       0.0    0.00  47     0   0    741.0    645.8   11.46
   0   0   0     1219.83        9.70   0   1      0.00     34.93       0.0    0.00  49     0   0   1545.8   1582.2   18.17
   0   0   0     1138.49        6.69   0   1      0.00     33.74       0.0    0.00  50     0   0   1387.2   1258.0   10.51
   0   0   0     1060.27        7.67   0   1      0.00     32.56       0.0    0.00  53     0   0   1535.4    670.0   14.96
   0   0   0     3621.94       18.12   0   1      0.00     60.18       0.0    0.00  54     0   0   1886.4    539.8   23.01
   0   0   0      380.77        2.18   0   1      0.00     19.51       0.0    0.00  58     0   0   1151.5    433.2   14.55
   0   0   0      784.70        6.57   0   1      0.00     28.01       0.0    0.00  59     0   0    617.1   1722.9   19.14
   0   0   0     1424.56       12.53   0   1      0.00     37.74       0.0    0.00  60     0   0   1632.8   1366.3   16.70
   0   0   0     2767.15       18.28   0  -1      0.00     52.60       0.0    0.00  61     0   0   1870.0    471.7   23.46
   0   0   0     3234.17       17.88   0   1      0.00     56.87       0.0    0.00  65     0   0    103.6   1165.0   21.78
   0   0   0     1921.98       11.38   0   1      0.00     43.84       0.0    0.00  66     0   0    392.3    634.5   17.67
   0   0   0     2537.30       16.05   0   1      0.00     50.37       0.0    0.00  67     0   0   1908.2    723.9   21.85
   0   0   0     2216.75       14.04   0   1      0.00     47.08       0.0    0.00  68     0   0   1865.2   1300.6   20.82
   0   0   0     1104.98        7.78   0   1      0.00     33.24       0.0    0.00  71     0   0   1581.3   1016.8   13.47
   0   0   0     1599.55       10.33   0   1      0.00     39.99       0.0    0.00  72     0   0   1694.6    980.2   16.10
   0   0   0     1390.21        8.56   0   1      0.00     37.29       0.0    0.00  74     0   0   1571.8   1652.6   19.70
   0   0   0     2977.54       17.64   0   1      0.00     54.57       0.0    0.00  77     0   0     76.2    984.6   22.15
   0   0   0      603.80        4.51   0   1      0.00     24.57       0.0    0.00  79     0   0    669.8    347.0   18.16
   0   0   0      746.32        6.14   0   1      0.00     27.32       0.0    0.00  80     0   0   1495.9   1223.8   12.41
   0   0   0     1583.36       11.04   0   1      0.00     39.79       0.0    0.00  81     0   0   1803.3   1589.1   22.46
   0   0   0     1047.40        8.92   0   1      0.00     32.36       0.0    0.00  84     0   0    419.4    291.2   22.19
   0   0   0      810.29        7.26   0   1      0.00     28.47       0.0    0.00  86     0   0   1659.4   1549.9   19.51
   0   0   0       38.28        0.27   0   1      0.00      6.19       0.0    0.00  87     0   0   1002.8   1910.7   20.84
   0   0   0      864.36        8.48   0   1      0.00     29.40       0.0    0.00  90     0   0   1811.1    943.1   18.77
   0   0   0      818.91        7.36   0   1      0.00     28.62       0.0    0.00  94     0   0    342.1   1509.3   19.76
   0   0   0      560.09        6.37   0   1      0.00     23.67       0.0    0.00  96     0   0   1685.2   1743.8   22.77
   0   0   0      984.24        9.26   0   1      0.00     31.37       0.0    0.00  97     0   0   1836.8   1120.4   19.37
   0   0   0     1104.98       10.36   0   1      0.00     33.24       0.0    0.00  98     0   0   1895.2   1487.0   22.96
   0   0   0      454.58        4.37   0   1      0.00     21.32       0.0    0.00 101     0   0   1470.8   1884.9   22.61
   0   0   0      739.63        7.75   0   1      0.00     27.20       0.0    0.00 102     0   0    312.5    847.3   17.47
   0   0   0      618.26        6.59   0   1      0.00     24.86       0.0    0.00 103     0   0   1671.0    805.8   16.35
   0   0   0      408.52        4.27   0   1      0.00     20.21       0.0    0.00 104     0   0   1486.0    303.5   20.18
   0   0   0      111.84        1.36   0   1      0.00     10.58       0.0    0.00 105     0   0   1173.7   1326.9    8.26
   0   0   0      543.68        5.72   0   1      0.00     23.32       0.0    0.00 107     0   0   1600.7    255.0   22.43
   0   0   0      167.32        1.82   0   1      0.00     12.94       0.0    0.00 110     0   0   1220.5     71.1   22.68
   0   0   0      140.08        2.10   0   1      0.00     11.84       0.0    0.00 111     0   0    743.4   1608.8   15.56
   0   0   0      658.08        8.29   0   1      0.00     25.65       0.0    0.00 113     0   0    128.6    582.2   23.20
   0   0   0      105.64        1.32   0   1      0.00     10.28       0.0    0.00 116     0   0    844.4     70.6   22.61
   0   0   0      441.59        5.39   0   1      0.00     21.01       0.0    0.00 117     0   0   1686.8   1620.2   20.95

 SOL,ROT,NODES:   8   492756.00   149  POLAR_ANGLES:   63.00   73.67   20.00
 R=SUM[!FO-FC!]/SUM[FO]:    0.0778 SKC, BO:       0.4719  0.00
 NREF,INPUT_SK,SFJ2,SKC:    49      -1.0000     60689.5938       0.3554
 N_NODES,N_LLEGITS,N_INDEXATS,N_FEBLES:       149       117        57        90
 DIST_MITJANA,SDV (PIXELS):   6.640   2.029
 GIR_MITJA,SDV (GRAUS):  -0.446   3.568
------------------------------------------------------------------------------

 SOL,ROT,NODES:   9   498668.00   158  POLAR_ANGLES:   60.33   72.00   19.33
     0.43199    -0.08951     0.89742
     0.76928     0.55594    -0.31486
    -0.47073     0.82639     0.30902

     H=    0.9885h    0.0136k    0.0292l 
     K=   -0.0055h    1.0010k   -0.0468l 
     L=   -0.0592h    0.0566k    1.0061l 
    
   H   K   L      FO^2      SDV(FO^2) DUM CODI   FMODEL     FO       RODIST   PHI  PIC             cXPIX    cYPIX  2-THETA
   0   2  -5    22421.91       35.50   0 -13    129.50    149.74       1.4   -6.92   2   234  39    496.0   1333.0   14.71
  -1   1  -4    24233.84       35.12   0 -16    138.14    155.67       0.0    0.45   3   345  51    575.0   1122.0   11.15
   3   5  -2     3835.62        7.67   0  -6     47.25     61.93       2.0    2.81   6   687  73    864.0   1755.0   17.81
  -2  -2   1     3627.55        4.37   0 -19     54.48     60.23       1.4   -3.10   7  1092  80   1077.0    650.0    9.22
  -5  -4   2     2727.34        4.26   0  -8     51.35     52.22       4.1    0.97   8  1228  84   1096.0    118.0   21.32
  -3  -3   3     5993.68       12.07   0  -6     67.72     77.42       2.0   -2.19   9  1395  90   1263.0    393.0   16.16
   0  -1   3     9423.67       17.22   0  -9     67.61     97.08       0.0    3.02  11  1421  92   1333.0    856.0    8.60
   1   0   3    16303.17       23.47   0 -14     91.73    127.68       0.0    2.22  12  1434  93   1357.0   1025.0    8.15
   4   4   3    16518.78       25.89   0 -12    106.65    128.53       3.2   -0.24  13  1483  97   1433.0   1616.0   17.17
   0  -1   4    11072.56       21.73   0  -7     77.58    105.23       0.0    0.05  14  1561 103   1438.0    819.0   11.23
   3   3   4     7051.79      -19.35   0   1     77.51     83.97       1.4   -7.17  16  1608 107   1521.2   1399.4   14.98
   0   2  -4     4332.31       15.43   0   1     67.18     65.82       1.3   -0.60  17   357  52    597.8   1293.3   12.21
   0   3  -5     6776.21       19.64   0   1     82.54     82.32       0.7    1.84  19   244  40    473.3   1398.2   15.95
   3   6  -4     4306.43       12.46   0   1     70.41     65.62       2.1   -5.82  20   395  56    657.3   1920.1   22.57
  -1  -2   5     3829.50       16.24   0   1     67.48     61.88       1.3    0.99  21  1672 113   1522.9    605.1   15.63
  -1  -2   6     4746.65       17.98   0   1     65.01     68.90       1.0    0.43  23  1771 125   1634.4    563.1   18.19
   2   5  -5     4125.59       14.39   0   1     60.87     64.23       1.9   -5.72  27   262  43    525.8   1768.9   21.04
   0   4  -7     4685.88       20.29   0   1     83.85     68.45       1.6   -3.18  28    72  13    240.8   1555.1   22.10
  -3  -3   4     1693.25        8.08   0   1     44.76     41.15       3.0   -3.50  29  1537 101   1373.8    349.1   18.08
  -2   1  -6     5078.44       19.52   0   1     69.48     71.26       1.5   -2.38  31   125  21    325.0   1086.9   16.76
  -4  -2  -4     3704.56       14.16   0   1     53.32     60.87       3.1   -5.19  33   309  47    497.2    601.0   16.17
  -4  -3  -1     1017.88        4.52   0   1     29.16     31.90       3.3   -6.85  34   746  75    820.2    430.9   15.07
  -3   0  -5     4259.69       16.47   0   1     59.86     65.27       2.7    2.06  37   211  34    401.2    876.4   15.36
   2   1   6     4090.95       16.94   0   1     53.92     63.96       0.9   -1.66  39  1800 130   1705.9   1090.9   16.40
  -2   1  -5     3382.56       14.33   0   1     52.69     58.16       1.8    3.20  42   222  36    426.5   1049.9   14.39
  -6  -3  -3     2378.95       12.27   0   1     55.17     48.77       4.8    1.06  43   433  57    515.6    256.2   21.57
   2   1   5     2349.14       11.90   0   1     47.43     48.47       1.0   -1.10  44  1706 116   1594.2   1125.9   13.97
   3   3   6     3007.32      -16.79   0   1     53.40     54.84       1.1   -7.13  45  1818 133   1747.3   1333.1   18.67
  -4   0  -6     3394.74       17.14   0   1     54.77     58.26       2.3    2.55  46   114  18    244.2    798.9   19.21
  -3  -2  -2     1150.45        5.65   0   1     29.76     33.92       2.4   -4.94  47   601  68    741.0    645.8   11.46
   4   4   4     1257.79       10.00   0   1     41.52     35.47       2.5   -2.70  49  1619 109   1545.8   1582.2   18.17
  -1   2  -5     2256.85       11.45   0   1     43.22     47.51       1.4    3.18  51   233  38    450.3   1222.8   14.60
   1   0   4     1898.38        9.14   0   1     36.79     43.57       0.6   -0.59  52  1573 104   1461.3    989.5   10.68
   4   3   6     2742.41       14.95   0   1     55.35     52.37       4.0    2.18  55  1819 134   1761.3   1449.7   20.08
  -4  -1  -6     2102.01       14.52   0   1     46.10     45.85       2.8   -4.68  56   105  16    270.2    733.9   19.12
   1   0   6     2062.96       11.90   0   1     43.61     45.42       1.1   -2.12  57  1790 128   1680.8    916.7   15.95
  -3  -3   2      392.75        2.25   0   1     19.93     19.82       3.2    3.63  58  1241  85   1151.5    433.2   14.55
   2   5  -4      808.99        6.77   0   1     30.55     28.44       2.1    2.03  59   387  55    617.1   1722.9   19.14
   3   3   5     1472.53      -12.95   0   1     47.16     38.37       1.3   -7.40  60  1727 118   1632.8   1366.3   16.70
   4   3   7     3411.87       17.74   0   1     59.32     58.41       3.8    1.47  62  1882 148   1878.9   1417.7   22.01
  -5  -2  -5     2093.77       12.01   0   1     44.25     45.76       3.2   -3.26  63   188  30    345.2    516.9   19.99
  -4  -1  -5     2084.74       12.40   0   1     45.59     45.66       2.3   -0.13  64   199  32    373.8    700.0   17.32
   0   0   8     2622.92      -16.59   0   1     60.52     51.21       1.1   -7.48  67  1894 152   1908.2    723.9   21.85
   3   3   7     2289.97       14.50   0   1     45.99     47.85       1.6   -6.54  68  1881 147   1865.2   1300.6   20.82
   3   2   6     2149.55       12.74   0   1     48.56     46.36       1.6   -0.20  69  1810 132   1733.0   1267.6   17.85
  -3   1  -8     3484.03       19.29   0   1     58.85     59.03       1.8   -5.29  70    14   1     58.4   1051.1   22.52
   1   4  -5     1157.84        7.86   0   1     38.39     34.03       1.6   -1.03  75   254  41    497.1   1579.3   18.19
   0   1  -2      267.98        2.58   0   1     18.07     16.37       0.3    3.01  76   640  71    812.7   1156.0    6.10
   2   1   8     3050.26       17.30   0   1     51.95     55.23       1.6   -1.33  78  1900 155   1941.1   1018.6   21.50
  -5  -3  -2      622.36        4.65   0   1     25.03     24.95       4.0   -0.35  79   587  66    669.8    347.0   18.16
  -2   2  -7     2367.22       14.36   0   1     44.74     48.65       0.9   -0.78  82    60   9    194.3   1191.5   19.96
   2   1   4     1006.57        6.84   0   1     28.49     31.73       1.5    0.37  83  1585 105   1486.1   1160.5   11.70
  -6  -3  -4     1080.29        9.20   0   1     38.18     32.87       4.1   -3.54  84   296  44    419.4    291.2   22.19
   0  -1   8     1895.89       13.36   0   1     46.71     43.54       1.2   -0.75  85  1890 150   1892.2    657.4   22.04
   4   4   5      835.83        7.49   0   1     35.06     28.91       2.0   -3.83  86  1736 120   1659.4   1549.9   19.51
  -3  -1  -4      666.52        5.88   0   1     27.36     25.82       2.0   -2.04  88   321  49    524.0    778.3   13.45
   1   0   7     1428.88       10.90   0   1     35.49     37.80       0.5   -1.96  89  1860 141   1795.9    878.5   18.65
  -1   1  -5      533.27        5.59   0   1     23.32     23.09       0.8   -5.62  91   223  37    472.2   1158.9   13.70
  -4   0  -7     1800.26       13.12   0   1     44.05     42.43       2.6   -2.05  92    44   3    140.2    833.5   21.21
  -1  -2   7     1024.60        8.65   0   1     34.14     32.01       1.2    0.48  93  1844 137   1750.1    518.7   20.81
   0   4  -6      844.35        7.59   0   1     31.80     29.06       0.9    2.48  94   150  26    342.1   1509.3   19.76
   0  -1   5      711.69        6.11   0   1     22.39     26.68       0.6   -1.16  95  1683 114   1545.6    781.0   13.89
   3   2   5      618.32        6.11   0   1     24.96     24.87       1.9    0.74  99  1717 117   1620.8   1300.9   15.78
  -3   1  -7     1193.98       10.37   0   1     33.15     34.55       2.4   -1.00 100    52   6    168.6   1013.1   20.16
   5   6   3      468.73        4.51   0   1     21.88     21.65       4.5   -2.74 101  1502  99   1470.8   1884.9   22.61
  -3  -3   5      421.34        4.41   0   1     22.06     20.53       2.6   -3.51 104  1660 111   1486.0    303.5   20.18
   2   2   1      115.40        1.40   0   1      7.65     10.74       1.0   -4.42 105  1147  81   1173.7   1326.9    8.26
   1   0   5      465.52        5.33   0   1     22.15     21.58       0.6   -1.78 106  1694 115   1569.5    953.3   13.30
  -3  -3   6      560.65        5.90   0   1     26.61     23.68       3.0   -2.95 107  1761 122   1600.7    255.0   22.43
   0  -1   6      623.14        6.67   0   1     25.96     24.96       0.5   -1.47 108  1780 126   1657.1    741.5   16.58
   1   3  -4      157.79        2.81   0   1     20.28     12.56       1.4   -3.58 109   368  53    621.9   1468.9   14.43
  -5  -4   3      172.61        1.88   0   1     19.69     13.14       3.9   -4.09 110  1382  89   1220.5     71.1   22.68
   2   4  -3      144.38        2.16   0   1     12.33     12.02       1.9   -0.28 111   522  63    743.4   1608.8   15.56
  -2   1  -7      481.44        6.84   0   1     22.37     21.94       1.1   -6.95 112    53   7    217.3   1125.1   19.24
  -5  -2  -4      460.55        5.33   0   1     17.56     21.46       3.4    1.45 114   308  46    444.5    483.7   18.78
   3   2   8      953.78        9.97   0   1     32.34     30.88       1.9   -0.40 115  1905 158   1969.7   1199.9   22.45
  -6  -4   0      108.89        1.36   0   1     12.39     10.44       4.4    1.03 116   899  78    844.4     70.6   22.61
    
  -2   2  -8        0.00        5.56   0   0      0.09      0.00       0.0   -5.31   1    18   2     86.0   1233.0   22.41
  -3   0  -7        0.00       -5.56   0   0      2.82      0.00       0.0   -7.30   2    45   4    192.0    949.0   19.73
  -4   1  -7        0.00        5.56   0   0     52.92      0.00       0.0    3.81   3    51   5    109.0    902.0   21.62
  -3   2  -7        0.00        5.56   0   0     48.09      0.00       0.0    4.69   4    59   8    136.0   1081.0   20.91
  -2   3  -7        0.00        5.56   0   0     31.79      0.00       0.0    4.75   5    66  10    160.0   1260.0   21.02
  -1   3  -7        0.00        5.56   0   0     17.08      0.00       0.0   -1.48   6    67  11    219.0   1371.0   20.62
  -1   4  -7        0.00        5.56   0   0     20.75      0.00       0.0    3.93   7    71  12    182.0   1441.0   21.95
  -5  -2  -6        0.00       -5.56   0   0     21.11      0.00       0.0   -7.15   8    95  14    241.0    552.0   21.42
  -5  -1  -6        0.00        5.56   0   0     19.02      0.00       0.0    0.26   9   104  15    216.0    620.0   21.20
  -5   0  -6        0.00        5.56   0   0     14.01      0.00       0.0    6.90  10   113  17    178.0    686.0   21.36
  -3   0  -6        0.00        5.56   0   0     19.04      0.00       0.0   -3.06  11   115  19    300.0    913.0   17.45
  -3   1  -6        0.00        5.56   0   0      5.89      0.00       0.0    4.01  12   124  20    272.0    978.0   17.91
  -2   2  -6        0.00        5.56   0   0     13.76      0.00       0.0    4.54  13   133  22    298.0   1153.0   17.57
  -1   2  -6        0.00        5.56   0   0     15.35      0.00       0.0   -2.73  14   134  23    350.0   1262.0   17.05
  -1   3  -6        0.00        5.56   0   0     49.40      0.00       0.0    4.07  15   142  24    321.0   1329.0   18.21
   0   3  -6        0.00        5.56   0   0      3.86      0.00       0.0   -4.24  16   143  25    374.0   1440.0   18.33
   1   4  -6        0.00       -5.56   0   0     16.35      0.00       0.0   -7.06  17   151  27    398.0   1623.0   20.41
   1   5  -6        0.00        5.56   0   0     13.12      0.00       0.0   -0.39  18   156  28    367.0   1696.0   21.98
  -6  -2  -5        0.00        5.56   0   0      3.83      0.00       0.0    1.36  19   187  29    285.0    397.0   22.58
  -5  -1  -5        0.00        5.56   0   0     90.82      0.00       0.0    5.11  20   198  31    314.0    587.0   19.70
  -3  -1  -5        0.00        5.56   0   0     18.70      0.00       0.0   -6.92  21   200  33    422.0    814.0   15.30
  -2   0  -5        0.00        5.56   0   0     11.83      0.00       0.0   -5.67  22   212  35    448.0    987.0   13.90
   1   5  -5        0.00        5.56   0   0     27.68      0.00       0.0    6.61  23   261  42    459.0   1650.0   19.90
  -6  -2  -4        0.00        5.56   0   0     38.54      0.00       0.0    6.30  24   307  45    378.0    364.0   21.61
  -4  -1  -4        0.00        5.56   0   0     14.31      0.00       0.0    5.48  25   320  48    471.0    669.0   15.75
  -2   0  -4        0.00        5.56   0   0      4.67      0.00       0.0   -0.10  26   333  50    551.0    952.0   11.61
   1   4  -4        0.00       -5.56   0   0      1.12      0.00       0.0    7.00  27   377  54    590.0   1536.0   16.07
  -5  -3  -3        0.00        5.56   0   0     12.76      0.00       0.0   -5.57  28   434  58    575.0    386.0   18.53
  -5  -2  -3        0.00       -5.56   0   0     84.01      0.00       0.0    7.41  29   445  59    536.0    453.0   17.86
  -3  -1  -3        0.00        5.56   0   0    104.26      0.00       0.0    4.49  30   459  61    622.0    746.0   11.85
   1   3  -3        0.00        5.56   0   0     17.11      0.00       0.0    5.68  31   510  62    717.0   1429.0   12.30
   3   6  -3        0.00        5.56   0   0     19.71      0.00       0.0    4.70  32   541  64    735.0   1871.0   21.02
  -6  -3  -2        0.00       -5.56   0   0     10.70      0.00       0.0    7.06  33   586  65    603.0    225.0   21.19
  -4  -2  -2        0.00       -5.56   0   0      4.04      0.00       0.0    7.49  34   600  67    688.0    536.0   14.27
  -2  -1  -2        0.00        5.56   0   0      8.28      0.00       0.0   -0.03  35   614  69    766.0    820.0    8.04
  -1   0  -2        0.00        5.56   0   0     10.03      0.00       0.0    2.84  36   627  70    790.0    989.0    5.80
   1   2  -2        0.00        5.56   0   0      5.23      0.00       0.0   -0.56  37   653  72    837.0   1326.0    8.66
  -6  -4  -1        0.00        5.56   0   0      1.56      0.00       0.0   -5.63  38   733  74    759.0    116.0   22.12
  -3  -2  -1        0.00        5.56   0   0     32.08      0.00       0.0    4.27  39   759  76    836.0    613.0   10.97
   4   6  -1        0.00        5.56   0   0      8.60      0.00       0.0    3.05  40   860  77    989.0   1908.0   20.79
  -4  -3   0        0.00        5.56   0   0     39.45      0.00       0.0    3.69  41   913  79    909.0    397.0   15.31
   3   3   1        0.00        5.56   0   0    116.35      0.00       0.0    5.77  42  1160  82   1193.0   1501.0   12.25
   4   5   1        0.00        5.56   0   0      4.09      0.00       0.0   -4.46  43  1183  83   1227.0   1754.0   18.03
   3   3   2        0.00        5.56   0   0     15.29      0.00       0.0   -2.91  44  1318  86   1303.0   1466.0   12.64
   4   4   2        0.00        5.56   0   0     27.64      0.00       0.0    5.01  45  1330  87   1322.0   1647.0   16.52
   5   6   2        0.00        5.56   0   0     10.34      0.00       0.0    1.65  46  1351  88   1350.0   1917.0   22.19
  -1  -2   3        0.00        5.56   0   0     51.72      0.00       0.0    6.44  47  1408  91   1309.0    685.0   10.77
   2   1   3        0.00        5.56   0   0      0.22      0.00       0.0    3.50  48  1447  94   1382.0   1194.0    9.66
   3   2   3        0.00        5.56   0   0     48.91      0.00       0.0    6.49  49  1460  95   1407.0   1366.0   12.44
   3   3   3        0.00        5.56   0   0      5.15      0.00       0.0   -6.02  50  1471  96   1412.0   1432.0   13.58
   5   5   3        0.00        5.56   0   0     56.13      0.00       0.0    6.75  51  1494  98   1452.0   1805.0   20.94
  -4  -4   4        0.00        5.56   0   0     87.46      0.00       0.0    5.67  52  1527 100   1332.0    158.0   21.55
  -1  -2   4        0.00        5.56   0   0      5.27      0.00       0.0    2.61  53  1549 102   1414.0    646.0   13.12
   3   2   4        0.00        5.56   0   0     15.43      0.00       0.0    2.70  54  1597 106   1513.0   1333.0   13.94
   4   3   4        0.00        5.56   0   0     90.65      0.00       0.0    6.24  55  1609 108   1539.0   1511.0   16.93
   5   5   4        0.00        5.56   0   0      5.65      0.00       0.0    2.80  56  1628 110   1569.0   1772.0   21.68
  -2  -3   5        0.00        5.56   0   0     86.01      0.00       0.0    4.92  57  1661 112   1497.0    425.0   18.14
   4   3   5        0.00        5.56   0   0     11.39      0.00       0.0    3.62  58  1728 119   1649.0   1479.0   18.36
   5   4   5        0.00       -5.56   0   0     12.01      0.00       0.0    7.45  59  1737 121   1677.0   1667.0   21.48
  -2  -3   6        0.00        5.56   0   0      4.09      0.00       0.0    3.79  60  1762 123   1609.0    379.0   20.50
  -2  -2   6        0.00        5.56   0   0     13.69      0.00       0.0   -6.90  61  1770 124   1626.0    449.0   19.68
   1  -1   6        0.00        5.56   0   0     13.16      0.00       0.0    6.55  62  1781 127   1681.0    851.0   16.27
   2   0   6        0.00        5.56   0   0     60.86      0.00       0.0    6.32  63  1791 129   1706.0   1025.0   16.34
   3   1   6        0.00       -5.56   0   0     27.62      0.00       0.0    7.13  64  1801 131   1733.0   1200.0   17.43
   4   4   6        0.00        5.56   0   0     14.86      0.00       0.0   -4.20  65  1827 135   1776.0   1516.0   21.11
  -2  -2   7        0.00        5.56   0   0      9.64      0.00       0.0   -5.62  66  1843 136   1743.0    401.0   22.22
   0  -2   7        0.00        5.56   0   0     12.51      0.00       0.0    6.85  67  1845 138   1770.0    634.0   19.88
   0  -1   7        0.00        5.56   0   0      3.94      0.00       0.0   -1.27  68  1852 139   1772.0    701.0   19.29
   1  -1   7        0.00        5.56   0   0      3.75      0.00       0.0    5.55  69  1853 140   1793.0    812.0   18.92
   2   0   7        0.00        5.56   0   0      4.12      0.00       0.0    5.27  70  1861 142   1819.0    988.0   18.86
   2   1   7        0.00        5.56   0   0      6.37      0.00       0.0   -1.67  71  1868 143   1821.0   1054.0   18.92
   3   1   7        0.00        5.56   0   0     14.09      0.00       0.0    5.90  72  1869 144   1846.0   1165.0   19.71
   3   2   7        0.00        5.56   0   0     17.75      0.00       0.0   -0.51  73  1875 145   1849.0   1232.0   20.08
   4   2   7        0.00       -5.56   0   0     18.55      0.00       0.0    7.38  74  1876 146   1876.0   1346.0   21.37
   0  -2   8        0.00        5.56   0   0     24.45      0.00       0.0    6.38  75  1887 149   1887.0    589.0   22.54
   1  -1   8        0.00        5.56   0   0     72.17      0.00       0.0    5.15  76  1891 151   1910.0    771.0   21.60
   1   0   8        0.00        5.56   0   0     24.38      0.00       0.0   -1.47  77  1895 153   1915.0    838.0   21.35
   2   0   8        0.00        5.56   0   0     15.82      0.00       0.0    4.81  78  1896 154   1936.0    951.0   21.45
   3   1   8        0.00        5.56   0   0     34.15      0.00       0.0    5.29  79  1901 156   1964.0   1130.0   22.11
   2   2   8        0.00       -5.56   0   0      5.70      0.00       0.0   -7.11  80  1904 157   1958.0   1084.0   21.90
    
   0   0   0    13139.19       32.02   0  -6      0.00    114.63       0.0    0.00   1     0   0    250.0    468.0   22.25
   0   0   0    15546.99       22.86   0 -14      0.00    124.69       0.0    0.00   4     0   0    690.0   1023.0    8.15
   0   0   0     8029.48       15.78   0  -7      0.00     89.61       0.0    0.00   5     0   0    714.0   1193.0    8.61
   0   0   0    11114.95       17.18   0 -12      0.00    105.43       0.0    0.00  10     0   0   1293.0    573.0   12.71
   0   0   0     3225.48       12.40   0   1      0.00     56.79       0.0    0.00  15     0   0    650.1   1651.0   17.40
   0   0   0     3082.35        9.34   0   1      0.00     55.52       0.0    0.00  18     0   0    737.8   1363.9   10.79
   0   0   0     3928.98       11.09   0   1      0.00     62.68       0.0    0.00  22     0   0   1344.6   1720.5   18.22
   0   0   0     4900.99       17.41   0   1      0.00     70.01       0.0    0.00  24     0   0   1606.4   1189.7   14.58
   0   0   0     1303.95        4.55   0   1      0.00     36.11       0.0    0.00  25     0   0   1185.7    611.9   10.77
   0   0   0     2237.50        9.26   0   1      0.00     47.30       0.0    0.00  26     0   0    639.1    680.2   12.49
   0   0   0     3994.11       14.29   0   1      0.00     63.20       0.0    0.00  30     0   0    520.4   1510.4   16.72
   0   0   0      922.37        5.03   0   1      0.00     30.37       0.0    0.00  32     0   0   1280.2   1292.1    9.05
   0   0   0     1853.11        9.14   0   1      0.00     43.05       0.0    0.00  35     0   0    585.0   1058.9   10.70
   0   0   0     7459.53       29.36   0  -1      0.00     86.37       0.0    0.00  36     0   0     54.8   1301.1   23.40
   0   0   0     4939.30       18.68   0   1      0.00     70.28       0.0    0.00  38     0   0    339.8   1022.6   16.36
   0   0   0     1118.02        5.53   0   1      0.00     33.44       0.0    0.00  40     0   0    785.1   1797.7   19.17
   0   0   0      673.82        3.31   0   1      0.00     25.96       0.0    0.00  41     0   0    866.0   1501.2   12.17
   0   0   0     1085.90        6.40   0   1      0.00     32.95       0.0    0.00  48     0   0   1401.7    533.0   14.90
   0   0   0     1173.48        6.89   0   1      0.00     34.26       0.0    0.00  50     0   0   1387.2   1258.0   10.51
   0   0   0     1092.86        7.91   0   1      0.00     33.06       0.0    0.00  53     0   0   1535.4    670.0   14.96
   0   0   0     3733.27       18.68   0   1      0.00     61.10       0.0    0.00  54     0   0   1886.4    539.8   23.01
   0   0   0     2852.21       18.84   0  -1      0.00     53.41       0.0    0.00  61     0   0   1870.0    471.7   23.46
   0   0   0     3333.58       18.43   0   1      0.00     57.74       0.0    0.00  65     0   0    103.6   1165.0   21.78
   0   0   0     1981.05       11.73   0   1      0.00     44.51       0.0    0.00  66     0   0    392.3    634.5   17.67
   0   0   0     1138.95        8.02   0   1      0.00     33.75       0.0    0.00  71     0   0   1581.3   1016.8   13.47
   0   0   0     1648.71       10.65   0   1      0.00     40.60       0.0    0.00  72     0   0   1694.6    980.2   16.10
   0   0   0     1161.70       12.54   0   1      0.00     34.08       0.0    0.00  73     0   0    242.2   1303.1   19.61
   0   0   0     1432.94        8.82   0   1      0.00     37.85       0.0    0.00  74     0   0   1571.8   1652.6   19.70
   0   0   0     3069.06       18.18   0   1      0.00     55.40       0.0    0.00  77     0   0     76.2    984.6   22.15
   0   0   0      769.26        6.33   0   1      0.00     27.74       0.0    0.00  80     0   0   1495.9   1223.8   12.41
   0   0   0     1632.02       11.38   0   1      0.00     40.40       0.0    0.00  81     0   0   1803.3   1589.1   22.46
   0   0   0       39.45        0.28   0   1      0.00      6.28       0.0    0.00  87     0   0   1002.8   1910.7   20.84
   0   0   0      890.92        8.74   0   1      0.00     29.85       0.0    0.00  90     0   0   1811.1    943.1   18.77
   0   0   0      577.31        6.57   0   1      0.00     24.03       0.0    0.00  96     0   0   1685.2   1743.8   22.77
   0   0   0     1014.49        9.55   0   1      0.00     31.85       0.0    0.00  97     0   0   1836.8   1120.4   19.37
   0   0   0     1138.95       10.68   0   1      0.00     33.75       0.0    0.00  98     0   0   1895.2   1487.0   22.96
   0   0   0      762.36        7.99   0   1      0.00     27.61       0.0    0.00 102     0   0    312.5    847.3   17.47
   0   0   0      637.27        6.79   0   1      0.00     25.24       0.0    0.00 103     0   0   1671.0    805.8   16.35
   0   0   0      678.30        8.54   0   1      0.00     26.04       0.0    0.00 113     0   0    128.6    582.2   23.20
   0   0   0      455.17        5.56   0   1      0.00     21.33       0.0    0.00 117     0   0   1686.8   1620.2   20.95

 SOL,ROT,NODES:   9   498668.00   158  POLAR_ANGLES:   60.33   72.00   19.33
 R=SUM[!FO-FC!]/SUM[FO]:    0.0776 SKC, BO:       0.4791  0.00
 NREF,INPUT_SK,SFJ2,SKC:    63      -1.0000     82983.7344       0.3761
 N_NODES,N_LLEGITS,N_INDEXATS,N_FEBLES:       158       117        77        80
 DIST_MITJANA,SDV (PIXELS):   2.352   0.823
 GIR_MITJA,SDV (GRAUS):  -1.936   3.247
------------------------------------------------------------------------------

 SOL,ROT,NODES:  10   251055.00   160  POLAR_ANGLES:   46.00   87.33  197.00
    -0.24122    -0.17109    -0.95527
    -0.67846    -0.67409     0.29206
    -0.69391     0.71856     0.04653
    
   H   K   L      FO^2      SDV(FO^2) DUM CODI   FMODEL     FO       RODIST   PHI  PIC             cXPIX    cYPIX  2-THETA
   0   1  -3     7801.73      -14.26   0  -9     67.61     88.33       6.7   -7.37  11   486  66   1333.0    856.0    8.60
  -4  -4  -3    13644.67       21.38   0 -12    106.65    116.81       7.1   -1.26  13   424  61   1433.0   1616.0   17.17
   0   1  -4     9147.52       17.95   0  -7     77.58     95.64       3.6   -2.16  14   346  55   1438.0    819.0   11.23
  -3  -3  -4     5808.91       15.94   0   1     77.51     76.22       2.7    0.47  16   299  51   1521.2   1399.4   14.98
   1   2  -5     3171.93      -13.45   0   1     67.48     56.32       3.1    7.45  21   235  46   1522.9    605.1   15.63
  -2  -2  -5     4050.90       14.39   0   1     67.51     63.65       7.7    3.75  24   191  40   1606.4   1189.7   14.58
  -2  -2  -2      763.06        4.16   0   1     32.04     27.62       0.3   -5.58  32   602  72   1280.2   1292.1    9.05
   1   3   5     3526.06       13.63   0   1      3.10     59.38      11.5    6.84  37  1725 123    401.2    876.4   15.36
  -2  -1  -6     3378.87       13.99   0   1     53.92     58.13       3.9   -1.61  39   107  28   1705.9   1090.9   16.40
  -2  -1  -5     1942.79        9.84   0   1     47.43     44.08       7.0   -5.13  44   201  41   1594.2   1125.9   13.97
  -3  -3  -6     2480.30       13.84   0   1     53.40     49.80       7.6    4.81  45    89  25   1747.3   1333.1   18.67
  -4  -4  -4     1038.53        8.26   0   1     41.52     32.23       2.2    1.02  49   288  50   1545.8   1582.2   18.17
  -2  -2  -3      969.34        5.69   0   1     32.55     31.13       2.4   -1.49  50   448  63   1387.2   1258.0   10.51
  -1   0  -4     1571.79        7.57   0   1     36.79     39.65       5.5   -6.88  52   334  54   1461.3    989.5   10.68
  -1   0  -6     1703.54        9.83   0   1     43.61     41.27       1.1    0.76  57   117  29   1680.8    916.7   15.95
  -3  -3  -5     1213.25       10.67   0   1     47.16     34.83       4.7    2.77  60   180  38   1632.8   1366.3   16.70
  -4  -3  -7     2817.70       14.65   0   1     59.32     53.08      10.5   -0.16  62    25  10   1878.9   1417.7   22.01
  -3  -3  -7     1891.59       11.98   0   1     45.99     43.49       9.9    6.69  68    26  11   1865.2   1300.6   20.82
  -3  -2  -6     1776.12       10.53   0   1     48.56     42.14       7.9   -2.80  69    97  26   1733.0   1267.6   17.85
  -1  -1  -5      942.52        6.63   0   1     31.70     30.70      10.2    6.09  71   202  42   1581.3   1016.8   13.47
  -2  -1  -8     2521.15       14.30   0   1     51.95     50.21       0.4    3.95  78     7   3   1941.1   1018.6   21.50
  -2  -2  -4      635.43        5.23   0   1     26.57     25.21       5.5    1.40  80   311  52   1495.9   1223.8   12.41
  -4  -4  -5      690.15        6.18   0   1     35.06     26.27       1.4    3.01  86   171  36   1659.4   1549.9   19.51
  -1   0  -7     1180.72        9.01   0   1     35.49     34.36       1.5    3.59  89    47  17   1795.9    878.5   18.65
   0   1  -5      587.85        5.05   0   1     22.39     24.25       0.6    1.52  95   224  44   1545.6    781.0   13.89
  -3  -2  -5      511.72        5.06   0   1     24.96     22.62      10.7   -6.25  99   190  39   1620.8   1300.9   15.78
  -1   0  -5      384.57        4.41   0   1     22.15     19.61       3.3   -2.60 106   213  43   1569.5    953.3   13.30
   0   1  -6      515.15        5.51   0   1     25.96     22.70       2.6    4.44 108   127  31   1657.1    741.5   16.58
  -3  -2  -8      788.06        8.24   0   1     32.34     28.07       2.9    2.71 115     2   1   1969.7   1199.9   22.45
    
  -3  -1  -8        0.00        4.59   0   0     34.15      0.00       0.0   -2.88   1     6   2   1965.0   1115.0   22.11
  -2   0  -8        0.00        4.59   0   0     15.82      0.00       0.0   -1.48   2    11   4   1935.0    938.0   21.45
  -1   0  -8        0.00        4.59   0   0     24.38      0.00       0.0    6.08   3    12   5   1916.0    843.0   21.35
  -2   1  -8        0.00        4.59   0   0     53.74      0.00       0.0   -6.66   4    15   6   1938.0    857.0   21.76
  -1   1  -8        0.00        4.59   0   0     72.17      0.00       0.0    0.86   5    16   7   1908.0    762.0   21.60
  -1   2  -8        0.00        4.59   0   0     32.41      0.00       0.0   -4.15   6    19   8   1909.0    679.0   22.19
   0   2  -8        0.00        4.59   0   0     24.45      0.00       0.0    4.20   7    20   9   1883.0    582.0   22.54
  -4  -2  -7        0.00        4.59   0   0     18.55      0.00       0.0   -6.67   8    31  12   1884.0   1326.0   21.37
  -3  -2  -7        0.00        4.59   0   0     17.75      0.00       0.0    0.13   9    32  13   1850.0   1229.0   20.08
  -3  -1  -7        0.00        4.59   0   0     14.09      0.00       0.0   -6.24  10    38  14   1849.0   1148.0   19.71
  -2  -1  -7        0.00        4.59   0   0      6.37      0.00       0.0    1.35  11    39  15   1821.0   1053.0   18.92
  -2   0  -7        0.00        4.59   0   0      4.12      0.00       0.0   -4.86  12    46  16   1818.0    974.0   18.86
  -1   1  -7        0.00        4.59   0   0      3.75      0.00       0.0   -2.43  13    54  18   1790.0    800.0   18.92
   0   1  -7        0.00        4.59   0   0      3.94      0.00       0.0    6.93  14    55  19   1774.0    705.0   19.29
   0   2  -7        0.00        4.59   0   0     12.51      0.00       0.0    1.17  15    62  20   1765.0    624.0   19.88
   0   3  -7        0.00        4.59   0   0     14.94      0.00       0.0   -4.38  16    68  21   1766.0    541.0   20.82
   1   3  -7        0.00        4.59   0   0     10.11      0.00       0.0    6.05  17    69  22   1741.0    443.0   21.62
  -4  -4  -6        0.00        4.59   0   0     14.86      0.00       0.0    4.85  18    80  23   1773.0   1521.0   21.11
  -4  -3  -6        0.00        4.59   0   0     55.35      0.00       0.0   -2.92  19    88  24   1767.0   1438.0   20.07
  -2  -2  -6        0.00        4.59   0   0     10.46      0.00       0.0    5.82  20    98  27   1718.0   1165.0   16.92
  -1   1  -6        0.00        4.59   0   0     13.16      0.00       0.0   -6.29  21   126  30   1677.0    837.0   16.27
   0   2  -6        0.00        4.59   0   0     43.75      0.00       0.0   -2.39  22   135  32   1651.0    664.0   17.25
   1   3  -6        0.00        4.59   0   0     42.62      0.00       0.0    3.07  23   144  33   1626.0    486.0   19.12
   1   4  -6        0.00        4.59   0   0     16.35      0.00       0.0   -3.25  24   151  34   1626.0    402.0   20.41
  -5  -4  -5        0.00        4.59   0   0     12.01      0.00       0.0   -4.88  25   170  35   1690.0   1653.0   21.48
  -4  -3  -5        0.00        4.59   0   0     11.39      0.00       0.0   -6.12  26   179  37   1657.0   1467.0   18.36
   0   2  -5        0.00        4.59   0   0    129.50      0.00       0.0   -6.79  27   234  45   1542.0    702.0   14.68
   1   3  -5        0.00        4.59   0   0     54.54      0.00       0.0   -0.57  28   245  47   1515.0    527.0   16.70
   2   5  -5        0.00        4.59   0   0     60.87      0.00       0.0    0.45  29   262  48   1484.0    258.0   21.00
  -5  -5  -4        0.00        4.59   0   0      5.65      0.00       0.0    2.89  30   279  49   1573.0   1769.0   21.68
  -1  -1  -4        0.00        4.59   0   0     19.31      0.00       0.0    4.00  31   323  53   1471.0   1060.0   10.90
   1   2  -4        0.00        4.59   0   0      5.27      0.00       0.0    4.96  32   358  56   1413.0    646.0   13.12
   1   3  -4        0.00        4.59   0   0     20.28      0.00       0.0   -5.41  33   368  57   1408.0    566.0   14.40
   2   4  -4        0.00        4.59   0   0     66.87      0.00       0.0    5.03  34   378  58   1377.0    387.0   17.36
   2   5  -4        0.00        4.59   0   0     30.55      0.00       0.0   -4.87  35   387  59   1381.0    301.0   19.10
  -5  -5  -3        0.00        4.59   0   0     56.13      0.00       0.0    1.37  36   413  60   1462.0   1800.0   20.94
  -3  -3  -3        0.00        4.59   0   0      5.15      0.00       0.0   -2.30  37   436  62   1411.0   1432.0   13.58
  -1  -1  -3        0.00        4.59   0   0    129.80      0.00       0.0    1.49  38   461  64   1362.0   1092.0    8.44
   0   0  -3        0.00       -4.59   0   0     63.62      0.00       0.0    7.05  39   474  65   1343.0    926.0    8.15
   1   2  -3        0.00        4.59   0   0     51.72      0.00       0.0    1.67  40   499  67   1305.0    682.0   10.77
   2   4  -3        0.00        4.59   0   0     12.33      0.00       0.0    0.85  41   522  68   1271.0    427.0   15.52
  -5  -5  -2        0.00        4.59   0   0      9.75      0.00       0.0   -0.19  42   565  69   1352.0   1832.0   20.54
  -4  -4  -2        0.00        4.59   0   0     27.64      0.00       0.0   -4.13  43   577  70   1332.0   1642.0   16.52
  -3  -3  -2        0.00        4.59   0   0     15.29      0.00       0.0   -6.06  44   589  71   1307.0   1463.0   12.64
  -1  -1  -2        0.00        4.59   0   0      8.69      0.00       0.0   -1.99  45   615  73   1256.0   1125.0    6.20
   0   0  -2        0.00        4.59   0   0      6.39      0.00       0.0    5.63  46   628  74   1235.0    959.0    5.43
   1   2  -2        0.00        4.59   0   0      5.23      0.00       0.0   -3.82  47   653  75   1200.0    717.0    8.66
   2   4  -2        0.00       -4.59   0   0     17.93      0.00       0.0   -7.24  48   676  76   1172.0    464.0   13.97
   3   6  -2        0.00        4.59   0   0     39.90      0.00       0.0    1.64  49   696  77   1121.0    192.0   19.79
  -5  -5  -1        0.00        4.59   0   0     13.89      0.00       0.0   -1.86  50   723  78   1244.0   1867.0   20.50
   0   0  -1        0.00        4.59   0   0      4.60      0.00       0.0    4.21  51   787  79   1129.0    992.0    2.71
  -5  -5   0        0.00        4.59   0   0     21.84      0.00       0.0   -3.95  52   889  80   1138.0   1903.0   20.83
  -5  -5   1        0.00        4.59   0   0     14.10      0.00       0.0    6.77  53  1055  81    993.0   1942.0   21.51
   0   0   1        0.00        4.59   0   0      4.60      0.00       0.0    1.37  54  1120  82    918.0   1056.0    2.71
   2   3   1        0.00        4.59   0   0     31.63      0.00       0.0   -4.89  55  1159  83    861.0    647.0   10.01
   3   5   1        0.00        4.59   0   0     10.53      0.00       0.0   -5.78  56  1182  84    822.0    388.0   15.97
  -5  -5   2        0.00        4.59   0   0     59.54      0.00       0.0   -4.17  57  1218  85    914.0   1983.0   22.51
  -4  -4   2        0.00       -4.59   0   0     12.74      0.00       0.0    7.28  58  1229  86    866.0   1785.0   18.45
  -1  -1   2        0.00        4.59   0   0     74.85      0.00       0.0    6.70  59  1266  87    827.0   1255.0    7.42
   0   0   2        0.00        4.59   0   0      6.39      0.00       0.0   -0.05  60  1279  88    812.0   1089.0    5.43
   2   3   2        0.00        4.59   0   0     10.63      0.00       0.0   -2.91  61  1317  89    752.0    679.0   10.68
   3   5   2        0.00        4.59   0   0     28.45      0.00       0.0   -3.43  62  1340  90    709.0    421.0   16.28
   3   6   2        0.00        4.59   0   0      8.67      0.00       0.0    6.09  63  1349  91    665.0    334.0   18.46
  -4  -4   3        0.00        4.59   0   0     35.78      0.00       0.0    1.01  64  1383  92    767.0   1826.0   19.87
  -3  -3   3        0.00        4.59   0   0     67.72      0.00       0.0    4.24  65  1395  93    747.0   1638.0   16.12
  -2  -2   3        0.00        4.59   0   0     92.39      0.00       0.0    4.58  66  1407  94    734.0   1460.0   12.67
  -1  -1   3        0.00        4.59   0   0      5.82      0.00       0.0    2.55  67  1420  95    721.0   1289.0    9.80
   0   0   3        0.00        4.59   0   0     63.62      0.00       0.0   -1.47  68  1433  96    705.0   1122.0    8.15
   1   2   3        0.00        4.59   0   0     26.74      0.00       0.0    5.06  69  1458  97    660.0    879.0    9.55
   2   3   3        0.00        4.59   0   0     19.77      0.00       0.0   -2.85  70  1470  98    644.0    710.0   11.95
   2   4   3        0.00        4.59   0   0     44.45      0.00       0.0    6.45  71  1481  99    609.0    630.0   13.80
   3   5   3        0.00        4.59   0   0      2.71      0.00       0.0   -3.04  72  1492 100    598.0    452.0   17.02
   3   6   3        0.00        4.59   0   0     44.67      0.00       0.0    4.19  73  1500 101    556.0    366.0   19.12
   4   7   3        0.00        4.59   0   0     20.34      0.00       0.0   -6.64  74  1508 102    555.0    172.0   22.66
  -4  -4   4        0.00        4.59   0   0     87.46      0.00       0.0   -2.49  75  1527 103    661.0   1869.0   21.55
  -3  -3   4        0.00        4.59   0   0     44.76      0.00       0.0    0.29  76  1537 104    641.0   1678.0   18.02
  -2  -2   4        0.00        4.59   0   0     29.43      0.00       0.0    0.94  77  1548 105    626.0   1497.0   14.86
  -1  -1   4        0.00        4.59   0   0      5.01      0.00       0.0   -0.20  78  1560 106    612.0   1324.0   12.34
   0   0   4        0.00        4.59   0   0     58.46      0.00       0.0   -2.90  79  1572 107    596.0   1155.0   10.87
   0   1   4        0.00       -4.59   0   0      9.44      0.00       0.0    7.23  80  1583 108    565.0   1079.0   11.22
   1   2   4        0.00        4.59   0   0     22.94      0.00       0.0    2.46  81  1595 109    551.0    911.0   11.78
   2   3   4        0.00        4.59   0   0    122.56      0.00       0.0   -3.45  82  1607 110    534.0    741.0   13.66
   2   4   4        0.00        4.59   0   0    136.20      0.00       0.0    3.95  83  1617 111    500.0    661.0   15.30
   3   5   4        0.00        4.59   0   0     22.16      0.00       0.0   -3.40  84  1626 112    485.0    483.0   18.15
   3   7   4        0.00       -4.59   0   0     39.92      0.00       0.0    7.20  85  1639 114    394.0    305.0   22.30
  -4  -3   5        0.00        4.59   0   0     10.00      0.00       0.0    6.66  86  1659 115    490.0   1828.0   22.51
  -3  -3   5        0.00        4.59   0   0     22.06      0.00       0.0   -2.57  87  1660 116    530.0   1721.0   20.12
  -2  -2   5        0.00        4.59   0   0     11.12      0.00       0.0   -1.77  88  1671 117    515.0   1537.0   17.22
  -1  -1   5        0.00        4.59   0   0     40.49      0.00       0.0   -2.40  89  1682 118    501.0   1361.0   14.94
  -1   0   5        0.00        4.59   0   0     36.07      0.00       0.0    6.52  90  1692 119    466.0   1283.0   14.78
   0   0   5        0.00        4.59   0   0     14.85      0.00       0.0   -4.32  91  1693 120    485.0   1190.0   13.60
   0   1   5        0.00        4.59   0   0      4.57      0.00       0.0    3.95  92  1704 121    455.0   1113.0   13.88
   1   2   5        0.00        4.59   0   0     44.77      0.00       0.0    0.29  93  1715 122    440.0    943.0   14.20
   2   3   5        0.00        4.59   0   0     23.94      0.00       0.0   -4.35  94  1726 124    422.0    772.0   15.66
   2   4   5        0.00        4.59   0   0     16.11      0.00       0.0    1.82  95  1734 125    388.0    691.0   17.12
   2   5   5        0.00        4.59   0   0     38.34      0.00       0.0    6.99  96  1742 126    344.0    609.0   18.88
   3   5   5        0.00        4.59   0   0      2.08      0.00       0.0   -4.12  97  1743 127    371.0    512.0   19.61
   3   6   5        0.00        4.59   0   0     43.10      0.00       0.0    0.82  98  1749 128    331.0    425.0   21.46
  -3  -3   6        0.00        4.59   0   0     26.61      0.00       0.0   -4.94  99  1761 129    416.0   1766.0   22.38
  -3  -2   6        0.00        4.59   0   0     56.26      0.00       0.0    3.98 100  1769 130    371.0   1682.0   21.69
  -2  -2   6        0.00        4.59   0   0     13.69      0.00       0.0   -4.04 101  1770 131    402.0   1578.0   19.68
  -2  -1   6        0.00        4.59   0   0     37.27      0.00       0.0    4.14 102  1778 132    363.0   1497.0   19.24
  -1  -1   6        0.00        4.59   0   0      5.73      0.00       0.0   -4.35 103  1779 133    387.0   1399.0   17.60
  -1   0   6        0.00        4.59   0   0     80.48      0.00       0.0    3.21 104  1788 134    354.0   1320.0   17.46
   0   0   6        0.00        4.59   0   0     22.25      0.00       0.0   -5.76 105  1789 135    371.0   1226.0   16.34
   0   1   6        0.00        4.59   0   0     51.22      0.00       0.0    1.25 106  1798 136    342.0   1147.0   16.57
   0   2   6        0.00       -4.59   0   0     67.13      0.00       0.0    7.27 107  1807 137    302.0   1069.0   17.25
   1   2   6        0.00        4.59   0   0     12.87      0.00       0.0   -1.65 108  1808 138    326.0    976.0   16.71
   1   3   6        0.00        4.59   0   0     18.18      0.00       0.0    4.01 109  1816 139    289.0    897.0   17.74
   2   3   6        0.00        4.59   0   0     16.74      0.00       0.0   -5.42 110  1817 140    307.0    803.0   17.86
   2   4   6        0.00        4.59   0   0     13.93      0.00       0.0   -0.12 111  1825 141    273.0    722.0   19.16
   2   5   6        0.00        4.59   0   0     39.87      0.00       0.0    4.41 112  1831 142    230.0    638.0   20.75
   3   5   6        0.00        4.59   0   0     24.79      0.00       0.0   -5.05 113  1832 143    254.0    541.0   21.32
  -2  -2   7        0.00        4.59   0   0      9.64      0.00       0.0   -6.07 114  1843 144    284.0   1623.0   22.22
  -2  -1   7        0.00        4.59   0   0      7.24      0.00       0.0    1.03 115  1850 145    247.0   1540.0   21.82
  -1  -1   7        0.00        4.59   0   0      1.20      0.00       0.0   -6.15 116  1851 146    270.0   1440.0   20.28
  -2   0   7        0.00       -4.59   0   0     31.79      0.00       0.0    7.16 117  1857 147    201.0   1459.0   21.78
  -1   0   7        0.00        4.59   0   0     32.25      0.00       0.0    0.41 118  1858 148    237.0   1359.0   20.16
   0   0   7        0.00       -4.59   0   0      1.96      0.00       0.0   -7.19 119  1859 149    254.0   1263.0   19.09
  -1   1   7        0.00        4.59   0   0      0.03      0.00       0.0    6.11 120  1865 150    195.0   1280.0   20.42
   0   1   7        0.00        4.59   0   0     56.19      0.00       0.0   -1.11 121  1866 151    224.0   1183.0   19.29
   0   2   7        0.00        4.59   0   0      9.09      0.00       0.0    4.22 122  1872 152    185.0   1104.0   19.88
   1   2   7        0.00        4.59   0   0      4.85      0.00       0.0   -3.45 123  1873 153    208.0   1009.0   19.30
   1   3   7        0.00        4.59   0   0     23.56      0.00       0.0    1.52 124  1879 154    172.0    929.0   20.20
   2   3   7        0.00        4.59   0   0     68.70      0.00       0.0   -6.58 125  1880 155    188.0    834.0   20.20
   1   4   7        0.00        4.59   0   0     75.53      0.00       0.0    5.81 126  1884 156    127.0    847.0   21.43
   2   4   7        0.00        4.59   0   0     53.38      0.00       0.0   -1.93 127  1885 157    154.0    752.0   21.36
   0   1   8        0.00        4.59   0   0     36.31      0.00       0.0   -3.25 128  1898 158    102.0   1221.0   22.02
   0   2   8        0.00        4.59   0   0      8.90      0.00       0.0    1.53 129  1902 159     64.0   1140.0   22.54
   1   2   8        0.00        4.59   0   0     30.88      0.00       0.0   -5.18 130  1903 160     86.0   1044.0   21.94
    
   0   0   0    10852.24       26.44   0  -6      0.00    104.17       0.0    0.00   1     0   0    250.0    468.0   22.25
   0   0   0    18473.19       29.25   0 -13      0.00    135.92       0.0    0.00   2     0   0    496.0   1333.0   14.71
   0   0   0    20015.58       29.01   0 -16      0.00    141.48       0.0    0.00   3     0   0    575.0   1122.0   11.15
   0   0   0    12840.94       18.88   0 -14      0.00    113.32       0.0    0.00   4     0   0    690.0   1023.0    8.15
   0   0   0     6631.90       13.03   0  -7      0.00     81.44       0.0    0.00   5     0   0    714.0   1193.0    8.61
   0   0   0     3166.72        6.33   0  -6      0.00     56.27       0.0    0.00   6     0   0    864.0   1755.0   17.81
   0   0   0     2994.66        3.60   0 -19      0.00     54.72       0.0    0.00   7     0   0   1077.0    650.0    9.22
   0   0   0     2252.52        3.52   0  -8      0.00     47.46       0.0    0.00   8     0   0   1096.0    118.0   21.32
   0   0   0     4949.22        9.97   0  -6      0.00     70.35       0.0    0.00   9     0   0   1263.0    393.0   16.16
   0   0   0     9180.33       14.19   0 -12      0.00     95.81       0.0    0.00  10     0   0   1293.0    573.0   12.71
   0   0   0    13462.07       19.38   0 -14      0.00    116.03       0.0    0.00  12     0   0   1357.0   1025.0    8.15
   0   0   0     2664.07       10.24   0   1      0.00     51.61       0.0    0.00  15     0   0    650.1   1651.0   17.40
   0   0   0     3578.18       12.75   0   1      0.00     59.82       0.0    0.00  17     0   0    597.8   1293.3   12.21
   0   0   0     2545.85        7.72   0   1      0.00     50.46       0.0    0.00  18     0   0    737.8   1363.9   10.79
   0   0   0     5595.79       16.22   0   1      0.00     74.81       0.0    0.00  19     0   0    473.3   1398.2   15.95
   0   0   0     3550.63       10.27   0   1      0.00     59.59       0.0    0.00  20     0   0    657.3   1920.1   22.57
   0   0   0     3245.11        9.16   0   1      0.00     56.97       0.0    0.00  22     0   0   1344.6   1720.5   18.22
   0   0   0     3920.42       14.85   0   1      0.00     62.61       0.0    0.00  23     0   0   1634.4    563.1   18.19
   0   0   0     1076.99        3.75   0   1      0.00     32.82       0.0    0.00  25     0   0   1185.7    611.9   10.77
   0   0   0     1848.05        7.64   0   1      0.00     42.99       0.0    0.00  26     0   0    639.1    680.2   12.49
   0   0   0     3401.74       11.86   0   1      0.00     58.32       0.0    0.00  27     0   0    525.8   1768.9   21.04
   0   0   0     3868.25       16.75   0   1      0.00     62.20       0.0    0.00  28     0   0    240.8   1555.1   22.10
   0   0   0     1397.65        6.67   0   1      0.00     37.39       0.0    0.00  29     0   0   1373.8    349.1   18.08
   0   0   0     3298.91       11.80   0   1      0.00     57.44       0.0    0.00  30     0   0    520.4   1510.4   16.72
   0   0   0     4193.28       16.12   0   1      0.00     64.76       0.0    0.00  31     0   0    325.0   1086.9   16.76
   0   0   0     3055.49       11.68   0   1      0.00     55.28       0.0    0.00  33     0   0    497.2    601.0   16.17
   0   0   0      838.67        3.72   0   1      0.00     28.96       0.0    0.00  34     0   0    820.2    430.9   15.07
   0   0   0     1530.56        7.55   0   1      0.00     39.12       0.0    0.00  35     0   0    585.0   1058.9   10.70
   0   0   0     6161.16       24.25   0  -1      0.00     78.49       0.0    0.00  36     0   0     54.8   1301.1   23.40
   0   0   0     4079.59       15.43   0   1      0.00     63.87       0.0    0.00  38     0   0    339.8   1022.6   16.36
   0   0   0      923.43        4.57   0   1      0.00     30.39       0.0    0.00  40     0   0    785.1   1797.7   19.17
   0   0   0      556.54        2.74   0   1      0.00     23.59       0.0    0.00  41     0   0    866.0   1501.2   12.17
   0   0   0     2792.33       11.83   0   1      0.00     52.84       0.0    0.00  42     0   0    426.5   1049.9   14.39
   0   0   0     1964.77       10.13   0   1      0.00     44.33       0.0    0.00  43     0   0    515.6    256.2   21.57
   0   0   0     2802.92       14.15   0   1      0.00     52.94       0.0    0.00  46     0   0    244.2    798.9   19.21
   0   0   0      949.00        4.66   0   1      0.00     30.81       0.0    0.00  47     0   0    741.0    645.8   11.46
   0   0   0      896.89        5.29   0   1      0.00     29.95       0.0    0.00  48     0   0   1401.7    533.0   14.90
   0   0   0     1863.05        9.45   0   1      0.00     43.16       0.0    0.00  51     0   0    450.3   1222.8   14.60
   0   0   0      902.64        6.53   0   1      0.00     30.04       0.0    0.00  53     0   0   1535.4    670.0   14.96
   0   0   0     3083.47       15.43   0   1      0.00     55.53       0.0    0.00  54     0   0   1886.4    539.8   23.01
   0   0   0     2264.52       12.35   0   1      0.00     47.59       0.0    0.00  55     0   0   1761.3   1449.7   20.08
   0   0   0     1734.18       11.98   0   1      0.00     41.64       0.0    0.00  56     0   0    270.2    733.9   19.12
   0   0   0      324.17        1.86   0   1      0.00     18.00       0.0    0.00  58     0   0   1151.5    433.2   14.55
   0   0   0      668.04        5.59   0   1      0.00     25.85       0.0    0.00  59     0   0    617.1   1722.9   19.14
   0   0   0     2355.76       15.56   0  -1      0.00     48.54       0.0    0.00  61     0   0   1870.0    471.7   23.46
   0   0   0     1728.38        9.91   0   1      0.00     41.57       0.0    0.00  63     0   0    345.2    516.9   19.99
   0   0   0     1721.87       10.24   0   1      0.00     41.50       0.0    0.00  64     0   0    373.8    700.0   17.32
   0   0   0     2753.35       15.22   0   1      0.00     52.47       0.0    0.00  65     0   0    103.6   1165.0   21.78
   0   0   0     1636.24        9.69   0   1      0.00     40.45       0.0    0.00  66     0   0    392.3    634.5   17.67
   0   0   0     2160.08       13.67   0   1      0.00     46.48       0.0    0.00  67     0   0   1908.2    723.9   21.85
   0   0   0     2873.44       15.91   0   1      0.00     53.60       0.0    0.00  70     0   0     58.4   1051.1   22.52
   0   0   0     1361.74        8.79   0   1      0.00     36.90       0.0    0.00  72     0   0   1694.6    980.2   16.10
   0   0   0      959.50       10.35   0   1      0.00     30.98       0.0    0.00  73     0   0    242.2   1303.1   19.61
   0   0   0     1183.53        7.29   0   1      0.00     34.40       0.0    0.00  74     0   0   1571.8   1652.6   19.70
   0   0   0      956.26        6.49   0   1      0.00     30.92       0.0    0.00  75     0   0    497.1   1579.3   18.19
   0   0   0      221.23        2.13   0   1      0.00     14.87       0.0    0.00  76     0   0    812.7   1156.0    6.10
   0   0   0     2534.87       15.02   0   1      0.00     50.35       0.0    0.00  77     0   0     76.2    984.6   22.15
   0   0   0      514.03        3.84   0   1      0.00     22.67       0.0    0.00  79     0   0    669.8    347.0   18.16
   0   0   0     1347.96        9.40   0   1      0.00     36.71       0.0    0.00  81     0   0   1803.3   1589.1   22.46
   0   0   0     1955.13       11.86   0   1      0.00     44.22       0.0    0.00  82     0   0    194.3   1191.5   19.96
   0   0   0      831.37        5.65   0   1      0.00     28.83       0.0    0.00  83     0   0   1486.1   1160.5   11.70
   0   0   0      891.68        7.60   0   1      0.00     29.86       0.0    0.00  84     0   0    419.4    291.2   22.19
   0   0   0     1565.86       11.04   0   1      0.00     39.57       0.0    0.00  85     0   0   1892.2    657.4   22.04
   0   0   0       32.59        0.23   0   1      0.00      5.71       0.0    0.00  87     0   0   1002.8   1910.7   20.84
   0   0   0      550.39        4.85   0   1      0.00     23.46       0.0    0.00  88     0   0    524.0    778.3   13.45
   0   0   0      735.85        7.22   0   1      0.00     27.13       0.0    0.00  90     0   0   1811.1    943.1   18.77
   0   0   0      439.73        4.61   0   1      0.00     20.97       0.0    0.00  91     0   0    472.2   1158.9   13.70
   0   0   0     1486.59       10.84   0   1      0.00     38.56       0.0    0.00  92     0   0    140.2    833.5   21.21
   0   0   0      846.25        7.15   0   1      0.00     29.09       0.0    0.00  93     0   0   1750.1    518.7   20.81
   0   0   0      697.16        6.27   0   1      0.00     26.40       0.0    0.00  94     0   0    342.1   1509.3   19.76
   0   0   0      476.82        5.43   0   1      0.00     21.84       0.0    0.00  96     0   0   1685.2   1743.8   22.77
   0   0   0      837.91        7.89   0   1      0.00     28.95       0.0    0.00  97     0   0   1836.8   1120.4   19.37
   0   0   0      940.71        8.82   0   1      0.00     30.67       0.0    0.00  98     0   0   1895.2   1487.0   22.96
   0   0   0      986.11        8.56   0   1      0.00     31.40       0.0    0.00 100     0   0    168.6   1013.1   20.16
   0   0   0      387.00        3.72   0   1      0.00     19.67       0.0    0.00 101     0   0   1470.8   1884.9   22.61
   0   0   0      629.67        6.60   0   1      0.00     25.09       0.0    0.00 102     0   0    312.5    847.3   17.47
   0   0   0      526.35        5.61   0   1      0.00     22.94       0.0    0.00 103     0   0   1671.0    805.8   16.35
   0   0   0      347.79        3.64   0   1      0.00     18.65       0.0    0.00 104     0   0   1486.0    303.5   20.18
   0   0   0       95.21        1.16   0   1      0.00      9.76       0.0    0.00 105     0   0   1173.7   1326.9    8.26
   0   0   0      462.86        4.87   0   1      0.00     21.51       0.0    0.00 107     0   0   1600.7    255.0   22.43
   0   0   0      130.24        2.32   0   1      0.00     11.41       0.0    0.00 109     0   0    621.9   1468.9   14.43
   0   0   0      142.44        1.55   0   1      0.00     11.93       0.0    0.00 110     0   0   1220.5     71.1   22.68
   0   0   0      119.25        1.79   0   1      0.00     10.92       0.0    0.00 111     0   0    743.4   1608.8   15.56
   0   0   0      396.65        5.63   0   1      0.00     19.92       0.0    0.00 112     0   0    217.3   1125.1   19.24
   0   0   0      560.24        7.05   0   1      0.00     23.67       0.0    0.00 113     0   0    128.6    582.2   23.20
   0   0   0      380.34        4.40   0   1      0.00     19.50       0.0    0.00 114     0   0    444.5    483.7   18.78
   0   0   0       89.94        1.12   0   1      0.00      9.48       0.0    0.00 116     0   0    844.4     70.6   22.61
   0   0   0      375.94        4.59   0   1      0.00     19.39       0.0    0.00 117     0   0   1686.8   1620.2   20.95

 SOL,ROT,NODES:  10   251055.00   160  POLAR_ANGLES:   46.00   87.33  197.00
 R=SUM[!FO-FC!]/SUM[FO]:    0.1488 SKC, BO:       0.4354  0.00
 NREF,INPUT_SK,SFJ2,SKC:    25      -1.0000     33397.9570       0.3678
 N_NODES,N_LLEGITS,N_INDEXATS,N_FEBLES:       160       117        29       130
 DIST_MITJANA,SDV (PIXELS):   5.785   2.959
 GIR_MITJA,SDV (GRAUS):   0.719   4.520
------------------------------------------------------------------------------

  COPY OF FILE.INC:
  ==== == =======

AXINITA(PONT DE SUERT) P-1 V=568.30 manganita,t=3s, CELLA DAJUST                
CELL                                                                            
   7.15482   8.95485   9.18633   88.1620   77.3453   81.5639                    
LATTICE                                                                         
P-                                                                              
SYMMETRY                                                                        
X,Y,Z                                                                           
CONTENTS                                                                        
 CA SI AL  O  B   H                                                             
  6  8  4 32  2   2                                                             
&CONTROL NSOL=10,DELSIG=2.0,ISCAN=2,SWING=7.5,KARLE=1,IPCS=1,GRUIX=0.10,NTRAMZ=4
IREF=0/                                                                         

++++++++++++++++++++++++++++++++++++++++++++++++++++++++++++++++++++++++++++++
     FINAL DE XLENS -- durada:         2min.
++++++++++++++++++++++++++++++++++++++++++++++++++++++++++++++++++++++++++++++
