# Supplementary material for: Application of synchrotron through-the-substrate microdiffraction to crystals in polished thin sections
Source: IUCrJ. 2015 Jun 11;2(Pt 4):452–63. doi: 10.1107/S2052252515007794 (PMC4491317; doi:10.1107/S2052252515007794)
Supplement: Supplementary file 1 [file m-02-00452-sup1.zip › Suppl_files_Rius/Axinite_mvolumes_orientation/maxi2_04_FULL.OUT]

 ==============================================================================
             DINCO: 25 Des 2014    (c)Dr.Jordi Rius
             ORIENTACIO DE PATRONS DE DIFRACCIO (2D) ALEATORIS
              Institut de Ciencia de Materials de Barcelona (CSIC)
              08193-Bellaterra, Catalonia, Spain
              La data es  5- 1-2015 a les  8:39:33

 ==============================================================================
     CRYSTAL DATA:
     =============
     AXINITA(PONT DE SUERT) P-1 V=568.30 manganita,t=3s, CELLA DAJUST                

     A=   7.155      B=   8.955     C=   9.186
     ALPHA=   88.16  BETA=   77.35  GAMMA=   81.56

     VOLUME (A3)=        568.06

     (SINT/L)2=  0.005237*H2 + 0.003186*K2 + 0.003112*L2 +
                -0.001170*HK +-0.001751*HL + 0.000000*KL

     BRAVAIS LATTICE IS  P  CENTRED AT:

       1)  0.000000       0.000000       0.000000

      SYMMETRY OPERATIONS: 

      R11  R12  R13     R21  R22  R23     R31  R32  R33    T1     T2     T3

  1)    1    0    0       0    1    0       0    0    1    0.00   0.00   0.00

     STRUCTURE TREATED AS CENTROSYMMETRIC

     TYPE OF RADIATION IS X-RAYS

          UNIT CELL CONTENTS
      SYMBOL  ATOMIC_NUMBER    NUMBER IN CELL    TYPE    SCAT_POWER
        CA         20                6            1          20.00
        SI         14                8            2          14.00
        AL         13                4            3          13.00
        O           8               32            4           8.00
        B           5                2            5           5.00
        H           1                2            6           1.00
------------------------------------------------------------------------------

 INPUT STRUCTURE: 

                         FRACTIONAL COORDINATES
              NR TYPE    X        Y        Z      MULTIPLICITY

               1    1   0.1825   0.9162   0.6010     1.0000
               2    1   0.7676   0.8871   0.0917     1.0000
               3    1   0.2539   0.3946   0.1523     1.0000
               4    3   0.0525   0.7458   0.3006     1.0000
               5    2   0.6990   0.9885   0.7568     1.0000
               6    3   0.3514   0.5792   0.4361     1.0000
               7    2   0.2109   0.7667   0.9499     1.0000
               8    2   0.3582   0.2302   0.4810     1.0000
               9    2   0.7810   0.5230   0.2251     1.0000
              10    4   0.6186   0.4961   0.3732     1.0000
              11    4   0.1235   0.9332   0.3449     1.0000
              12    4   0.3262   0.6454   0.2459     1.0000
              13    4   0.9793   0.5635   0.2578     1.0000
              14    4   0.7929   0.8226   0.3729     1.0000
              15    4   0.7220   0.6153   0.5987     1.0000
              16    4   0.0529   0.8103   0.1033     1.0000
              17    4   0.4656   0.8775   0.1565     1.0000
              18    4   0.4197   0.6882   0.9867     1.0000
              19    4   0.3949   0.0874   0.3654     1.0000
              20    4   0.0955   0.6775   0.4950     1.0000
              21    4   0.2307   0.1384   0.1323     1.0000
              22    4   0.5651   0.2432   0.5175     1.0000
              23    4   0.8617   0.3693   0.1287     1.0000
              24    4   0.7673   0.0941   0.1612     1.0000
              25    4   0.3262   0.3544   0.8806     1.0000
              26    5   0.4626   0.7128   0.1344     1.0000

                 SCATTERING POWER =   99.97 %
------------------------------------------------------------------------------
 NOM DE LA IMATGE:                      maxi2_04
 NPIX_X,NPIX_Y,CENT_X,CENT_Y:  2048  2048     1023.65   1024.14
 PIXLEN,SEPOD,WAVE: 79.000   184.00000  0.42460
 0/1/3 ES ELECTRONS/RAIGS_X/MOTT:    1
 MODE DE RECERCA (0=FULL,1=REF,-1=HKLGIR):    0
 ANGLE D.OFFSET DEL DIAGRAMA 2D en graus:      0.00
 TIPUS D"ESCOMBRAT (0=PRECESSIO; 1,2= ROTACIO):    2
 DELTA_PHI en graus (EIX GIR_VERTICAL):      7.50
 MU_VIDRE, CM-1:       3.39 GRUIX_VIDRE, CM:       0.10
 DSCIRC,DSFOU:     1.03244     1.08000
 NUM. TEORIC DE REFLEXIONS:            157
 PATRO OBSERVAT EXPERIMENTAL
 NOMBRE DE PICS LLEGITS (PCS)=      105
 MODEL DE REFERENCIA (S=1/N=0)      1
 SIGMA_I,n_SIGMA:     751.401     2.000

------------------------------------------------------------------------------

 FULL SCAN:
  1  94.000  54.000   2.000   890911.00 158  66
  2  94.000  54.000   2.000   890911.00 158  66
  3  94.000  55.000   2.000   852534.00 157  64
  4  94.000  52.000   2.667   855234.00 155  68
  5  93.000  53.000 361.667   854435.00 155  67
  6  82.667  34.667 173.333   343472.00 158  25
  7  98.667  70.333 184.333   312235.00 155  25
  8 113.667  48.000 194.333   327243.00 164  21
  9  98.000  53.667   4.333   615792.00 155  53
 10  98.000  68.333 183.667   303300.00 155  25
------------------------------------------------------------------------------

 SOL,ROT,NODES:   1   890911.00   155  POLAR_ANGLES:   94.00   54.00    2.00
    -0.00616    -0.58843     0.80852
     0.99839    -0.04925    -0.02823
     0.05643     0.80705     0.58779

     H=    1.0000h    0.0000k    0.0000l 
     K=    0.0000h    1.0000k    0.0000l 
     L=    0.0000h    0.0000k    1.0000l 
    
   H   K   L      FO^2      SDV(FO^2) DUM CODI   FMODEL     FO       RODIST   PHI  PIC             cXPIX    cYPIX  2-THETA
   1   5  -4    28394.60       46.12   0 -12    140.70    168.51       2.2    4.07   1   386  33    277.0   1157.0   18.04
  -2   3  -4    19597.16       31.02   0 -11    113.82    139.99       1.0   -1.39   2   365  22    482.0    731.0   14.81
  -4   2  -3    11180.39       18.88   0 -10     91.14    105.74       1.0   -0.20   3   494  40    667.0    439.0   16.39
   0   2  -2    32853.96       30.46   0 -33    160.79    181.26       1.0    5.40   4   652  57    707.0   1019.0    7.74
   5   3   0    28152.79       27.62   0 -31    187.96    167.79       1.4    3.41   5   995  73    734.0   1745.0   18.45
  -2   1  -2     8214.70       12.54   0 -12     71.68     90.63       0.0   -3.30   6   638  56    806.0    742.0    8.70
  -4   1  -2     8088.73       11.91   0 -13     82.14     89.94       1.4   -2.24   7   636  54    833.0    446.0   14.65
  -5   1  -2     3920.45        7.64   0  -6     63.86     62.61       0.0   -6.08   8   635  53    852.0    290.0   17.94
   6   2   2      830.46        1.50   0  -6     23.26     28.82       4.1   -3.76   9  1309  91    991.0   1904.0   20.71
  -2  -1   1    10587.58       13.15   0 -18     83.52    102.90       1.0   -1.52  10  1105  79   1209.0    743.0    8.23
  -3  -1   1     6235.45       10.55   0  -9     62.78     78.96       1.0   -2.71  11  1104  78   1226.0    598.0   11.45
   4   0   3     3951.74        9.09   0  -6     53.14     62.86       0.0   -2.77  12  1437 101   1247.0   1593.0   14.70
   1  -1   2     4606.53       10.00   0  -7     52.99     67.87       0.0    0.74  13  1268  89   1255.0   1164.0    6.62
   3  -1   3     5181.15       11.56   0  -7     60.38     71.98       1.0    6.33  14  1424 100   1317.0   1450.0   12.52
  -2  -2   3    14018.18       23.43   0 -10     92.39    118.40       1.0   -1.56  15  1407  95   1463.0    738.0   12.69
  -3   1  -2     2479.53        6.64   0   1     43.96     49.79       0.9   -1.56  16   637  55    818.4    596.2   11.52
  -4  -2   3     9661.04       20.28   0   1     90.46     98.29       1.5   -1.00  17  1405  93   1504.4    435.6   18.07
   2   2  -1     3451.54       -8.86   0   1     54.48     58.75       1.0    7.17  18   815  67    765.0   1299.8    9.22
   3  -2   5     4610.05       17.93   0   1     76.16     67.90       2.1    3.91  19  1676 127   1576.1   1457.1   16.77
   0   4  -4    10007.87       24.18   0   1     90.75    100.04       1.4    1.51  20   376  29    377.1   1015.0   15.52
  -3   3  -4     7620.39       20.03   0   1     85.33     87.29       0.6   -0.54  21   364  21    489.8    582.5   16.57
   0  -3   5     7671.45       21.48   0   1     82.54     87.59       0.8    3.17  22  1663 121   1688.3   1024.2   15.93
   3   2  -1     3050.10        8.40   0   1     49.88     55.23       1.1   -3.74  23   816  68    757.4   1445.9   12.09
  -2  -3   5     6827.79       21.47   0   1     86.01     82.63       2.0    0.67  24  1661 119   1728.8    729.2   18.17
  -1  -2   3     3576.10       12.03   0   1     51.72     59.80       0.9   -0.04  25  1408  96   1443.8    882.1   10.78
   0  -2   4     5121.35       16.65   0   1     67.18     71.56       1.6   -3.12  26  1550 110   1526.3   1021.5   12.18
   1  -3   5     4811.99       17.80   0   1     66.55     69.37       1.1    5.71  27  1664 122   1671.6   1169.9   15.92
  -1  -1   1     1087.95        4.10   0   1     27.78     32.98       0.8    2.87  28  1106  80   1192.9    885.2    5.37
   1  -2   3     2914.52      -10.20   0   1     46.09     53.99       0.7    7.27  29  1410  98   1412.8   1167.3   10.10
  -1   2  -3     2711.86       10.04   0   1     46.09     52.08       1.3   -3.51  30   497  43    633.1    880.9   10.13
   2   6  -4    10427.63       29.91   0   2     80.82    102.12       1.5    5.20  31   394  36    169.0   1303.1   21.11
   3  -1   4     3007.08       10.18   0   1     51.47     54.84       0.8   -2.84  34  1564 113   1419.4   1448.5   13.99
   2   4  -4     4142.57       15.98   0   1     66.87     64.36       2.3   -5.25  35   378  31    351.7   1308.9   17.40
   2   3  -3     3180.18       12.27   0   1     55.52     56.39       1.6   -5.41  36   511  47    519.8   1306.1   13.92
   4  -1   4     1869.55        7.84   0   1     40.30     43.24       2.1    5.34  37  1565 114   1396.9   1600.1   16.42
  -1  -3   5     3330.70       14.79   0   1     54.54     57.71       1.1    1.51  38  1662 120   1707.2    878.0   16.70
   5   5  -2     3222.29       13.57   0   1     59.54     56.77       2.7    0.84  39   689  65    395.0   1759.8   22.56
  -4   3  -4     1075.09        7.48   0  -1     68.35     32.79       1.0   -0.65  40   363  20    499.1    428.0   18.83
   0  -4   7     6300.40       24.52   0   1     83.85     79.38       0.5    5.02  41  1835 145   1968.6   1023.8   22.08
   0   1  -1      698.94       -3.12   0   1     25.40     26.44       0.6    7.33  42   800  66    865.8   1021.4    3.88
   3   6  -4     3618.69       17.96   0   1     70.41     60.16       2.4    1.63  45   395  37    158.3   1457.7   22.57
  -6   0   0      447.31        1.85   0   1     21.13     21.15       2.5   -2.37  46   948  71   1118.2    122.3   21.27
   0  -2   3     1139.90        6.37   0   1     27.12     33.76       0.9    2.86  47  1409  97   1427.1   1025.1    9.83
  -2  -2   2     1270.94        6.34   0   1     37.02     35.65       0.6    6.34  48  1253  86   1365.3    743.4   10.75
   1  -2   5     2228.71       11.48   0   1     43.22     47.21       1.5   -4.24  49  1674 125   1613.0   1162.5   14.57
   2   0   1      221.31        1.19   0   1     16.35     14.88       1.0    6.02  50  1122  81   1083.0   1302.7    6.97
   1  -3   6     2581.11       13.94   0   1     49.40     50.80       0.9    1.99  51  1765 137   1775.8   1168.1   18.20
   6   0   5     1342.59        6.51   0   1     37.44     36.64       2.3    2.75  52  1699 130   1405.8   1916.2   22.62
   3   0   2      357.46        2.11   0   1     11.05     18.91       0.2   -3.13  53  1282  90   1164.8   1444.9   10.79
   3  -2   7     1831.36       13.95   0   1     48.09     42.79       1.8   -3.14  54  1848 153   1797.6   1460.2   20.88
   5   2   1      327.07        1.86   0   1     19.76     18.09       2.2    2.04  55  1150  82    900.9   1742.7   17.38
   3   4  -2      877.25        6.57   0   1     40.60     29.62       1.9    6.99  56   677  61    504.3   1444.9   16.01
   4   5  -3     2094.19       12.15   0   1     53.59     45.76       2.3   -0.95  57   534  52    325.6   1606.8   21.33
  -3  -3   4     1707.22        9.92   0   1     44.76     41.32       1.3    4.28  58  1537 103   1643.7    585.9   18.06
   2  -2   5     1149.80        8.60   0   1     39.89     33.91       1.2   -0.75  59  1675 126   1594.1   1308.3   15.30
   2  -2   7     1641.57       13.50   0   1     44.74     40.52       1.9   -6.21  61  1847 152   1818.4   1308.2   19.92
  -2   5  -6     2247.90       14.36   0   1     52.96     47.41       1.9   -3.81  62   153   1    131.0    714.7   22.08
   3   5  -4     1029.24        9.12   0   1     41.18     32.08       2.2   -3.25  63   388  35    253.0   1458.9   20.80
  -1  -3   6     1807.18       11.57   0   1     42.62     42.51       2.0   -1.33  64  1763 135   1816.9    872.0   19.13
   2   3  -2      406.62        4.14   0   1     19.36     20.16       1.0    4.87  65   665  59    604.0   1300.1   12.17
  -4   4  -5      823.27        9.19   0   1     37.20     28.69       1.2   -1.82  67   249   4    325.3    416.0   21.68
  -2  -2   4      621.55        7.45   0   1     29.43     24.93       1.8   -6.06  68  1548 108   1568.9    731.2   14.88
   0   5  -4     1596.55       10.54   0   1     36.34     39.96       1.3    6.79  70   385  32    285.0   1008.9   17.60
   4  -2   7     1338.82        9.47   0   1     38.22     36.59       1.4    0.82  71  1849 154   1777.2   1616.8   22.37
  -1   5  -6     1744.05       12.23   0   1     41.93     41.76       2.3   -4.95  72   154   2    121.0    866.1   21.48
  -1   3  -4      698.30        6.21   0   1     26.10     26.43       1.5   -3.13  73   366  23    469.7    876.9   13.83
  -1   4  -5     1360.94       10.04   0   1     36.30     36.89       1.5   -3.80  76   252   7    299.8    871.9   17.62
   5   4  -1      759.84        5.43   0   1     32.30     27.57       2.3    2.37  77   842  70    566.1   1750.3   20.23
   6   3   1      388.56        2.65   0   1     18.52     19.71       1.7    4.27  78  1163  83    803.3   1904.3   21.28
  -5   3  -4      747.15        5.71   0   1     28.21     27.33       0.7   -1.82  80   362  19    508.2    268.7   21.44
   5  -1   6      924.14        7.09   0   1     32.22     30.40       1.9    0.37  81  1785 144   1593.9   1762.5   21.83
   0  -1   2      398.25        3.18   0   1     18.07     19.96       0.5   -6.17  82  1267  88   1271.6   1022.8    6.08
  -5   2  -3      398.62        3.50   0   1     25.14     19.97       0.3   -1.99  83   493  39    679.1    280.7   19.38
   3  -2   6      579.82        7.58   0   1     31.05     24.08       1.7   -0.38  84  1775 141   1683.5   1458.2   18.73
   3   5  -3      873.14        7.44   0   1     32.03     29.55       2.0    4.14  85   533  51    335.4   1450.2   19.16
  -1   3  -3      414.88        4.33   0   1     23.50     20.37       0.9    6.56  86   508  44    553.1    874.0   11.97
   3   3  -2      287.04        3.27   0   1     19.93     16.94       1.4   -1.99  87   666  60    594.0   1447.9   14.53
  -5  -1   1      216.68        2.12   0   1     15.08     14.72       1.2    2.06  88  1102  76   1256.3    288.9   18.32
   0  -2   5     1022.68        7.70   0   1    129.50     31.98       1.2   -6.67  89  1673 124   1634.2   1017.8   14.69
   2   5  -4      994.65        8.29   0   1     30.55     31.54       1.9    0.72  90   387  34    265.9   1305.5   19.14
   5   0   4      226.95        2.55   0   1     15.92     15.06       1.0   -0.42  91  1577 115   1327.0   1748.8   18.64
   1   4  -3      465.27       -5.11   0   1     18.74     21.57       1.6    7.03  92   521  48    447.7   1155.9   14.23
  -3  -2   2      243.18        2.90   0   1     13.55     15.59       1.8    5.45  93  1252  85   1381.3    596.7   13.46
  -2   2  -3      291.59        3.25   0   1     16.87     17.08       0.9   -1.13  94   496  42    645.1    737.2   11.53
  -4  -1   1      187.88        1.94   0   1     16.20     13.71       1.5   -1.38  96  1103  77   1243.2    446.5   14.86
   1  -2   4      369.28        4.15   0   1     19.62     19.22       1.4    0.09  97  1551 111   1508.5   1164.7   12.23
  -6  -1   1      173.39       -1.91   0   1     17.50     13.17       2.4    7.49  98  1101  75   1261.1    121.8   21.83
   2  -1   3      272.19        2.82   0   1     21.17     16.50       1.4   -2.53  99  1423  99   1335.5   1303.7   10.19
   0   6  -5      752.98        9.78   0   1     30.15     27.44       2.1    3.70 100   266  17    106.5   1006.5   21.50
  -2   4  -4      419.37        5.40   0   1     19.42     20.48       0.9    5.43 101   374  27    392.5    722.7   16.71
  -1   4  -4      462.11        5.52   0   1     18.89     21.50       0.9    3.85 102   375  28    386.2    869.3   15.73
  -6   2  -3      174.24        2.19   0   1     16.58     13.20       0.9   -5.64 103   492  38    699.3    113.2   22.55
  -3  -3   5      359.33        5.04   0   1     22.06     18.96       1.6    0.61 104  1660 118   1752.0    576.8   20.15
    
   0   5  -6        0.00       11.35   0   0     29.15      0.00       0.0   -6.65   1   155   3    110.0   1015.0   21.43
  -3   4  -5        0.00       11.35   0   0     22.33      0.00       0.0   -1.75   2   250   5    319.0    571.0   19.78
  -2   4  -5        0.00       11.35   0   0     18.79      0.00       0.0   -2.43   3   251   6    311.0    723.0   18.39
   0   4  -5        0.00       11.35   0   0     13.26      0.00       0.0   -5.84   4   253   8    288.0   1017.0   17.53
  -3   5  -5        0.00       11.35   0   0     21.41      0.00       0.0    3.32   5   257   9    224.0    560.0   21.66
  -2   5  -5        0.00       11.35   0   0     18.74      0.00       0.0    2.69   6   258  10    219.0    713.0   20.32
  -1   5  -5        0.00       11.35   0   0      4.14      0.00       0.0    1.43   7   259  11    213.0    863.0   19.54
   0   5  -5        0.00       11.35   0   0      0.51      0.00       0.0   -0.44   8   260  12    204.0   1012.0   19.40
   1   5  -5        0.00       11.35   0   0     27.68      0.00       0.0   -2.90   9   261  13    192.0   1160.0   19.90
   2   5  -5        0.00       11.35   0   0     60.87      0.00       0.0   -5.92  10   262  14    177.0   1311.0   21.00
  -2   6  -5        0.00       11.35   0   0      8.31      0.00       0.0    6.52  11   264  15    117.0    703.0   22.44
  -1   6  -5        0.00       11.35   0   0      6.06      0.00       0.0    5.40  12   265  16    114.0    855.0   21.67
   1   6  -5        0.00       11.35   0   0     15.02      0.00       0.0    1.46  13   267  18     99.0   1156.0   21.86
   0   3  -4        0.00       11.35   0   0      0.98      0.00       0.0   -5.70  14   367  24    458.0   1020.0   13.66
  -4   4  -4        0.00       11.35   0   0      6.21      0.00       0.0    6.16  15   372  25    401.0    417.0   20.48
  -3   4  -4        0.00       11.35   0   0     22.67      0.00       0.0    6.21  16   373  26    398.0    572.0   18.34
   1   4  -4        0.00       11.35   0   0      1.12      0.00       0.0   -1.53  17   377  30    367.0   1160.0   16.07
  -3   2  -3        0.00       11.35   0   0      6.14      0.00       0.0    0.02  18   495  41    656.0    590.0   13.72
   0   3  -3        0.00       11.35   0   0      0.10      0.00       0.0    3.46  19   509  45    545.0   1017.0   11.60
   1   3  -3        0.00       11.35   0   0     17.11      0.00       0.0   -0.56  20   510  46    534.0   1160.0   12.30
   2   4  -3        0.00       11.35   0   0     12.33      0.00       0.0    2.76  21   522  49    439.0   1301.0   15.52
   3   4  -3        0.00       11.35   0   0      6.33      0.00       0.0   -2.26  22   523  50    428.0   1451.0   17.46
   1   2  -2        0.00       11.35   0   0      5.23      0.00       0.0   -0.53  23   653  58    696.0   1161.0    8.66
   4   4  -2        0.00       11.35   0   0     12.74      0.00       0.0    0.36  24   678  62    499.0   1597.0   18.45
   5   4  -2        0.00      -11.35   0   0     51.35      0.00       0.0   -7.11  25   679  63    493.0   1758.0   21.24
   4   5  -2        0.00      -11.35   0   0     20.23      0.00       0.0    7.29  26   688  64    401.0   1597.0   19.95
   4   3  -1        0.00       11.35   0   0      5.42      0.00       0.0    1.06  27   829  69    666.0   1593.0   16.08
   4   2   0        0.00       11.35   0   0      7.15      0.00       0.0   -0.29  28   982  72    831.0   1590.0   14.40
   6   4   0        0.00       11.35   0   0     12.39      0.00       0.0    3.41  29  1008  74    637.0   1909.0   22.52
  -4  -2   2        0.00       11.35   0   0     11.27      0.00       0.0    6.02  30  1251  84   1396.0    446.0   16.46
  -5  -1   2        0.00      -11.35   0   0     27.56      0.00       0.0   -7.37  31  1262  87   1377.0    282.0   19.45
  -5  -2   3        0.00       11.35   0   0     20.63      0.00       0.0    0.87  32  1404  92   1523.0    276.0   21.12
  -3  -2   3        0.00       11.35   0   0     15.17      0.00       0.0   -1.84  33  1406  94   1483.0    591.0   15.17
  -4  -3   4        0.00       11.35   0   0     20.86      0.00       0.0    4.83  34  1536 102   1663.0    431.0   20.53
  -2  -3   4        0.00       11.35   0   0     16.39      0.00       0.0    4.58  35  1538 104   1623.0    737.0   15.92
  -1  -3   4        0.00       11.35   0   0     20.28      0.00       0.0    5.78  36  1539 105   1605.0    884.0   14.40
  -4  -2   4        0.00       11.35   0   0     16.17      0.00       0.0   -5.05  37  1546 106   1617.0    428.0   19.86
  -3  -2   4        0.00       11.35   0   0     13.76      0.00       0.0   -6.01  38  1547 107   1593.0    583.0   17.17
  -1  -2   4        0.00       11.35   0   0      5.27      0.00       0.0   -5.13  39  1549 109   1547.0    879.0   13.12
   2  -2   4        0.00       11.35   0   0      8.08      0.00       0.0    4.63  40  1552 112   1493.0   1310.0   13.28
   6   1   4        0.00       11.35   0   0     10.16      0.00       0.0   -6.81  41  1589 116   1269.0   1907.0   21.47
  -4  -3   5        0.00       11.35   0   0     10.00      0.00       0.0    1.28  42  1659 117   1776.0    419.0   22.51
  -4  -2   5        0.00      -11.35   0   0     28.25      0.00       0.0   -7.44  43  1669 123   1735.0    416.0   21.89
   4  -1   5        0.00       11.35   0   0      8.82      0.00       0.0   -1.66  44  1687 128   1507.0   1602.0   17.91
   5  -1   5        0.00       11.35   0   0      9.43      0.00       0.0    6.16  45  1688 129   1481.0   1760.0   20.40
  -2  -4   6        0.00       11.35   0   0     20.30      0.00       0.0    5.70  46  1755 131   1899.0    727.0   21.65
  -1  -4   6        0.00       11.35   0   0     16.35      0.00       0.0    6.42  47  1756 132   1878.0    878.0   20.41
  -3  -3   6        0.00       11.35   0   0     26.61      0.00       0.0   -1.80  48  1761 133   1867.0    568.0   22.38
  -2  -3   6        0.00       11.35   0   0      4.09      0.00       0.0   -1.90  49  1762 134   1841.0    723.0   20.50
   0  -3   6        0.00       11.35   0   0      3.86      0.00       0.0   -0.05  50  1764 136   1795.0   1022.0   18.33
   2  -3   6        0.00       11.35   0   0      8.80      0.00       0.0    4.84  51  1766 138   1759.0   1317.0   18.78
   1  -2   6        0.00       11.35   0   0     15.35      0.00       0.0   -6.89  52  1773 139   1724.0   1162.0   17.05
   2  -2   6        0.00       11.35   0   0     13.76      0.00       0.0   -4.12  53  1774 140   1704.0   1310.0   17.57
   4  -2   6        0.00       11.35   0   0      0.31      0.00       0.0    4.42  54  1776 142   1666.0   1613.0   20.52
   4  -1   6        0.00       11.35   0   0      3.41      0.00       0.0   -5.72  55  1784 143   1620.0   1604.0   19.66
   1  -4   7        0.00       11.35   0   0     20.75      0.00       0.0    6.76  56  1836 146   1950.0   1175.0   21.95
  -1  -3   7        0.00       11.35   0   0     10.11      0.00       0.0   -3.19  57  1838 147   1933.0    868.0   21.62
   0  -3   7        0.00       11.35   0   0     14.94      0.00       0.0   -2.19  58  1839 148   1909.0   1018.0   20.82
   1  -3   7        0.00       11.35   0   0     17.08      0.00       0.0   -0.53  59  1840 149   1888.0   1168.0   20.62
   2  -3   7        0.00       11.35   0   0     31.79      0.00       0.0    1.84  60  1841 150   1869.0   1318.0   21.02
   3  -3   7        0.00       11.35   0   0      4.54      0.00       0.0    4.96  61  1842 151   1852.0   1471.0   22.01
   2  -2   8        0.00      -11.35   0   0      0.09      0.00       0.0   -7.47  62  1889 155   1940.0   1312.0   22.41
    
   0   0   0     1301.83        4.51   0   1      0.00     36.08       0.0    0.00  32     0   0    853.7   1162.5    5.37
   0   0   0     2730.31       10.23   0   1      0.00     52.25       0.0    0.00  33     0   0   1412.2    285.5   19.71
   0   0   0     6183.45       27.04   0  -1      0.00     78.63       0.0    0.00  43     0   0   2030.7   1013.0   23.38
   0   0   0     5372.22       24.40   0   1      0.00     73.30       0.0    0.00  44     0   0   1985.3   1318.3   23.35
   0   0   0      646.40        5.14   0   1      0.00     25.42       0.0    0.00  60     0   0   1389.9    110.8   22.90
   0   0   0     1407.11       10.75   0   2      0.00     37.51       0.0    0.00  66     0   0    177.1   1152.1   20.18
   0   0   0     1118.56        9.47   0   1      0.00     33.44       0.0    0.00  69     0   0    405.7    254.2   22.97
   0   0   0     1162.31        7.83   0   1      0.00     34.09       0.0    0.00  74     0   0   1640.9    261.7   22.84
   0   0   0      902.38        8.68   0  -1      0.00     30.04       0.0    0.00  75     0   0   1712.8   1768.1   23.53
   0   0   0     1352.63       12.09   0   1      0.00     36.78       0.0    0.00  79     0   0    138.7    559.8   23.22
   0   0   0      837.39        8.44   0   1      0.00     28.94       0.0    0.00  95     0   0   1859.4   1027.3   19.74
   0   0   0      910.51       11.35   0  -1      0.00     30.17       0.0    0.00 105     0   0     28.2    858.0   23.43

 SOL,ROT,NODES:   1   890911.00   155  POLAR_ANGLES:   94.00   54.00    2.00
 R=SUM[!FO-FC!]/SUM[FO]:    0.1251 SKC, BO:       0.4498  0.00
 NREF,INPUT_SK,SFJ2,SKC:    72      -1.0000     95552.6016       0.3470
 N_NODES,N_LLEGITS,N_INDEXATS,N_FEBLES:       155       105        93        62
 DIST_MITJANA,SDV (PIXELS):   1.770-NaN    
 GIR_MITJA,SDV (GRAUS):   0.649   4.456
------------------------------------------------------------------------------

 SOL,ROT,NODES:   2   890911.00   155  POLAR_ANGLES:   94.00   54.00    2.00
    -0.00616    -0.58843     0.80852
     0.99839    -0.04925    -0.02823
     0.05643     0.80705     0.58779

     H=    1.0000h    0.0000k    0.0000l 
     K=    0.0000h    1.0000k    0.0000l 
     L=    0.0000h    0.0000k    1.0000l 
    
   H   K   L      FO^2      SDV(FO^2) DUM CODI   FMODEL     FO       RODIST   PHI  PIC             cXPIX    cYPIX  2-THETA
   1   5  -4    28394.60       46.12   0 -12    140.70    168.51       2.2    4.07   1   386  33    277.0   1157.0   18.04
  -2   3  -4    19597.16       31.02   0 -11    113.82    139.99       1.0   -1.39   2   365  22    482.0    731.0   14.81
  -4   2  -3    11180.39       18.88   0 -10     91.14    105.74       1.0   -0.20   3   494  40    667.0    439.0   16.39
   0   2  -2    32853.96       30.46   0 -33    160.79    181.26       1.0    5.40   4   652  57    707.0   1019.0    7.74
   5   3   0    28152.79       27.62   0 -31    187.96    167.79       1.4    3.41   5   995  73    734.0   1745.0   18.45
  -2   1  -2     8214.70       12.54   0 -12     71.68     90.63       0.0   -3.30   6   638  56    806.0    742.0    8.70
  -4   1  -2     8088.73       11.91   0 -13     82.14     89.94       1.4   -2.24   7   636  54    833.0    446.0   14.65
  -5   1  -2     3920.45        7.64   0  -6     63.86     62.61       0.0   -6.08   8   635  53    852.0    290.0   17.94
   6   2   2      830.46        1.50   0  -6     23.26     28.82       4.1   -3.76   9  1309  91    991.0   1904.0   20.71
  -2  -1   1    10587.58       13.15   0 -18     83.52    102.90       1.0   -1.52  10  1105  79   1209.0    743.0    8.23
  -3  -1   1     6235.45       10.55   0  -9     62.78     78.96       1.0   -2.71  11  1104  78   1226.0    598.0   11.45
   4   0   3     3951.74        9.09   0  -6     53.14     62.86       0.0   -2.77  12  1437 101   1247.0   1593.0   14.70
   1  -1   2     4606.53       10.00   0  -7     52.99     67.87       0.0    0.74  13  1268  89   1255.0   1164.0    6.62
   3  -1   3     5181.15       11.56   0  -7     60.38     71.98       1.0    6.33  14  1424 100   1317.0   1450.0   12.52
  -2  -2   3    14018.18       23.43   0 -10     92.39    118.40       1.0   -1.56  15  1407  95   1463.0    738.0   12.69
  -3   1  -2     2479.53        6.64   0   1     43.96     49.79       0.9   -1.56  16   637  55    818.4    596.2   11.52
  -4  -2   3     9661.04       20.28   0   1     90.46     98.29       1.5   -1.00  17  1405  93   1504.4    435.6   18.07
   2   2  -1     3451.54       -8.86   0   1     54.48     58.75       1.0    7.17  18   815  67    765.0   1299.8    9.22
   3  -2   5     4610.05       17.93   0   1     76.16     67.90       2.1    3.91  19  1676 127   1576.1   1457.1   16.77
   0   4  -4    10007.87       24.18   0   1     90.75    100.04       1.4    1.51  20   376  29    377.1   1015.0   15.52
  -3   3  -4     7620.39       20.03   0   1     85.33     87.29       0.6   -0.54  21   364  21    489.8    582.5   16.57
   0  -3   5     7671.45       21.48   0   1     82.54     87.59       0.8    3.17  22  1663 121   1688.3   1024.2   15.93
   3   2  -1     3050.10        8.40   0   1     49.88     55.23       1.1   -3.74  23   816  68    757.4   1445.9   12.09
  -2  -3   5     6827.79       21.47   0   1     86.01     82.63       2.0    0.67  24  1661 119   1728.8    729.2   18.17
  -1  -2   3     3576.10       12.03   0   1     51.72     59.80       0.9   -0.04  25  1408  96   1443.8    882.1   10.78
   0  -2   4     5121.35       16.65   0   1     67.18     71.56       1.6   -3.12  26  1550 110   1526.3   1021.5   12.18
   1  -3   5     4811.99       17.80   0   1     66.55     69.37       1.1    5.71  27  1664 122   1671.6   1169.9   15.92
  -1  -1   1     1087.95        4.10   0   1     27.78     32.98       0.8    2.87  28  1106  80   1192.9    885.2    5.37
   1  -2   3     2914.52      -10.20   0   1     46.09     53.99       0.7    7.27  29  1410  98   1412.8   1167.3   10.10
  -1   2  -3     2711.86       10.04   0   1     46.09     52.08       1.3   -3.51  30   497  43    633.1    880.9   10.13
   2   6  -4    10427.63       29.91   0   2     80.82    102.12       1.5    5.20  31   394  36    169.0   1303.1   21.11
   3  -1   4     3007.08       10.18   0   1     51.47     54.84       0.8   -2.84  34  1564 113   1419.4   1448.5   13.99
   2   4  -4     4142.57       15.98   0   1     66.87     64.36       2.3   -5.25  35   378  31    351.7   1308.9   17.40
   2   3  -3     3180.18       12.27   0   1     55.52     56.39       1.6   -5.41  36   511  47    519.8   1306.1   13.92
   4  -1   4     1869.55        7.84   0   1     40.30     43.24       2.1    5.34  37  1565 114   1396.9   1600.1   16.42
  -1  -3   5     3330.70       14.79   0   1     54.54     57.71       1.1    1.51  38  1662 120   1707.2    878.0   16.70
   5   5  -2     3222.29       13.57   0   1     59.54     56.77       2.7    0.84  39   689  65    395.0   1759.8   22.56
  -4   3  -4     1075.09        7.48   0  -1     68.35     32.79       1.0   -0.65  40   363  20    499.1    428.0   18.83
   0  -4   7     6300.40       24.52   0   1     83.85     79.38       0.5    5.02  41  1835 145   1968.6   1023.8   22.08
   0   1  -1      698.94       -3.12   0   1     25.40     26.44       0.6    7.33  42   800  66    865.8   1021.4    3.88
   3   6  -4     3618.69       17.96   0   1     70.41     60.16       2.4    1.63  45   395  37    158.3   1457.7   22.57
  -6   0   0      447.31        1.85   0   1     21.13     21.15       2.5   -2.37  46   948  71   1118.2    122.3   21.27
   0  -2   3     1139.90        6.37   0   1     27.12     33.76       0.9    2.86  47  1409  97   1427.1   1025.1    9.83
  -2  -2   2     1270.94        6.34   0   1     37.02     35.65       0.6    6.34  48  1253  86   1365.3    743.4   10.75
   1  -2   5     2228.71       11.48   0   1     43.22     47.21       1.5   -4.24  49  1674 125   1613.0   1162.5   14.57
   2   0   1      221.31        1.19   0   1     16.35     14.88       1.0    6.02  50  1122  81   1083.0   1302.7    6.97
   1  -3   6     2581.11       13.94   0   1     49.40     50.80       0.9    1.99  51  1765 137   1775.8   1168.1   18.20
   6   0   5     1342.59        6.51   0   1     37.44     36.64       2.3    2.75  52  1699 130   1405.8   1916.2   22.62
   3   0   2      357.46        2.11   0   1     11.05     18.91       0.2   -3.13  53  1282  90   1164.8   1444.9   10.79
   3  -2   7     1831.36       13.95   0   1     48.09     42.79       1.8   -3.14  54  1848 153   1797.6   1460.2   20.88
   5   2   1      327.07        1.86   0   1     19.76     18.09       2.2    2.04  55  1150  82    900.9   1742.7   17.38
   3   4  -2      877.25        6.57   0   1     40.60     29.62       1.9    6.99  56   677  61    504.3   1444.9   16.01
   4   5  -3     2094.19       12.15   0   1     53.59     45.76       2.3   -0.95  57   534  52    325.6   1606.8   21.33
  -3  -3   4     1707.22        9.92   0   1     44.76     41.32       1.3    4.28  58  1537 103   1643.7    585.9   18.06
   2  -2   5     1149.80        8.60   0   1     39.89     33.91       1.2   -0.75  59  1675 126   1594.1   1308.3   15.30
   2  -2   7     1641.57       13.50   0   1     44.74     40.52       1.9   -6.21  61  1847 152   1818.4   1308.2   19.92
  -2   5  -6     2247.90       14.36   0   1     52.96     47.41       1.9   -3.81  62   153   1    131.0    714.7   22.08
   3   5  -4     1029.24        9.12   0   1     41.18     32.08       2.2   -3.25  63   388  35    253.0   1458.9   20.80
  -1  -3   6     1807.18       11.57   0   1     42.62     42.51       2.0   -1.33  64  1763 135   1816.9    872.0   19.13
   2   3  -2      406.62        4.14   0   1     19.36     20.16       1.0    4.87  65   665  59    604.0   1300.1   12.17
  -4   4  -5      823.27        9.19   0   1     37.20     28.69       1.2   -1.82  67   249   4    325.3    416.0   21.68
  -2  -2   4      621.55        7.45   0   1     29.43     24.93       1.8   -6.06  68  1548 108   1568.9    731.2   14.88
   0   5  -4     1596.55       10.54   0   1     36.34     39.96       1.3    6.79  70   385  32    285.0   1008.9   17.60
   4  -2   7     1338.82        9.47   0   1     38.22     36.59       1.4    0.82  71  1849 154   1777.2   1616.8   22.37
  -1   5  -6     1744.05       12.23   0   1     41.93     41.76       2.3   -4.95  72   154   2    121.0    866.1   21.48
  -1   3  -4      698.30        6.21   0   1     26.10     26.43       1.5   -3.13  73   366  23    469.7    876.9   13.83
  -1   4  -5     1360.94       10.04   0   1     36.30     36.89       1.5   -3.80  76   252   7    299.8    871.9   17.62
   5   4  -1      759.84        5.43   0   1     32.30     27.57       2.3    2.37  77   842  70    566.1   1750.3   20.23
   6   3   1      388.56        2.65   0   1     18.52     19.71       1.7    4.27  78  1163  83    803.3   1904.3   21.28
  -5   3  -4      747.15        5.71   0   1     28.21     27.33       0.7   -1.82  80   362  19    508.2    268.7   21.44
   5  -1   6      924.14        7.09   0   1     32.22     30.40       1.9    0.37  81  1785 144   1593.9   1762.5   21.83
   0  -1   2      398.25        3.18   0   1     18.07     19.96       0.5   -6.17  82  1267  88   1271.6   1022.8    6.08
  -5   2  -3      398.62        3.50   0   1     25.14     19.97       0.3   -1.99  83   493  39    679.1    280.7   19.38
   3  -2   6      579.82        7.58   0   1     31.05     24.08       1.7   -0.38  84  1775 141   1683.5   1458.2   18.73
   3   5  -3      873.14        7.44   0   1     32.03     29.55       2.0    4.14  85   533  51    335.4   1450.2   19.16
  -1   3  -3      414.88        4.33   0   1     23.50     20.37       0.9    6.56  86   508  44    553.1    874.0   11.97
   3   3  -2      287.04        3.27   0   1     19.93     16.94       1.4   -1.99  87   666  60    594.0   1447.9   14.53
  -5  -1   1      216.68        2.12   0   1     15.08     14.72       1.2    2.06  88  1102  76   1256.3    288.9   18.32
   0  -2   5     1022.68        7.70   0   1    129.50     31.98       1.2   -6.67  89  1673 124   1634.2   1017.8   14.69
   2   5  -4      994.65        8.29   0   1     30.55     31.54       1.9    0.72  90   387  34    265.9   1305.5   19.14
   5   0   4      226.95        2.55   0   1     15.92     15.06       1.0   -0.42  91  1577 115   1327.0   1748.8   18.64
   1   4  -3      465.27       -5.11   0   1     18.74     21.57       1.6    7.03  92   521  48    447.7   1155.9   14.23
  -3  -2   2      243.18        2.90   0   1     13.55     15.59       1.8    5.45  93  1252  85   1381.3    596.7   13.46
  -2   2  -3      291.59        3.25   0   1     16.87     17.08       0.9   -1.13  94   496  42    645.1    737.2   11.53
  -4  -1   1      187.88        1.94   0   1     16.20     13.71       1.5   -1.38  96  1103  77   1243.2    446.5   14.86
   1  -2   4      369.28        4.15   0   1     19.62     19.22       1.4    0.09  97  1551 111   1508.5   1164.7   12.23
  -6  -1   1      173.39       -1.91   0   1     17.50     13.17       2.4    7.49  98  1101  75   1261.1    121.8   21.83
   2  -1   3      272.19        2.82   0   1     21.17     16.50       1.4   -2.53  99  1423  99   1335.5   1303.7   10.19
   0   6  -5      752.98        9.78   0   1     30.15     27.44       2.1    3.70 100   266  17    106.5   1006.5   21.50
  -2   4  -4      419.37        5.40   0   1     19.42     20.48       0.9    5.43 101   374  27    392.5    722.7   16.71
  -1   4  -4      462.11        5.52   0   1     18.89     21.50       0.9    3.85 102   375  28    386.2    869.3   15.73
  -6   2  -3      174.24        2.19   0   1     16.58     13.20       0.9   -5.64 103   492  38    699.3    113.2   22.55
  -3  -3   5      359.33        5.04   0   1     22.06     18.96       1.6    0.61 104  1660 118   1752.0    576.8   20.15
    
   0   5  -6        0.00       11.35   0   0     29.15      0.00       0.0   -6.65   1   155   3    110.0   1015.0   21.43
  -3   4  -5        0.00       11.35   0   0     22.33      0.00       0.0   -1.75   2   250   5    319.0    571.0   19.78
  -2   4  -5        0.00       11.35   0   0     18.79      0.00       0.0   -2.43   3   251   6    311.0    723.0   18.39
   0   4  -5        0.00       11.35   0   0     13.26      0.00       0.0   -5.84   4   253   8    288.0   1017.0   17.53
  -3   5  -5        0.00       11.35   0   0     21.41      0.00       0.0    3.32   5   257   9    224.0    560.0   21.66
  -2   5  -5        0.00       11.35   0   0     18.74      0.00       0.0    2.69   6   258  10    219.0    713.0   20.32
  -1   5  -5        0.00       11.35   0   0      4.14      0.00       0.0    1.43   7   259  11    213.0    863.0   19.54
   0   5  -5        0.00       11.35   0   0      0.51      0.00       0.0   -0.44   8   260  12    204.0   1012.0   19.40
   1   5  -5        0.00       11.35   0   0     27.68      0.00       0.0   -2.90   9   261  13    192.0   1160.0   19.90
   2   5  -5        0.00       11.35   0   0     60.87      0.00       0.0   -5.92  10   262  14    177.0   1311.0   21.00
  -2   6  -5        0.00       11.35   0   0      8.31      0.00       0.0    6.52  11   264  15    117.0    703.0   22.44
  -1   6  -5        0.00       11.35   0   0      6.06      0.00       0.0    5.40  12   265  16    114.0    855.0   21.67
   1   6  -5        0.00       11.35   0   0     15.02      0.00       0.0    1.46  13   267  18     99.0   1156.0   21.86
   0   3  -4        0.00       11.35   0   0      0.98      0.00       0.0   -5.70  14   367  24    458.0   1020.0   13.66
  -4   4  -4        0.00       11.35   0   0      6.21      0.00       0.0    6.16  15   372  25    401.0    417.0   20.48
  -3   4  -4        0.00       11.35   0   0     22.67      0.00       0.0    6.21  16   373  26    398.0    572.0   18.34
   1   4  -4        0.00       11.35   0   0      1.12      0.00       0.0   -1.53  17   377  30    367.0   1160.0   16.07
  -3   2  -3        0.00       11.35   0   0      6.14      0.00       0.0    0.02  18   495  41    656.0    590.0   13.72
   0   3  -3        0.00       11.35   0   0      0.10      0.00       0.0    3.46  19   509  45    545.0   1017.0   11.60
   1   3  -3        0.00       11.35   0   0     17.11      0.00       0.0   -0.56  20   510  46    534.0   1160.0   12.30
   2   4  -3        0.00       11.35   0   0     12.33      0.00       0.0    2.76  21   522  49    439.0   1301.0   15.52
   3   4  -3        0.00       11.35   0   0      6.33      0.00       0.0   -2.26  22   523  50    428.0   1451.0   17.46
   1   2  -2        0.00       11.35   0   0      5.23      0.00       0.0   -0.53  23   653  58    696.0   1161.0    8.66
   4   4  -2        0.00       11.35   0   0     12.74      0.00       0.0    0.36  24   678  62    499.0   1597.0   18.45
   5   4  -2        0.00      -11.35   0   0     51.35      0.00       0.0   -7.11  25   679  63    493.0   1758.0   21.24
   4   5  -2        0.00      -11.35   0   0     20.23      0.00       0.0    7.29  26   688  64    401.0   1597.0   19.95
   4   3  -1        0.00       11.35   0   0      5.42      0.00       0.0    1.06  27   829  69    666.0   1593.0   16.08
   4   2   0        0.00       11.35   0   0      7.15      0.00       0.0   -0.29  28   982  72    831.0   1590.0   14.40
   6   4   0        0.00       11.35   0   0     12.39      0.00       0.0    3.41  29  1008  74    637.0   1909.0   22.52
  -4  -2   2        0.00       11.35   0   0     11.27      0.00       0.0    6.02  30  1251  84   1396.0    446.0   16.46
  -5  -1   2        0.00      -11.35   0   0     27.56      0.00       0.0   -7.37  31  1262  87   1377.0    282.0   19.45
  -5  -2   3        0.00       11.35   0   0     20.63      0.00       0.0    0.87  32  1404  92   1523.0    276.0   21.12
  -3  -2   3        0.00       11.35   0   0     15.17      0.00       0.0   -1.84  33  1406  94   1483.0    591.0   15.17
  -4  -3   4        0.00       11.35   0   0     20.86      0.00       0.0    4.83  34  1536 102   1663.0    431.0   20.53
  -2  -3   4        0.00       11.35   0   0     16.39      0.00       0.0    4.58  35  1538 104   1623.0    737.0   15.92
  -1  -3   4        0.00       11.35   0   0     20.28      0.00       0.0    5.78  36  1539 105   1605.0    884.0   14.40
  -4  -2   4        0.00       11.35   0   0     16.17      0.00       0.0   -5.05  37  1546 106   1617.0    428.0   19.86
  -3  -2   4        0.00       11.35   0   0     13.76      0.00       0.0   -6.01  38  1547 107   1593.0    583.0   17.17
  -1  -2   4        0.00       11.35   0   0      5.27      0.00       0.0   -5.13  39  1549 109   1547.0    879.0   13.12
   2  -2   4        0.00       11.35   0   0      8.08      0.00       0.0    4.63  40  1552 112   1493.0   1310.0   13.28
   6   1   4        0.00       11.35   0   0     10.16      0.00       0.0   -6.81  41  1589 116   1269.0   1907.0   21.47
  -4  -3   5        0.00       11.35   0   0     10.00      0.00       0.0    1.28  42  1659 117   1776.0    419.0   22.51
  -4  -2   5        0.00      -11.35   0   0     28.25      0.00       0.0   -7.44  43  1669 123   1735.0    416.0   21.89
   4  -1   5        0.00       11.35   0   0      8.82      0.00       0.0   -1.66  44  1687 128   1507.0   1602.0   17.91
   5  -1   5        0.00       11.35   0   0      9.43      0.00       0.0    6.16  45  1688 129   1481.0   1760.0   20.40
  -2  -4   6        0.00       11.35   0   0     20.30      0.00       0.0    5.70  46  1755 131   1899.0    727.0   21.65
  -1  -4   6        0.00       11.35   0   0     16.35      0.00       0.0    6.42  47  1756 132   1878.0    878.0   20.41
  -3  -3   6        0.00       11.35   0   0     26.61      0.00       0.0   -1.80  48  1761 133   1867.0    568.0   22.38
  -2  -3   6        0.00       11.35   0   0      4.09      0.00       0.0   -1.90  49  1762 134   1841.0    723.0   20.50
   0  -3   6        0.00       11.35   0   0      3.86      0.00       0.0   -0.05  50  1764 136   1795.0   1022.0   18.33
   2  -3   6        0.00       11.35   0   0      8.80      0.00       0.0    4.84  51  1766 138   1759.0   1317.0   18.78
   1  -2   6        0.00       11.35   0   0     15.35      0.00       0.0   -6.89  52  1773 139   1724.0   1162.0   17.05
   2  -2   6        0.00       11.35   0   0     13.76      0.00       0.0   -4.12  53  1774 140   1704.0   1310.0   17.57
   4  -2   6        0.00       11.35   0   0      0.31      0.00       0.0    4.42  54  1776 142   1666.0   1613.0   20.52
   4  -1   6        0.00       11.35   0   0      3.41      0.00       0.0   -5.72  55  1784 143   1620.0   1604.0   19.66
   1  -4   7        0.00       11.35   0   0     20.75      0.00       0.0    6.76  56  1836 146   1950.0   1175.0   21.95
  -1  -3   7        0.00       11.35   0   0     10.11      0.00       0.0   -3.19  57  1838 147   1933.0    868.0   21.62
   0  -3   7        0.00       11.35   0   0     14.94      0.00       0.0   -2.19  58  1839 148   1909.0   1018.0   20.82
   1  -3   7        0.00       11.35   0   0     17.08      0.00       0.0   -0.53  59  1840 149   1888.0   1168.0   20.62
   2  -3   7        0.00       11.35   0   0     31.79      0.00       0.0    1.84  60  1841 150   1869.0   1318.0   21.02
   3  -3   7        0.00       11.35   0   0      4.54      0.00       0.0    4.96  61  1842 151   1852.0   1471.0   22.01
   2  -2   8        0.00      -11.35   0   0      0.09      0.00       0.0   -7.47  62  1889 155   1940.0   1312.0   22.41
    
   0   0   0     1301.83        4.51   0   1      0.00     36.08       0.0    0.00  32     0   0    853.7   1162.5    5.37
   0   0   0     2730.31       10.23   0   1      0.00     52.25       0.0    0.00  33     0   0   1412.2    285.5   19.71
   0   0   0     6183.45       27.04   0  -1      0.00     78.63       0.0    0.00  43     0   0   2030.7   1013.0   23.38
   0   0   0     5372.22       24.40   0   1      0.00     73.30       0.0    0.00  44     0   0   1985.3   1318.3   23.35
   0   0   0      646.40        5.14   0   1      0.00     25.42       0.0    0.00  60     0   0   1389.9    110.8   22.90
   0   0   0     1407.11       10.75   0   2      0.00     37.51       0.0    0.00  66     0   0    177.1   1152.1   20.18
   0   0   0     1118.56        9.47   0   1      0.00     33.44       0.0    0.00  69     0   0    405.7    254.2   22.97
   0   0   0     1162.31        7.83   0   1      0.00     34.09       0.0    0.00  74     0   0   1640.9    261.7   22.84
   0   0   0      902.38        8.68   0  -1      0.00     30.04       0.0    0.00  75     0   0   1712.8   1768.1   23.53
   0   0   0     1352.63       12.09   0   1      0.00     36.78       0.0    0.00  79     0   0    138.7    559.8   23.22
   0   0   0      837.39        8.44   0   1      0.00     28.94       0.0    0.00  95     0   0   1859.4   1027.3   19.74
   0   0   0      910.51       11.35   0  -1      0.00     30.17       0.0    0.00 105     0   0     28.2    858.0   23.43

 SOL,ROT,NODES:   2   890911.00   155  POLAR_ANGLES:   94.00   54.00    2.00
 R=SUM[!FO-FC!]/SUM[FO]:    0.1251 SKC, BO:       0.4498  0.00
 NREF,INPUT_SK,SFJ2,SKC:    72      -1.0000     95552.6016       0.3470
 N_NODES,N_LLEGITS,N_INDEXATS,N_FEBLES:       155       105        93        62
 DIST_MITJANA,SDV (PIXELS):   1.770-NaN    
 GIR_MITJA,SDV (GRAUS):   0.649   4.456
------------------------------------------------------------------------------

 SOL,ROT,NODES:   3   852534.00   155  POLAR_ANGLES:   94.00   55.00    2.00
    -0.00517    -0.57427     0.81865
     0.99835    -0.04975    -0.02859
     0.05714     0.81716     0.57358

     H=    0.9997h    0.0000k    0.0010l 
     K=   -0.0049h    0.9998k    0.0174l 
     L=    0.0017h   -0.0176k    1.0001l 
    
   H   K   L      FO^2      SDV(FO^2) DUM CODI   FMODEL     FO       RODIST   PHI  PIC             cXPIX    cYPIX  2-THETA
   1   5  -4    28069.78       45.59   0 -12    140.70    167.54       2.2    5.08   1   386  33    277.0   1157.0   18.04
  -2   3  -4    19361.96       30.64   0 -11    113.82    139.15       1.0   -0.41   2   365  23    482.0    731.0   14.81
  -4   2  -3    11047.50       18.66   0 -10     91.14    105.11       1.0    0.74   3   494  40    667.0    439.0   16.39
   0   2  -2    32482.53       30.12   0 -33    160.79    180.23       1.0    6.39   4   652  56    707.0   1019.0    7.74
   5   3   0    27829.81       27.30   0 -31    187.96    166.82       1.4    4.50   5   995  70    734.0   1745.0   18.45
  -2   1  -2     8114.58       12.39   0 -12     71.68     90.08       0.0   -2.35   6   638  55    806.0    742.0    8.70
  -4   1  -2     7991.05       11.76   0 -13     82.14     89.39       1.4   -1.35   7   636  53    833.0    446.0   14.65
  -5   1  -2     3871.81        7.55   0  -6     63.86     62.22       0.0   -5.23   8   635  52    852.0    290.0   17.94
   6   2   2      820.10        1.48   0  -6     23.26     28.64       2.2   -1.73   9  1309  87    991.0   1904.0   20.71
  -2  -1   1    10460.33       12.99   0 -18     83.52    102.28       1.0   -0.47  10  1105  75   1209.0    743.0    8.23
  -3  -1   1     6159.68       10.42   0  -9     62.78     78.48       1.0   -1.64  11  1104  74   1226.0    598.0   11.45
   4   0   3     3903.82        8.98   0  -6     53.14     62.48       0.0   -1.86  12  1437  96   1247.0   1593.0   14.70
   1  -1   2     4552.22        9.88   0  -7     52.99     67.47       0.0    1.71  13  1268  85   1255.0   1164.0    6.62
   3  -1   3     5122.89      -11.43   0  -7     60.38     71.57       1.0    7.28  14  1424  95   1317.0   1450.0   12.52
  -2  -2   3    13849.67       23.15   0 -10     92.39    117.68       1.0   -0.53  15  1407  91   1463.0    738.0   12.69
  -3   1  -2     2449.74        6.56   0   1     43.96     49.49       0.9   -0.63  16   637  54    818.4    596.2   11.52
  -4  -2   3     9545.47       20.03   0   1     90.46     97.70       1.5    0.05  17  1405  89   1504.4    435.6   18.07
   3  -2   5     4557.15       17.73   0   1     76.16     67.51       2.1    4.88  19  1676 124   1576.1   1457.1   16.77
   0   4  -4     9890.71       23.89   0   1     90.75     99.45       1.4    2.51  20   376  30    377.1   1015.0   15.52
  -3   3  -4     7529.58       19.79   0   1     85.33     86.77       0.6    0.43  21   364  22    489.8    582.5   16.57
   0  -3   5     7582.95       21.23   0   1     82.54     87.08       0.8    4.17  22  1663 116   1688.3   1024.2   15.93
   3   2  -1     3012.71        8.30   0   1     49.88     54.89       1.1   -2.68  23   816  65    757.4   1445.9   12.09
  -2  -3   5     6747.29       21.21   0   1     86.01     82.14       2.0    1.69  24  1661 114   1728.8    729.2   18.17
  -1  -2   3     3533.68       11.89   0   1     51.72     59.44       0.9    0.97  25  1408  92   1443.8    882.1   10.78
   0  -2   4     5058.98       16.45   0   1     67.18     71.13       1.6   -2.12  26  1550 105   1526.3   1021.5   12.18
   1  -3   5     4757.72       17.59   0   1     66.55     68.98       1.1    6.70  27  1664 117   1671.6   1169.9   15.92
  -1  -1   1     1075.38        4.05   0   1     27.78     32.79       0.8    3.90  28  1106  76   1192.9    885.2    5.37
  -1   2  -3     2678.73        9.91   0   1     46.09     51.76       1.3   -2.52  30   497  43    633.1    880.9   10.13
   2   6  -4    10309.61       29.57   0   2     80.82    101.54       1.5    6.21  31   394  36    169.0   1303.1   21.11
   1   1  -1     1286.93        4.46   0   1     27.78     35.87       0.6   -3.02  32   801  64    853.7   1162.5    5.37
   3  -1   4     2970.56       10.05   0   1     51.47     54.50       0.8   -1.88  34  1564 108   1419.4   1448.5   13.99
   2   4  -4     4091.18       15.78   0   1     66.87     63.96       2.3   -4.24  35   378  32    351.7   1308.9   17.40
   2   3  -3     3140.67       12.11   0   1     55.52     56.04       1.6   -4.39  36   511  46    519.8   1306.1   13.92
   4  -1   4     1848.34        7.75   0   1     40.30     42.99       2.1    6.29  37  1565 109   1396.9   1600.1   16.42
  -1  -3   5     3291.71       14.62   0   1     54.54     57.37       1.1    2.52  38  1662 115   1707.2    878.0   16.70
   5   5  -2     3184.37       13.41   0   1     59.54     56.43       2.7    1.88  39   689  63    395.0   1759.8   22.56
  -4   3  -4     1062.26        7.39   0  -1     68.35     32.59       1.0    0.31  40   363  21    499.1    428.0   18.83
   0  -4   7     6228.92       24.24   0   1     83.85     78.92       0.5    6.02  41  1835 144   1968.6   1023.8   22.08
   3   6  -4     3576.38       17.75   0   1     70.41     59.80       2.4    2.64  45   395  37    158.3   1457.7   22.57
  -6   0   0      441.87        1.82   0   1     21.13     21.02       1.9   -1.04  46   948  68   1118.2    122.3   21.27
   0  -2   3     1126.72        6.30   0   1     27.12     33.57       0.9    3.86  47  1409  93   1427.1   1025.1    9.83
  -2  -2   2     1256.72       -6.27   0   1     37.02     35.45       0.6    7.36  48  1253  82   1365.3    743.4   10.75
   1  -2   5     2201.32       11.34   0   1     43.22     46.92       1.5   -3.25  49  1674 122   1613.0   1162.5   14.57
   2   0   1      218.79        1.17   0   1     16.35     14.79       1.0    6.86  50  1122  77   1083.0   1302.7    6.97
   1  -3   6     2551.01       13.78   0   1     49.40     50.51       0.9    2.98  51  1765 136   1775.8   1168.1   18.20
   6   0   5     1327.00        6.43   0   1     37.44     36.43       2.3    3.67  52  1699 129   1405.8   1916.2   22.62
   3   0   2      353.12        2.09   0   1     11.05     18.79       0.2   -2.23  53  1282  86   1164.8   1444.9   10.79
   3  -2   7     1809.05       13.78   0   1     48.09     42.53       1.8   -2.16  54  1848 152   1797.6   1460.2   20.88
   5   2   1      323.28        1.84   0   1     19.76     17.98       1.3    3.24  55  1150  78    900.9   1742.7   17.38
   4   5  -3     2069.15       12.01   0   1     53.59     45.49       2.3    0.08  57   534  51    325.6   1606.8   21.33
  -3  -3   4     1687.74        9.81   0   1     44.76     41.08       1.3    5.30  58  1537  98   1643.7    585.9   18.06
   2  -2   5     1136.08        8.50   0   1     39.89     33.71       1.2    0.23  59  1675 123   1594.1   1308.3   15.30
   2  -2   7     1621.07       13.33   0   1     44.74     40.26       1.9   -5.23  61  1847 151   1818.4   1308.2   19.92
  -2   5  -6     2220.37       14.18   0   1     52.96     47.12       1.9   -2.83  62   153   2    131.0    714.7   22.08
   3   5  -4     1016.68        9.00   0   1     41.18     31.89       2.2   -2.23  63   388  35    253.0   1458.9   20.80
  -1  -3   6     1785.50       11.43   0   1     42.62     42.26       2.0   -0.32  64  1763 134   1816.9    872.0   19.13
   2   3  -2      402.01        4.09   0   1     19.36     20.05       1.0    5.89  65   665  59    604.0   1300.1   12.17
  -4   4  -5      813.35        9.08   0   1     37.20     28.52       1.2   -0.86  67   249   5    325.3    416.0   21.68
  -2  -2   4      613.78        7.35   0   1     29.43     24.77       1.8   -5.04  68  1548 103   1568.9    731.2   14.88
   0   4  -5     1575.67       10.41   0   1     13.26     39.69       8.7   -4.84  70   253   9    285.0   1008.9   17.60
   4  -2   7     1323.05        9.36   0   1     38.22     36.37       2.2    1.79  71  1849 153   1777.2   1616.8   22.37
  -1   5  -6     1722.49       12.08   0   1     41.93     41.50       2.3   -3.96  72   154   3    121.0    866.1   21.48
  -1   3  -4      689.79        6.14   0   1     26.10     26.26       1.5   -2.14  73   366  24    469.7    876.9   13.83
  -1   4  -5     1344.27        9.91   0   1     36.30     36.66       1.5   -2.81  76   252   8    299.8    871.9   17.62
   5   4  -1      751.02        5.37   0   1     32.30     27.40       2.3    3.43  77   842  67    566.1   1750.3   20.23
   6   3   1      384.15        2.62   0   1     18.52     19.60       1.7    5.41  78  1163  79    803.3   1904.3   21.28
  -5   3  -4      738.15        5.64   0   1     28.21     27.17       1.1   -0.88  80   362  20    508.2    268.7   21.44
   5  -1   6      913.21        7.01   0   1     32.22     30.22       1.3    1.33  81  1785 143   1593.9   1762.5   21.83
   0  -1   2      393.27        3.14   0   1     18.07     19.83       0.5   -5.17  82  1267  84   1271.6   1022.8    6.08
  -5   2  -3      393.82        3.46   0   1     25.14     19.84       0.3   -1.06  83   493  39    679.1    280.7   19.38
   3  -2   6      572.92        7.49   0   1     31.05     23.94       1.7    0.60  84  1775 140   1683.5   1458.2   18.73
   3   5  -3      863.17        7.35   0   1     32.03     29.38       2.0    5.16  85   533  50    335.4   1450.2   19.16
   3   3  -2      283.58        3.23   0   1     19.93     16.84       1.4   -0.95  87   666  60    594.0   1447.9   14.53
  -5  -1   1      214.16        2.10   0   1     15.08     14.63       1.7    3.17  88  1102  72   1256.3    288.9   18.32
   0  -2   5     1009.85        7.60   0   1    129.50     31.78       1.2   -5.67  89  1673 121   1634.2   1017.8   14.69
   2   5  -4      982.93        8.19   0   1     30.55     31.35       1.9    1.73  90   387  34    265.9   1305.5   19.14
   5   0   4      224.25        2.52   0   1     15.92     14.97       1.0    0.50  91  1577 110   1327.0   1748.8   18.64
  -3  -2   2      240.44        2.86   0   1     13.55     15.51       1.8    6.49  93  1252  81   1381.3    596.7   13.46
  -2   2  -3      288.10        3.22   0   1     16.87     16.97       0.9   -0.15  94   496  42    645.1    737.2   11.53
  -4  -1   1      185.63        1.92   0   1     16.20     13.62       1.5   -0.29  96  1103  73   1243.2    446.5   14.86
   1  -2   4      364.91        4.10   0   1     19.62     19.10       1.4    1.08  97  1551 106   1508.5   1164.7   12.23
   2  -1   3      268.89        2.78   0   1     21.17     16.40       0.6   -1.56  99  1423  94   1335.5   1303.7   10.19
   0   6  -5      744.33        9.67   0   1     30.15     27.28       2.1    4.70 100   266  18    106.5   1006.5   21.50
  -2   4  -4      414.62        5.33   0   1     19.42     20.36       0.9    6.41 101   374  28    392.5    722.7   16.71
  -1   4  -4      456.81        5.45   0   1     18.89     21.37       0.9    4.84 102   375  29    386.2    869.3   15.73
  -6   2  -3      172.08        2.17   0   1     16.58     13.12       0.9   -4.74 103   492  38    699.3    113.2   22.55
  -3  -3   5      355.09        4.98   0   1     22.06     18.84       1.6    1.63 104  1660 113   1752.0    576.8   20.15
    
  -3   4  -6        0.00      -11.22   0   0      4.22      0.00       0.0   -7.39   1   147   1    228.0    570.0   21.48
   0   5  -6        0.00       11.22   0   0     29.15      0.00       0.0   -5.65   2   155   4    110.0   1015.0   21.43
  -3   4  -5        0.00       11.22   0   0     22.33      0.00       0.0   -0.77   3   250   6    319.0    571.0   19.78
  -2   4  -5        0.00       11.22   0   0     18.79      0.00       0.0   -1.44   4   251   7    311.0    722.0   18.39
   1   4  -5        0.00      -11.22   0   0     38.39      0.00       0.0   -7.50   5   254  10    273.0   1165.0   18.16
  -3   5  -5        0.00       11.22   0   0     21.41      0.00       0.0    4.30   6   257  11    224.0    560.0   21.66
  -2   5  -5        0.00       11.22   0   0     18.74      0.00       0.0    3.68   7   258  12    219.0    713.0   20.32
  -1   5  -5        0.00       11.22   0   0      4.14      0.00       0.0    2.43   8   259  13    213.0    863.0   19.54
   0   5  -5        0.00       11.22   0   0      0.51      0.00       0.0    0.56   9   260  14    204.0   1011.0   19.40
   1   5  -5        0.00       11.22   0   0     27.68      0.00       0.0   -1.90  10   261  15    192.0   1160.0   19.90
   2   5  -5        0.00       11.22   0   0     60.87      0.00       0.0   -4.91  11   262  16    177.0   1311.0   21.00
  -1   6  -5        0.00       11.22   0   0      6.06      0.00       0.0    6.39  12   265  17    114.0    855.0   21.67
   1   6  -5        0.00       11.22   0   0     15.02      0.00       0.0    2.47  13   267  19     98.0   1156.0   21.86
   0   3  -4        0.00       11.22   0   0      0.98      0.00       0.0   -4.70  14   367  25    458.0   1020.0   13.66
  -4   4  -4        0.00      -11.22   0   0      6.21      0.00       0.0    7.13  15   372  26    401.0    417.0   20.48
  -3   4  -4        0.00      -11.22   0   0     22.67      0.00       0.0    7.19  16   373  27    398.0    572.0   18.34
   1   4  -4        0.00       11.22   0   0      1.12      0.00       0.0   -0.53  17   377  31    367.0   1160.0   16.07
  -3   2  -3        0.00       11.22   0   0      6.14      0.00       0.0    0.98  18   495  41    656.0    590.0   13.72
   0   3  -3        0.00       11.22   0   0      0.10      0.00       0.0    4.46  19   509  44    545.0   1017.0   11.60
   1   3  -3        0.00       11.22   0   0     17.11      0.00       0.0    0.45  20   510  45    534.0   1160.0   12.30
   2   4  -3        0.00       11.22   0   0     12.33      0.00       0.0    3.78  21   522  47    439.0   1301.0   15.52
   3   4  -3        0.00       11.22   0   0      6.33      0.00       0.0   -1.23  22   523  48    428.0   1451.0   17.46
   4   4  -3        0.00       11.22   0   0     35.78      0.00       0.0   -6.94  23   524  49    415.0   1606.0   19.87
   1   2  -2        0.00       11.22   0   0      5.23      0.00       0.0    0.48  24   653  57    696.0   1161.0    8.66
   2   2  -2        0.00       11.22   0   0     37.02      0.00       0.0   -6.48  25   654  58    683.0   1304.0   10.73
   4   4  -2        0.00       11.22   0   0     12.74      0.00       0.0    1.40  26   678  61    499.0   1597.0   18.45
   5   4  -2        0.00       11.22   0   0     51.35      0.00       0.0   -6.06  27   679  62    493.0   1758.0   21.24
   4   3  -1        0.00       11.22   0   0      5.42      0.00       0.0    2.12  28   829  66    666.0   1592.0   16.08
   4   2   0        0.00       11.22   0   0      7.15      0.00       0.0    0.81  29   982  69    831.0   1590.0   14.40
   6   4   0        0.00       11.22   0   0     12.39      0.00       0.0    4.49  30  1008  71    637.0   1909.0   22.52
  -4  -2   2        0.00      -11.22   0   0     11.27      0.00       0.0    7.07  31  1251  80   1396.0    446.0   16.46
  -5  -1   2        0.00       11.22   0   0     27.56      0.00       0.0   -6.30  32  1262  83   1377.0    282.0   19.45
  -5  -2   3        0.00       11.22   0   0     20.63      0.00       0.0    1.93  33  1404  88   1523.0    276.0   21.12
  -3  -2   3        0.00       11.22   0   0     15.17      0.00       0.0   -0.80  34  1406  90   1483.0    591.0   15.17
  -4  -3   4        0.00       11.22   0   0     20.86      0.00       0.0    5.86  35  1536  97   1663.0    431.0   20.53
  -2  -3   4        0.00       11.22   0   0     16.39      0.00       0.0    5.59  36  1538  99   1623.0    737.0   15.92
  -1  -3   4        0.00       11.22   0   0     20.28      0.00       0.0    6.79  37  1539 100   1605.0    884.0   14.40
  -4  -2   4        0.00       11.22   0   0     16.17      0.00       0.0   -4.02  38  1546 101   1617.0    428.0   19.86
  -3  -2   4        0.00       11.22   0   0     13.76      0.00       0.0   -4.98  39  1547 102   1593.0    583.0   17.17
  -1  -2   4        0.00       11.22   0   0      5.27      0.00       0.0   -4.12  40  1549 104   1547.0    879.0   13.12
   2  -2   4        0.00       11.22   0   0      8.08      0.00       0.0    5.60  41  1552 107   1493.0   1310.0   13.28
   6   1   4        0.00       11.22   0   0     10.16      0.00       0.0   -5.93  42  1589 111   1270.0   1907.0   21.47
  -4  -3   5        0.00       11.22   0   0     10.00      0.00       0.0    2.30  43  1659 112   1776.0    419.0   22.51
  -4  -2   5        0.00       11.22   0   0     28.25      0.00       0.0   -6.41  44  1669 118   1735.0    416.0   21.89
  -3  -2   5        0.00      -11.22   0   0     25.83      0.00       0.0   -7.41  45  1670 119   1708.0    574.0   19.37
  -1  -2   5        0.00      -11.22   0   0     67.48      0.00       0.0   -7.11  46  1672 120   1656.0    874.0   15.60
   3  -1   5        0.00       11.22   0   0     53.42      0.00       0.0   -6.77  47  1686 125   1529.0   1450.0   15.84
   4  -1   5        0.00       11.22   0   0      8.82      0.00       0.0   -0.71  48  1687 126   1507.0   1602.0   17.91
   5  -1   5        0.00      -11.22   0   0      9.43      0.00       0.0    7.10  49  1688 127   1482.0   1760.0   20.40
   5   0   5        0.00       11.22   0   0    101.66      0.00       0.0   -6.56  50  1698 128   1447.0   1751.0   19.86
  -2  -4   6        0.00       11.22   0   0     20.30      0.00       0.0    6.71  51  1755 130   1899.0    727.0   21.65
  -1  -4   6        0.00      -11.22   0   0     16.35      0.00       0.0    7.43  52  1756 131   1878.0    878.0   20.41
  -3  -3   6        0.00       11.22   0   0     26.61      0.00       0.0   -0.78  53  1761 132   1867.0    568.0   22.38
  -2  -3   6        0.00       11.22   0   0      4.09      0.00       0.0   -0.89  54  1762 133   1841.0    723.0   20.50
   0  -3   6        0.00       11.22   0   0      3.86      0.00       0.0    0.95  55  1764 135   1795.0   1022.0   18.33
   2  -3   6        0.00       11.22   0   0      8.80      0.00       0.0    5.82  56  1766 137   1759.0   1317.0   18.78
   1  -2   6        0.00       11.22   0   0     15.35      0.00       0.0   -5.90  57  1773 138   1724.0   1162.0   17.05
   2  -2   6        0.00       11.22   0   0     13.76      0.00       0.0   -3.13  58  1774 139   1704.0   1309.0   17.57
   4  -2   6        0.00       11.22   0   0      0.31      0.00       0.0    5.39  59  1776 141   1666.0   1613.0   20.52
   4  -1   6        0.00       11.22   0   0      3.41      0.00       0.0   -4.75  60  1784 142   1620.0   1604.0   19.66
  -1  -3   7        0.00       11.22   0   0     10.11      0.00       0.0   -2.18  61  1838 145   1933.0    868.0   21.62
   0  -3   7        0.00       11.22   0   0     14.94      0.00       0.0   -1.19  62  1839 146   1909.0   1018.0   20.82
   1  -3   7        0.00       11.22   0   0     17.08      0.00       0.0    0.46  63  1840 147   1888.0   1168.0   20.62
   2  -3   7        0.00       11.22   0   0     31.79      0.00       0.0    2.82  64  1841 148   1869.0   1318.0   21.02
   3  -3   7        0.00       11.22   0   0      4.54      0.00       0.0    5.94  65  1842 149   1852.0   1471.0   22.01
   1  -2   7        0.00      -11.22   0   0     38.31      0.00       0.0   -7.47  66  1846 150   1841.0   1161.0   19.59
   4  -1   7        0.00      -11.22   0   0     52.92      0.00       0.0   -7.14  67  1856 154   1738.0   1608.0   21.62
   2  -2   8        0.00       11.22   0   0      0.09      0.00       0.0   -6.48  68  1889 155   1940.0   1312.0   22.41
    
   0   0   0     3401.33        8.74   0   1      0.00     58.32       0.0    0.00  18     0   0    765.0   1299.8    9.22
   0   0   0     2871.91       10.05   0   1      0.00     53.59       0.0    0.00  29     0   0   1412.8   1167.3   10.10
   0   0   0     2697.79       10.11   0   1      0.00     51.94       0.0    0.00  33     0   0   1412.2    285.5   19.71
   0   0   0      688.69        3.07   0   1      0.00     26.24       0.0    0.00  42     0   0    865.8   1021.4    3.88
   0   0   0     6109.80       26.72   0  -1      0.00     78.17       0.0    0.00  43     0   0   2030.7   1013.0   23.38
   0   0   0     5308.23       24.10   0   1      0.00     72.86       0.0    0.00  44     0   0   1985.3   1318.3   23.35
   0   0   0      864.61        6.47   0   1      0.00     29.40       0.0    0.00  56     0   0    504.3   1444.9   16.01
   0   0   0      638.70        5.08   0   1      0.00     25.27       0.0    0.00  60     0   0   1389.9    110.8   22.90
   0   0   0     1390.34       10.63   0   2      0.00     37.29       0.0    0.00  66     0   0    177.1   1152.1   20.18
   0   0   0     1105.24        9.35   0   1      0.00     33.25       0.0    0.00  69     0   0    405.7    254.2   22.97
   0   0   0     1148.47        7.74   0   1      0.00     33.89       0.0    0.00  74     0   0   1640.9    261.7   22.84
   0   0   0      891.64        8.58   0  -1      0.00     29.86       0.0    0.00  75     0   0   1712.8   1768.1   23.53
   0   0   0     1336.52       11.95   0   1      0.00     36.56       0.0    0.00  79     0   0    138.7    559.8   23.22
   0   0   0      409.02        4.27   0   1      0.00     20.22       0.0    0.00  86     0   0    553.1    874.0   11.97
   0   0   0      458.55        5.04   0   1      0.00     21.41       0.0    0.00  92     0   0    447.7   1155.9   14.23
   0   0   0      827.41        8.34   0   1      0.00     28.76       0.0    0.00  95     0   0   1859.4   1027.3   19.74
   0   0   0      170.83        1.88   0   1      0.00     13.07       0.0    0.00  98     0   0   1261.1    121.8   21.83
   0   0   0      899.66       11.22   0  -1      0.00     29.99       0.0    0.00 105     0   0     28.2    858.0   23.43

 SOL,ROT,NODES:   3   852534.00   155  POLAR_ANGLES:   94.00   55.00    2.00
 R=SUM[!FO-FC!]/SUM[FO]:    0.1343 SKC, BO:       0.4471  0.00
 NREF,INPUT_SK,SFJ2,SKC:    70      -1.0000     88106.9453       0.3415
 N_NODES,N_LLEGITS,N_INDEXATS,N_FEBLES:       155       105        87        68
 DIST_MITJANA,SDV (PIXELS):   1.758   0.796
 GIR_MITJA,SDV (GRAUS):   0.974   3.946
------------------------------------------------------------------------------

 SOL,ROT,NODES:   4   855234.00   153  POLAR_ANGLES:   94.00   52.00    2.67
     0.00351    -0.61674     0.78716
     0.99848    -0.04111    -0.03666
     0.05497     0.78609     0.61566

     H=    0.9994h   -0.0056k    0.0056l 
     K=    0.0187h    0.9983k   -0.0340l 
     L=   -0.0150h    0.0343k    1.0009l 
    
   H   K   L      FO^2      SDV(FO^2) DUM CODI   FMODEL     FO       RODIST   PHI  PIC             cXPIX    cYPIX  2-THETA
   1   5  -4    26441.45       42.94   0 -12    140.70    162.61       7.6    2.07   1   386  30    277.0   1157.0   18.04
  -2   3  -4    18269.44       28.91   0 -11    113.82    135.16       7.2   -3.33   2   365  19    482.0    731.0   14.81
  -4   2  -3    10420.21       17.60   0 -10     91.14    102.08       8.9   -2.05   3   494  38    667.0    439.0   16.39
   0   2  -2    30585.67       28.36   0 -33    160.79    174.89       4.1    3.40   4   652  59    707.0   1019.0    7.74
   5   3   0    26219.41       25.72   0 -31    187.96    161.92      10.2    1.27   5   995  74    734.0   1745.0   18.45
  -2   1  -2     7660.66       11.69   0 -12     71.68     87.53       3.6   -5.13   6   638  57    806.0    742.0    8.70
  -4   1  -2     7541.10       11.10   0 -13     82.14     86.84       8.5   -3.90   7   636  55    833.0    446.0   14.65
  -5   1  -2     3656.55       -7.13   0  -6     63.86     60.47      10.2   -7.42   8   635  54    852.0    290.0   17.94
  -2  -1   1     9871.37       12.26   0 -18     83.52     99.35       3.2   -3.69  10  1105  80   1209.0    743.0    8.23
  -3  -1   1     5815.49        9.84   0  -9     62.78     76.26       4.5   -4.98  11  1104  79   1226.0    598.0   11.45
   4   0   3     3684.59        8.47   0  -6     53.14     60.70       6.3   -4.46  12  1437 101   1247.0   1593.0   14.70
   1  -1   2     4292.61        9.32   0  -7     52.99     65.52       2.8   -1.21  13  1268  90   1255.0   1164.0    6.62
   3  -1   3     4822.55       10.76   0  -7     60.38     69.44       6.7    4.36  14  1424 100   1317.0   1450.0   12.52
  -2  -2   3    13069.51       21.84   0 -10     92.39    114.32       5.0   -3.63  15  1407  95   1463.0    738.0   12.69
  -3   1  -2     2311.48        6.19   0   1     43.96     48.08       6.1   -3.33  16   637  56    818.4    596.2   11.52
  -4  -2   3     9006.31       18.90   0   1     90.46     94.90       8.2   -3.12  17  1405  93   1504.4    435.6   18.07
   2   2  -1     3212.02        8.25   0   1     54.48     56.67       5.9    5.16  18   815  68    765.0   1299.8    9.22
   3  -2   5     4293.12       16.70   0   1     76.16     65.52       8.5    1.95  19  1676 126   1576.1   1457.1   16.77
   0   4  -4     9324.42       22.53   0   1     90.75     96.56       7.1   -0.48  20   376  25    377.1   1015.0   15.52
  -3   3  -4     7102.84       18.67   0   1     85.33     84.28       7.3   -2.46  21   364  18    489.8    582.5   16.57
   0  -3   5     7145.11       20.00   0   1     82.54     84.53       7.2    1.17  22  1663 121   1688.3   1024.2   15.93
   3   2  -1     2845.28        7.83   0   1     49.88     53.34       6.0   -5.96  23   816  69    757.4   1445.9   12.09
  -2  -3   5     6362.64       20.01   0   1     86.01     79.77       7.3   -1.36  24  1661 119   1728.8    729.2   18.17
  -1  -2   3     3332.98       11.21   0   1     51.72     57.73       3.6   -2.07  25  1408  96   1443.8    882.1   10.78
   0  -2   4     4776.19       15.53   0   1     67.18     69.11       4.6   -5.12  26  1550 109   1526.3   1021.5   12.18
   1  -3   5     4479.48       16.57   0   1     66.55     66.93       7.3    3.72  27  1664 122   1671.6   1169.9   15.92
  -1  -1   1     1013.37        3.82   0   1     27.78     31.83       2.2    0.82  28  1106  81   1192.9    885.2    5.37
   1  -2   3     2712.23        9.49   0   1     46.09     52.08       4.8    5.27  29  1410  98   1412.8   1167.3   10.10
   2   6  -4     9708.04       27.85   0   2     80.82     98.53      10.2    3.19  31   394  34    169.0   1303.1   21.11
  -5  -2   2     2548.78        9.55   0   1     55.71     50.49      11.7    5.94  33  1250  85   1412.2    285.5   19.71
   3  -1   4     2804.06        9.49   0   1     51.47     52.95       6.6   -4.70  34  1564 112   1419.4   1448.5   13.99
   2   5  -3     3863.18       14.90   0   1     31.62     62.15       3.9    6.56  35   532  50    351.7   1308.9   17.40
   2   3  -3     2967.48      -11.45   0   1     55.52     54.47       6.4   -7.50  36   511  46    519.8   1306.1   13.92
   4  -1   4     1740.52        7.30   0   1     40.30     41.72       9.1    3.39  37  1565 113   1396.9   1600.1   16.42
  -1  -3   5     3103.25       13.78   0   1     54.54     55.71       7.3   -0.51  38  1662 120   1707.2    878.0   16.70
  -4   3  -4     1002.09        6.97   0  -1     68.35     31.66      10.8   -2.54  40   363  17    499.1    428.0   18.83
   0  -4   7     5865.86       22.83   0   1     83.85     76.59      10.8    3.02  41  1835 144   1968.6   1023.8   22.08
   0   1  -1      650.42        2.90   0   1     25.40     25.50       2.6    5.33  42   800  67    865.8   1021.4    3.88
   3   6  -4     3371.49       16.73   0   1     70.41     58.06      10.7   -0.41  45   395  35    158.3   1457.7   22.57
  -6   0   0      417.36        1.72   0   1     21.13     20.43       5.2   -5.60  46   948  72   1118.2    122.3   21.27
   0  -2   3     1061.76        5.93   0   1     27.12     32.58       4.1    0.86  47  1409  97   1427.1   1025.1    9.83
  -2  -2   2     1182.95        5.90   0   1     37.02     34.39       5.5    4.32  48  1253  88   1365.3    743.4   10.75
   1  -2   5     2078.95       10.71   0   1     43.22     45.60       5.9   -6.21  49  1674 124   1613.0   1162.5   14.57
   2   0   1      206.01        1.11   0   1     16.35     14.35       4.0    4.12  50  1122  82   1083.0   1302.7    6.97
   1  -3   6     2404.60       12.99   0   1     49.40     49.04       8.4    0.00  51  1765 137   1775.8   1168.1   18.20
   3   0   2      333.31        1.97   0   1     11.05     18.26       5.5   -4.75  53  1282  91   1164.8   1444.9   10.79
   3  -2   7     1707.87       13.01   0   1     48.09     41.33       9.0   -5.07  54  1848 152   1797.6   1460.2   20.88
   5   2   1      304.71        1.73   0   1     19.76     17.46      11.2   -0.40  55  1150  83    900.9   1742.7   17.38
   3   4  -2      816.41        6.11   0   1     40.60     28.57       8.4    4.98  56   677  63    504.3   1444.9   16.01
   4   5  -3     1952.22       11.33   0   1     53.59     44.18      10.5   -3.03  57   534  52    325.6   1606.8   21.33
  -3  -3   4     1589.71        9.24   0   1     44.76     39.87       8.2    2.25  58  1537 103   1643.7    585.9   18.06
   2  -2   5     1071.77        8.02   0   1     39.89     32.74       6.6   -2.70  59  1675 125   1594.1   1308.3   15.30
  -2   5  -6     2096.65       13.39   0   1     52.96     45.79       8.8   -5.77  62   153   1    131.0    714.7   22.08
   3   5  -4      959.93        8.50   0   1     41.18     30.98       9.3   -5.32  63   388  32    253.0   1458.9   20.80
  -1  -3   6     1684.77       10.78   0   1     42.62     41.05       7.3   -3.35  64  1763 135   1816.9    872.0   19.13
   2   3  -2      378.58        3.85   0   1     19.36     19.46       6.4    2.85  65   665  61    604.0   1300.1   12.17
   1   6  -4     1313.77       10.04   0   2     37.08     36.25       9.4    6.20  66   393  33    177.1   1152.1   20.18
  -4   4  -5      767.55        8.57   0   1     37.20     27.70      10.2   -3.72  67   249   3    325.3    416.0   21.68
   0   5  -4     1485.89        9.81   0   1     36.34     38.55       8.2    4.80  70   385  29    285.0   1008.9   17.60
   4  -2   7     1247.56        8.82   0   1     38.22     35.32      11.1   -1.11  71  1849 153   1777.2   1616.8   22.37
  -1   5  -6     1627.11       11.41   0   1     41.93     40.34       9.0   -6.93  72   154   2    121.0    866.1   21.48
  -1   3  -4      651.22        5.79   0   1     26.10     25.52       5.2   -5.10  73   366  20    469.7    876.9   13.83
  -1   4  -5     1269.38        9.36   0   1     36.30     35.63       7.1   -5.77  76   252   6    299.8    871.9   17.62
   5   4  -1      707.82        5.06   0   1     32.30     26.60      11.9    0.27  77   842  71    566.1   1750.3   20.23
  -5   3  -4      696.56        5.32   0   1     28.21     26.39      11.1   -3.66  80   362  16    508.2    268.7   21.44
   5  -1   6      861.22        6.61   0   1     32.22     29.35      10.6   -1.51  81  1785 143   1593.9   1762.5   21.83
  -5   2  -3      371.63        3.27   0   1     25.14     19.28      10.1   -3.74  83   493  37    679.1    280.7   19.38
   3  -2   6      540.43        7.06   0   1     31.05     23.25       8.3   -2.32  84  1775 141   1683.5   1458.2   18.73
   3   5  -3      813.07        6.93   0   1     32.03     28.51       9.5    2.12  85   533  51    335.4   1450.2   19.16
  -1   3  -3      386.14        4.03   0   1     23.50     19.65       5.1    4.57  86   508  43    553.1    874.0   11.97
   3   3  -2      267.65        3.05   0   1     19.93     16.36       7.3   -4.10  87   666  62    594.0   1447.9   14.53
  -5  -1   1      201.86        1.98   0   1     15.08     14.21       8.3   -0.16  88  1102  77   1256.3    288.9   18.32
   2   5  -4      926.88        7.72   0   1     30.55     30.44       9.0   -1.31  90   387  31    265.9   1305.5   19.14
   5   0   4      211.53        2.38   0   1     15.92     14.54       9.4   -2.19  91  1577 114   1327.0   1748.8   18.64
   1   4  -3      433.00        4.76   0   1     18.74     20.81       6.5    5.03  92   521  47    447.7   1155.9   14.23
  -3  -2   2      226.38        2.70   0   1     13.55     15.05       7.3    3.41  93  1252  87   1381.3    596.7   13.46
  -2   2  -3      271.82        3.03   0   1     16.87     16.49       4.9   -3.05  94   496  40    645.1    737.2   11.53
   0  -4   6      781.65        7.88   0   1     31.80     27.96       9.3    5.81  95  1757 132   1859.4   1027.3   19.74
  -4  -1   1      175.18        1.81   0   1     16.20     13.24       6.4   -3.67  96  1103  78   1243.2    446.5   14.86
   1  -2   4      344.16        3.87   0   1     19.62     18.55       5.3   -1.88  97  1551 110   1508.5   1164.7   12.23
   2  -1   3      253.80        2.63   0   1     21.17     15.93       4.4   -4.42  99  1423  99   1335.5   1303.7   10.19
   0   6  -5      701.24        9.11   0   1     30.15     26.48       9.6    1.71 100   266  14    106.5   1006.5   21.50
  -2   4  -4      390.41        5.02   0   1     19.42     19.76       7.7    3.44 101   374  23    392.5    722.7   16.71
  -1   4  -4      430.34        5.14   0   1     18.89     20.74       6.8    1.86 102   375  24    386.2    869.3   15.73
  -3  -3   5      334.86        4.70   0   1     22.06     18.30       9.1   -1.44 104  1660 118   1752.0    576.8   20.15
    
  -3   4  -5        0.00       10.58   0   0     22.33      0.00       0.0   -3.68   1   250   4    313.0    580.0   19.78
  -2   4  -5        0.00       10.58   0   0     18.79      0.00       0.0   -4.37   2   251   5    307.0    731.0   18.39
  -3   5  -5        0.00       10.58   0   0     21.41      0.00       0.0    1.35   3   257   7    218.0    569.0   21.66
  -2   5  -5        0.00       10.58   0   0     18.74      0.00       0.0    0.72   4   258   8    216.0    723.0   20.32
  -1   5  -5        0.00       10.58   0   0      4.14      0.00       0.0   -0.55   5   259   9    211.0    873.0   19.54
   0   5  -5        0.00       10.58   0   0      0.51      0.00       0.0   -2.44   6   260  10    204.0   1021.0   19.40
   1   5  -5        0.00       10.58   0   0     27.68      0.00       0.0   -4.92   7   261  11    193.0   1170.0   19.90
  -2   6  -5        0.00       10.58   0   0      8.31      0.00       0.0    4.53   8   264  12    113.0    713.0   22.44
  -1   6  -5        0.00       10.58   0   0      6.06      0.00       0.0    3.40   9   265  13    112.0    866.0   21.67
   1   6  -5        0.00       10.58   0   0     15.02      0.00       0.0   -0.55  10   267  15    100.0   1167.0   21.86
  -4   4  -4        0.00       10.58   0   0      6.21      0.00       0.0    4.19  11   372  21    394.0    424.0   20.48
  -3   4  -4        0.00       10.58   0   0     22.67      0.00       0.0    4.23  12   373  22    392.0    579.0   18.34
   1   4  -4        0.00       10.58   0   0      1.12      0.00       0.0   -3.56  13   377  26    368.0   1168.0   16.07
   2   4  -4        0.00      -10.58   0   0     66.87      0.00       0.0   -7.32  14   378  27    356.0   1315.0   17.36
  -1   5  -4        0.00       10.58   0   0     64.52      0.00       0.0    6.86  15   384  28    290.0    870.0   17.85
  -6   2  -3        0.00      -10.58   0   0     16.58      0.00       0.0   -7.21  16   492  36    687.0    118.0   22.54
  -3   2  -3        0.00       10.58   0   0      6.14      0.00       0.0   -1.87  17   495  39    651.0    595.0   13.72
  -5   3  -3        0.00       10.58   0   0      5.70      0.00       0.0    6.45  18   504  41    564.0    274.0   20.69
  -2   3  -3        0.00       10.58   0   0     16.75      0.00       0.0    6.68  19   507  42    556.0    735.0   13.28
   0   3  -3        0.00       10.58   0   0      0.10      0.00       0.0    1.46  20   509  44    545.0   1022.0   11.60
   1   3  -3        0.00       10.58   0   0     17.11      0.00       0.0   -2.59  21   510  45    536.0   1166.0   12.30
   2   4  -3        0.00       10.58   0   0     12.33      0.00       0.0    0.73  22   522  48    443.0   1308.0   15.52
   3   4  -3        0.00       10.58   0   0      6.33      0.00       0.0   -4.34  23   523  49    433.0   1458.0   17.46
   3   6  -3        0.00       10.58   0   0     19.71      0.00       0.0    6.76  24   541  53    241.0   1458.0   21.02
  -6   2  -2        0.00      -10.58   0   0     12.00      0.00       0.0    7.12  25   646  58    735.0    115.0   22.26
   1   2  -2        0.00       10.58   0   0      5.23      0.00       0.0   -2.57  26   653  60    698.0   1165.0    8.66
   4   4  -2        0.00       10.58   0   0     12.74      0.00       0.0   -1.74  27   678  64    506.0   1604.0   18.45
   4   5  -2        0.00       10.58   0   0     20.23      0.00       0.0    5.28  28   688  65    408.0   1604.0   19.95
   5   5  -2        0.00       10.58   0   0     59.54      0.00       0.0   -1.26  29   689  66    406.0   1766.0   22.51
   4   3  -1        0.00       10.58   0   0      5.42      0.00       0.0   -1.06  30   829  70    673.0   1597.0   16.08
   4   2   0        0.00       10.58   0   0      7.15      0.00       0.0   -2.58  31   982  73    838.0   1593.0   14.40
   6   4   0        0.00       10.58   0   0     12.39      0.00       0.0    1.29  32  1008  75    648.0   1914.0   22.52
  -6  -1   1        0.00       10.58   0   0     17.50      0.00       0.0    5.47  33  1101  76   1248.0    120.0   21.80
   6   3   1        0.00       10.58   0   0     18.52      0.00       0.0    2.09  34  1163  84    816.0   1906.0   21.26
  -4  -2   2        0.00       10.58   0   0     11.27      0.00       0.0    3.98  35  1251  86   1389.0    441.0   16.46
  -1  -2   2        0.00       10.58   0   0      5.23      0.00       0.0    6.85  36  1254  89   1349.0    884.0    8.66
  -5  -2   3        0.00       10.58   0   0     20.63      0.00       0.0   -1.25  37  1404  92   1515.0    271.0   21.12
  -3  -2   3        0.00       10.58   0   0     15.17      0.00       0.0   -3.94  38  1406  94   1478.0    586.0   15.17
  -4  -3   4        0.00       10.58   0   0     20.86      0.00       0.0    2.80  39  1536 102   1657.0    424.0   20.53
  -2  -3   4        0.00       10.58   0   0     16.39      0.00       0.0    2.56  40  1538 104   1620.0    730.0   15.92
  -1  -3   4        0.00       10.58   0   0     20.28      0.00       0.0    3.78  41  1539 105   1604.0    877.0   14.40
   0  -3   4        0.00       10.58   0   0      0.98      0.00       0.0    5.96  42  1540 106   1590.0   1022.0   13.66
  -4  -2   4        0.00      -10.58   0   0     16.17      0.00       0.0   -7.20  43  1546 107   1611.0    421.0   19.86
  -1  -2   4        0.00      -10.58   0   0      5.27      0.00       0.0   -7.18  44  1549 108   1545.0    873.0   13.12
   2  -2   4        0.00       10.58   0   0      8.08      0.00       0.0    2.65  45  1552 111   1496.0   1305.0   13.28
  -3  -4   5        0.00       10.58   0   0     25.21      0.00       0.0    6.72  46  1651 115   1807.0    572.0   21.22
  -2  -4   5        0.00       10.58   0   0     39.21      0.00       0.0    6.99  47  1652 116   1789.0    725.0   19.42
  -4  -3   5        0.00       10.58   0   0     10.00      0.00       0.0   -0.79  48  1659 117   1769.0    411.0   22.51
   2  -3   5        0.00      -10.58   0   0     15.18      0.00       0.0    7.18  49  1665 123   1661.0   1310.0   16.70
   4  -1   5        0.00       10.58   0   0      8.82      0.00       0.0   -3.53  50  1687 127   1513.0   1596.0   17.91
   5  -1   5        0.00       10.58   0   0      9.43      0.00       0.0    4.20  51  1688 128   1490.0   1754.0   20.40
   6   0   5        0.00       10.58   0   0     37.44      0.00       0.0    0.89  52  1699 129   1418.0   1912.0   22.65
  -2  -4   6        0.00       10.58   0   0     20.30      0.00       0.0    3.69  53  1755 130   1895.0    717.0   21.65
  -1  -4   6        0.00       10.58   0   0     16.35      0.00       0.0    4.42  54  1756 131   1876.0    868.0   20.41
  -3  -3   6        0.00       10.58   0   0     26.61      0.00       0.0   -3.86  55  1761 133   1862.0    559.0   22.38
  -2  -3   6        0.00       10.58   0   0      4.09      0.00       0.0   -3.94  56  1762 134   1837.0    714.0   20.50
   0  -3   6        0.00       10.58   0   0      3.86      0.00       0.0   -2.05  57  1764 136   1795.0   1013.0   18.33
   2  -3   6        0.00       10.58   0   0      8.80      0.00       0.0    2.85  58  1766 138   1763.0   1309.0   18.78
   3  -3   6        0.00       10.58   0   0     20.51      0.00       0.0    6.55  59  1767 139   1750.0   1460.0   19.98
   2  -2   6        0.00       10.58   0   0     13.76      0.00       0.0   -6.06  60  1774 140   1707.0   1302.0   17.57
   4  -2   6        0.00       10.58   0   0      0.31      0.00       0.0    2.46  61  1776 142   1673.0   1606.0   20.52
   1  -4   7        0.00       10.58   0   0     20.75      0.00       0.0    4.76  62  1836 145   1952.0   1164.0   21.95
   2  -4   7        0.00      -10.58   0   0     65.59      0.00       0.0    7.15  63  1837 146   1938.0   1316.0   22.40
  -1  -3   7        0.00       10.58   0   0     10.11      0.00       0.0   -5.21  64  1838 147   1932.0    858.0   21.62
   0  -3   7        0.00       10.58   0   0     14.94      0.00       0.0   -4.19  65  1839 148   1909.0   1009.0   20.82
   1  -3   7        0.00       10.58   0   0     17.08      0.00       0.0   -2.51  66  1840 149   1890.0   1158.0   20.62
   2  -3   7        0.00       10.58   0   0     31.79      0.00       0.0   -0.14  67  1841 150   1872.0   1309.0   21.02
   3  -3   7        0.00       10.58   0   0      4.54      0.00       0.0    2.98  68  1842 151   1857.0   1461.0   22.01
    
   0   0   0      773.26        1.39   0  -6      0.00     27.81       0.0    0.00   9     0   0    991.0   1904.0   20.71
   0   0   0     2525.32        9.34   0   1      0.00     50.25       0.0    0.00  30     0   0    633.1    880.9   10.13
   0   0   0     1213.06        4.20   0   1      0.00     34.83       0.0    0.00  32     0   0    853.7   1162.5    5.37
   0   0   0     3002.44       12.65   0   1      0.00     54.79       0.0    0.00  39     0   0    395.0   1759.8   22.56
   0   0   0     5761.79       25.20   0  -1      0.00     75.91       0.0    0.00  43     0   0   2030.7   1013.0   23.38
   0   0   0     5005.88       22.73   0   1      0.00     70.75       0.0    0.00  44     0   0   1985.3   1318.3   23.35
   0   0   0     1250.55        6.06   0   1      0.00     35.36       0.0    0.00  52     0   0   1405.8   1916.2   22.62
   0   0   0      602.32        4.79   0   1      0.00     24.54       0.0    0.00  60     0   0   1389.9    110.8   22.90
   0   0   0     1526.57       12.55   0   1      0.00     39.07       0.0    0.00  61     0   0   1818.4   1308.2   19.92
   0   0   0      578.06        6.92   0   1      0.00     24.04       0.0    0.00  68     0   0   1568.9    731.2   14.88
   0   0   0     1042.29        8.82   0   1      0.00     32.28       0.0    0.00  69     0   0    405.7    254.2   22.97
   0   0   0     1083.05        7.29   0   1      0.00     32.91       0.0    0.00  74     0   0   1640.9    261.7   22.84
   0   0   0      840.85        8.09   0  -1      0.00     29.00       0.0    0.00  75     0   0   1712.8   1768.1   23.53
   0   0   0      361.72        2.47   0   1      0.00     19.02       0.0    0.00  78     0   0    803.3   1904.3   21.28
   0   0   0     1260.40       11.27   0   1      0.00     35.50       0.0    0.00  79     0   0    138.7    559.8   23.22
   0   0   0      370.36        2.96   0   1      0.00     19.24       0.0    0.00  82     0   0   1271.6   1022.8    6.08
   0   0   0      950.74        7.15   0   1      0.00     30.83       0.0    0.00  89     0   0   1634.2   1017.8   14.69
   0   0   0      161.10        1.78   0   1      0.00     12.69       0.0    0.00  98     0   0   1261.1    121.8   21.83
   0   0   0      162.09        2.04   0   1      0.00     12.73       0.0    0.00 103     0   0    699.3    113.2   22.55
   0   0   0      848.42       10.58   0  -1      0.00     29.13       0.0    0.00 105     0   0     28.2    858.0   23.43

 SOL,ROT,NODES:   4   855234.00   153  POLAR_ANGLES:   94.00   52.00    2.67
 R=SUM[!FO-FC!]/SUM[FO]:    0.1076 SKC, BO:       0.4342  0.00
 NREF,INPUT_SK,SFJ2,SKC:    69      -1.0000     86919.0156       0.3381
 N_NODES,N_LLEGITS,N_INDEXATS,N_FEBLES:       153       105        85        68
 DIST_MITJANA,SDV (PIXELS):   9.100-NaN    
 GIR_MITJA,SDV (GRAUS):  -0.905   4.245
------------------------------------------------------------------------------

 SOL,ROT,NODES:   5   854435.00   153  POLAR_ANGLES:   93.00   53.00  361.67
    -0.00244    -0.60226     0.79830
     0.99912    -0.03483    -0.02323
     0.04180     0.79754     0.60181

     H=    1.0032h   -0.0113k   -0.0045l 
     K=    0.0227h    0.9977k   -0.0178l 
     L=    0.0051h    0.0141k    0.9986l 
    
   H   K   L      FO^2      SDV(FO^2) DUM CODI   FMODEL     FO       RODIST   PHI  PIC             cXPIX    cYPIX  2-THETA
   1   5  -4    27367.47       44.45   0 -12    140.70    165.43       4.5    2.95   1   386  32    277.0   1157.0   18.04
  -2   3  -4    18897.65       29.91   0 -11    113.82    137.47       4.2   -1.91   2   365  21    482.0    731.0   14.81
  -4   2  -3    10780.35       18.21   0 -10     91.14    103.83       6.7    0.18   3   494  40    667.0    439.0   16.39
   0   2  -2    31662.84       29.36   0 -33    160.79    177.94       2.2    4.43   4   652  59    707.0   1019.0    7.74
   5   3   0    27129.31       26.62   0 -31    187.96    164.71       9.2    0.34   5   995  74    734.0   1745.0   18.45
  -2   1  -2     7920.45       12.09   0 -12     71.68     89.00       2.2   -3.18   6   638  58    806.0    742.0    8.70
  -4   1  -2     7797.50       11.48   0 -13     82.14     88.30       7.6   -0.72   7   636  56    833.0    446.0   14.65
  -5   1  -2     3775.34        7.36   0  -6     63.86     61.44      10.2   -3.51   8   635  55    852.0    290.0   17.94
  -2  -1   1    10215.08       12.68   0 -18     83.52    101.07       1.4   -3.78  10  1105  80   1209.0    743.0    8.23
  -3  -1   1     6019.40       10.19   0  -9     62.78     77.58       1.0   -5.47  11  1104  79   1226.0    598.0   11.45
   4   0   3     3809.33        8.76   0  -6     53.14     61.72       1.0   -1.59  12  1437 100   1247.0   1593.0   14.70
   1  -1   2     4441.60        9.64   0  -7     52.99     66.65       1.4    0.26  13  1268  89   1255.0   1164.0    6.62
   3  -1   3     4996.38       11.15   0  -7     60.38     70.69       2.2    6.51  14  1424  99   1317.0   1450.0   12.52
  -2  -2   3    13521.54       22.60   0 -10     92.39    116.28       1.0   -3.08  15  1407  94   1463.0    738.0   12.69
  -3   1  -2     2390.59        6.41   0   1     43.96     48.89       3.9   -0.80  16   637  57    818.4    596.2   11.52
  -4  -2   3     9319.22       19.56   0   1     90.46     96.54       1.5   -3.00  17  1405  92   1504.4    435.6   18.07
   2   2  -1     3324.06        8.54   0   1     54.48     57.65       3.7    5.33  18   815  68    765.0   1299.8    9.22
   3  -2   5     4444.52       17.29   0   1     76.16     66.67       3.1    3.57  19  1676 125   1576.1   1457.1   16.77
   0   4  -4     9648.79       23.31   0   1     90.75     98.23       4.1    0.55  20   376  28    377.1   1015.0   15.52
  -3   3  -4     7347.88       19.32   0   1     85.33     85.72       4.4   -0.82  21   364  20    489.8    582.5   16.57
   0  -3   5     7394.97       20.70   0   1     82.54     85.99       1.3    2.19  22  1663 121   1688.3   1024.2   15.93
   3   2  -1     2944.47        8.11   0   1     49.88     54.26       3.8   -6.08  23   816  69    757.4   1445.9   12.09
  -2  -3   5     6583.47       20.70   0   1     86.01     81.14       0.9   -0.65  24  1661 119   1728.8    729.2   18.17
  -1  -2   3     3448.45       11.60   0   1     51.72     58.72       0.2   -1.29  25  1408  95   1443.8    882.1   10.78
   0  -2   4     4939.91       16.06   0   1     67.18     70.28       0.9   -4.10  26  1550 109   1526.3   1021.5   12.18
   1  -3   5     4637.78       17.15   0   1     66.55     68.10       2.4    4.92  27  1664 122   1671.6   1169.9   15.92
  -1  -1   1     1048.66        3.95   0   1     27.78     32.38       0.9    1.22  28  1106  81   1192.9    885.2    5.37
   1  -2   3     2808.85        9.83   0   1     46.09     53.00       1.8    6.59  29  1410  97   1412.8   1167.3   10.10
  -1   2  -3     2615.51        9.68   0   1     46.09     51.14       1.1   -4.17  30   497  43    633.1    880.9   10.13
   2   6  -4    10048.58       28.83   0   2     80.82    100.24       7.2    3.96  31   394  36    169.0   1303.1   21.11
  -5  -2   2     2636.66        9.88   0   1     55.71     51.35       3.2    5.44  33  1250  84   1412.2    285.5   19.71
   3  -1   4     2899.54        9.81   0   1     51.47     53.85       1.7   -2.90  34  1564 112   1419.4   1448.5   13.99
   2   4  -4     3997.65       15.42   0   1     66.87     63.23       3.1   -6.59  35   378  30    351.7   1308.9   17.40
   2   3  -3     3069.25       11.84   0   1     55.52     55.40       2.9   -6.87  36   511  47    519.8   1306.1   13.92
   4  -1   4     1802.92        7.56   0   1     40.30     42.46       3.3    5.61  37  1565 113   1396.9   1600.1   16.42
  -1  -3   5     3211.17       14.26   0   1     54.54     56.67       1.0    0.36  38  1662 120   1707.2    878.0   16.70
   5   5  -2     3107.08       13.09   0   1     59.54     55.74       9.9   -1.12  39   689  66    395.0   1759.8   22.56
  -4   3  -4     1036.62        7.21   0  -1     68.35     32.20       7.2   -0.68  40   363  19    499.1    428.0   18.83
   0  -4   7     6072.18       23.63   0   1     83.85     77.92       1.8    4.05  41  1835 144   1968.6   1023.8   22.08
   0   1  -1      673.47        3.00   0   1     25.40     25.95       1.6    6.36  42   800  67    865.8   1021.4    3.88
   3   6  -4     3488.74       17.31   0   1     70.41     59.07       7.1    0.23  45   395  37    158.3   1457.7   22.57
   0  -2   3     1098.85        6.14   0   1     27.12     33.15       1.1    1.89  47  1409  96   1427.1   1025.1    9.83
  -2  -2   2     1224.31        6.10   0   1     37.02     34.99       1.4    4.70  48  1253  87   1365.3    743.4   10.75
   1  -2   5     2149.77       11.08   0   1     43.22     46.37       0.5   -5.02  49  1674 123   1613.0   1162.5   14.57
   1  -3   6     2488.42       13.44   0   1     49.40     49.88       1.6    1.17  51  1765 137   1775.8   1168.1   18.20
   6   0   5     1294.96        6.28   0   1     37.44     35.99       0.8    3.69  52  1699 129   1405.8   1916.2   22.62
   3   0   2      344.54        2.04   0   1     11.05     18.56       0.2   -1.59  53  1282  90   1164.8   1444.9   10.79
   3  -2   7     1766.14       13.45   0   1     48.09     42.03       1.6   -3.64  54  1848 152   1797.6   1460.2   20.88
   3   4  -2      844.98        6.33   0   1     40.60     29.07       7.0    5.36  56   677  63    504.3   1444.9   16.01
   4   5  -3     2019.89       11.72   0   1     53.59     44.94       7.2   -2.63  57   534  53    325.6   1606.8   21.33
  -3  -3   4     1645.21        9.56   0   1     44.76     40.56       1.9    2.72  58  1537 102   1643.7    585.9   18.06
   2  -2   5     1108.73        8.29   0   1     39.89     33.30       1.0   -1.31  59  1675 124   1594.1   1308.3   15.30
   2  -2   7     1583.56       13.02   0   1     44.74     39.79       1.9   -6.88  61  1847 151   1818.4   1308.2   19.92
  -2   5  -6     2168.10       13.85   0   1     52.96     46.56       4.4   -4.49  62   153   1    131.0    714.7   22.08
   3   5  -4      993.01        8.79   0   1     41.18     31.51       5.1   -4.71  63   388  34    253.0   1458.9   20.80
  -1  -3   6     1742.91       11.15   0   1     42.62     41.75       1.0   -2.46  64  1763 135   1816.9    872.0   19.13
   2   3  -2      391.82        3.99   0   1     19.36     19.79       4.2    3.35  65   665  61    604.0   1300.1   12.17
   1   6  -4     1360.32      -10.40   0   2     37.08     36.88       7.5    7.11  66   393  35    177.1   1152.1   20.18
  -4   4  -5      793.85        8.87   0   1     37.20     28.18       6.6   -2.07  67   249   3    325.3    416.0   21.68
  -2  -2   4      599.92       -7.19   0   1     29.43     24.49       1.8   -7.49  68  1548 107   1568.9    731.2   14.88
   0   5  -4     1538.45       10.16   0   1     36.34     39.22       5.2    5.84  70   385  31    285.0   1008.9   17.60
   4  -2   7     1290.89        9.13   0   1     38.22     35.93       1.8    0.50  71  1849 153   1777.2   1616.8   22.37
  -1   5  -6     1682.42       11.80   0   1     41.93     41.02       3.9   -5.78  72   154   2    121.0    866.1   21.48
  -1   3  -4      673.49        5.99   0   1     26.10     25.95       2.2   -3.88  73   366  22    469.7    876.9   13.83
  -1   4  -5     1312.70        9.68   0   1     36.30     36.23       3.1   -4.60  76   252   6    299.8    871.9   17.62
   5   4  -1      732.44        5.24   0   1     32.30     27.06       9.7    0.06  77   842  71    566.1   1750.3   20.23
  -5   3  -4      720.39        5.50   0   1     28.21     26.84       7.5   -1.57  80   362  18    508.2    268.7   21.44
   5  -1   6      891.08        6.84   0   1     32.22     29.85       1.9    0.48  81  1785 143   1593.9   1762.5   21.83
   0  -1   2      384.26       -3.07   0   1     18.07     19.60       0.5   -7.15  82  1267  88   1271.6   1022.8    6.08
  -5   2  -3      384.31        3.38   0   1     25.14     19.60       8.8   -1.17  83   493  39    679.1    280.7   19.38
   3  -2   6      559.09        7.31   0   1     31.05     23.65       1.5   -0.80  84  1775 140   1683.5   1458.2   18.73
   3   5  -3      841.46        7.17   0   1     32.03     29.01       7.4    2.66  85   533  52    335.4   1450.2   19.16
  -1   3  -3      399.85        4.17   0   1     23.50     20.00       3.0    5.84  86   508  44    553.1    874.0   11.97
   3   3  -2      276.92        3.16   0   1     19.93     16.64       4.6   -3.80  87   666  62    594.0   1447.9   14.53
  -5  -1   1      208.91        2.05   0   1     15.08     14.45       2.7   -1.54  88  1102  77   1256.3    288.9   18.32
   2   5  -4      959.05        7.99   0   1     30.55     30.97       5.4   -0.57  90   387  33    265.9   1305.5   19.14
   5   0   4      218.83        2.46   0   1     15.92     14.79       1.2    0.60  91  1577 114   1327.0   1748.8   18.64
   1   4  -3      448.27        4.93   0   1     18.74     21.17       4.7    5.87  92   521  48    447.7   1155.9   14.23
  -3  -2   2      234.26        2.79   0   1     13.55     15.31       2.3    3.50  93  1252  86   1381.3    596.7   13.46
  -2   2  -3      281.17        3.14   0   1     16.87     16.77       2.1   -1.47  94   496  42    645.1    737.2   11.53
   0  -4   6      809.39        8.16   0   1     31.80     28.45       3.4    6.84  95  1757 132   1859.4   1027.3   19.74
  -4  -1   1      181.34        1.88   0   1     16.20     13.47       1.7   -4.57  96  1103  78   1243.2    446.5   14.86
   1  -2   4      356.08        4.00   0   1     19.62     18.87       0.9   -0.64  97  1551 110   1508.5   1164.7   12.23
  -6  -1   1      166.80        1.84   0   1     17.50     12.92       3.0    3.46  98  1101  76   1261.1    121.8   21.83
   2  -1   3      262.46        2.72   0   1     21.17     16.20       1.6   -2.75  99  1423  98   1335.5   1303.7   10.19
   0   6  -5      725.80        9.43   0   1     30.15     26.94       6.6    2.74 100   266  16    106.5   1006.5   21.50
  -2   4  -4      404.23        5.20   0   1     19.42     20.11       4.5    4.84 101   374  26    392.5    722.7   16.71
  -1   4  -4      445.45        5.32   0   1     18.89     21.11       4.7    3.07 102   375  27    386.2    869.3   15.73
  -3  -3   5      346.48        4.86   0   1     22.06     18.61       1.1   -0.88 104  1660 118   1752.0    576.8   20.15
    
  -3   4  -5        0.00       10.95   0   0     22.33      0.00       0.0   -2.19   1   250   4    316.0    576.0   19.78
  -2   4  -5        0.00       10.95   0   0     18.79      0.00       0.0   -3.05   2   251   5    309.0    727.0   18.39
   0   4  -5        0.00       10.95   0   0     13.26      0.00       0.0   -6.81   3   253   7    288.0   1021.0   17.53
  -3   5  -5        0.00       10.95   0   0     21.41      0.00       0.0    2.81   4   257   8    220.0    567.0   21.66
  -2   5  -5        0.00       10.95   0   0     18.74      0.00       0.0    2.04   5   258   9    217.0    719.0   20.32
  -1   5  -5        0.00       10.95   0   0      4.14      0.00       0.0    0.62   6   259  10    212.0    869.0   19.54
   0   5  -5        0.00       10.95   0   0      0.51      0.00       0.0   -1.40   7   260  11    204.0   1017.0   19.40
   1   5  -5        0.00       10.95   0   0     27.68      0.00       0.0   -4.02   8   261  12    193.0   1165.0   19.90
   2   5  -5        0.00      -10.95   0   0     60.87      0.00       0.0   -7.19   9   262  13    179.0   1316.0   21.00
  -2   6  -5        0.00       10.95   0   0      8.31      0.00       0.0    5.83  10   264  14    114.0    711.0   22.44
  -1   6  -5        0.00       10.95   0   0      6.06      0.00       0.0    4.57  11   265  15    112.0    863.0   21.67
   1   6  -5        0.00       10.95   0   0     15.02      0.00       0.0    0.37  12   267  17    100.0   1163.0   21.86
   0   3  -4        0.00       10.95   0   0      0.98      0.00       0.0   -6.67  13   367  23    458.0   1023.0   13.66
  -4   4  -4        0.00       10.95   0   0      6.21      0.00       0.0    5.97  14   372  24    395.0    423.0   20.48
  -3   4  -4        0.00       10.95   0   0     22.67      0.00       0.0    5.81  15   373  25    394.0    578.0   18.34
   1   4  -4        0.00       10.95   0   0      1.12      0.00       0.0   -2.69  16   377  29    368.0   1164.0   16.07
  -6   2  -3        0.00       10.95   0   0     16.58      0.00       0.0   -4.26  17   492  38    688.0    118.0   22.54
  -3   2  -3        0.00       10.95   0   0      6.14      0.00       0.0    0.03  18   495  41    653.0    593.0   13.72
   0   3  -3        0.00       10.95   0   0      0.10      0.00       0.0    2.49  19   509  45    545.0   1020.0   11.60
   1   3  -3        0.00       10.95   0   0     17.11      0.00       0.0   -1.77  20   510  46    535.0   1163.0   12.30
   2   4  -3        0.00       10.95   0   0     12.33      0.00       0.0    1.39  21   522  49    442.0   1306.0   15.52
   3   4  -3        0.00       10.95   0   0      6.33      0.00       0.0   -3.84  22   523  50    431.0   1455.0   17.46
   2   5  -3        0.00      -10.95   0   0     31.62      0.00       0.0    7.25  23   532  51    348.0   1304.0   17.43
   3   6  -3        0.00      -10.95   0   0     19.71      0.00       0.0    7.35  24   541  54    240.0   1456.0   21.02
   1   2  -2        0.00       10.95   0   0      5.23      0.00       0.0   -1.86  25   653  60    697.0   1163.0    8.66
   4   4  -2        0.00       10.95   0   0     12.74      0.00       0.0   -1.54  26   678  64    504.0   1602.0   18.45
   4   5  -2        0.00       10.95   0   0     20.23      0.00       0.0    5.57  27   688  65    407.0   1603.0   19.95
   4   3  -1        0.00       10.95   0   0      5.42      0.00       0.0   -1.25  28   829  70    671.0   1596.0   16.08
   2   1   0        0.00      -10.95   0   0     32.10      0.00       0.0    7.42  29   968  72    927.0   1301.0    7.19
   4   2   0        0.00       10.95   0   0      7.15      0.00       0.0   -3.79  30   982  73    837.0   1592.0   14.40
   6   4   0        0.00       10.95   0   0     12.39      0.00       0.0    0.52  31  1008  75    648.0   1914.0   22.52
   5   2   1        0.00       10.95   0   0     19.76      0.00       0.0   -4.23  32  1150  82    916.0   1744.0   17.36
   6   3   1        0.00       10.95   0   0     18.52      0.00       0.0   -0.15  33  1163  83    820.0   1907.0   21.26
  -4  -2   2        0.00       10.95   0   0     11.27      0.00       0.0    3.78  34  1251  85   1395.0    445.0   16.46
  -5  -2   3        0.00       10.95   0   0     20.63      0.00       0.0   -1.35  35  1404  91   1524.0    276.0   21.12
  -3  -2   3        0.00       10.95   0   0     15.17      0.00       0.0   -3.61  36  1406  93   1483.0    591.0   15.17
  -4  -3   4        0.00       10.95   0   0     20.86      0.00       0.0    3.10  37  1536 101   1662.0    430.0   20.53
  -2  -3   4        0.00       10.95   0   0     16.39      0.00       0.0    3.21  38  1538 103   1622.0    735.0   15.92
  -1  -3   4        0.00       10.95   0   0     20.28      0.00       0.0    4.61  39  1539 104   1605.0    882.0   14.40
   0  -3   4        0.00       10.95   0   0      0.98      0.00       0.0    6.99  40  1540 105   1590.0   1026.0   13.66
  -4  -2   4        0.00       10.95   0   0     16.17      0.00       0.0   -6.89  41  1546 106   1617.0    428.0   19.86
  -1  -2   4        0.00       10.95   0   0      5.27      0.00       0.0   -6.35  42  1549 108   1547.0    878.0   13.12
   2  -2   4        0.00       10.95   0   0      8.08      0.00       0.0    4.15  43  1552 111   1494.0   1308.0   13.28
   6   1   4        0.00       10.95   0   0     10.16      0.00       0.0   -4.65  44  1589 115   1263.0   1909.0   21.47
  -3  -4   5        0.00      -10.95   0   0     25.21      0.00       0.0    7.29  45  1651 116   1811.0    578.0   21.22
  -4  -3   5        0.00       10.95   0   0     10.00      0.00       0.0   -0.37  46  1659 117   1775.0    419.0   22.51
   4  -1   5        0.00       10.95   0   0      8.82      0.00       0.0   -1.63  47  1687 126   1507.0   1601.0   17.91
   5  -1   5        0.00       10.95   0   0      9.43      0.00       0.0    6.47  48  1688 127   1483.0   1759.0   20.40
   5   0   5        0.00       10.95   0   0    101.66      0.00       0.0   -6.99  49  1698 128   1445.0   1752.0   19.86
  -2  -4   6        0.00       10.95   0   0     20.30      0.00       0.0    4.45  50  1755 130   1898.0    724.0   21.65
  -1  -4   6        0.00       10.95   0   0     16.35      0.00       0.0    5.31  51  1756 131   1877.0    875.0   20.41
  -3  -3   6        0.00       10.95   0   0     26.61      0.00       0.0   -3.23  52  1761 133   1867.0    567.0   22.38
  -2  -3   6        0.00       10.95   0   0      4.09      0.00       0.0   -3.18  53  1762 134   1840.0    722.0   20.50
   0  -3   6        0.00       10.95   0   0      3.86      0.00       0.0   -1.03  54  1764 136   1795.0   1020.0   18.33
   2  -3   6        0.00       10.95   0   0      8.80      0.00       0.0    4.19  55  1766 138   1760.0   1315.0   18.78
   2  -2   6        0.00       10.95   0   0     13.76      0.00       0.0   -4.73  56  1774 139   1704.0   1309.0   17.57
   4  -2   6        0.00       10.95   0   0      0.31      0.00       0.0    4.19  57  1776 141   1667.0   1612.0   20.52
   4  -1   6        0.00       10.95   0   0      3.41      0.00       0.0   -5.86  58  1784 142   1620.0   1605.0   19.66
   1  -4   7        0.00       10.95   0   0     20.75      0.00       0.0    5.92  59  1836 145   1951.0   1172.0   21.95
  -1  -3   7        0.00       10.95   0   0     10.11      0.00       0.0   -4.31  60  1838 146   1933.0    867.0   21.62
   0  -3   7        0.00       10.95   0   0     14.94      0.00       0.0   -3.17  61  1839 147   1909.0   1017.0   20.82
   1  -3   7        0.00       10.95   0   0     17.08      0.00       0.0   -1.36  62  1840 148   1888.0   1167.0   20.62
   2  -3   7        0.00       10.95   0   0     31.79      0.00       0.0    1.15  63  1841 149   1870.0   1316.0   21.02
   3  -3   7        0.00       10.95   0   0      4.54      0.00       0.0    4.42  64  1842 150   1853.0   1469.0   22.01
    
   0   0   0      800.16        1.44   0  -6      0.00     28.29       0.0    0.00   9     0   0    991.0   1904.0   20.71
   0   0   0     1255.25        4.35   0   1      0.00     35.43       0.0    0.00  32     0   0    853.7   1162.5    5.37
   0   0   0     5962.21       26.07   0  -1      0.00     77.22       0.0    0.00  43     0   0   2030.7   1013.0   23.38
   0   0   0     5180.00       23.52   0   1      0.00     71.97       0.0    0.00  44     0   0   1985.3   1318.3   23.35
   0   0   0      431.18        1.78   0   1      0.00     20.76       0.0    0.00  46     0   0   1118.2    122.3   21.27
   0   0   0      212.99        1.14   0   1      0.00     14.59       0.0    0.00  50     0   0   1083.0   1302.7    6.97
   0   0   0      315.30        1.79   0   1      0.00     17.76       0.0    0.00  55     0   0    900.9   1742.7   17.38
   0   0   0      623.27        4.96   0   1      0.00     24.97       0.0    0.00  60     0   0   1389.9    110.8   22.90
   0   0   0     1078.54        9.13   0   1      0.00     32.84       0.0    0.00  69     0   0    405.7    254.2   22.97
   0   0   0     1120.72        7.55   0   1      0.00     33.48       0.0    0.00  74     0   0   1640.9    261.7   22.84
   0   0   0      870.10        8.37   0  -1      0.00     29.50       0.0    0.00  75     0   0   1712.8   1768.1   23.53
   0   0   0      374.30        2.56   0   1      0.00     19.35       0.0    0.00  78     0   0    803.3   1904.3   21.28
   0   0   0     1304.24       11.66   0   1      0.00     36.11       0.0    0.00  79     0   0    138.7    559.8   23.22
   0   0   0      983.82        7.40   0   1      0.00     31.37       0.0    0.00  89     0   0   1634.2   1017.8   14.69
   0   0   0      167.73        2.11   0   1      0.00     12.95       0.0    0.00 103     0   0    699.3    113.2   22.55
   0   0   0      877.93       10.95   0  -1      0.00     29.63       0.0    0.00 105     0   0     28.2    858.0   23.43

 SOL,ROT,NODES:   5   854435.00   153  POLAR_ANGLES:   93.00   53.00  361.67
 R=SUM[!FO-FC!]/SUM[FO]:    0.0962 SKC, BO:       0.4417  0.00
 NREF,INPUT_SK,SFJ2,SKC:    71      -1.0000     91885.8203       0.3378
 N_NODES,N_LLEGITS,N_INDEXATS,N_FEBLES:       153       105        89        64
 DIST_MITJANA,SDV (PIXELS):   4.260   2.115
 GIR_MITJA,SDV (GRAUS):  -0.062   4.323
------------------------------------------------------------------------------

 SOL,ROT,NODES:   6   343472.00   157  POLAR_ANGLES:   82.67   34.67  173.33
     0.01087     0.82505    -0.56496
    -0.99730    -0.03208    -0.06603
    -0.07260     0.56415     0.82248
    
   H   K   L      FO^2      SDV(FO^2) DUM CODI   FMODEL     FO       RODIST   PHI  PIC             cXPIX    cYPIX  2-THETA
  -1  -5   4    17562.37       28.52   0 -12    140.70    132.52       3.2   -1.52   1  1521 123    277.0   1157.0   18.04
   2  -3   4    12128.84       19.20   0 -11    113.82    110.13       5.4    0.24   2  1542 129    482.0    731.0   14.81
   4  -1   4     6923.03       11.69   0 -10     40.30     83.20       6.4    2.77   3  1565 132    667.0    439.0   16.39
   0  -2   2    20347.06       18.86   0 -33    160.79    142.64       2.2    6.32   4  1255  99    707.0   1019.0    7.74
   2  -1   2     5081.89        7.76   0 -12     71.68     71.29       3.6   -0.69   6  1269 101    806.0    742.0    8.70
   4   0   3     5006.83        7.37   0 -13     53.14     70.76       4.2    2.38   7  1437 117    833.0    446.0   14.65
   2   2   0     6554.27        8.14   0 -18     25.82     80.96       6.1   -2.23  10   980  74   1209.0    743.0    8.23
  -4   1  -2     2445.34        5.62   0  -6     82.14     49.45      10.0    1.57  12   636  38   1247.0   1593.0   14.70
   2   4  -1     8676.33       14.50   0 -10     24.37     93.15       8.2   -1.17  15   839  64   1463.0    738.0   12.69
  -2  -2   1     2135.48        5.48   0   1     54.48     46.21       2.1    6.57  18  1092  86    765.0   1299.8    9.22
   0  -4   4     6195.72       14.97   0   1     90.75     78.71       6.1    2.44  20  1531 126    377.1   1015.0   15.52
   3  -3   4     4729.12      -12.43   0   1     85.33     68.77       0.6   -7.11  21  1543 130    489.8    582.5   16.57
   0   5  -3     4750.32       13.30   0   1      4.65     68.92       5.3    4.23  22   530  25   1688.3   1024.2   15.93
   2   6  -2     4226.49       13.29   0   1     25.87     65.01      10.5    1.37  24   695  54   1728.8    729.2   18.17
   0   4  -2     3169.01       10.31   0   1     56.11     56.29       4.5   -1.99  26   674  47   1526.3   1021.5   12.18
  -2  -6   4     6455.29       18.52   0   2     80.82     80.34       4.2   -5.46  31  1513 120    169.0   1303.1   21.11
  -2  -5   3     2563.64        9.89   0   1     31.62     50.63       6.9   -4.90  35  1375 107    351.7   1308.9   17.40
  -2  -4   2     1968.21        7.59   0   1     17.93     44.36       6.3   -5.21  36  1231  96    519.8   1306.1   13.92
  -5  -5   2     2000.01       -8.42   0   1     59.54     44.72       3.1   -7.34  39  1218  92    395.0   1759.8   22.56
   4  -2   5      665.53        4.63   0  -1     13.59     25.80       8.4    1.68  40  1677 147    499.1    428.0   18.83
   0   7  -4     3902.24       15.18   0   1     57.43     62.47       8.3    6.13  41   397   9   1968.6   1023.8   22.08
  -3  -6   4     2241.09       11.12   0   1     70.41     47.34       2.8   -3.65  45  1512 119    158.3   1457.7   22.57
   0   3  -2      705.81        3.94   0   1     37.05     26.57       3.4    3.87  47   663  45   1427.1   1025.1    9.83
   2   3  -1      786.63        3.92   0   1     30.11     28.05       5.0    6.26  48   827  63   1365.3    743.4   10.75
  -3  -4   2      541.75        4.06   0   1     40.60     23.28       2.9   -2.18  56  1230  95    504.3   1444.9   16.01
  -4  -5   3     1296.26        7.52   0   1     53.59     36.00       7.2   -1.14  57  1373 105    325.6   1606.8   21.33
  -2   4  -3      711.70        5.32   0   1     40.01     26.68       3.7    0.94  59   518  19   1594.1   1308.3   15.30
  -2   6  -3     1015.16        8.35   0   1     87.88     31.86       4.6   -4.59  61   536  27   1818.4   1308.2   19.92
   2  -5   6     1390.76        8.88   0   1     52.96     37.29      10.5   -2.46  62  1754 153    131.0    714.7   22.08
  -2  -3   2      251.68        2.56   0   1     19.36     15.86       3.2    4.86  65  1242  97    604.0   1300.1   12.17
   4  -3   6      509.49        5.69   0   1     24.34     22.57      11.2    0.18  67  1768 157    325.3    416.0   21.68
   2   5  -1      384.56        4.61   0   1     32.72     19.61      11.3   -5.35  68   849  65   1568.9    731.2   14.88
   0  -5   4      987.08        6.52   0   1     36.34     31.42       3.3   -4.92  70  1522 124    285.0   1008.9   17.60
  -4   5  -4      829.01        5.86   0   1     11.61     28.79       5.2    2.85  71   381   2   1777.2   1616.8   22.37
   1  -3   4      432.93        3.85   0   1     26.10     20.81      11.3    6.44  73  1541 128    469.7    876.9   13.83
  -6  -2   0      240.28        1.64   0   1      2.99     15.50      10.2   -0.14  78   923  70    803.3   1904.3   21.28
   0   2  -1      246.35        1.97   0   1     14.80     15.70       2.7   -5.07  82   813  60   1271.6   1022.8    6.08
  -3  -5   3      540.16        4.60   0   1     32.03     23.24       2.0   -2.62  85  1374 106    335.4   1450.2   19.16
   1  -3   3      256.27        2.67   0   1     23.50     16.01       1.4   -1.79  86  1399 114    553.1    874.0   11.97
   0   5  -2      632.52        4.76   0   1     13.26     25.15       5.7   -5.44  89   684  49   1634.2   1017.8   14.69
  -2  -5   4      615.68        5.13   0   1     30.55     24.81       7.6    1.13  90  1520 122    265.9   1305.5   19.14
  -1  -4   3      287.25        3.16   0   1     18.74     16.95       1.3   -0.39  92  1386 111    447.7   1155.9   14.23
   2  -2   3      180.48        2.01   0   1     16.87     13.43       5.1    0.79  94  1411 115    645.1    737.2   11.53
  -2   2  -2      168.42        1.74   0   1     43.86     12.98       3.4   -0.36  99   650  41   1335.5   1303.7   10.19
   0  -6   5      466.53        6.06   0   1     30.15     21.60       2.1   -5.73 100  1641 135    106.5   1006.5   21.50
   2  -3   5      259.84        3.34   0   1     15.18     16.12       8.9    6.99 101  1665 144    392.5    722.7   16.71
   1  -4   4      285.88        3.41   0   1     18.89     16.91       1.5   -2.16 102  1532 127    386.2    869.3   15.73
   6   0   5      107.69        1.36   0   1     37.44     10.38       9.2   -1.66 103  1699 149    699.3    113.2   22.55
    
  -4   4  -4        0.00        7.03   0   0      6.21      0.00       0.0    6.62   1   372   1   1660.0   1617.0   20.48
  -3   5  -4        0.00        7.03   0   0     49.60      0.00       0.0    4.26   2   382   3   1765.0   1469.0   20.35
  -2   5  -4        0.00        7.03   0   0     55.33      0.00       0.0    6.38   3   383   4   1759.0   1322.0   18.81
  -3   6  -4        0.00        7.03   0   0     11.76      0.00       0.0    1.55   4   389   5   1880.0   1471.0   22.53
  -2   6  -4        0.00        7.03   0   0     15.01      0.00       0.0    3.36   5   390   6   1870.0   1322.0   21.07
  -1   6  -4        0.00        7.03   0   0      8.25      0.00       0.0    5.80   6   391   7   1865.0   1176.0   20.15
  -1   7  -4        0.00        7.03   0   0     77.26      0.00       0.0    3.44   7   396   8   1980.0   1175.0   22.57
  -6   2  -3        0.00        7.03   0   0     16.58      0.00       0.0    6.78   8   492  10   1392.0   1918.0   22.54
  -5   2  -3        0.00        7.03   0   0     25.14      0.00       0.0    6.88   9   493  11   1392.0   1756.0   19.38
  -5   3  -3        0.00        7.03   0   0      5.70      0.00       0.0   -0.27  10   504  12   1508.0   1758.0   20.69
  -4   3  -3        0.00        7.03   0   0     60.20      0.00       0.0    0.87  11   505  13   1500.0   1604.0   17.85
  -3   3  -3        0.00        7.03   0   0     11.01      0.00       0.0    3.11  12   506  14   1493.0   1456.0   15.32
  -2   3  -3        0.00        7.03   0   0     16.75      0.00       0.0    6.42  13   507  15   1491.0   1313.0   13.28
  -5   4  -3        0.00        7.03   0   0     24.08      0.00       0.0   -4.30  14   515  16   1628.0   1762.0   22.28
  -4   4  -3        0.00        7.03   0   0     37.94      0.00       0.0   -3.47  15   516  17   1614.0   1606.0   19.59
  -3   4  -3        0.00        7.03   0   0     16.12      0.00       0.0   -1.73  16   517  18   1602.0   1456.0   17.23
  -1   4  -3        0.00        7.03   0   0     20.47      0.00       0.0    4.51  17   519  20   1590.0   1171.0   14.11
  -4   5  -3        0.00        7.03   0   0     44.64      0.00       0.0   -6.03  18   526  21   1733.0   1610.0   21.55
  -3   5  -3        0.00        7.03   0   0     61.18      0.00       0.0   -4.65  19   527  22   1717.0   1458.0   19.35
  -2   5  -3        0.00        7.03   0   0     36.69      0.00       0.0   -2.48  20   528  23   1704.0   1312.0   17.60
  -1   5  -3        0.00        7.03   0   0      1.98      0.00       0.0    0.49  21   529  24   1696.0   1169.0   16.45
  -3   6  -3        0.00        7.03   0   0     26.34      0.00       0.0   -6.39  22   535  26   1837.0   1461.0   21.62
  -1   6  -3        0.00        7.03   0   0     68.29      0.00       0.0   -2.10  23   537  28   1809.0   1167.0   18.91
   0   6  -3        0.00        7.03   0   0     12.17      0.00       0.0    1.10  24   538  29   1801.0   1025.0   18.46
   1   6  -3        0.00        7.03   0   0     39.90      0.00       0.0    4.98  25   539  30   1798.0    882.0   18.68
  -2   7  -3        0.00        7.03   0   0     21.95      0.00       0.0   -5.86  26   542  31   1944.0   1313.0   22.49
  -1   7  -3        0.00        7.03   0   0      5.16      0.00       0.0   -3.72  27   543  32   1928.0   1166.0   21.46
   0   7  -3        0.00        7.03   0   0     31.90      0.00       0.0   -0.97  28   544  33   1917.0   1021.0   21.00
   1   7  -3        0.00        7.03   0   0     17.34      0.00       0.0    2.41  29   545  34   1911.0    876.0   21.13
   2   7  -3        0.00        7.03   0   0     13.23      0.00       0.0    6.41  30   546  35   1910.0    729.0   21.85
  -6   1  -2        0.00        7.03   0   0     16.01      0.00       0.0   -1.26  31   634  36   1247.0   1906.0   21.34
  -5   1  -2        0.00        7.03   0   0     63.86      0.00       0.0   -1.06  32   635  37   1243.0   1746.0   17.94
  -3   1  -2        0.00        7.03   0   0     43.96      0.00       0.0    6.58  33   637  39   1234.0   1449.0   11.51
  -3   2  -2        0.00        7.03   0   0     21.50      0.00       0.0   -5.25  34   649  40   1341.0   1447.0   12.79
  -1   2  -2        0.00        7.03   0   0     38.04      0.00       0.0    6.16  35   651  42   1333.0   1168.0    8.33
  -2   3  -2        0.00       -7.03   0   0     44.56      0.00       0.0   -7.07  36   661  43   1439.0   1305.0   12.15
  -1   3  -2        0.00        7.03   0   0     18.29      0.00       0.0   -2.24  37   662  44   1431.0   1165.0   10.49
  -1   4  -2        0.00        7.03   0   0      1.94      0.00       0.0   -6.80  38   673  46   1538.0   1163.0   12.89
   1   4  -2        0.00        7.03   0   0     26.97      0.00       0.0    3.87  39   675  48   1528.0    886.0   12.67
   1   5  -2        0.00        7.03   0   0     38.70      0.00       0.0   -0.64  40   685  50   1633.0    881.0   15.04
   2   5  -2        0.00        7.03   0   0     21.49      0.00       0.0    5.06  41   686  51   1631.0    739.0   16.07
   0   6  -2        0.00       -7.03   0   0      1.00      0.00       0.0   -7.47  42   693  52   1754.0   1017.0   17.42
   1   6  -2        0.00        7.03   0   0     54.09      0.00       0.0   -3.45  43   694  53   1744.0    875.0   17.53
   3   6  -2        0.00        7.03   0   0     39.90      0.00       0.0    6.96  44   696  55   1738.0    586.0   19.79
   1   7  -2        0.00        7.03   0   0     13.43      0.00       0.0   -5.16  45   701  56   1862.0    869.0   20.11
   2   7  -2        0.00        7.03   0   0      3.06      0.00       0.0   -1.03  46   702  57   1854.0    724.0   20.76
   3   7  -2        0.00        7.03   0   0     20.00      0.00       0.0    3.81  47   703  58   1850.0    576.0   21.98
  -1   1  -1        0.00        7.03   0   0     24.37      0.00       0.0   -3.81  48   799  59   1178.0   1164.0    5.09
   1   2  -1        0.00        7.03   0   0     24.96      0.00       0.0    6.70  49   814  61   1274.0    888.0    6.97
   1   3  -1        0.00        7.03   0   0     55.59      0.00       0.0   -3.60  50   826  62   1371.0    884.0    9.15
   3   5  -1        0.00        7.03   0   0    103.80      0.00       0.0    1.73  51   850  66   1573.0    590.0   16.74
   3   6  -1        0.00        7.03   0   0     31.88      0.00       0.0   -1.89  52   859  67   1685.0    581.0   18.88
   4   6  -1        0.00        7.03   0   0      8.60      0.00       0.0    4.90  53   860  68   1679.0    431.0   20.79
   3   7  -1        0.00        7.03   0   0     26.52      0.00       0.0   -4.11  54   866  69   1803.0    570.0   21.16
  -5  -2   0        0.00        7.03   0   0     25.54      0.00       0.0   -0.35  55   924  71    820.0   1741.0   17.75
  -4  -2   0        0.00        7.03   0   0      7.15      0.00       0.0   -3.21  56   925  72    829.0   1590.0   14.40
   1   1   0        0.00        7.03   0   0     12.54      0.00       0.0   -5.90  57   967  73   1119.0    885.0    4.14
   3   3   0        0.00        7.03   0   0     74.37      0.00       0.0    1.47  58   993  75   1312.0    598.0   12.46
   3   4   0        0.00        7.03   0   0     17.46      0.00       0.0   -6.03  59  1005  76   1420.0    591.0   14.14
   4   4   0        0.00        7.03   0   0     66.77      0.00       0.0    5.22  60  1006  77   1409.0    445.0   16.63
   4   5   0        0.00        7.03   0   0     18.30      0.00       0.0   -1.08  61  1017  78   1520.0    436.0   18.29
   4   6   0        0.00        7.03   0   0     34.17      0.00       0.0   -4.67  62  1026  79   1636.0    425.0   20.19
   5   6   0        0.00        7.03   0   0     33.43      0.00       0.0    3.54  63  1027  80   1623.0    270.0   22.47
   4   7   0        0.00        7.03   0   0     53.89      0.00       0.0   -6.74  64  1034  81   1757.0    413.0   22.29
  -6  -3   1        0.00        7.03   0   0     42.72      0.00       0.0    1.36  65  1076  82    639.0   1905.0   22.43
  -5  -3   1        0.00        7.03   0   0     39.47      0.00       0.0    1.33  66  1077  83    651.0   1743.0   19.18
  -4  -3   1        0.00        7.03   0   0      5.42      0.00       0.0   -0.14  67  1078  84    663.0   1590.0   16.08
  -3  -3   1        0.00        7.03   0   0     12.31      0.00       0.0   -3.12  68  1079  85    672.0   1444.0   13.23
  -1  -2   1        0.00        7.03   0   0     24.96      0.00       0.0   -1.23  69  1093  87    773.0   1160.0    6.97
   4   3   1        0.00        7.03   0   0     29.16      0.00       0.0   -3.01  70  1161  88   1259.0    446.0   15.00
   5   4   1        0.00        7.03   0   0     14.36      0.00       0.0    3.90  71  1173  89   1350.0    286.0   19.11
   5   5   1        0.00        7.03   0   0     13.89      0.00       0.0   -3.12  72  1184  90   1469.0    276.0   20.50
   5   6   1        0.00        7.03   0   0      6.27      0.00       0.0   -6.80  73  1193  91   1591.0    263.0   22.16
  -5  -4   2        0.00        7.03   0   0     51.35      0.00       0.0    0.78  74  1228  93    481.0   1749.0   21.24
  -4  -4   2        0.00        7.03   0   0     12.74      0.00       0.0   -0.19  75  1229  94    495.0   1594.0   18.45
  -1  -3   2        0.00        7.03   0   0      8.06      0.00       0.0    0.10  76  1243  98    614.0   1158.0   10.49
   1  -2   2        0.00        7.03   0   0     38.04      0.00       0.0   -3.03  77  1256 100    714.0    880.0    8.33
   3   0   2        0.00        7.03   0   0     11.05      0.00       0.0   -0.53  78  1282 102    904.0    597.0   10.79
   5   3   2        0.00        7.03   0   0     25.03      0.00       0.0   -6.68  79  1320 103   1210.0    287.0   18.08
   6   4   2        0.00        7.03   0   0     12.88      0.00       0.0    4.51  80  1332 104   1287.0    118.0   22.05
  -4  -4   3        0.00        7.03   0   0     35.78      0.00       0.0    6.99  81  1383 108    401.0   1591.0   19.87
  -3  -4   3        0.00        7.03   0   0      6.33      0.00       0.0    5.47  82  1384 109    421.0   1441.0   17.46
  -2  -4   3        0.00        7.03   0   0     12.33      0.00       0.0    3.02  83  1385 110    437.0   1297.0   15.52
   0  -4   3        0.00        7.03   0   0     54.13      0.00       0.0   -4.76  84  1387 112    456.0   1016.0   13.71
   0  -3   3        0.00        7.03   0   0      0.10      0.00       0.0    4.39  85  1398 113    546.0   1013.0   11.60
   3  -1   3        0.00        7.03   0   0     60.38      0.00       0.0    2.59  86  1424 116    741.0    590.0   12.53
   5   1   3        0.00       -7.03   0   0      3.73      0.00       0.0   -7.05  87  1450 118    949.0    289.0   17.61
  -3  -5   4        0.00        7.03   0   0     41.18      0.00       0.0    3.04  88  1519 121    248.0   1446.0   20.76
  -1  -4   4        0.00        7.03   0   0      1.12      0.00       0.0    6.14  89  1530 125    365.0   1149.0   16.07
   3  -2   4        0.00        7.03   0   0     36.92      0.00       0.0    2.04  90  1553 131    578.0    581.0   15.09
   5   0   4        0.00        7.03   0   0     15.92      0.00       0.0    1.19  91  1577 133    769.0    280.0   18.65
  -1  -6   5        0.00        7.03   0   0     15.02      0.00       0.0   -2.96  92  1640 134     98.0   1154.0   21.86
  -3  -5   5        0.00       -7.03   0   0     24.04      0.00       0.0    7.29  93  1644 136    149.0   1443.0   22.62
  -2  -5   5        0.00        7.03   0   0     60.87      0.00       0.0    5.71  94  1645 137    171.0   1294.0   21.00
  -1  -5   5        0.00        7.03   0   0     27.68      0.00       0.0    3.44  95  1646 138    190.0   1148.0   19.90
   0  -5   5        0.00        7.03   0   0      0.51      0.00       0.0    0.49  96  1647 139    204.0   1005.0   19.40
   1  -5   5        0.00        7.03   0   0      4.14      0.00       0.0   -3.18  97  1648 140    213.0    861.0   19.54
   1  -4   5        0.00        7.03   0   0     36.30      0.00       0.0    3.82  98  1655 141    303.0    859.0   17.61
   2  -4   5        0.00        7.03   0   0     18.79      0.00       0.0   -0.97  99  1656 142    313.0    716.0   18.39
   3  -4   5        0.00        7.03   0   0     22.33      0.00       0.0   -6.60 100  1657 143    320.0    570.0   19.78
   3  -3   5        0.00        7.03   0   0     23.26      0.00       0.0    0.75 101  1666 145    410.0    570.0   18.14
   4  -3   5        0.00        7.03   0   0      6.68      0.00       0.0   -6.58 102  1667 146    420.0    421.0   20.12
   5  -1   5        0.00        7.03   0   0      9.43      0.00       0.0    1.30 103  1688 148    601.0    268.0   20.40
  -1  -5   6        0.00       -7.03   0   0     13.12      0.00       0.0    7.22 104  1751 150     91.0   1142.0   21.98
   0  -5   6        0.00        7.03   0   0     29.15      0.00       0.0    4.66 105  1752 151    110.0    996.0   21.43
   1  -5   6        0.00        7.03   0   0     41.93      0.00       0.0    1.44 106  1753 152    125.0    851.0   21.46
   2  -4   6        0.00        7.03   0   0      1.38      0.00       0.0    4.12 107  1759 154    223.0    705.0   20.30
   3  -4   6        0.00        7.03   0   0      4.22      0.00       0.0   -0.83 108  1760 155    235.0    557.0   21.48
   3  -3   6        0.00        7.03   0   0     20.51      0.00       0.0    6.48 109  1767 156    317.0    558.0   19.98
    
   0   0   0    17415.19       17.09   0 -31      0.00    131.97       0.0    0.00   5     0   0    734.0   1745.0   18.45
   0   0   0     2421.98        4.72   0  -6      0.00     49.21       0.0    0.00   8     0   0    852.0    290.0   17.94
   0   0   0      513.65        0.93   0  -6      0.00     22.66       0.0    0.00   9     0   0    991.0   1904.0   20.71
   0   0   0     3858.07        6.53   0  -9      0.00     62.11       0.0    0.00  11     0   0   1226.0    598.0   11.45
   0   0   0     2851.22        6.19   0  -7      0.00     53.40       0.0    0.00  13     0   0   1255.0   1164.0    6.62
   0   0   0     3200.31        7.14   0  -7      0.00     56.57       0.0    0.00  14     0   0   1317.0   1450.0   12.52
   0   0   0     1534.56        4.11   0   1      0.00     39.17       0.0    0.00  16     0   0    818.4    596.2   11.52
   0   0   0     5979.56       12.55   0   1      0.00     77.33       0.0    0.00  17     0   0   1504.4    435.6   18.07
   0   0   0     2851.22       11.09   0   1      0.00     53.40       0.0    0.00  19     0   0   1576.1   1457.1   16.77
   0   0   0     1886.55        5.19   0   1      0.00     43.43       0.0    0.00  23     0   0    757.4   1445.9   12.09
   0   0   0     2213.49        7.45   0   1      0.00     47.05       0.0    0.00  25     0   0   1443.8    882.1   10.78
   0   0   0     2973.44       11.00   0   1      0.00     54.53       0.0    0.00  27     0   0   1671.6   1169.9   15.92
   0   0   0      673.12        2.54   0   1      0.00     25.94       0.0    0.00  28     0   0   1192.9    885.2    5.37
   0   0   0     1799.05        6.30   0   1      0.00     42.42       0.0    0.00  29     0   0   1412.8   1167.3   10.10
   0   0   0     1677.48        6.21   0   1      0.00     40.96       0.0    0.00  30     0   0    633.1    880.9   10.13
   0   0   0      805.79        2.79   0   1      0.00     28.39       0.0    0.00  32     0   0    853.7   1162.5    5.37
   0   0   0     1689.97        6.33   0   1      0.00     41.11       0.0    0.00  33     0   0   1412.2    285.5   19.71
   0   0   0     1860.51        6.30   0   1      0.00     43.13       0.0    0.00  34     0   0   1419.4   1448.5   13.99
   0   0   0     1155.48        4.85   0   1      0.00     33.99       0.0    0.00  37     0   0   1396.9   1600.1   16.42
   0   0   0     2061.35        9.16   0   1      0.00     45.40       0.0    0.00  38     0   0   1707.2    878.0   16.70
   0   0   0      431.41        1.92   0   1      0.00     20.77       0.0    0.00  42     0   0    865.8   1021.4    3.88
   0   0   0     3827.36       16.74   0  -1      0.00     61.87       0.0    0.00  43     0   0   2030.7   1013.0   23.38
   0   0   0     3325.23       15.10   0   1      0.00     57.66       0.0    0.00  44     0   0   1985.3   1318.3   23.35
   0   0   0      276.79        1.14   0   1      0.00     16.64       0.0    0.00  46     0   0   1118.2    122.3   21.27
   0   0   0     1378.22        7.10   0   1      0.00     37.12       0.0    0.00  49     0   0   1613.0   1162.5   14.57
   0   0   0      136.72        0.73   0   1      0.00     11.69       0.0    0.00  50     0   0   1083.0   1302.7    6.97
   0   0   0     1597.30        8.63   0   1      0.00     39.97       0.0    0.00  51     0   0   1775.8   1168.1   18.20
   0   0   0      830.70        4.03   0   1      0.00     28.82       0.0    0.00  52     0   0   1405.8   1916.2   22.62
   0   0   0      221.15        1.31   0   1      0.00     14.87       0.0    0.00  53     0   0   1164.8   1444.9   10.79
   0   0   0     1132.97        8.63   0   1      0.00     33.66       0.0    0.00  54     0   0   1797.6   1460.2   20.88
   0   0   0      202.40        1.15   0   1      0.00     14.23       0.0    0.00  55     0   0    900.9   1742.7   17.38
   0   0   0     1055.71        6.14   0   1      0.00     32.49       0.0    0.00  58     0   0   1643.7    585.9   18.06
   0   0   0      400.10        3.18   0   1      0.00     20.00       0.0    0.00  60     0   0   1389.9    110.8   22.90
   0   0   0      636.72        5.64   0   1      0.00     25.23       0.0    0.00  63     0   0    253.0   1458.9   20.80
   0   0   0     1118.49        7.16   0   1      0.00     33.44       0.0    0.00  64     0   0   1816.9    872.0   19.13
   0   0   0      870.95        6.66   0   2      0.00     29.51       0.0    0.00  66     0   0    177.1   1152.1   20.18
   0   0   0      692.35        5.86   0   1      0.00     26.31       0.0    0.00  69     0   0    405.7    254.2   22.97
   0   0   0     1078.14        7.56   0   1      0.00     32.84       0.0    0.00  72     0   0    121.0    866.1   21.48
   0   0   0      719.43        4.85   0   1      0.00     26.82       0.0    0.00  74     0   0   1640.9    261.7   22.84
   0   0   0      558.55        5.37   0  -1      0.00     23.63       0.0    0.00  75     0   0   1712.8   1768.1   23.53
   0   0   0      841.75        6.21   0   1      0.00     29.01       0.0    0.00  76     0   0    299.8    871.9   17.62
   0   0   0      470.18        3.36   0   1      0.00     21.68       0.0    0.00  77     0   0    566.1   1750.3   20.23
   0   0   0      837.24        7.48   0   1      0.00     28.94       0.0    0.00  79     0   0    138.7    559.8   23.22
   0   0   0      462.38        3.53   0   1      0.00     21.50       0.0    0.00  80     0   0    508.2    268.7   21.44
   0   0   0      572.01        4.39   0   1      0.00     23.92       0.0    0.00  81     0   0   1593.9   1762.5   21.83
   0   0   0      246.68        2.17   0   1      0.00     15.71       0.0    0.00  83     0   0    679.1    280.7   19.38
   0   0   0      358.89        4.69   0   1      0.00     18.94       0.0    0.00  84     0   0   1683.5   1458.2   18.73
   0   0   0      177.63        2.02   0   1      0.00     13.33       0.0    0.00  87     0   0    594.0   1447.9   14.53
   0   0   0      134.09        1.31   0   1      0.00     11.58       0.0    0.00  88     0   0   1256.3    288.9   18.32
   0   0   0      140.47        1.58   0   1      0.00     11.85       0.0    0.00  91     0   0   1327.0   1748.8   18.64
   0   0   0      150.29        1.79   0   1      0.00     12.26       0.0    0.00  93     0   0   1381.3    596.7   13.46
   0   0   0      518.32        5.23   0   1      0.00     22.77       0.0    0.00  95     0   0   1859.4   1027.3   19.74
   0   0   0      116.28        1.20   0   1      0.00     10.78       0.0    0.00  96     0   0   1243.2    446.5   14.86
   0   0   0      228.58        2.57   0   1      0.00     15.12       0.0    0.00  97     0   0   1508.5   1164.7   12.23
   0   0   0      107.01        1.18   0   1      0.00     10.34       0.0    0.00  98     0   0   1261.1    121.8   21.83
   0   0   0      222.41        3.12   0   1      0.00     14.91       0.0    0.00 104     0   0   1752.0    576.8   20.15
   0   0   0      563.58        7.03   0  -1      0.00     23.74       0.0    0.00 105     0   0     28.2    858.0   23.43

 SOL,ROT,NODES:   6   343472.00   157  POLAR_ANGLES:   82.67   34.67  173.33
 R=SUM[!FO-FC!]/SUM[FO]:    0.3888 SKC, BO:       0.3539  0.00
 NREF,INPUT_SK,SFJ2,SKC:    36      -1.0000     49669.0820       0.3264
 N_NODES,N_LLEGITS,N_INDEXATS,N_FEBLES:       157       105        48       109
 DIST_MITJANA,SDV (PIXELS):   7.283-NaN    
 GIR_MITJA,SDV (GRAUS):  -0.480   4.533
------------------------------------------------------------------------------

 SOL,ROT,NODES:   7   312235.00   154  POLAR_ANGLES:   98.67   70.33  184.33
    -0.02413     0.34314    -0.93897
    -0.98959     0.12512     0.07115
     0.14190     0.93091     0.33655
    
   H   K   L      FO^2      SDV(FO^2) DUM CODI   FMODEL     FO       RODIST   PHI  PIC             cXPIX    cYPIX  2-THETA
   2   1  -1    11374.51      -14.12   0 -18     83.52    106.65       1.4   -7.28  10   802  77   1209.0    743.0    8.23
   3   1  -1     6681.24       11.31   0  -9     62.78     81.74       2.2    2.70  11   803  78   1226.0    598.0   11.45
  -1   1  -2     4945.06       10.74   0  -7     52.99     70.32       1.0   -6.02  13   639  68   1255.0   1164.0    6.62
  -3   1  -3     5552.40       12.39   0  -7     60.38     74.51       2.2    6.54  14   483  52   1317.0   1450.0   12.52
   2   2  -3    15024.15       25.11   0 -10     92.39    122.57       1.0   -2.68  15   500  60   1463.0    738.0   12.69
   4   2  -3    10379.23      -21.78   0   1     90.46    101.88       6.0    7.21  17   502  62   1504.4    435.6   18.07
  -3   2  -5     4942.37       19.22   0   1     76.16     70.30       3.1    5.09  19   231  22   1576.1   1457.1   16.77
   0   3  -5     8220.33       23.01   0   1     82.54     90.67       2.8   -3.31  22   244  32   1688.3   1024.2   15.93
   2   3  -5     7316.04       23.00   0   1     86.01     85.53       0.9    0.81  24   246  34   1728.8    729.2   18.17
   1   2  -3     3839.83       12.92   0   1     51.72     61.97       2.9   -6.35  25   499  59   1443.8    882.1   10.78
   0   2  -4     5484.94       17.84   0   1     67.18     74.06       0.9   -0.80  26   357  44   1526.3   1021.5   12.18
  -1   3  -5     5152.31       19.05   0   1     66.55     71.78       4.1   -4.32  27   243  31   1671.6   1169.9   15.92
   1   3  -5     3568.88       15.85   0   1     54.54     59.74       1.1   -1.58  38   245  33   1707.2    878.0   16.70
   0   4  -7     6742.38       26.24   0   1     83.85     82.11       1.3    0.98  41    72   7   1968.6   1023.8   22.08
  -1   2  -5     2388.11       12.31   0   1     43.22     48.87       4.0    4.28  49   233  24   1613.0   1162.5   14.57
  -1   3  -6     2765.38       14.94   0   1     49.40     52.59       0.2    1.42  51   142  11   1775.8   1168.1   18.20
   3   3  -4     1827.89       10.63   0   1     44.76     42.75       3.1   -1.88  58   370  49   1643.7    585.9   18.06
  -2   2  -5     1233.11        9.23   0   1     39.89     35.12       3.0    4.21  59   232  23   1594.1   1308.3   15.30
   1   3  -6     1937.63       12.40   0   1     42.62     44.02       3.2    3.76  64   144  13   1816.9    872.0   19.13
   2   2  -4      665.32        7.97   0   1     29.43     25.79       4.3    4.18  68   359  46   1568.9    731.2   14.88
   0   1  -2      426.21        3.40   0   1     18.07     20.64       0.9   -3.85  82   640  69   1271.6   1022.8    6.08
   0   2  -5     1094.81        8.24   0   1    129.50     33.09       5.9    5.20  89   234  25   1634.2   1017.8   14.69
   3   2  -2      260.76        3.11   0   1     13.55     16.15       3.7   -6.67  93   655  73   1381.3    596.7   13.46
   0   4  -6      898.04        9.06   0   1     31.80     29.97       5.7   -4.11  95   150  18   1859.4   1027.3   19.74
  -1   2  -4      395.77        4.45   0   1     19.62     19.89       0.6   -1.97  97   356  43   1508.5   1164.7   12.23
  -2   1  -3      291.86        3.02   0   1     21.17     17.08       3.0    4.53  99   484  53   1335.5   1303.7   10.19
   3   3  -5      385.31        5.40   0   1     22.06     19.63       3.5    3.83 104   247  35   1752.0    576.8   20.15
    
  -3   3  -7        0.00       12.16   0   0      4.54      0.00       0.0    6.49   1    65   1   1854.0   1468.0   22.01
  -2   3  -7        0.00       12.16   0   0     31.79      0.00       0.0    5.99   2    66   2   1871.0   1313.0   21.02
  -1   3  -7        0.00       12.16   0   0     17.08      0.00       0.0    6.13   3    67   3   1889.0   1161.0   20.62
   0   3  -7        0.00       12.16   0   0     14.94      0.00       0.0    6.88   4    68   4   1909.0   1010.0   20.82
  -2   4  -7        0.00       12.16   0   0     65.59      0.00       0.0    0.01   5    70   5   1933.0   1331.0   22.40
  -1   4  -7        0.00       12.16   0   0     20.75      0.00       0.0    0.21   6    71   6   1950.0   1178.0   21.95
  -4   3  -6        0.00       12.16   0   0     24.34      0.00       0.0    3.17   7   139   8   1727.0   1628.0   21.70
  -3   3  -6        0.00       12.16   0   0     20.51      0.00       0.0    1.81   8   140   9   1743.0   1470.0   19.98
  -2   3  -6        0.00       12.16   0   0      8.80      0.00       0.0    1.25   9   141  10   1759.0   1318.0   18.78
   0   3  -6        0.00       12.16   0   0      3.86      0.00       0.0    2.27  10   143  12   1795.0   1019.0   18.33
   2   3  -6        0.00       12.16   0   0      4.09      0.00       0.0    5.83  11   145  14   1838.0    716.0   20.50
  -3   4  -6        0.00       12.16   0   0      4.22      0.00       0.0   -4.80  12   147  15   1813.0   1490.0   21.48
  -2   4  -6        0.00       12.16   0   0      1.38      0.00       0.0   -5.23  13   148  16   1827.0   1335.0   20.30
  -1   4  -6        0.00       12.16   0   0      3.26      0.00       0.0   -4.99  14   149  17   1842.0   1184.0   19.71
   1   4  -6        0.00       12.16   0   0     16.35      0.00       0.0   -2.65  15   151  19   1878.0    882.0   20.41
   2   4  -6        0.00       12.16   0   0     20.30      0.00       0.0   -0.62  16   152  20   1900.0    729.0   21.65
  -4   2  -5        0.00      -12.16   0   0     13.59      0.00       0.0    7.02  17   230  21   1561.0   1610.0   18.85
   1   2  -5        0.00       12.16   0   0     67.48      0.00       0.0    6.89  18   235  26   1654.0    865.0   15.60
  -5   3  -5        0.00       12.16   0   0     64.55      0.00       0.0    0.17  19   239  27   1607.0   1793.0   22.50
  -4   3  -5        0.00       12.16   0   0      6.68      0.00       0.0   -2.41  20   240  28   1625.0   1630.0   20.12
  -3   3  -5        0.00       12.16   0   0     23.26      0.00       0.0   -3.95  21   241  29   1640.0   1474.0   18.14
  -2   3  -5        0.00       12.16   0   0     15.18      0.00       0.0   -4.56  22   242  30   1655.0   1322.0   16.70
   4   3  -5        0.00      -12.16   0   0     10.00      0.00       0.0    7.44  23   248  36   1771.0    414.0   22.51
   2   4  -5        0.00       12.16   0   0     39.21      0.00       0.0   -6.19  24   255  37   1795.0    742.0   19.42
   3   4  -5        0.00       12.16   0   0     25.21      0.00       0.0   -3.31  25   256  38   1815.0    586.0   21.22
  -5   2  -4        0.00       12.16   0   0     38.91      0.00       0.0    4.97  26   352  39   1435.0   1774.0   20.17
  -4   2  -4        0.00       12.16   0   0    136.16      0.00       0.0    1.14  27   353  40   1457.0   1614.0   17.45
  -3   2  -4        0.00       12.16   0   0     36.92      0.00       0.0   -1.15  28   354  41   1476.0   1460.0   15.09
  -2   2  -4        0.00       12.16   0   0      8.08      0.00       0.0   -2.13  29   355  42   1492.0   1311.0   13.28
   1   2  -4        0.00       12.16   0   0      5.27      0.00       0.0    1.28  30   358  45   1546.0    875.0   13.12
  -5   3  -4        0.00       12.16   0   0     28.21      0.00       0.0   -6.63  31   362  47   1515.0   1796.0   21.44
   2   3  -4        0.00       12.16   0   0     16.39      0.00       0.0   -5.41  32   369  48   1625.0    741.0   15.92
   4   3  -4        0.00       12.16   0   0     20.86      0.00       0.0    2.32  33   371  50   1663.0    431.0   20.53
   4   4  -4        0.00       12.16   0   0     87.46      0.00       0.0   -5.68  34   380  51   1735.0    442.0   21.55
  -1   1  -3        0.00       12.16   0   0     87.07      0.00       0.0    4.29  35   485  54   1357.0   1158.0    8.76
   0   1  -3        0.00       12.16   0   0     67.61      0.00       0.0    5.53  36   486  55   1376.0   1014.0    8.60
  -6   2  -3        0.00       12.16   0   0     16.58      0.00       0.0    4.69  37   492  56   1306.0   1948.0   22.54
  -5   2  -3        0.00       12.16   0   0     25.14      0.00       0.0   -2.72  38   493  57   1342.0   1779.0   19.38
  -4   2  -3        0.00      -12.16   0   0     91.14      0.00       0.0   -7.39  39   494  58   1365.0   1619.0   16.40
   3   2  -3        0.00       12.16   0   0     15.17      0.00       0.0    1.87  40   501  61   1481.0    589.0   15.17
   4   3  -3        0.00       12.16   0   0     33.14      0.00       0.0   -4.18  41   513  63   1564.0    446.0   18.77
   5   3  -3        0.00       12.16   0   0     45.64      0.00       0.0    1.55  42   514  64   1578.0    282.0   21.69
  -4   1  -2        0.00       12.16   0   0     82.14      0.00       0.0    2.15  43   636  65   1197.0   1608.0   14.64
  -3   1  -2        0.00       12.16   0   0     43.96      0.00       0.0   -3.77  44   637  66   1220.0   1456.0   11.51
  -2   1  -2        0.00       12.16   0   0     71.68      0.00       0.0   -6.19  45   638  67   1238.0   1309.0    8.70
   1   1  -2        0.00       12.16   0   0     74.85      0.00       0.0   -0.06  46   641  70   1290.0    880.0    7.42
   2   1  -2        0.00       12.16   0   0      3.12      0.00       0.0    5.03  47   642  71   1309.0    735.0    9.89
  -6   2  -2        0.00       12.16   0   0     12.00      0.00       0.0   -6.15  48   646  72   1230.0   1955.0   22.26
   4   2  -2        0.00       12.16   0   0     11.27      0.00       0.0    0.24  49   656  74   1397.0    446.0   16.46
   5   3  -2        0.00       12.16   0   0     19.08      0.00       0.0   -5.87  50   668  75   1485.0    298.0   20.28
  -5   1  -1        0.00       12.16   0   0     23.19      0.00       0.0   -3.93  51   795  76   1082.0   1774.0   17.91
   5   2  -1        0.00       12.16   0   0     31.34      0.00       0.0   -0.08  52   818  79   1313.0    299.0   18.53
   6   3  -1        0.00       12.16   0   0     42.72      0.00       0.0   -6.52  53   831  80   1406.0    142.0   22.43
  -2   0   0        0.00       12.16   0   0    137.12      0.00       0.0    3.36  54   952  81    985.0   1309.0    7.05
  -6   1   0        0.00       12.16   0   0      8.50      0.00       0.0   -2.84  55   960  82    952.0   1954.0   21.82
   4   1   0        0.00       12.16   0   0      3.30      0.00       0.0    2.48  56   970  83   1138.0    455.0   13.99
   6   2   0        0.00       12.16   0   0      2.99      0.00       0.0    2.74  57   984  84   1219.0    143.0   21.17
  -4   0   1        0.00       12.16   0   0    164.82      0.00       0.0   -0.67  58  1116  85    840.0   1618.0   14.95
  -3   0   1        0.00      -12.16   0   0      1.08      0.00       0.0    7.10  59  1117  86    853.0   1465.0   11.48
   2   0   1        0.00       12.16   0   0     16.35      0.00       0.0    0.03  60  1122  87    957.0    747.0    6.98
  -6   1   1        0.00       12.16   0   0     24.59      0.00       0.0    6.72  61  1127  88    807.0   1968.0   22.57
  -5   0   2        0.00       12.16   0   0     43.61      0.00       0.0   -2.16  62  1274  89    709.0   1792.0   19.61
  -4   0   2        0.00       12.16   0   0     74.45      0.00       0.0    4.27  63  1275  90    722.0   1630.0   16.21
   3   0   2        0.00       12.16   0   0     11.05      0.00       0.0    1.25  64  1282  91    869.0    608.0   10.79
  -3  -1   3        0.00       12.16   0   0     20.57      0.00       0.0   -5.52  65  1418  92    610.0   1473.0   14.68
  -2  -1   3        0.00       12.16   0   0     68.80      0.00       0.0   -3.47  66  1419  93    631.0   1323.0   11.97
  -1  -1   3        0.00       12.16   0   0      5.82      0.00       0.0   -2.60  67  1420  94    652.0   1178.0    9.80
   0  -1   3        0.00       12.16   0   0     67.61      0.00       0.0   -3.08  68  1421  95    671.0   1034.0    8.60
  -5   0   3        0.00       12.16   0   0     30.91      0.00       0.0    0.77  69  1428  96    588.0   1808.0   21.06
  -4   0   3        0.00       12.16   0   0      5.64      0.00       0.0    5.76  70  1429  97    604.0   1644.0   17.80
   3   0   3        0.00      -12.16   0   0     49.89      0.00       0.0    7.03  71  1436  98    755.0    614.0   11.88
   4   0   3        0.00       12.16   0   0     53.14      0.00       0.0   -1.10  72  1437  99    781.0    463.0   14.70
   6   1   3        0.00       12.16   0   0     46.14      0.00       0.0    1.30  73  1451 100    849.0    156.0   20.83
  -4  -1   4        0.00       12.16   0   0     15.72      0.00       0.0   -5.50  74  1557 101    475.0   1644.0   19.56
  -3  -1   4        0.00       12.16   0   0     15.20      0.00       0.0   -2.76  75  1558 102    496.0   1486.0   16.75
  -2  -1   4        0.00       12.16   0   0     10.50      0.00       0.0   -0.87  76  1559 103    519.0   1334.0   14.27
  -1  -1   4        0.00       12.16   0   0      5.01      0.00       0.0    0.09  77  1560 104    541.0   1187.0   12.34
   0  -1   4        0.00       12.16   0   0     77.58      0.00       0.0    0.01  78  1561 105    562.0   1042.0   11.22
   1  -1   4        0.00       12.16   0   0    138.14      0.00       0.0   -1.23  79  1562 106    582.0    898.0   11.15
   2  -1   4        0.00       12.16   0   0     32.52      0.00       0.0   -3.81  80  1563 107    602.0    752.0   12.16
  -4   0   4        0.00       12.16   0   0     18.32      0.00       0.0    6.03  81  1568 108    486.0   1659.0   19.66
   4   0   4        0.00       12.16   0   0     30.98      0.00       0.0    3.38  82  1576 109    665.0    468.0   15.86
   5   0   4        0.00       12.16   0   0     15.92      0.00       0.0   -4.24  83  1577 110    694.0    310.0   18.65
   6   1   4        0.00       12.16   0   0     10.16      0.00       0.0    6.55  84  1589 111    719.0    160.0   21.47
  -4  -1   5        0.00       12.16   0   0     44.25      0.00       0.0   -3.88  85  1679 112    355.0   1660.0   21.62
  -3  -1   5        0.00       12.16   0   0    107.55      0.00       0.0   -1.43  86  1680 113    379.0   1500.0   18.99
  -2  -1   5        0.00       12.16   0   0     12.14      0.00       0.0    0.31  87  1681 114    403.0   1346.0   16.71
  -1  -1   5        0.00       12.16   0   0     40.49      0.00       0.0    1.28  88  1682 115    426.0   1197.0   14.94
   0  -1   5        0.00       12.16   0   0     22.39      0.00       0.0    1.41  89  1683 116    449.0   1050.0   13.88
   1  -1   5        0.00       12.16   0   0     23.32      0.00       0.0    0.62  90  1684 117    470.0    904.0   13.68
   2  -1   5        0.00       12.16   0   0     52.69      0.00       0.0   -1.21  91  1685 118    490.0    758.0   14.37
   3  -1   5        0.00       12.16   0   0     53.42      0.00       0.0   -4.20  92  1686 119    509.0    609.0   15.84
  -4   0   5        0.00       12.16   0   0     45.92      0.00       0.0    5.72  93  1689 120    364.0   1676.0   21.70
   4   0   5        0.00       12.16   0   0     57.94      0.00       0.0    5.07  94  1697 121    548.0    472.0   17.38
   5   0   5        0.00       12.16   0   0    101.66      0.00       0.0   -0.33  95  1698 122    574.0    313.0   19.86
  -1  -2   6        0.00      -12.16   0   0     65.01      0.00       0.0   -7.32  96  1771 123    279.0   1193.0   18.16
   0  -2   6        0.00      -12.16   0   0     43.75      0.00       0.0   -7.40  97  1772 124    301.0   1044.0   17.25
  -3  -1   6        0.00       12.16   0   0     22.30      0.00       0.0   -0.90  98  1777 125    257.0   1516.0   21.35
  -2  -1   6        0.00       12.16   0   0     37.27      0.00       0.0    0.71  99  1778 126    283.0   1359.0   19.24
  -1  -1   6        0.00       12.16   0   0      5.73      0.00       0.0    1.67 100  1779 127    308.0   1207.0   17.60
   0  -1   6        0.00       12.16   0   0     25.96      0.00       0.0    1.91 101  1780 128    331.0   1059.0   16.57
   1  -1   6        0.00       12.16   0   0     13.16      0.00       0.0    1.39 102  1781 129    353.0    911.0   16.27
   2  -1   6        0.00       12.16   0   0     69.48      0.00       0.0    0.03 103  1782 130    374.0    763.0   16.74
   3  -1   6        0.00       12.16   0   0      5.89      0.00       0.0   -2.26 104  1783 131    394.0    613.0   17.91
   4  -1   6        0.00       12.16   0   0      3.41      0.00       0.0   -5.59 105  1784 132    414.0    458.0   19.66
   4   0   6        0.00       12.16   0   0     54.77      0.00       0.0    5.58 106  1793 133    429.0    475.0   19.17
   5   0   6        0.00       12.16   0   0     14.01      0.00       0.0    1.44 107  1794 134    453.0    315.0   21.36
  -2  -2   7        0.00       12.16   0   0      9.64      0.00       0.0   -6.95 108  1843 135    133.0   1359.0   22.22
  -1  -2   7        0.00       12.16   0   0     34.14      0.00       0.0   -6.29 109  1844 136    159.0   1204.0   20.78
   0  -2   7        0.00       12.16   0   0     12.51      0.00       0.0   -6.23 110  1845 137    182.0   1053.0   19.88
   1  -2   7        0.00       12.16   0   0     38.31      0.00       0.0   -6.82 111  1846 138    204.0    903.0   19.59
  -2  -1   7        0.00       12.16   0   0      7.24      0.00       0.0    0.63 112  1850 139    159.0   1373.0   21.82
  -1  -1   7        0.00       12.16   0   0      1.20      0.00       0.0    1.57 113  1851 140    185.0   1219.0   20.28
   0  -1   7        0.00       12.16   0   0      3.94      0.00       0.0    1.89 114  1852 141    210.0   1068.0   19.29
   1  -1   7        0.00       12.16   0   0      3.75      0.00       0.0    1.55 115  1853 142    232.0    918.0   18.92
   2  -1   7        0.00       12.16   0   0     22.37      0.00       0.0    0.51 116  1854 143    254.0    768.0   19.21
   3  -1   7        0.00       12.16   0   0     33.15      0.00       0.0   -1.31 117  1855 144    274.0    615.0   20.14
   4  -1   7        0.00       12.16   0   0     52.92      0.00       0.0   -3.98 118  1856 145    294.0    459.0   21.62
   4   0   7        0.00       12.16   0   0     44.05      0.00       0.0    5.47 119  1863 146    307.0    476.0   21.18
   0  -2   8        0.00       12.16   0   0     24.45      0.00       0.0   -5.65 120  1887 147     58.0   1062.0   22.54
   1  -2   8        0.00       12.16   0   0     32.41      0.00       0.0   -6.07 121  1888 148     80.0    909.0   22.19
   2  -2   8        0.00      -12.16   0   0      0.09      0.00       0.0   -7.09 122  1889 149    101.0    756.0   22.41
   0  -1   8        0.00       12.16   0   0     46.71      0.00       0.0    1.53 123  1890 150     83.0   1077.0   22.02
   1  -1   8        0.00       12.16   0   0     72.17      0.00       0.0    1.32 124  1891 151    107.0    924.0   21.60
   2  -1   8        0.00       12.16   0   0     53.74      0.00       0.0    0.51 125  1892 152    129.0    772.0   21.76
   3  -1   8        0.00       12.16   0   0     58.85      0.00       0.0   -0.98 126  1893 153    149.0    617.0   22.49
   3   0   8        0.00       12.16   0   0     55.85      0.00       0.0    6.97 127  1897 154    161.0    634.0   22.13
    
   0   0   0    30398.68       49.37   0 -12      0.00    174.35       0.0    0.00   1     0   0    277.0   1157.0   18.04
   0   0   0    20996.24       33.23   0 -11      0.00    144.90       0.0    0.00   2     0   0    482.0    731.0   14.81
   0   0   0    11979.75       20.23   0 -10      0.00    109.45       0.0    0.00   3     0   0    667.0    439.0   16.39
   0   0   0    35149.90       32.59   0 -33      0.00    187.48       0.0    0.00   4     0   0    707.0   1019.0    7.74
   0   0   0    30147.53       29.58   0 -31      0.00    173.63       0.0    0.00   5     0   0    734.0   1745.0   18.45
   0   0   0     8797.08       13.43   0 -12      0.00     93.79       0.0    0.00   6     0   0    806.0    742.0    8.70
   0   0   0     8664.82       12.76   0 -13      0.00     93.08       0.0    0.00   7     0   0    833.0    446.0   14.65
   0   0   0     4192.71        8.17   0  -6      0.00     64.75       0.0    0.00   8     0   0    852.0    290.0   17.94
   0   0   0      889.19        1.60   0  -6      0.00     29.82       0.0    0.00   9     0   0    991.0   1904.0   20.71
   0   0   0     4232.60        9.73   0  -6      0.00     65.06       0.0    0.00  12     0   0   1247.0   1593.0   14.70
   0   0   0     2656.48        7.12   0   1      0.00     51.54       0.0    0.00  16     0   0    818.4    596.2   11.52
   0   0   0     3688.46        9.47   0   1      0.00     60.73       0.0    0.00  18     0   0    765.0   1299.8    9.22
   0   0   0    10722.15       25.90   0   1      0.00    103.55       0.0    0.00  20     0   0    377.1   1015.0   15.52
   0   0   0     8165.11       21.47   0   1      0.00     90.36       0.0    0.00  21     0   0    489.8    582.5   16.57
   0   0   0     3265.82        8.99   0   1      0.00     57.15       0.0    0.00  23     0   0    757.4   1445.9   12.09
   0   0   0     1165.24        4.39   0   1      0.00     34.14       0.0    0.00  28     0   0   1192.9    885.2    5.37
   0   0   0     3114.34       10.90   0   1      0.00     55.81       0.0    0.00  29     0   0   1412.8   1167.3   10.10
   0   0   0     2903.90       10.75   0   1      0.00     53.89       0.0    0.00  30     0   0    633.1    880.9   10.13
   0   0   0    11157.52       32.01   0   2      0.00    105.63       0.0    0.00  31     0   0    169.0   1303.1   21.11
   0   0   0     1394.91        4.83   0   1      0.00     37.35       0.0    0.00  32     0   0    853.7   1162.5    5.37
   0   0   0     2925.52       10.96   0   1      0.00     54.09       0.0    0.00  33     0   0   1412.2    285.5   19.71
   0   0   0     3220.74       10.90   0   1      0.00     56.75       0.0    0.00  34     0   0   1419.4   1448.5   13.99
   0   0   0     4432.42       17.10   0   1      0.00     66.58       0.0    0.00  35     0   0    351.7   1308.9   17.40
   0   0   0     3402.39       13.12   0   1      0.00     58.33       0.0    0.00  36     0   0    519.8   1306.1   13.92
   0   0   0     2000.25        8.39   0   1      0.00     44.72       0.0    0.00  37     0   0   1396.9   1600.1   16.42
   0   0   0     3452.55       14.54   0   1      0.00     58.76       0.0    0.00  39     0   0    395.0   1759.8   22.56
   0   0   0     1151.93        8.01   0  -1      0.00     33.94       0.0    0.00  40     0   0    499.1    428.0   18.83
   0   0   0      746.82        3.33   0   1      0.00     27.33       0.0    0.00  42     0   0    865.8   1021.4    3.88
   0   0   0     6625.56       28.97   0  -1      0.00     81.40       0.0    0.00  43     0   0   2030.7   1013.0   23.38
   0   0   0     5756.33       26.14   0   1      0.00     75.87       0.0    0.00  44     0   0   1985.3   1318.3   23.35
   0   0   0     3876.89       19.24   0   1      0.00     62.26       0.0    0.00  45     0   0    158.3   1457.7   22.57
   0   0   0      479.15        1.98   0   1      0.00     21.89       0.0    0.00  46     0   0   1118.2    122.3   21.27
   0   0   0     1220.89        6.82   0   1      0.00     34.94       0.0    0.00  47     0   0   1427.1   1025.1    9.83
   0   0   0     1358.98        6.78   0   1      0.00     36.86       0.0    0.00  48     0   0   1365.3    743.4   10.75
   0   0   0      236.68        1.27   0   1      0.00     15.38       0.0    0.00  50     0   0   1083.0   1302.7    6.97
   0   0   0     1438.02        6.97   0   1      0.00     37.92       0.0    0.00  52     0   0   1405.8   1916.2   22.62
   0   0   0      382.83        2.26   0   1      0.00     19.57       0.0    0.00  53     0   0   1164.8   1444.9   10.79
   0   0   0     1961.29       14.94   0   1      0.00     44.29       0.0    0.00  54     0   0   1797.6   1460.2   20.88
   0   0   0      350.38        1.99   0   1      0.00     18.72       0.0    0.00  55     0   0    900.9   1742.7   17.38
   0   0   0      937.59        7.02   0   1      0.00     30.62       0.0    0.00  56     0   0    504.3   1444.9   16.01
   0   0   0     2243.82       13.02   0   1      0.00     47.37       0.0    0.00  57     0   0    325.6   1606.8   21.33
   0   0   0      692.62        5.51   0   1      0.00     26.32       0.0    0.00  60     0   0   1389.9    110.8   22.90
   0   0   0     1755.42       14.44   0   1      0.00     41.90       0.0    0.00  61     0   0   1818.4   1308.2   19.92
   0   0   0     2406.81       15.37   0   1      0.00     49.06       0.0    0.00  62     0   0    131.0    714.7   22.08
   0   0   0     1102.22        9.76   0   1      0.00     33.20       0.0    0.00  63     0   0    253.0   1458.9   20.80
   0   0   0      435.16        4.43   0   1      0.00     20.86       0.0    0.00  65     0   0    604.0   1300.1   12.17
   0   0   0     1507.71       11.52   0   2      0.00     38.83       0.0    0.00  66     0   0    177.1   1152.1   20.18
   0   0   0      881.98        9.85   0   1      0.00     29.70       0.0    0.00  67     0   0    325.3    416.0   21.68
   0   0   0     1198.54       10.14   0   1      0.00     34.62       0.0    0.00  69     0   0    405.7    254.2   22.97
   0   0   0     1706.61       11.27   0   1      0.00     41.31       0.0    0.00  70     0   0    285.0   1008.9   17.60
   0   0   0     1434.49       10.14   0   1      0.00     37.87       0.0    0.00  71     0   0   1777.2   1616.8   22.37
   0   0   0     1866.38       13.09   0   1      0.00     43.20       0.0    0.00  72     0   0    121.0    866.1   21.48
   0   0   0      747.84        6.65   0   1      0.00     27.35       0.0    0.00  73     0   0    469.7    876.9   13.83
   0   0   0     1245.41        8.39   0   1      0.00     35.29       0.0    0.00  74     0   0   1640.9    261.7   22.84
   0   0   0      966.90        9.30   0  -1      0.00     31.10       0.0    0.00  75     0   0   1712.8   1768.1   23.53
   0   0   0     1457.16       10.75   0   1      0.00     38.17       0.0    0.00  76     0   0    299.8    871.9   17.62
   0   0   0      813.93        5.82   0   1      0.00     28.53       0.0    0.00  77     0   0    566.1   1750.3   20.23
   0   0   0      415.95        2.84   0   1      0.00     20.39       0.0    0.00  78     0   0    803.3   1904.3   21.28
   0   0   0     1449.35       12.96   0   1      0.00     38.07       0.0    0.00  79     0   0    138.7    559.8   23.22
   0   0   0      800.43        6.11   0   1      0.00     28.29       0.0    0.00  80     0   0    508.2    268.7   21.44
   0   0   0      990.21        7.60   0   1      0.00     31.47       0.0    0.00  81     0   0   1593.9   1762.5   21.83
   0   0   0      427.04        3.75   0   1      0.00     20.66       0.0    0.00  83     0   0    679.1    280.7   19.38
   0   0   0      621.28        8.12   0   1      0.00     24.93       0.0    0.00  84     0   0   1683.5   1458.2   18.73
   0   0   0      934.74        7.96   0   1      0.00     30.57       0.0    0.00  85     0   0    335.4   1450.2   19.16
   0   0   0      443.55        4.63   0   1      0.00     21.06       0.0    0.00  86     0   0    553.1    874.0   11.97
   0   0   0      307.50        3.50   0   1      0.00     17.54       0.0    0.00  87     0   0    594.0   1447.9   14.53
   0   0   0      232.12        2.28   0   1      0.00     15.24       0.0    0.00  88     0   0   1256.3    288.9   18.32
   0   0   0     1065.74        8.88   0   1      0.00     32.65       0.0    0.00  90     0   0    265.9   1305.5   19.14
   0   0   0      243.18        2.73   0   1      0.00     15.59       0.0    0.00  91     0   0   1327.0   1748.8   18.64
   0   0   0      497.26        5.46   0   1      0.00     22.30       0.0    0.00  92     0   0    447.7   1155.9   14.23
   0   0   0      312.42        3.49   0   1      0.00     17.68       0.0    0.00  94     0   0    645.1    737.2   11.53
   0   0   0      201.30        2.08   0   1      0.00     14.19       0.0    0.00  96     0   0   1243.2    446.5   14.86
   0   0   0      185.25        2.04   0   1      0.00     13.61       0.0    0.00  98     0   0   1261.1    121.8   21.83
   0   0   0      806.24       10.47   0   1      0.00     28.39       0.0    0.00 100     0   0    106.5   1006.5   21.50
   0   0   0      448.66        5.77   0   1      0.00     21.18       0.0    0.00 101     0   0    392.5    722.7   16.71
   0   0   0      494.77        5.91   0   1      0.00     22.24       0.0    0.00 102     0   0    386.2    869.3   15.73
   0   0   0      186.39        2.35   0   1      0.00     13.65       0.0    0.00 103     0   0    699.3    113.2   22.55
   0   0   0      975.61       12.16   0  -1      0.00     31.23       0.0    0.00 105     0   0     28.2    858.0   23.43

 SOL,ROT,NODES:   7   312235.00   154  POLAR_ANGLES:   98.67   70.33  184.33
 R=SUM[!FO-FC!]/SUM[FO]:    0.1627 SKC, BO:       0.4656  0.00
 NREF,INPUT_SK,SFJ2,SKC:    21      -1.0000     27869.4023       0.2935
 N_NODES,N_LLEGITS,N_INDEXATS,N_FEBLES:       154       105        27       127
 DIST_MITJANA,SDV (PIXELS):   3.431   0.900
 GIR_MITJA,SDV (GRAUS):   0.187   4.947
------------------------------------------------------------------------------

 SOL,ROT,NODES:   8   327243.00   159  POLAR_ANGLES:  113.67   48.00  194.33
     0.03350     0.69315    -0.72001
    -0.95388     0.23720     0.18398
     0.29831     0.68064     0.66913
    
   H   K   L      FO^2      SDV(FO^2) DUM CODI   FMODEL     FO       RODIST   PHI  PIC             cXPIX    cYPIX  2-THETA
   2  -3   4    17331.86       27.43   0 -11    113.82    131.65       1.0    0.30   2  1542 114    482.0    731.0   14.81
   4  -2   3     9888.94       16.70   0 -10     91.14     99.44       0.0    0.12   3  1413 103    667.0    439.0   16.39
   4  -1   2     7168.90       10.55   0 -13     82.14     84.67      11.7    6.63   7  1271  91    833.0    446.0   14.65
   5  -1   2     3462.64        6.75   0  -6     63.86     58.84       3.0   -3.07   8  1272  92    852.0    290.0   17.94
   2   1  -1     9367.10       11.63   0 -18     83.52     96.78       2.0    2.73  10   802  73   1209.0    743.0    8.23
   3   1  -1     5528.41       -9.36   0  -9     62.78     74.35       8.5    7.30  11   803  74   1226.0    598.0   11.45
   3  -3   4     6740.48       17.72   0   1     85.33     82.10       3.4   -1.10  21  1543 115    489.8    582.5   16.57
   1   1  -1      961.89        3.62   0   1     27.78     31.01       2.1    0.51  28   801  72   1192.9    885.2    5.37
   1  -2   3     2401.49        8.89   0   1     46.09     49.01       7.4    5.95  30  1410 100    633.1    880.9   10.13
   4  -3   4      951.52        6.62   0  -1     68.35     30.85       6.3   -3.60  40  1544 116    499.1    428.0   18.83
   2   2  -2     1122.70        5.60   0   1     37.02     33.51       4.0    3.95  48   654  53   1365.3    743.4   10.75
   2  -5   6     1991.15       12.72   0   1     52.96     44.62      10.5   -6.52  62  1754 146    131.0    714.7   22.08
   0  -4   5     1409.64        9.31   0   1     13.26     37.55      10.6   -3.50  70  1654 126    285.0   1008.9   17.60
   1  -5   6     1543.75       10.83   0   1     41.93     39.29       6.4   -6.23  72  1753 145    121.0    866.1   21.48
   1  -3   4      617.34        5.49   0   1     26.10     24.85       2.2    0.69  73  1541 113    469.7    876.9   13.83
   1  -4   5     1203.44        8.87   0   1     36.30     34.69       2.3   -3.10  76  1655 127    299.8    871.9   17.62
   5  -2   3      353.02        3.10   0   1     25.14     18.79       7.4   -5.29  83  1414 104    679.1    280.7   19.38
   3   2  -2      215.23        2.56   0   1     13.55     14.67       1.8    6.52  93   655  54   1381.3    596.7   13.46
   2  -2   3      258.30        2.88   0   1     16.87     16.07       5.7    5.50  94  1411 101    645.1    737.2   11.53
   0  -5   6      667.01        8.66   0   1     29.15     25.83       7.3   -6.54 100  1752 144    106.5   1006.5   21.50
    
  -2   6  -5        0.00      -10.04   0   0      8.31      0.00       0.0    7.08   1   264   1   1911.0   1394.0   22.44
  -1   6  -5        0.00       10.04   0   0      6.06      0.00       0.0    5.73   2   265   2   1924.0   1239.0   21.67
   0   6  -5        0.00       10.04   0   0     30.15      0.00       0.0    5.00   3   266   3   1938.0   1086.0   21.47
   1   6  -5        0.00       10.04   0   0     15.02      0.00       0.0    4.89   4   267   4   1954.0    933.0   21.86
   0   4  -4        0.00       10.04   0   0     90.75      0.00       0.0    6.96   5   376   5   1669.0   1050.0   15.49
   1   4  -4        0.00       10.04   0   0      1.12      0.00       0.0    6.81   6   377   6   1683.0    902.0   16.07
   2   4  -4        0.00      -10.04   0   0     66.87      0.00       0.0    7.45   7   378   7   1699.0    752.0   17.36
  -3   5  -4        0.00       10.04   0   0     49.60      0.00       0.0    6.96   8   382   8   1721.0   1534.0   20.35
  -2   5  -4        0.00       10.04   0   0     55.33      0.00       0.0    4.47   9   383   9   1733.0   1379.0   18.81
  -1   5  -4        0.00       10.04   0   0     64.52      0.00       0.0    2.82  10   384  10   1746.0   1228.0   17.85
   0   5  -4        0.00       10.04   0   0     36.34      0.00       0.0    1.96  11   385  11   1759.0   1078.0   17.57
   1   5  -4        0.00       10.04   0   0    140.70      0.00       0.0    1.83  12   386  12   1775.0    928.0   18.01
   2   5  -4        0.00       10.04   0   0     30.55      0.00       0.0    2.40  13   387  13   1791.0    777.0   19.10
   3   5  -4        0.00       10.04   0   0     41.18      0.00       0.0    3.64  14   388  14   1810.0    622.0   20.76
  -3   6  -4        0.00       10.04   0   0     11.76      0.00       0.0    2.84  15   389  15   1820.0   1571.0   22.53
  -2   6  -4        0.00       10.04   0   0     15.01      0.00       0.0    0.62  16   390  16   1833.0   1413.0   21.07
  -1   6  -4        0.00       10.04   0   0      8.25      0.00       0.0   -0.86  17   391  17   1845.0   1259.0   20.15
   0   6  -4        0.00       10.04   0   0     20.03      0.00       0.0   -1.65  18   392  18   1860.0   1107.0   19.83
   1   6  -4        0.00       10.04   0   0     37.08      0.00       0.0   -1.77  19   393  19   1875.0    955.0   20.15
   2   6  -4        0.00       10.04   0   0     80.82      0.00       0.0   -1.27  20   394  20   1893.0    802.0   21.07
   3   6  -4        0.00       10.04   0   0     70.41      0.00       0.0   -0.18  21   395  21   1912.0    646.0   22.52
  -1   7  -4        0.00       10.04   0   0     77.26      0.00       0.0   -3.48  22   396  22   1954.0   1291.0   22.57
   0   7  -4        0.00       10.04   0   0     57.43      0.00       0.0   -4.21  23   397  23   1968.0   1137.0   22.22
   1   7  -4        0.00       10.04   0   0     16.00      0.00       0.0   -4.35  24   398  24   1985.0    983.0   22.44
  -1   3  -3        0.00       10.04   0   0     23.50      0.00       0.0    6.34  25   508  25   1489.0   1189.0   11.96
   0   3  -3        0.00       10.04   0   0      0.10      0.00       0.0    5.01  26   509  26   1502.0   1043.0   11.60
   1   3  -3        0.00       10.04   0   0     17.11      0.00       0.0    4.81  27   510  27   1515.0    897.0   12.30
   2   3  -3        0.00       10.04   0   0     55.52      0.00       0.0    5.63  28   511  28   1530.0    750.0   13.89
   3   3  -3        0.00      -10.04   0   0     67.72      0.00       0.0    7.43  29   512  29   1545.0    599.0   16.12
  -3   4  -3        0.00       10.04   0   0     16.12      0.00       0.0    4.70  30   517  30   1550.0   1519.0   17.23
  -2   4  -3        0.00       10.04   0   0     40.01      0.00       0.0    1.48  31   518  31   1563.0   1366.0   15.34
  -1   4  -3        0.00       10.04   0   0     20.47      0.00       0.0   -0.61  32   519  32   1576.0   1217.0   14.11
   0   4  -3        0.00       10.04   0   0     54.13      0.00       0.0   -1.69  33   520  33   1590.0   1070.0   13.71
   1   4  -3        0.00       10.04   0   0     18.74      0.00       0.0   -1.82  34   521  34   1605.0    924.0   14.20
   2   4  -3        0.00       10.04   0   0     12.33      0.00       0.0   -1.06  35   522  35   1620.0    775.0   15.52
   3   4  -3        0.00       10.04   0   0      6.33      0.00       0.0    0.52  36   523  36   1637.0    623.0   17.46
   4   4  -3        0.00       10.04   0   0     35.78      0.00       0.0    2.89  37   524  37   1654.0    466.0   19.87
   5   4  -3        0.00       10.04   0   0     19.69      0.00       0.0    6.03  38   525  38   1669.0    302.0   22.59
  -4   5  -3        0.00       10.04   0   0     44.64      0.00       0.0    3.05  39   526  39   1633.0   1714.0   21.55
  -3   5  -3        0.00       10.04   0   0     61.18      0.00       0.0   -0.73  40   527  40   1648.0   1553.0   19.35
  -2   5  -3        0.00       10.04   0   0     36.69      0.00       0.0   -3.46  41   528  41   1661.0   1398.0   17.60
  -1   5  -3        0.00       10.04   0   0      1.98      0.00       0.0   -5.25  42   529  42   1674.0   1247.0   16.45
   0   5  -3        0.00       10.04   0   0      4.65      0.00       0.0   -6.17  43   530  43   1688.0   1099.0   16.02
   1   5  -3        0.00       10.04   0   0     93.69      0.00       0.0   -6.27  44   531  44   1703.0    950.0   16.36
   2   5  -3        0.00       10.04   0   0     31.62      0.00       0.0   -5.62  45   532  45   1720.0    801.0   17.43
   3   5  -3        0.00       10.04   0   0     32.03      0.00       0.0   -4.24  46   533  46   1738.0    648.0   19.12
   4   5  -3        0.00       10.04   0   0     53.59      0.00       0.0   -2.17  47   534  47   1756.0    490.0   21.28
  -3   6  -3        0.00       10.04   0   0     26.34      0.00       0.0   -4.36  48   535  48   1754.0   1589.0   21.62
  -2   6  -3        0.00       10.04   0   0     87.88      0.00       0.0   -6.74  49   536  49   1767.0   1432.0   20.00
  -1   2  -2        0.00       10.04   0   0     38.04      0.00       0.0    5.10  50   651  50   1327.0   1181.0    8.33
   0   2  -2        0.00       10.04   0   0    160.79      0.00       0.0    3.08  51   652  51   1339.0   1037.0    7.73
   1   2  -2        0.00       10.04   0   0      5.23      0.00       0.0    2.76  52   653  52   1353.0    893.0    8.66
  -3   3  -2        0.00       10.04   0   0     14.47      0.00       0.0    2.18  53   660  55   1385.0   1506.0   14.50
  -2   3  -2        0.00       10.04   0   0     44.56      0.00       0.0   -2.37  54   661  56   1400.0   1355.0   12.15
  -1   3  -2        0.00       10.04   0   0     18.29      0.00       0.0   -5.24  55   662  57   1414.0   1208.0   10.49
   0   3  -2        0.00       10.04   0   0     37.05      0.00       0.0   -6.65  56   663  58   1427.0   1064.0    9.88
   1   3  -2        0.00       10.04   0   0      8.06      0.00       0.0   -6.73  57   664  59   1442.0    919.0   10.49
   2   3  -2        0.00       10.04   0   0     19.36      0.00       0.0   -5.62  58   665  60   1457.0    773.0   12.14
   3   3  -2        0.00       10.04   0   0     19.93      0.00       0.0   -3.42  59   666  61   1472.0    623.0   14.49
   4   3  -2        0.00       10.04   0   0     17.88      0.00       0.0   -0.19  60   667  62   1487.0    468.0   17.26
   5   3  -2        0.00       10.04   0   0     19.08      0.00       0.0    4.01  61   668  63   1499.0    306.0   20.28
  -5   4  -2        0.00       10.04   0   0     22.58      0.00       0.0    6.41  62   669  64   1442.0   1862.0   21.91
  -4   4  -2        0.00       10.04   0   0     40.47      0.00       0.0   -0.37  63   670  65   1466.0   1696.0   19.05
  -3   4  -2        0.00       10.04   0   0     26.64      0.00       0.0   -5.38  64   671  66   1484.0   1538.0   16.49
   4   4  -2        0.00       10.04   0   0     12.74      0.00       0.0   -6.79  65   678  67   1590.0    492.0   18.45
   5   4  -2        0.00       10.04   0   0     51.35      0.00       0.0   -3.26  66   679  68   1605.0    330.0   21.24
  -4   5  -2        0.00       10.04   0   0      8.75      0.00       0.0   -5.76  67   680  69   1573.0   1733.0   21.06
  -1   1  -1        0.00       10.04   0   0     24.37      0.00       0.0    5.39  68   799  70   1168.0   1173.0    5.09
   0   1  -1        0.00       10.04   0   0     25.40      0.00       0.0    1.14  69   800  71   1181.0   1030.0    3.86
  -3   2  -1        0.00       10.04   0   0     41.02      0.00       0.0   -1.24  70   810  75   1225.0   1495.0   12.41
   4   2  -1        0.00       10.04   0   0     30.65      0.00       0.0   -4.46  71   817  76   1327.0    468.0   15.22
   5   2  -1        0.00       10.04   0   0     31.34      0.00       0.0    1.95  72   818  77   1334.0    308.0   18.53
  -5   3  -1        0.00       10.04   0   0     27.82      0.00       0.0    5.32  73   820  78   1275.0   1846.0   20.26
  -4   3  -1        0.00       10.04   0   0     36.40      0.00       0.0   -5.41  74   821  79   1308.0   1682.0   17.10
   6   3  -1        0.00       10.04   0   0     42.72      0.00       0.0   -2.49  75   831  80   1452.0    164.0   22.43
  -5   4  -1        0.00       10.04   0   0     33.46      0.00       0.0   -5.14  76   832  81   1392.0   1884.0   21.87
   5   1   0        0.00       10.04   0   0     16.55      0.00       0.0   -0.34  77   971  82   1172.0    305.0   17.49
   2  -1   1        0.00       10.04   0   0     18.53      0.00       0.0   -4.84  78  1109  84    893.0    730.0    7.86
  -3   0   1        0.00       10.04   0   0      1.08      0.00       0.0    3.69  79  1117  85    900.0   1481.0   11.48
   5   0   1        0.00       10.04   0   0     16.51      0.00       0.0    3.55  80  1125  86   1000.0    300.0   17.29
   1  -2   2        0.00       10.04   0   0     38.04      0.00       0.0   -4.27  81  1256  87    721.0    868.0    8.33
  -3  -1   2        0.00       10.04   0   0     21.77      0.00       0.0   -1.35  82  1264  89    743.0   1477.0   12.88
  -2  -1   2        0.00       10.04   0   0      3.12      0.00       0.0    5.21  83  1265  90    754.0   1328.0    9.89
  -5   0   2        0.00       10.04   0   0     43.61      0.00       0.0   -5.28  84  1274  93    799.0   1823.0   19.61
   1  -3   3        0.00       10.04   0   0     23.50      0.00       0.0   -6.34  85  1399  94    559.0    860.0   11.96
   2  -3   3        0.00      -10.04   0   0     16.75      0.00       0.0   -7.20  86  1400  95    571.0    712.0   13.28
  -3  -2   3        0.00       10.04   0   0     15.17      0.00       0.0   -4.16  87  1406  96    582.0   1475.0   15.17
  -2  -2   3        0.00       10.04   0   0     92.39      0.00       0.0   -0.03  88  1407  97    595.0   1324.0   12.67
  -1  -2   3        0.00       10.04   0   0     51.72      0.00       0.0    3.08  89  1408  98    608.0   1177.0   10.77
   0  -2   3        0.00       10.04   0   0     27.12      0.00       0.0    5.11  90  1409  99    620.0   1032.0    9.83
   3  -2   3        0.00       10.04   0   0      6.14      0.00       0.0    3.62  91  1412 102    653.0    592.0   13.72
  -5  -1   3        0.00       10.04   0   0      2.20      0.00       0.0   -6.21  92  1416 105    633.0   1823.0   20.90
  -4  -1   3        0.00       10.04   0   0     17.76      0.00       0.0    1.43  93  1417 106    636.0   1658.0   17.70
   6  -1   3        0.00       10.04   0   0      7.46      0.00       0.0    4.79  94  1427 107    751.0    142.0   21.63
  -5   0   3        0.00       10.04   0   0     30.91      0.00       0.0    6.14  95  1428 108    680.0   1852.0   21.06
  -3  -3   4        0.00       10.04   0   0     44.76      0.00       0.0   -6.52  96  1537 109    415.0   1475.0   18.02
  -2  -3   4        0.00       10.04   0   0     16.39      0.00       0.0   -3.50  97  1538 110    430.0   1322.0   15.92
  -1  -3   4        0.00       10.04   0   0     20.28      0.00       0.0   -1.27  98  1539 111    444.0   1173.0   14.40
   0  -3   4        0.00       10.04   0   0      0.98      0.00       0.0    0.15  99  1540 112    458.0   1026.0   13.66
   5  -3   4        0.00      -10.04   0   0     28.21      0.00       0.0   -7.34 100  1545 117    519.0    261.0   21.44
  -4  -2   4        0.00       10.04   0   0     16.17      0.00       0.0   -2.34 101  1546 118    472.0   1660.0   19.86
  -3  -2   4        0.00       10.04   0   0     13.76      0.00       0.0    2.23 102  1547 119    484.0   1501.0   17.17
  -2  -2   4        0.00       10.04   0   0     29.43      0.00       0.0    5.95 103  1548 120    497.0   1348.0   14.86
   5  -2   4        0.00       10.04   0   0     38.91      0.00       0.0    4.55 104  1555 121    575.0    296.0   20.17
  -5  -1   4        0.00       10.04   0   0     24.14      0.00       0.0    0.97 105  1556 122    523.0   1855.0   22.61
  -4  -1   4        0.00      -10.04   0   0     15.72      0.00       0.0    7.37 106  1557 123    528.0   1687.0   19.56
  -2  -4   5        0.00       10.04   0   0     39.21      0.00       0.0   -6.33 107  1652 124    258.0   1321.0   19.42
  -1  -4   5        0.00       10.04   0   0     38.39      0.00       0.0   -4.58 108  1653 125    274.0   1169.0   18.16
   2  -4   5        0.00       10.04   0   0     18.79      0.00       0.0   -3.44 109  1656 128    312.0    719.0   18.39
   3  -4   5        0.00       10.04   0   0     22.33      0.00       0.0   -4.55 110  1657 129    323.0    565.0   19.78
   4  -4   5        0.00       10.04   0   0     37.20      0.00       0.0   -6.50 111  1658 130    334.0    406.0   21.68
  -4  -3   5        0.00       10.04   0   0     10.00      0.00       0.0   -5.29 112  1659 131    302.0   1665.0   22.51
  -3  -3   5        0.00       10.04   0   0     22.06      0.00       0.0   -1.77 113  1660 132    317.0   1503.0   20.12
  -2  -3   5        0.00       10.04   0   0     86.01      0.00       0.0    1.08 114  1661 133    332.0   1347.0   18.14
  -1  -3   5        0.00       10.04   0   0     54.54      0.00       0.0    3.23 115  1662 134    346.0   1196.0   16.70
   0  -3   5        0.00       10.04   0   0     82.54      0.00       0.0    4.67 116  1663 135    359.0   1047.0   15.93
   1  -3   5        0.00       10.04   0   0     66.55      0.00       0.0    5.36 117  1664 136    371.0    899.0   15.93
   2  -3   5        0.00       10.04   0   0     15.18      0.00       0.0    5.26 118  1665 137    381.0    750.0   16.70
   3  -3   5        0.00       10.04   0   0     23.26      0.00       0.0    4.31 119  1666 138    391.0    598.0   18.14
   4  -3   5        0.00       10.04   0   0      6.68      0.00       0.0    2.47 120  1667 139    401.0    441.0   20.12
   5  -3   5        0.00       10.04   0   0     64.55      0.00       0.0   -0.37 121  1668 140    413.0    277.0   22.50
  -4  -2   5        0.00       10.04   0   0     28.25      0.00       0.0    2.19 122  1669 141    366.0   1690.0   21.89
  -3  -2   5        0.00       10.04   0   0     25.83      0.00       0.0    6.29 123  1670 142    379.0   1528.0   19.37
  -1  -5   6        0.00      -10.04   0   0     13.12      0.00       0.0   -7.43 124  1751 143     94.0   1166.0   21.98
  -2  -4   6        0.00       10.04   0   0     20.30      0.00       0.0   -2.71 125  1755 147    158.0   1348.0   21.65
  -1  -4   6        0.00       10.04   0   0     16.35      0.00       0.0   -0.98 126  1756 148    174.0   1193.0   20.41
   0  -4   6        0.00       10.04   0   0     31.80      0.00       0.0    0.15 127  1757 149    188.0   1041.0   19.74
   1  -4   6        0.00       10.04   0   0      3.26      0.00       0.0    0.67 128  1758 150    200.0    890.0   19.71
   2  -4   6        0.00       10.04   0   0      1.38      0.00       0.0    0.55 129  1759 151    211.0    737.0   20.30
   3  -4   6        0.00       10.04   0   0      4.22      0.00       0.0   -0.25 130  1760 152    221.0    582.0   21.48
  -3  -3   6        0.00       10.04   0   0     26.61      0.00       0.0    1.54 131  1761 153    210.0   1532.0   22.38
  -2  -3   6        0.00       10.04   0   0      4.09      0.00       0.0    4.21 132  1762 154    226.0   1373.0   20.50
  -1  -3   6        0.00       10.04   0   0     42.62      0.00       0.0    6.27 133  1763 155    240.0   1220.0   19.12
   4  -3   6        0.00       10.04   0   0     24.34      0.00       0.0    6.50 134  1768 156    291.0    457.0   21.70
   0  -4   7        0.00       10.04   0   0     83.85      0.00       0.0    2.76 135  1835 157     80.0   1063.0   22.08
   1  -4   7        0.00       10.04   0   0     20.75      0.00       0.0    3.36 136  1836 158     92.0    910.0   21.95
   2  -4   7        0.00       10.04   0   0     65.59      0.00       0.0    3.39 137  1837 159    102.0    755.0   22.40
    
   0   0   0    25093.22       40.75   0 -12      0.00    158.41       0.0    0.00   1     0   0    277.0   1157.0   18.04
   0   0   0    29015.21       26.90   0 -33      0.00    170.34       0.0    0.00   4     0   0    707.0   1019.0    7.74
   0   0   0    24885.90       24.42   0 -31      0.00    157.75       0.0    0.00   5     0   0    734.0   1745.0   18.45
   0   0   0     7261.73       11.09   0 -12      0.00     85.22       0.0    0.00   6     0   0    806.0    742.0    8.70
   0   0   0      734.00        1.32   0  -6      0.00     27.09       0.0    0.00   9     0   0    991.0   1904.0   20.71
   0   0   0     3493.89        8.03   0  -6      0.00     59.11       0.0    0.00  12     0   0   1247.0   1593.0   14.70
   0   0   0     4074.32        8.85   0  -7      0.00     63.83       0.0    0.00  13     0   0   1255.0   1164.0    6.62
   0   0   0     4573.17       10.20   0  -7      0.00     67.63       0.0    0.00  14     0   0   1317.0   1450.0   12.52
   0   0   0    12397.40       20.72   0 -10      0.00    111.34       0.0    0.00  15     0   0   1463.0    738.0   12.69
   0   0   0     2192.85        5.88   0   1      0.00     46.83       0.0    0.00  16     0   0    818.4    596.2   11.52
   0   0   0     8544.66       17.93   0   1      0.00     92.44       0.0    0.00  17     0   0   1504.4    435.6   18.07
   0   0   0     3044.72        7.82   0   1      0.00     55.18       0.0    0.00  18     0   0    765.0   1299.8    9.22
   0   0   0     4074.32       15.85   0   1      0.00     63.83       0.0    0.00  19     0   0   1576.1   1457.1   16.77
   0   0   0     8850.82       21.38   0   1      0.00     94.08       0.0    0.00  20     0   0    377.1   1015.0   15.52
   0   0   0     6781.81       18.99   0   1      0.00     82.35       0.0    0.00  22     0   0   1688.3   1024.2   15.93
   0   0   0     2695.84        7.42   0   1      0.00     51.92       0.0    0.00  23     0   0    757.4   1445.9   12.09
   0   0   0     6038.97       18.99   0   1      0.00     77.71       0.0    0.00  24     0   0   1728.8    729.2   18.17
   0   0   0     3163.03       10.64   0   1      0.00     56.24       0.0    0.00  25     0   0   1443.8    882.1   10.78
   0   0   0     4527.51       14.72   0   1      0.00     67.29       0.0    0.00  26     0   0   1526.3   1021.5   12.18
   0   0   0     4248.98       15.71   0   1      0.00     65.18       0.0    0.00  27     0   0   1671.6   1169.9   15.92
   0   0   0     2570.80        9.00   0   1      0.00     50.70       0.0    0.00  29     0   0   1412.8   1167.3   10.10
   0   0   0     9210.21       26.42   0   2      0.00     95.97       0.0    0.00  31     0   0    169.0   1303.1   21.11
   0   0   0     1151.46        3.99   0   1      0.00     33.93       0.0    0.00  32     0   0    853.7   1162.5    5.37
   0   0   0     2414.93        9.05   0   1      0.00     49.14       0.0    0.00  33     0   0   1412.2    285.5   19.71
   0   0   0     2658.62        9.00   0   1      0.00     51.56       0.0    0.00  34     0   0   1419.4   1448.5   13.99
   0   0   0     3658.83       14.11   0   1      0.00     60.49       0.0    0.00  35     0   0    351.7   1308.9   17.40
   0   0   0     2808.57       10.83   0   1      0.00     53.00       0.0    0.00  36     0   0    519.8   1306.1   13.92
   0   0   0     1651.15        6.92   0   1      0.00     40.63       0.0    0.00  37     0   0   1396.9   1600.1   16.42
   0   0   0     2945.62       13.08   0   1      0.00     54.27       0.0    0.00  38     0   0   1707.2    878.0   16.70
   0   0   0     2849.98       12.00   0   1      0.00     53.39       0.0    0.00  39     0   0    395.0   1759.8   22.56
   0   0   0     5565.36       21.66   0   1      0.00     74.60       0.0    0.00  41     0   0   1968.6   1023.8   22.08
   0   0   0      616.48        2.75   0   1      0.00     24.83       0.0    0.00  42     0   0    865.8   1021.4    3.88
   0   0   0     5469.21       23.92   0  -1      0.00     73.95       0.0    0.00  43     0   0   2030.7   1013.0   23.38
   0   0   0     4751.68       21.58   0   1      0.00     68.93       0.0    0.00  44     0   0   1985.3   1318.3   23.35
   0   0   0     3200.26       15.88   0   1      0.00     56.57       0.0    0.00  45     0   0    158.3   1457.7   22.57
   0   0   0      395.52        1.63   0   1      0.00     19.89       0.0    0.00  46     0   0   1118.2    122.3   21.27
   0   0   0     1007.81        5.63   0   1      0.00     31.75       0.0    0.00  47     0   0   1427.1   1025.1    9.83
   0   0   0     1969.44       10.15   0   1      0.00     44.38       0.0    0.00  49     0   0   1613.0   1162.5   14.57
   0   0   0      195.38        1.05   0   1      0.00     13.98       0.0    0.00  50     0   0   1083.0   1302.7    6.97
   0   0   0     2282.50       12.33   0   1      0.00     47.78       0.0    0.00  51     0   0   1775.8   1168.1   18.20
   0   0   0     1187.05        5.75   0   1      0.00     34.45       0.0    0.00  52     0   0   1405.8   1916.2   22.62
   0   0   0      316.01        1.87   0   1      0.00     17.78       0.0    0.00  53     0   0   1164.8   1444.9   10.79
   0   0   0     1618.99       12.33   0   1      0.00     40.24       0.0    0.00  54     0   0   1797.6   1460.2   20.88
   0   0   0      289.23        1.64   0   1      0.00     17.01       0.0    0.00  55     0   0    900.9   1742.7   17.38
   0   0   0      773.95        5.79   0   1      0.00     27.82       0.0    0.00  56     0   0    504.3   1444.9   16.01
   0   0   0     1852.21       10.75   0   1      0.00     43.04       0.0    0.00  57     0   0    325.6   1606.8   21.33
   0   0   0     1508.59        8.77   0   1      0.00     38.84       0.0    0.00  58     0   0   1643.7    585.9   18.06
   0   0   0     1016.96        7.61   0   1      0.00     31.89       0.0    0.00  59     0   0   1594.1   1308.3   15.30
   0   0   0      571.74        4.55   0   1      0.00     23.91       0.0    0.00  60     0   0   1389.9    110.8   22.90
   0   0   0     1449.05       11.92   0   1      0.00     38.07       0.0    0.00  61     0   0   1818.4   1308.2   19.92
   0   0   0      909.85        8.06   0   1      0.00     30.16       0.0    0.00  63     0   0    253.0   1458.9   20.80
   0   0   0     1598.29       10.23   0   1      0.00     39.98       0.0    0.00  64     0   0   1816.9    872.0   19.13
   0   0   0      359.21        3.66   0   1      0.00     18.95       0.0    0.00  65     0   0    604.0   1300.1   12.17
   0   0   0     1244.57        9.51   0   2      0.00     35.28       0.0    0.00  66     0   0    177.1   1152.1   20.18
   0   0   0      728.05        8.13   0   1      0.00     26.98       0.0    0.00  67     0   0    325.3    416.0   21.68
   0   0   0      548.71        6.57   0   1      0.00     23.42       0.0    0.00  68     0   0   1568.9    731.2   14.88
   0   0   0      989.36        8.37   0   1      0.00     31.45       0.0    0.00  69     0   0    405.7    254.2   22.97
   0   0   0     1184.13        8.37   0   1      0.00     34.41       0.0    0.00  71     0   0   1777.2   1616.8   22.37
   0   0   0     1028.05        6.92   0   1      0.00     32.06       0.0    0.00  74     0   0   1640.9    261.7   22.84
   0   0   0      798.15        7.68   0  -1      0.00     28.25       0.0    0.00  75     0   0   1712.8   1768.1   23.53
   0   0   0      671.87        4.80   0   1      0.00     25.92       0.0    0.00  77     0   0    566.1   1750.3   20.23
   0   0   0      343.35        2.35   0   1      0.00     18.53       0.0    0.00  78     0   0    803.3   1904.3   21.28
   0   0   0     1196.39       10.69   0   1      0.00     34.59       0.0    0.00  79     0   0    138.7    559.8   23.22
   0   0   0      660.74        5.05   0   1      0.00     25.70       0.0    0.00  80     0   0    508.2    268.7   21.44
   0   0   0      817.39        6.27   0   1      0.00     28.59       0.0    0.00  81     0   0   1593.9   1762.5   21.83
   0   0   0      351.55        2.81   0   1      0.00     18.75       0.0    0.00  82     0   0   1271.6   1022.8    6.08
   0   0   0      512.85        6.70   0   1      0.00     22.65       0.0    0.00  84     0   0   1683.5   1458.2   18.73
   0   0   0      771.60        6.57   0   1      0.00     27.78       0.0    0.00  85     0   0    335.4   1450.2   19.16
   0   0   0      366.14        3.82   0   1      0.00     19.13       0.0    0.00  86     0   0    553.1    874.0   11.97
   0   0   0      253.84        2.89   0   1      0.00     15.93       0.0    0.00  87     0   0    594.0   1447.9   14.53
   0   0   0      191.61        1.88   0   1      0.00     13.84       0.0    0.00  88     0   0   1256.3    288.9   18.32
   0   0   0      902.47        6.79   0   1      0.00     30.04       0.0    0.00  89     0   0   1634.2   1017.8   14.69
   0   0   0      879.73        7.33   0   1      0.00     29.66       0.0    0.00  90     0   0    265.9   1305.5   19.14
   0   0   0      200.73        2.26   0   1      0.00     14.17       0.0    0.00  91     0   0   1327.0   1748.8   18.64
   0   0   0      410.47        4.51   0   1      0.00     20.26       0.0    0.00  92     0   0    447.7   1155.9   14.23
   0   0   0      740.66        7.47   0   1      0.00     27.22       0.0    0.00  95     0   0   1859.4   1027.3   19.74
   0   0   0      166.16        1.72   0   1      0.00     12.89       0.0    0.00  96     0   0   1243.2    446.5   14.86
   0   0   0      326.63        3.67   0   1      0.00     18.07       0.0    0.00  97     0   0   1508.5   1164.7   12.23
   0   0   0      152.91        1.69   0   1      0.00     12.37       0.0    0.00  98     0   0   1261.1    121.8   21.83
   0   0   0      240.67        2.49   0   1      0.00     15.51       0.0    0.00  99     0   0   1335.5   1303.7   10.19
   0   0   0      370.36        4.77   0   1      0.00     19.24       0.0    0.00 101     0   0    392.5    722.7   16.71
   0   0   0      408.42        4.88   0   1      0.00     20.21       0.0    0.00 102     0   0    386.2    869.3   15.73
   0   0   0      153.86        1.94   0   1      0.00     12.40       0.0    0.00 103     0   0    699.3    113.2   22.55
   0   0   0      317.82        4.46   0   1      0.00     17.83       0.0    0.00 104     0   0   1752.0    576.8   20.15
   0   0   0      805.34       10.04   0  -1      0.00     28.38       0.0    0.00 105     0   0     28.2    858.0   23.43

 SOL,ROT,NODES:   8   327243.00   159  POLAR_ANGLES:  113.67   48.00  194.33
 R=SUM[!FO-FC!]/SUM[FO]:    0.1386 SKC, BO:       0.4231  0.00
 NREF,INPUT_SK,SFJ2,SKC:    13      -1.0000     16149.0127       0.3853
 N_NODES,N_LLEGITS,N_INDEXATS,N_FEBLES:       159       105        20       137
 DIST_MITJANA,SDV (PIXELS):   7.956-NaN    
 GIR_MITJA,SDV (GRAUS):   0.096   5.730
------------------------------------------------------------------------------

 SOL,ROT,NODES:   9   615792.00   154  POLAR_ANGLES:   98.00   53.67    4.33
    -0.00740    -0.59555     0.80328
     0.99367    -0.09444    -0.06087
     0.11212     0.79774     0.59248

     H=    0.9845h    0.0371k    0.0254l 
     K=   -0.0563h    1.0057k   -0.0052l 
     L=   -0.0462h    0.0190k    1.0066l 
    
   H   K   L      FO^2      SDV(FO^2) DUM CODI   FMODEL     FO       RODIST   PHI  PIC             cXPIX    cYPIX  2-THETA
  -2   3  -4    18157.81       28.74   0 -11    113.82    134.75       4.1   -3.65   2   365  22    482.0    731.0   14.81
  -4   2  -3    10372.66       17.52   0 -10     91.14    101.85       8.1   -6.03   3   494  38    667.0    439.0   16.39
   0   2  -2    30413.72       28.20   0 -33    160.79    174.40       3.2    4.82   4   652  58    707.0   1019.0    7.74
  -2  -1   1     9807.13       12.18   0 -18     83.52     99.03       2.0    2.85  10  1105  79   1209.0    743.0    8.23
  -3  -1   1     5775.77        9.77   0  -9     62.78     76.00       5.4    3.61  11  1104  78   1226.0    598.0   11.45
   1  -1   2     4266.21        9.26   0  -7     52.99     65.32       1.4   -1.71  13  1268  85   1255.0   1164.0    6.62
   3  -1   3     4788.19       10.68   0  -7     60.38     69.20       4.5    1.22  14  1424  97   1317.0   1450.0   12.52
  -2  -2   3    12979.32       21.69   0 -10     92.39    113.93       2.8    0.03  15  1407  91   1463.0    738.0   12.69
  -4  -2   3     8948.54       18.78   0   1     90.46     94.60       9.6    2.46  17  1405  89   1504.4    435.6   18.07
   3  -2   5     4265.75       16.59   0   1     76.16     65.31       6.4    0.91  19  1676 127   1576.1   1457.1   16.77
   0   4  -4     9266.68       22.39   0   1     90.75     96.26       7.1    0.94  20   376  29    377.1   1015.0   15.52
  -3   3  -4     7061.51       18.56   0   1     85.33     84.03       7.0   -3.73  21   364  21    489.8    582.5   16.57
   0  -3   5     7102.73       19.89   0   1     82.54     84.28       2.3    2.66  22  1663 119   1688.3   1024.2   15.93
   3   2  -1     2822.46        7.77   0   1     49.88     53.13       4.4    0.79  23   816  70    757.4   1445.9   12.09
  -2  -3   5     6323.18       19.88   0   1     86.01     79.52       5.1    1.51  24  1661 117   1728.8    729.2   18.17
  -1  -2   3     3311.55       11.14   0   1     51.72     57.55       1.4    0.53  25  1408  92   1443.8    882.1   10.78
   0  -2   4     4743.21       15.42   0   1     67.18     68.87       3.6   -3.61  26  1550 108   1526.3   1021.5   12.18
   1  -3   5     4453.04       16.47   0   1     66.55     66.73       1.0    4.48  27  1664 120   1671.6   1169.9   15.92
  -1  -1   1     1008.31        3.80   0   1     27.78     31.75       0.8    4.96  28  1106  80   1192.9    885.2    5.37
   1  -2   3     2695.81        9.43   0   1     46.09     51.92       0.7    5.58  29  1410  94   1412.8   1167.3   10.10
  -1   2  -3     2513.12        9.30   0   1     46.09     50.13       1.3   -5.20  30   497  41    633.1    880.9   10.13
   2   5  -5     9656.90       27.70   0   2     60.87     98.27       6.7   -5.36  31   262  14    169.0   1303.1   21.11
   1   1  -1     1205.74        4.18   0   1     27.78     34.72       0.6   -1.94  32   801  69    853.7   1162.5    5.37
   3  -1   4     2789.97        9.44   0   1     51.47     52.82       7.9   -6.73  34  1564 112   1419.4   1448.5   13.99
   2   4  -4     3834.45       14.79   0   1     66.87     61.92       4.9   -4.42  35   378  31    351.7   1308.9   17.40
   2   3  -3     2943.02       11.35   0   1     55.52     54.25       3.1   -4.14  36   511  49    519.8   1306.1   13.92
   4  -1   4     1728.65        7.25   0   1     40.30     41.58       9.1   -0.03  37  1565 113   1396.9   1600.1   16.42
  -1  -3   5     3084.34       13.70   0   1     54.54     55.54       3.2    1.69  38  1662 118   1707.2    878.0   16.70
  -4   3  -4      996.73        6.94   0  -1     68.35     31.57       8.5   -4.84  40   363  20    499.1    428.0   18.83
   0  -4   7     5832.76       22.70   0   1     83.85     76.37       4.8    4.52  41  1835 146   1968.6   1023.8   22.08
   0   1  -1      646.95        2.89   0   1     25.40     25.44       1.5    6.75  42   800  68    865.8   1021.4    3.88
   0  -2   3     1055.41        5.90   0   1     27.12     32.49       0.2    2.34  47  1409  93   1427.1   1025.1    9.83
   1  -2   5     2065.11       10.64   0   1     43.22     45.44       5.9   -5.49  49  1674 125   1613.0   1162.5   14.57
   1  -3   6     2389.73       12.91   0   1     49.40     48.88       4.3    0.87  51  1765 139   1775.8   1168.1   18.20
  -3  -3   4     1582.39        9.20   0   1     44.76     39.78       4.2    6.03  58  1537 100   1643.7    585.9   18.06
   2  -2   5     1065.14        7.97   0   1     39.89     32.64       5.2   -2.85  59  1675 126   1594.1   1308.3   15.30
  -2   5  -6     2083.22       13.30   0   1     52.96     45.64       9.2   -5.46  62   153   1    131.0    714.7   22.08
   3   5  -4      952.75        8.44   0   1     41.18     30.87      10.4   -1.98  63   388  35    253.0   1458.9   20.80
  -1  -3   6     1673.44       10.71   0   1     42.62     40.91       6.3   -1.22  64  1763 137   1816.9    872.0   19.13
   2   3  -2      376.88        3.84   0   1     19.36     19.41       6.4    6.43  65   665  61    604.0   1300.1   12.17
  -4   4  -5      763.28        8.52   0   1     37.20     27.63      11.8   -5.16  67   249   4    325.3    416.0   21.68
  -2  -2   4      575.16        6.89   0   1     29.43     23.98       6.5   -4.84  68  1548 106   1568.9    731.2   14.88
   0   4  -5     1478.01        9.76   0   1     13.26     38.44       6.8   -6.39  70   253   8    285.0   1008.9   17.60
  -1   5  -6     1616.01       11.33   0   1     41.93     40.20       7.4   -6.04  72   154   2    121.0    866.1   21.48
  -1   3  -4      646.98        5.76   0   1     26.10     25.44       3.1   -4.51  73   366  23    469.7    876.9   13.83
  -1   4  -5     1260.93        9.30   0   1     36.30     35.51       5.1   -5.00  76   252   7    299.8    871.9   17.62
   0  -1   2      368.90        2.95   0   1     18.07     19.21       1.8   -6.66  82  1267  84   1271.6   1022.8    6.08
   3  -2   6      537.16        7.02   0   1     31.05     23.18       9.7   -2.97  84  1775 143   1683.5   1458.2   18.73
  -1   3  -3      383.82        4.00   0   1     23.50     19.59       6.7    5.01  86   508  46    553.1    874.0   11.97
   3   3  -2      265.76        3.03   0   1     19.93     16.30       5.7    0.63  87   666  62    594.0   1447.9   14.53
   0  -2   5      947.33       -7.13   0   1    129.50     30.78       6.9   -7.13  89  1673 124   1634.2   1017.8   14.69
   2   5  -4      921.12        7.68   0   1     30.55     30.35       9.7    1.37  90   387  34    265.9   1305.5   19.14
   1   4  -3      430.90       -4.73   0   1     18.74     20.76       9.0    7.22  92   521  50    447.7   1155.9   14.23
  -2   2  -3      270.23        3.02   0   1     16.87     16.44       2.9   -4.09  94   496  40    645.1    737.2   11.53
   0  -4   6      777.57       -7.84   0   1     31.80     27.88       1.4    7.29  95  1757 134   1859.4   1027.3   19.74
  -4  -1   1      174.38        1.80   0   1     16.20     13.21      10.5    6.75  96  1103  77   1243.2    446.5   14.86
   1  -2   4      341.99        3.85   0   1     19.62     18.49       2.3   -1.34  97  1551 109   1508.5   1164.7   12.23
   2  -1   3      252.41        2.61   0   1     21.17     15.89       4.4   -5.89  99  1423  96   1335.5   1303.7   10.19
   0   5  -6      698.65       -9.08   0   1     29.15     26.43       5.7   -7.20 100   155   3    106.5   1006.5   21.50
  -2   4  -4      387.97        4.99   0   1     19.42     19.70      10.7    3.36 101   374  27    392.5    722.7   16.71
  -1   4  -4      427.73        5.11   0   1     18.89     20.68       7.8    2.54 102   375  28    386.2    869.3   15.73
  -3  -3   5      332.81        4.67   0   1     22.06     18.24       7.7    2.09 104  1660 116   1752.0    576.8   20.15
    
  -3   4  -5        0.00       10.51   0   0     22.33      0.00       0.0   -4.34   1   250   5    323.0    565.0   19.78
  -2   4  -5        0.00       10.51   0   0     18.79      0.00       0.0   -4.31   2   251   6    313.0    718.0   18.39
  -3   5  -5        0.00       10.51   0   0     21.41      0.00       0.0    0.91   3   257   9    231.0    548.0   21.66
  -2   5  -5        0.00       10.51   0   0     18.74      0.00       0.0    0.92   4   258  10    223.0    703.0   20.32
  -1   5  -5        0.00       10.51   0   0      4.14      0.00       0.0    0.27   5   259  11    215.0    854.0   19.54
   0   5  -5        0.00       10.51   0   0      0.51      0.00       0.0   -1.02   6   260  12    204.0   1004.0   19.40
   1   5  -5        0.00       10.51   0   0     27.68      0.00       0.0   -2.90   7   261  13    191.0   1154.0   19.90
  -2   6  -5        0.00       10.51   0   0      8.31      0.00       0.0    4.85   8   264  15    123.0    687.0   22.44
  -1   6  -5        0.00       10.51   0   0      6.06      0.00       0.0    4.26   9   265  16    117.0    840.0   21.67
   0   6  -5        0.00       10.51   0   0     30.15      0.00       0.0    3.10  10   266  17    108.0    992.0   21.47
   1   6  -5        0.00       10.51   0   0     15.02      0.00       0.0    1.39  11   267  18     97.0   1144.0   21.86
  -5   3  -4        0.00      -10.51   0   0     28.21      0.00       0.0   -7.11  12   362  19    520.0    261.0   21.44
   0   3  -4        0.00       10.51   0   0      0.98      0.00       0.0   -6.24  13   367  24    458.0   1019.0   13.66
  -4   4  -4        0.00       10.51   0   0      6.21      0.00       0.0    2.47  14   372  25    413.0    405.0   20.48
  -3   4  -4        0.00       10.51   0   0     22.67      0.00       0.0    3.36  15   373  26    405.0    562.0   18.34
   1   4  -4        0.00       10.51   0   0      1.12      0.00       0.0   -1.40  16   377  30    366.0   1155.0   16.07
   0   5  -4        0.00       10.51   0   0     36.34      0.00       0.0    6.19  17   385  32    286.0    997.0   17.57
   1   5  -4        0.00       10.51   0   0    140.70      0.00       0.0    4.10  18   386  33    276.0   1145.0   18.01
   2   6  -4        0.00       10.51   0   0     80.82      0.00       0.0    5.70  19   394  36    166.0   1288.0   21.07
   3   6  -4        0.00       10.51   0   0     70.41      0.00       0.0    2.69  20   395  37    153.0   1443.0   22.52
  -3   2  -3        0.00       10.51   0   0      6.14      0.00       0.0   -4.30  21   495  39    660.0    587.0   13.72
  -5   3  -3        0.00       10.51   0   0      5.70      0.00       0.0    2.45  22   504  42    592.0    257.0   20.69
  -4   3  -3        0.00       10.51   0   0     60.20      0.00       0.0    4.95  23   505  43    581.0    419.0   17.85
  -3   3  -3        0.00       10.51   0   0     11.01      0.00       0.0    6.13  24   506  44    572.0    573.0   15.32
  -2   3  -3        0.00       10.51   0   0     16.75      0.00       0.0    6.12  25   507  45    564.0    722.0   13.28
   0   3  -3        0.00       10.51   0   0      0.10      0.00       0.0    2.88  26   509  47    546.0   1012.0   11.60
   1   3  -3        0.00       10.51   0   0     17.11      0.00       0.0   -0.19  27   510  48    533.0   1157.0   12.30
   2   4  -3        0.00       10.51   0   0     12.33      0.00       0.0    3.74  28   522  51    436.0   1294.0   15.52
   3   4  -3        0.00       10.51   0   0      6.33      0.00       0.0   -0.49  29   523  52    424.0   1445.0   17.46
   4   4  -3        0.00       10.51   0   0     35.78      0.00       0.0   -5.46  30   524  53    411.0   1601.0   19.87
   3   5  -3        0.00       10.51   0   0     32.03      0.00       0.0    5.57  31   533  54    330.0   1438.0   19.12
   4   5  -3        0.00       10.51   0   0     53.59      0.00       0.0    1.18  32   534  55    319.0   1595.0   21.28
  -6   2  -2        0.00       10.51   0   0     12.00      0.00       0.0   -2.76  33   646  56    786.0    101.0   22.26
  -5   2  -2        0.00       10.51   0   0     17.94      0.00       0.0    4.04  34   647  57    758.0    270.0   18.95
   1   2  -2        0.00       10.51   0   0      5.23      0.00       0.0    0.29  35   653  59    696.0   1159.0    8.66
   2   2  -2        0.00       10.51   0   0     37.02      0.00       0.0   -5.41  36   654  60    682.0   1304.0   10.73
   4   3  -2        0.00       10.51   0   0     17.88      0.00       0.0   -6.08  37   667  63    581.0   1596.0   17.26
   4   4  -2        0.00       10.51   0   0     12.74      0.00       0.0    3.29  38   678  64    490.0   1589.0   18.45
   5   4  -2        0.00       10.51   0   0     51.35      0.00       0.0   -3.27  39   679  65    483.0   1751.0   21.24
   5   5  -2        0.00       10.51   0   0     59.54      0.00       0.0    4.01  40   689  66    383.0   1746.0   22.51
  -5   1  -1        0.00       10.51   0   0     23.19      0.00       0.0    4.48  41   795  67    923.0    278.0   17.91
   4   3  -1        0.00       10.51   0   0      5.42      0.00       0.0    5.54  42   829  71    656.0   1586.0   16.08
   5   3  -1        0.00       10.51   0   0     39.47      0.00       0.0   -3.84  43   830  72    654.0   1745.0   19.18
   5   4  -1        0.00       10.51   0   0     32.30      0.00       0.0    6.81  44   842  73    551.0   1738.0   20.19
  -4   0   0        0.00       10.51   0   0     39.05      0.00       0.0   -6.40  45   950  74   1089.0    442.0   14.12
   3   1   0        0.00       10.51   0   0     29.83      0.00       0.0   -4.29  46   969  75    917.0   1444.0   10.54
   6   3   0        0.00       10.51   0   0      1.26      0.00       0.0   -2.68  47   996  76    728.0   1902.0   21.68
  -6   0   1        0.00       10.51   0   0     88.27      0.00       0.0   -3.59  48  1114  81   1220.0    103.0   22.01
  -5  -1   2        0.00       10.51   0   0     27.56      0.00       0.0   -0.92  49  1262  82   1357.0    273.0   19.45
  -4  -1   2        0.00       10.51   0   0      4.22      0.00       0.0   -5.16  50  1263  83   1344.0    433.0   16.10
   2  -1   2        0.00       10.51   0   0     71.68      0.00       0.0    6.28  51  1269  86   1241.0   1307.0    8.70
   4   0   2        0.00      -10.51   0   0     20.85      0.00       0.0    7.40  52  1283  87   1141.0   1592.0   13.99
  -5  -2   3        0.00       10.51   0   0     20.63      0.00       0.0    5.24  53  1404  88   1512.0    268.0   21.12
  -3  -2   3        0.00       10.51   0   0     15.17      0.00       0.0    0.71  54  1406  90   1479.0    586.0   15.17
  -5  -1   3        0.00       10.51   0   0      2.20      0.00       0.0   -6.94  55  1416  95   1476.0    258.0   20.90
   5   0   3        0.00       10.51   0   0     18.05      0.00       0.0    3.41  56  1438  98   1224.0   1744.0   17.79
  -4  -3   4        0.00      -10.51   0   0     20.86      0.00       0.0    7.29  57  1536  99   1659.0    426.0   20.53
  -2  -3   4        0.00       10.51   0   0     16.39      0.00       0.0    5.60  58  1538 101   1622.0    735.0   15.92
  -1  -3   4        0.00       10.51   0   0     20.28      0.00       0.0    6.04  59  1539 102   1605.0    883.0   14.40
   0  -3   4        0.00      -10.51   0   0      0.98      0.00       0.0    7.42  60  1540 103   1590.0   1029.0   13.66
  -4  -2   4        0.00       10.51   0   0     16.17      0.00       0.0   -2.29  61  1546 104   1607.0    418.0   19.86
  -3  -2   4        0.00       10.51   0   0     13.76      0.00       0.0   -4.00  62  1547 105   1586.0    575.0   17.17
  -1  -2   4        0.00       10.51   0   0      5.27      0.00       0.0   -4.74  63  1549 107   1545.0    873.0   13.12
   2  -2   4        0.00       10.51   0   0      8.08      0.00       0.0    2.17  64  1552 110   1494.0   1308.0   13.28
   3  -2   4        0.00      -10.51   0   0     36.92      0.00       0.0    7.07  65  1553 111   1479.0   1457.0   15.09
   6   0   4        0.00       10.51   0   0     14.02      0.00       0.0    4.05  66  1578 114   1305.0   1907.0   21.69
  -4  -3   5        0.00       10.51   0   0     10.00      0.00       0.0    3.37  67  1659 115   1769.0    411.0   22.51
   2  -3   5        0.00      -10.51   0   0     15.18      0.00       0.0    7.21  68  1665 121   1658.0   1317.0   16.70
  -4  -2   5        0.00       10.51   0   0     28.25      0.00       0.0   -5.17  69  1669 122   1723.0    402.0   21.89
  -3  -2   5        0.00       10.51   0   0     25.83      0.00       0.0   -6.81  70  1670 123   1699.0    562.0   19.37
   4  -2   5        0.00       10.51   0   0     13.59      0.00       0.0    5.89  71  1677 128   1564.0   1608.0   18.85
   4  -1   5        0.00       10.51   0   0      8.82      0.00       0.0   -5.94  72  1687 129   1516.0   1593.0   17.91
   5  -1   5        0.00       10.51   0   0      9.43      0.00       0.0    0.59  73  1688 130   1492.0   1753.0   20.40
   6   0   5        0.00       10.51   0   0     37.44      0.00       0.0   -4.94  74  1699 131   1433.0   1906.0   22.65
  -2  -4   6        0.00       10.51   0   0     20.30      0.00       0.0    6.28  75  1755 132   1897.0    722.0   21.65
  -1  -4   6        0.00       10.51   0   0     16.35      0.00       0.0    6.46  76  1756 133   1877.0    876.0   20.41
  -3  -3   6        0.00       10.51   0   0     26.61      0.00       0.0   -0.55  77  1761 135   1861.0    557.0   22.38
  -2  -3   6        0.00       10.51   0   0      4.09      0.00       0.0   -1.21  78  1762 136   1837.0    713.0   20.50
   0  -3   6        0.00       10.51   0   0      3.86      0.00       0.0   -0.54  79  1764 138   1795.0   1015.0   18.33
   2  -3   6        0.00       10.51   0   0      8.80      0.00       0.0    3.06  80  1766 140   1761.0   1313.0   18.78
   3  -3   6        0.00       10.51   0   0     20.51      0.00       0.0    6.09  81  1767 141   1746.0   1466.0   19.98
   2  -2   6        0.00       10.51   0   0     13.76      0.00       0.0   -5.94  82  1774 142   1708.0   1300.0   17.57
   4  -2   6        0.00       10.51   0   0      0.31      0.00       0.0    1.00  83  1776 144   1672.0   1607.0   20.52
   5  -1   6        0.00       10.51   0   0     32.22      0.00       0.0   -4.21  84  1785 145   1609.0   1753.0   21.86
   1  -4   7        0.00       10.51   0   0     20.75      0.00       0.0    5.74  85  1836 147   1951.0   1171.0   21.95
  -1  -3   7        0.00       10.51   0   0     10.11      0.00       0.0   -3.13  86  1838 148   1931.0    856.0   21.62
   0  -3   7        0.00       10.51   0   0     14.94      0.00       0.0   -2.66  87  1839 149   1909.0   1008.0   20.82
   1  -3   7        0.00       10.51   0   0     17.08      0.00       0.0   -1.56  88  1840 150   1890.0   1159.0   20.62
   2  -3   7        0.00       10.51   0   0     31.79      0.00       0.0    0.23  89  1841 151   1872.0   1310.0   21.02
   3  -3   7        0.00       10.51   0   0      4.54      0.00       0.0    2.74  90  1842 152   1856.0   1464.0   22.01
   3  -2   7        0.00       10.51   0   0     48.09      0.00       0.0   -5.43  91  1848 153   1805.0   1450.0   20.91
   4  -2   7        0.00       10.51   0   0     38.22      0.00       0.0   -2.18  92  1849 154   1787.0   1607.0   22.41
    
   0   0   0    26271.06       42.67   0 -12      0.00    162.08       0.0    0.00   1     0   0    277.0   1157.0   18.04
   0   0   0    26054.01       25.56   0 -31      0.00    161.41       0.0    0.00   5     0   0    734.0   1745.0   18.45
   0   0   0     7602.59       11.61   0 -12      0.00     87.19       0.0    0.00   6     0   0    806.0    742.0    8.70
   0   0   0     7488.28       11.02   0 -13      0.00     86.53       0.0    0.00   7     0   0    833.0    446.0   14.65
   0   0   0     3623.41        7.06   0  -6      0.00     60.19       0.0    0.00   8     0   0    852.0    290.0   17.94
   0   0   0      768.45        1.39   0  -6      0.00     27.72       0.0    0.00   9     0   0    991.0   1904.0   20.71
   0   0   0     3657.89        8.41   0  -6      0.00     60.48       0.0    0.00  12     0   0   1247.0   1593.0   14.70
   0   0   0     2295.78        6.15   0   1      0.00     47.91       0.0    0.00  16     0   0    818.4    596.2   11.52
   0   0   0     3187.63        8.19   0   1      0.00     56.46       0.0    0.00  18     0   0    765.0   1299.8    9.22
   0   0   0     2528.29        9.47   0   1      0.00     50.28       0.0    0.00  33     0   0   1412.2    285.5   19.71
   0   0   0     2983.75       12.57   0   1      0.00     54.62       0.0    0.00  39     0   0    395.0   1759.8   22.56
   0   0   0     5725.92       25.04   0  -1      0.00     75.67       0.0    0.00  43     0   0   2030.7   1013.0   23.38
   0   0   0     4974.72       22.59   0   1      0.00     70.53       0.0    0.00  44     0   0   1985.3   1318.3   23.35
   0   0   0     3350.47       16.63   0   1      0.00     57.88       0.0    0.00  45     0   0    158.3   1457.7   22.57
   0   0   0      414.09        1.71   0   1      0.00     20.35       0.0    0.00  46     0   0   1118.2    122.3   21.27
   0   0   0     1174.45        5.86   0   1      0.00     34.27       0.0    0.00  48     0   0   1365.3    743.4   10.75
   0   0   0      204.55        1.10   0   1      0.00     14.30       0.0    0.00  50     0   0   1083.0   1302.7    6.97
   0   0   0     1242.76        6.02   0   1      0.00     35.25       0.0    0.00  52     0   0   1405.8   1916.2   22.62
   0   0   0      330.85        1.95   0   1      0.00     18.19       0.0    0.00  53     0   0   1164.8   1444.9   10.79
   0   0   0     1694.98       12.91   0   1      0.00     41.17       0.0    0.00  54     0   0   1797.6   1460.2   20.88
   0   0   0      302.81        1.72   0   1      0.00     17.40       0.0    0.00  55     0   0    900.9   1742.7   17.38
   0   0   0      810.28        6.07   0   1      0.00     28.47       0.0    0.00  56     0   0    504.3   1444.9   16.01
   0   0   0     1939.15       11.25   0   1      0.00     44.04       0.0    0.00  57     0   0    325.6   1606.8   21.33
   0   0   0      598.57        4.76   0   1      0.00     24.47       0.0    0.00  60     0   0   1389.9    110.8   22.90
   0   0   0     1517.07       12.48   0   1      0.00     38.95       0.0    0.00  61     0   0   1818.4   1308.2   19.92
   0   0   0     1302.99        9.96   0   2      0.00     36.10       0.0    0.00  66     0   0    177.1   1152.1   20.18
   0   0   0     1035.80        8.77   0   1      0.00     32.18       0.0    0.00  69     0   0    405.7    254.2   22.97
   0   0   0     1239.71        8.77   0   1      0.00     35.21       0.0    0.00  71     0   0   1777.2   1616.8   22.37
   0   0   0     1076.31        7.25   0   1      0.00     32.81       0.0    0.00  74     0   0   1640.9    261.7   22.84
   0   0   0      835.61        8.04   0  -1      0.00     28.91       0.0    0.00  75     0   0   1712.8   1768.1   23.53
   0   0   0      703.41        5.03   0   1      0.00     26.52       0.0    0.00  77     0   0    566.1   1750.3   20.23
   0   0   0      359.47        2.46   0   1      0.00     18.96       0.0    0.00  78     0   0    803.3   1904.3   21.28
   0   0   0     1252.55       11.20   0   1      0.00     35.39       0.0    0.00  79     0   0    138.7    559.8   23.22
   0   0   0      691.75        5.28   0   1      0.00     26.30       0.0    0.00  80     0   0    508.2    268.7   21.44
   0   0   0      855.76        6.57   0   1      0.00     29.25       0.0    0.00  81     0   0   1593.9   1762.5   21.83
   0   0   0      369.05        3.24   0   1      0.00     19.21       0.0    0.00  83     0   0    679.1    280.7   19.38
   0   0   0      807.82        6.88   0   1      0.00     28.42       0.0    0.00  85     0   0    335.4   1450.2   19.16
   0   0   0      200.60        1.97   0   1      0.00     14.16       0.0    0.00  88     0   0   1256.3    288.9   18.32
   0   0   0      210.16        2.36   0   1      0.00     14.50       0.0    0.00  91     0   0   1327.0   1748.8   18.64
   0   0   0      224.84        2.68   0   1      0.00     14.99       0.0    0.00  93     0   0   1381.3    596.7   13.46
   0   0   0      160.09        1.77   0   1      0.00     12.65       0.0    0.00  98     0   0   1261.1    121.8   21.83
   0   0   0      161.08        2.03   0   1      0.00     12.69       0.0    0.00 103     0   0    699.3    113.2   22.55
   0   0   0      843.14       10.51   0  -1      0.00     29.04       0.0    0.00 105     0   0     28.2    858.0   23.43

 SOL,ROT,NODES:   9   615792.00   154  POLAR_ANGLES:   98.00   53.67    4.33
 R=SUM[!FO-FC!]/SUM[FO]:    0.1087 SKC, BO:       0.4329  0.00
 NREF,INPUT_SK,SFJ2,SKC:    49      -1.0000     65810.1172       0.3163
 N_NODES,N_LLEGITS,N_INDEXATS,N_FEBLES:       154       105        62        92
 DIST_MITJANA,SDV (PIXELS):   6.686   1.370
 GIR_MITJA,SDV (GRAUS):  -0.681   4.887
------------------------------------------------------------------------------

 SOL,ROT,NODES:  10   303300.00   154  POLAR_ANGLES:   98.00   68.33  183.67
    -0.01205     0.37377    -0.92745
    -0.99153     0.11551     0.05943
     0.12934     0.92030     0.36921
    
   H   K   L      FO^2      SDV(FO^2) DUM CODI   FMODEL     FO       RODIST   PHI  PIC             cXPIX    cYPIX  2-THETA
   2   1  -1    11680.98       14.50   0 -18     83.52    108.08       2.8   -4.13  10   802  74   1209.0    743.0    8.23
   3   1  -1     6885.19       11.65   0  -9     62.78     82.98       0.0    6.18  11   803  75   1226.0    598.0   11.45
  -1   1  -2     5083.72       11.04   0  -7     52.99     71.30       2.2   -4.56  13   639  68   1255.0   1164.0    6.62
  -3   1  -3     5716.59      -12.75   0  -7     60.38     75.61       1.4    7.47  14   483  50   1317.0   1450.0   12.52
   2   2  -3    15452.20       25.83   0 -10     92.39    124.31       3.2   -0.23  15   500  59   1463.0    738.0   12.69
  -3   2  -5     5089.32       19.80   0   1     76.16     71.34       2.9    6.48  19   231  18   1576.1   1457.1   16.77
   0   3  -5     8453.67       23.67   0   1     82.54     91.94       5.8   -1.36  22   244  27   1688.3   1024.2   15.93
   2   3  -5     7530.67       23.68   0   1     86.01     86.78       3.8    3.08  24   246  29   1728.8    729.2   18.17
   1   2  -3     3945.91       13.27   0   1     51.72     62.82       5.0   -4.14  25   499  58   1443.8    882.1   10.78
   0   2  -4     5643.49       18.35   0   1     67.18     75.12       2.6    1.16  26   357  40   1526.3   1021.5   12.18
  -1   3  -5     5297.72       19.59   0   1     66.55     72.79       7.2   -2.55  27   243  26   1671.6   1169.9   15.92
   1   3  -5     3671.49       16.31   0   1     54.54     60.59       5.1    0.53  38   245  28   1707.2    878.0   16.70
   0   4  -7     6939.77       27.00   0   1     83.85     83.31       6.2    2.93  41    72   3   1968.6   1023.8   22.08
   0   2  -3     1259.45       -7.04   0   1     27.12     35.49       4.9   -7.13  47   498  57   1427.1   1025.1    9.83
  -1   2  -5     2459.41       12.67   0   1     43.22     49.59       1.1    6.07  49   233  20   1613.0   1162.5   14.57
  -1   3  -6     2846.45       15.38   0   1     49.40     53.35       3.9    3.23  51   142   7   1775.8   1168.1   18.20
   3   3  -4     1880.35       10.93   0   1     44.76     43.36       6.5    0.61  58   370  46   1643.7    585.9   18.06
  -2   2  -5     1269.76        9.50   0   1     39.89     35.63       1.9    5.81  59   232  19   1594.1   1308.3   15.30
   1   3  -6     1995.65       12.77   0   1     42.62     44.67       2.0    5.85  64   144   9   1816.9    872.0   19.13
   2   2  -4      685.42        8.21   0   1     29.43     26.18       0.9    6.52  68   359  42   1568.9    731.2   14.88
   0   1  -2      438.26        3.50   0   1     18.07     20.93       1.3   -1.89  82   640  69   1271.6   1022.8    6.08
   0   2  -5     1127.84       -8.49   0   1    129.50     33.58       0.9    7.17  89   234  21   1634.2   1017.8   14.69
   3   2  -2      267.87        3.19   0   1     13.55     16.37       5.7   -3.78  93   655  71   1381.3    596.7   13.46
   0   4  -6      923.39        9.31   0   1     31.80     30.39       9.7   -2.17  95   150  13   1859.4   1027.3   19.74
  -1   2  -4      407.11        4.58   0   1     19.62     20.18       3.4   -0.24  97   356  39   1508.5   1164.7   12.23
  -2   1  -3      300.50        3.11   0   1     21.17     17.33       0.6    5.84  99   484  51   1335.5   1303.7   10.19
   3   3  -5      396.93        5.57   0   1     22.06     19.92       2.2    6.22 104   247  30   1752.0    576.8   20.15
    
  -2   4  -7        0.00       12.51   0   0     65.59      0.00       0.0    1.70   1    70   1   1932.0   1336.0   22.40
  -1   4  -7        0.00       12.51   0   0     20.75      0.00       0.0    2.04   2    71   2   1949.0   1183.0   21.95
  -4   3  -6        0.00       12.51   0   0     24.34      0.00       0.0    4.49   3   139   4   1724.0   1632.0   21.70
  -3   3  -6        0.00       12.51   0   0     20.51      0.00       0.0    3.29   4   140   5   1741.0   1474.0   19.98
  -2   3  -6        0.00       12.51   0   0      8.80      0.00       0.0    2.90   5   141   6   1758.0   1322.0   18.78
   0   3  -6        0.00       12.51   0   0      3.86      0.00       0.0    4.23   6   143   8   1795.0   1023.0   18.33
  -3   4  -6        0.00       12.51   0   0      4.22      0.00       0.0   -3.32   7   147  10   1811.0   1493.0   21.48
  -2   4  -6        0.00       12.51   0   0      1.38      0.00       0.0   -3.59   8   148  11   1826.0   1338.0   20.30
  -1   4  -6        0.00       12.51   0   0      3.26      0.00       0.0   -3.19   9   149  12   1842.0   1187.0   19.71
   1   4  -6        0.00       12.51   0   0     16.35      0.00       0.0   -0.57  10   151  14   1879.0    886.0   20.41
   2   4  -6        0.00       12.51   0   0     20.30      0.00       0.0    1.58  11   152  15   1901.0    733.0   21.65
   0   5  -6        0.00      -12.51   0   0     29.15      0.00       0.0   -7.41  12   155  16   1937.0   1051.0   21.43
   1   5  -6        0.00       12.51   0   0     13.12      0.00       0.0   -5.88  13   156  17   1955.0    899.0   21.98
  -5   3  -5        0.00       12.51   0   0     64.55      0.00       0.0    1.12  14   239  22   1604.0   1795.0   22.50
  -4   3  -5        0.00       12.51   0   0      6.68      0.00       0.0   -1.25  15   240  23   1622.0   1632.0   20.12
  -3   3  -5        0.00       12.51   0   0     23.26      0.00       0.0   -2.57  16   241  24   1638.0   1476.0   18.14
  -2   3  -5        0.00       12.51   0   0     15.18      0.00       0.0   -2.98  17   242  25   1654.0   1325.0   16.70
   1   4  -5        0.00       12.51   0   0     38.39      0.00       0.0   -6.39  18   254  31   1776.0    895.0   18.16
   2   4  -5        0.00       12.51   0   0     39.21      0.00       0.0   -3.95  19   255  32   1796.0    744.0   19.42
   3   4  -5        0.00       12.51   0   0     25.21      0.00       0.0   -0.93  20   256  33   1817.0    590.0   21.22
   3   5  -5        0.00       12.51   0   0     24.04      0.00       0.0   -6.76  21   263  34   1896.0    599.0   22.62
  -5   2  -4        0.00       12.51   0   0     38.91      0.00       0.0    5.60  22   352  35   1432.0   1776.0   20.17
  -4   2  -4        0.00       12.51   0   0    136.16      0.00       0.0    2.06  23   353  36   1455.0   1616.0   17.45
  -3   2  -4        0.00       12.51   0   0     36.92      0.00       0.0    0.06  24   354  37   1473.0   1463.0   15.09
  -2   2  -4        0.00       12.51   0   0      8.08      0.00       0.0   -0.65  25   355  38   1491.0   1314.0   13.28
   1   2  -4        0.00       12.51   0   0      5.27      0.00       0.0    3.44  26   358  41   1547.0    879.0   13.12
  -5   3  -4        0.00       12.51   0   0     28.21      0.00       0.0   -5.94  27   362  43   1514.0   1796.0   21.44
   1   3  -4        0.00       12.51   0   0     20.28      0.00       0.0   -6.10  28   368  44   1607.0    891.0   14.40
   2   3  -4        0.00       12.51   0   0     16.39      0.00       0.0   -3.09  29   369  45   1626.0    743.0   15.92
   4   3  -4        0.00       12.51   0   0     20.86      0.00       0.0    4.95  30   371  47   1666.0    434.0   20.53
   3   4  -4        0.00      -12.51   0   0     30.32      0.00       0.0   -7.15  31   379  48   1718.0    602.0   19.24
   4   4  -4        0.00       12.51   0   0     87.46      0.00       0.0   -3.08  32   380  49   1737.0    444.0   21.55
  -1   1  -3        0.00       12.51   0   0     87.07      0.00       0.0    5.95  33   485  52   1356.0   1160.0    8.76
   0   1  -3        0.00      -12.51   0   0     67.61      0.00       0.0    7.50  34   486  53   1376.0   1017.0    8.60
  -6   2  -3        0.00       12.51   0   0     16.58      0.00       0.0    4.26  35   492  54   1306.0   1948.0   22.54
  -5   2  -3        0.00       12.51   0   0     25.14      0.00       0.0   -2.62  36   493  55   1341.0   1779.0   19.38
  -4   2  -3        0.00       12.51   0   0     91.14      0.00       0.0   -6.86  37   494  56   1364.0   1620.0   16.40
   3   2  -3        0.00       12.51   0   0     15.17      0.00       0.0    4.52  38   501  60   1483.0    591.0   15.17
   3   3  -3        0.00       12.51   0   0     67.72      0.00       0.0   -6.57  39   512  61   1549.0    603.0   16.12
   4   3  -3        0.00       12.51   0   0     33.14      0.00       0.0   -1.39  40   513  62   1566.0    447.0   18.77
   5   3  -3        0.00       12.51   0   0     45.64      0.00       0.0    4.49  41   514  63   1581.0    284.0   21.69
   5   4  -3        0.00       12.51   0   0     19.69      0.00       0.0   -4.73  42   525  64   1660.0    294.0   22.59
  -4   1  -2        0.00       12.51   0   0     82.14      0.00       0.0    1.57  43   636  65   1196.0   1608.0   14.64
  -3   1  -2        0.00       12.51   0   0     43.96      0.00       0.0   -3.56  44   637  66   1219.0   1456.0   11.51
  -2   1  -2        0.00       12.51   0   0     71.68      0.00       0.0   -5.30  45   638  67   1237.0   1310.0    8.70
   1   1  -2        0.00       12.51   0   0     74.85      0.00       0.0    2.30  46   641  70   1291.0    881.0    7.42
   4   2  -2        0.00       12.51   0   0     11.27      0.00       0.0    3.34  47   656  72   1400.0    448.0   16.46
   5   3  -2        0.00       12.51   0   0     19.08      0.00       0.0   -2.67  48   668  73   1487.0    298.0   20.28
   4   2  -1        0.00      -12.51   0   0     30.65      0.00       0.0   -7.06  49   817  76   1309.0    458.0   15.22
   5   2  -1        0.00       12.51   0   0     31.34      0.00       0.0    3.75  50   818  77   1314.0    299.0   18.53
   6   3  -1        0.00       12.51   0   0     42.72      0.00       0.0   -2.74  51   831  78   1406.0    142.0   22.43
  -3   0   0        0.00       12.51   0   0      4.78      0.00       0.0   -2.23  52   951  79    966.0   1455.0   10.58
  -6   1   0        0.00      -12.51   0   0      8.50      0.00       0.0    7.03  53   960  80    920.0   1951.0   21.82
  -5   0   1        0.00       12.51   0   0     22.30      0.00       0.0   -4.98  54  1115  81    823.0   1776.0   18.47
  -4   0   1        0.00       12.51   0   0    164.82      0.00       0.0    3.65  55  1116  82    832.0   1616.0   14.95
   2   0   1        0.00       12.51   0   0     16.35      0.00       0.0   -1.29  56  1122  83    960.0    746.0    6.98
  -2  -1   2        0.00       12.51   0   0      3.12      0.00       0.0   -6.25  57  1265  84    736.0   1311.0    9.89
  -5   0   2        0.00       12.51   0   0     43.61      0.00       0.0    1.62  58  1274  85    699.0   1788.0   19.61
   3   0   2        0.00       12.51   0   0     11.05      0.00       0.0    1.14  59  1282  86    874.0    606.0   10.79
  -4  -1   3        0.00       12.51   0   0     17.76      0.00       0.0   -5.56  60  1417  87    585.0   1624.0   17.70
  -3  -1   3        0.00       12.51   0   0     20.57      0.00       0.0   -2.72  61  1418  88    606.0   1469.0   14.68
  -2  -1   3        0.00       12.51   0   0     68.80      0.00       0.0   -0.93  62  1419  89    628.0   1320.0   11.97
  -1  -1   3        0.00       12.51   0   0      5.82      0.00       0.0   -0.33  63  1420  90    650.0   1174.0    9.80
   0  -1   3        0.00       12.51   0   0     67.61      0.00       0.0   -1.11  64  1421  91    671.0   1031.0    8.60
   1  -1   3        0.00       12.51   0   0     87.07      0.00       0.0   -3.51  65  1422  92    692.0    888.0    8.76
  -5   0   3        0.00       12.51   0   0     30.91      0.00       0.0    4.04  66  1428  93    578.0   1802.0   21.06
   4   0   3        0.00       12.51   0   0     53.14      0.00       0.0   -0.96  67  1437  94    788.0    460.0   14.70
   6   1   3        0.00       12.51   0   0     46.14      0.00       0.0   -0.74  68  1451  95    867.0    152.0   20.83
  -5  -1   4        0.00       12.51   0   0     24.14      0.00       0.0   -5.99  69  1556  96    447.0   1804.0   22.61
  -4  -1   4        0.00       12.51   0   0     15.72      0.00       0.0   -2.67  70  1557  97    468.0   1638.0   19.56
  -3  -1   4        0.00       12.51   0   0     15.20      0.00       0.0   -0.14  71  1558  98    492.0   1481.0   16.75
  -2  -1   4        0.00       12.51   0   0     10.50      0.00       0.0    1.54  72  1559  99    516.0   1329.0   14.27
  -1  -1   4        0.00       12.51   0   0      5.01      0.00       0.0    2.29  73  1560 100    539.0   1182.0   12.34
   0  -1   4        0.00       12.51   0   0     77.58      0.00       0.0    1.99  74  1561 101    562.0   1038.0   11.22
   1  -1   4        0.00       12.51   0   0    138.14      0.00       0.0    0.50  75  1562 102    583.0    894.0   11.15
   2  -1   4        0.00       12.51   0   0     32.52      0.00       0.0   -2.37  76  1563 103    604.0    749.0   12.16
   4   0   4        0.00       12.51   0   0     30.98      0.00       0.0    4.18  77  1576 105    671.0    464.0   15.86
   5   0   4        0.00       12.51   0   0     15.92      0.00       0.0   -4.03  78  1577 106    703.0    306.0   18.65
   6   1   4        0.00       12.51   0   0     10.16      0.00       0.0    6.44  79  1589 107    733.0    155.0   21.47
  -2  -2   5        0.00      -12.51   0   0     11.12      0.00       0.0   -7.39  80  1671 108    369.0   1327.0   17.22
  -1  -2   5        0.00      -12.51   0   0     67.48      0.00       0.0   -7.04  81  1672 109    392.0   1178.0   15.60
  -4  -1   5        0.00       12.51   0   0     44.25      0.00       0.0   -1.20  82  1679 110    348.0   1653.0   21.62
  -3  -1   5        0.00       12.51   0   0    107.55      0.00       0.0    1.08  83  1680 111    374.0   1493.0   18.99
  -2  -1   5        0.00       12.51   0   0     12.14      0.00       0.0    2.65  84  1681 112    400.0   1340.0   16.71
  -1  -1   5        0.00       12.51   0   0     40.49      0.00       0.0    3.44  85  1682 113    425.0   1191.0   14.94
   0  -1   5        0.00       12.51   0   0     22.39      0.00       0.0    3.39  86  1683 114    448.0   1045.0   13.88
   1  -1   5        0.00       12.51   0   0     23.32      0.00       0.0    2.40  87  1684 115    471.0    899.0   13.68
   2  -1   5        0.00       12.51   0   0     52.69      0.00       0.0    0.35  88  1685 116    492.0    753.0   14.37
   3  -1   5        0.00       12.51   0   0     53.42      0.00       0.0   -2.89  89  1686 117    513.0    604.0   15.84
   4   0   5        0.00       12.51   0   0     57.94      0.00       0.0    6.18  90  1697 118    554.0    466.0   17.38
   5   0   5        0.00       12.51   0   0    101.66      0.00       0.0    0.40  91  1698 119    582.0    308.0   19.86
  -3  -2   6        0.00       12.51   0   0     56.26      0.00       0.0   -6.78  92  1769 120    226.0   1495.0   21.69
  -2  -2   6        0.00       12.51   0   0     13.69      0.00       0.0   -5.66  93  1770 121    252.0   1339.0   19.68
  -1  -2   6        0.00       12.51   0   0     65.01      0.00       0.0   -5.19  94  1771 122    277.0   1187.0   18.16
   0  -2   6        0.00       12.51   0   0     43.75      0.00       0.0   -5.43  95  1772 123    301.0   1038.0   17.25
   1  -2   6        0.00       12.51   0   0     15.35      0.00       0.0   -6.44  96  1773 124    322.0    891.0   17.05
  -3  -1   6        0.00       12.51   0   0     22.30      0.00       0.0    1.53  97  1777 125    252.0   1508.0   21.35
  -2  -1   6        0.00       12.51   0   0     37.27      0.00       0.0    3.00  98  1778 126    280.0   1351.0   19.24
  -1  -1   6        0.00       12.51   0   0      5.73      0.00       0.0    3.80  99  1779 127    306.0   1200.0   17.60
   0  -1   6        0.00       12.51   0   0     25.96      0.00       0.0    3.90 100  1780 128    331.0   1052.0   16.57
   1  -1   6        0.00       12.51   0   0     13.16      0.00       0.0    3.22 101  1781 129    354.0    905.0   16.27
   2  -1   6        0.00       12.51   0   0     69.48      0.00       0.0    1.68 102  1782 130    376.0    757.0   16.74
   3  -1   6        0.00       12.51   0   0      5.89      0.00       0.0   -0.82 103  1783 131    398.0    607.0   17.91
   4  -1   6        0.00       12.51   0   0      3.41      0.00       0.0   -4.38 104  1784 132    419.0    452.0   19.66
   4   0   6        0.00       12.51   0   0     54.77      0.00       0.0    6.86 105  1793 133    435.0    468.0   19.17
   5   0   6        0.00       12.51   0   0     14.01      0.00       0.0    2.45 106  1794 134    461.0    308.0   21.36
  -2  -2   7        0.00       12.51   0   0      9.64      0.00       0.0   -4.71 107  1843 135    130.0   1351.0   22.22
  -1  -2   7        0.00       12.51   0   0     34.14      0.00       0.0   -4.17 108  1844 136    157.0   1197.0   20.78
   0  -2   7        0.00       12.51   0   0     12.51      0.00       0.0   -4.25 109  1845 137    182.0   1046.0   19.88
   1  -2   7        0.00       12.51   0   0     38.31      0.00       0.0   -4.99 110  1846 138    205.0    896.0   19.59
   2  -2   7        0.00       12.51   0   0     44.74      0.00       0.0   -6.44 111  1847 139    226.0    745.0   19.94
  -2  -1   7        0.00       12.51   0   0      7.24      0.00       0.0    2.88 112  1850 140    155.0   1364.0   21.82
  -1  -1   7        0.00       12.51   0   0      1.20      0.00       0.0    3.69 113  1851 141    183.0   1210.0   20.28
   0  -1   7        0.00       12.51   0   0      3.94      0.00       0.0    3.88 114  1852 142    209.0   1059.0   19.29
   1  -1   7        0.00       12.51   0   0      3.75      0.00       0.0    3.40 115  1853 143    234.0    910.0   18.92
   2  -1   7        0.00       12.51   0   0     22.37      0.00       0.0    2.21 116  1854 144    256.0    760.0   19.21
   3  -1   7        0.00       12.51   0   0     33.15      0.00       0.0    0.22 117  1855 145    278.0    608.0   20.14
   4  -1   7        0.00       12.51   0   0     52.92      0.00       0.0   -2.65 118  1856 146    299.0    452.0   21.62
   4   0   7        0.00       12.51   0   0     44.05      0.00       0.0    6.87 119  1863 147    314.0    467.0   21.18
   0  -2   8        0.00       12.51   0   0     24.45      0.00       0.0   -3.67 120  1887 148     57.0   1053.0   22.54
   1  -2   8        0.00       12.51   0   0     32.41      0.00       0.0   -4.22 121  1888 149     82.0    900.0   22.19
   2  -2   8        0.00       12.51   0   0      0.09      0.00       0.0   -5.38 122  1889 150    104.0    747.0   22.41
   0  -1   8        0.00       12.51   0   0     46.71      0.00       0.0    3.52 123  1890 151     83.0   1067.0   22.02
   1  -1   8        0.00       12.51   0   0     72.17      0.00       0.0    3.19 124  1891 152    108.0    915.0   21.60
   2  -1   8        0.00       12.51   0   0     53.74      0.00       0.0    2.24 125  1892 153    132.0    763.0   21.76
   3  -1   8        0.00       12.51   0   0     58.85      0.00       0.0    0.62 126  1893 154    154.0    608.0   22.49
    
   0   0   0    31276.26       50.80   0 -12      0.00    176.85       0.0    0.00   1     0   0    277.0   1157.0   18.04
   0   0   0    21602.38       34.19   0 -11      0.00    146.98       0.0    0.00   2     0   0    482.0    731.0   14.81
   0   0   0    12325.59       20.82   0 -10      0.00    111.02       0.0    0.00   3     0   0    667.0    439.0   16.39
   0   0   0    36164.64       33.53   0 -33      0.00    190.17       0.0    0.00   4     0   0    707.0   1019.0    7.74
   0   0   0    31017.86       30.43   0 -31      0.00    176.12       0.0    0.00   5     0   0    734.0   1745.0   18.45
   0   0   0     9051.04       13.82   0 -12      0.00     95.14       0.0    0.00   6     0   0    806.0    742.0    8.70
   0   0   0     8914.96       13.12   0 -13      0.00     94.42       0.0    0.00   7     0   0    833.0    446.0   14.65
   0   0   0     4313.75        8.41   0  -6      0.00     65.68       0.0    0.00   8     0   0    852.0    290.0   17.94
   0   0   0      914.86        1.65   0  -6      0.00     30.25       0.0    0.00   9     0   0    991.0   1904.0   20.71
   0   0   0     4354.79       10.01   0  -6      0.00     65.99       0.0    0.00  12     0   0   1247.0   1593.0   14.70
   0   0   0     2733.17        7.32   0   1      0.00     52.28       0.0    0.00  16     0   0    818.4    596.2   11.52
   0   0   0    10650.09       22.35   0   1      0.00    103.20       0.0    0.00  17     0   0   1504.4    435.6   18.07
   0   0   0     3794.94        9.75   0   1      0.00     61.60       0.0    0.00  18     0   0    765.0   1299.8    9.22
   0   0   0    11031.68       26.65   0   1      0.00    105.03       0.0    0.00  20     0   0    377.1   1015.0   15.52
   0   0   0     8400.83       22.08   0   1      0.00     91.66       0.0    0.00  21     0   0    489.8    582.5   16.57
   0   0   0     3360.10        9.25   0   1      0.00     57.97       0.0    0.00  23     0   0    757.4   1445.9   12.09
   0   0   0     1198.88        4.52   0   1      0.00     34.62       0.0    0.00  28     0   0   1192.9    885.2    5.37
   0   0   0     3204.25       11.21   0   1      0.00     56.61       0.0    0.00  29     0   0   1412.8   1167.3   10.10
   0   0   0     2987.74       11.06   0   1      0.00     54.66       0.0    0.00  30     0   0    633.1    880.9   10.13
   0   0   0    11479.63       32.93   0   2      0.00    107.14       0.0    0.00  31     0   0    169.0   1303.1   21.11
   0   0   0     1435.18        4.97   0   1      0.00     37.88       0.0    0.00  32     0   0    853.7   1162.5    5.37
   0   0   0     3009.98       11.28   0   1      0.00     54.86       0.0    0.00  33     0   0   1412.2    285.5   19.71
   0   0   0     3313.72       11.21   0   1      0.00     57.56       0.0    0.00  34     0   0   1419.4   1448.5   13.99
   0   0   0     4560.38       17.59   0   1      0.00     67.53       0.0    0.00  35     0   0    351.7   1308.9   17.40
   0   0   0     3500.62       13.50   0   1      0.00     59.17       0.0    0.00  36     0   0    519.8   1306.1   13.92
   0   0   0     2058.00        8.63   0   1      0.00     45.37       0.0    0.00  37     0   0   1396.9   1600.1   16.42
   0   0   0     3552.22       14.96   0   1      0.00     59.60       0.0    0.00  39     0   0    395.0   1759.8   22.56
   0   0   0     1185.19        8.25   0  -1      0.00     34.43       0.0    0.00  40     0   0    499.1    428.0   18.83
   0   0   0      768.38        3.43   0   1      0.00     27.72       0.0    0.00  42     0   0    865.8   1021.4    3.88
   0   0   0     6816.84       29.81   0  -1      0.00     82.56       0.0    0.00  43     0   0   2030.7   1013.0   23.38
   0   0   0     5922.51       26.89   0   1      0.00     76.96       0.0    0.00  44     0   0   1985.3   1318.3   23.35
   0   0   0     3988.81       19.79   0   1      0.00     63.16       0.0    0.00  45     0   0    158.3   1457.7   22.57
   0   0   0      492.98        2.03   0   1      0.00     22.20       0.0    0.00  46     0   0   1118.2    122.3   21.27
   0   0   0     1398.21        6.97   0   1      0.00     37.39       0.0    0.00  48     0   0   1365.3    743.4   10.75
   0   0   0      243.52        1.31   0   1      0.00     15.61       0.0    0.00  50     0   0   1083.0   1302.7    6.97
   0   0   0     1479.54        7.17   0   1      0.00     38.46       0.0    0.00  52     0   0   1405.8   1916.2   22.62
   0   0   0      393.88        2.33   0   1      0.00     19.85       0.0    0.00  53     0   0   1164.8   1444.9   10.79
   0   0   0     2017.91       15.37   0   1      0.00     44.92       0.0    0.00  54     0   0   1797.6   1460.2   20.88
   0   0   0      360.50        2.05   0   1      0.00     18.99       0.0    0.00  55     0   0    900.9   1742.7   17.38
   0   0   0      964.66        7.22   0   1      0.00     31.06       0.0    0.00  56     0   0    504.3   1444.9   16.01
   0   0   0     2308.60       13.40   0   1      0.00     48.05       0.0    0.00  57     0   0    325.6   1606.8   21.33
   0   0   0      712.61        5.67   0   1      0.00     26.69       0.0    0.00  60     0   0   1389.9    110.8   22.90
   0   0   0     1806.10       14.85   0   1      0.00     42.50       0.0    0.00  61     0   0   1818.4   1308.2   19.92
   0   0   0     2476.29       15.82   0   1      0.00     49.76       0.0    0.00  62     0   0    131.0    714.7   22.08
   0   0   0     1134.04       10.04   0   1      0.00     33.68       0.0    0.00  63     0   0    253.0   1458.9   20.80
   0   0   0      447.72        4.56   0   1      0.00     21.16       0.0    0.00  65     0   0    604.0   1300.1   12.17
   0   0   0     1551.24       11.86   0   2      0.00     39.39       0.0    0.00  66     0   0    177.1   1152.1   20.18
   0   0   0      907.44       10.13   0   1      0.00     30.12       0.0    0.00  67     0   0    325.3    416.0   21.68
   0   0   0     1233.14       10.44   0   1      0.00     35.12       0.0    0.00  69     0   0    405.7    254.2   22.97
   0   0   0     1755.87       11.60   0   1      0.00     41.90       0.0    0.00  70     0   0    285.0   1008.9   17.60
   0   0   0     1475.91       10.44   0   1      0.00     38.42       0.0    0.00  71     0   0   1777.2   1616.8   22.37
   0   0   0     1920.26       13.47   0   1      0.00     43.82       0.0    0.00  72     0   0    121.0    866.1   21.48
   0   0   0      769.43        6.85   0   1      0.00     27.74       0.0    0.00  73     0   0    469.7    876.9   13.83
   0   0   0     1281.37        8.63   0   1      0.00     35.80       0.0    0.00  74     0   0   1640.9    261.7   22.84
   0   0   0      994.82        9.57   0  -1      0.00     31.54       0.0    0.00  75     0   0   1712.8   1768.1   23.53
   0   0   0     1499.22       11.06   0   1      0.00     38.72       0.0    0.00  76     0   0    299.8    871.9   17.62
   0   0   0      837.43        5.99   0   1      0.00     28.94       0.0    0.00  77     0   0    566.1   1750.3   20.23
   0   0   0      427.96        2.92   0   1      0.00     20.69       0.0    0.00  78     0   0    803.3   1904.3   21.28
   0   0   0     1491.19       13.33   0   1      0.00     38.62       0.0    0.00  79     0   0    138.7    559.8   23.22
   0   0   0      823.54        6.29   0   1      0.00     28.70       0.0    0.00  80     0   0    508.2    268.7   21.44
   0   0   0     1018.79        7.82   0   1      0.00     31.92       0.0    0.00  81     0   0   1593.9   1762.5   21.83
   0   0   0      439.36        3.86   0   1      0.00     20.96       0.0    0.00  83     0   0    679.1    280.7   19.38
   0   0   0      639.21        8.36   0   1      0.00     25.28       0.0    0.00  84     0   0   1683.5   1458.2   18.73
   0   0   0      961.73        8.19   0   1      0.00     31.01       0.0    0.00  85     0   0    335.4   1450.2   19.16
   0   0   0      456.36        4.76   0   1      0.00     21.36       0.0    0.00  86     0   0    553.1    874.0   11.97
   0   0   0      316.38        3.60   0   1      0.00     17.79       0.0    0.00  87     0   0    594.0   1447.9   14.53
   0   0   0      238.82        2.34   0   1      0.00     15.45       0.0    0.00  88     0   0   1256.3    288.9   18.32
   0   0   0     1096.50        9.14   0   1      0.00     33.11       0.0    0.00  90     0   0    265.9   1305.5   19.14
   0   0   0      250.20        2.81   0   1      0.00     15.82       0.0    0.00  91     0   0   1327.0   1748.8   18.64
   0   0   0      511.61        5.62   0   1      0.00     22.62       0.0    0.00  92     0   0    447.7   1155.9   14.23
   0   0   0      321.44        3.59   0   1      0.00     17.93       0.0    0.00  94     0   0    645.1    737.2   11.53
   0   0   0      207.11        2.14   0   1      0.00     14.39       0.0    0.00  96     0   0   1243.2    446.5   14.86
   0   0   0      190.59        2.10   0   1      0.00     13.81       0.0    0.00  98     0   0   1261.1    121.8   21.83
   0   0   0      829.52       10.78   0   1      0.00     28.80       0.0    0.00 100     0   0    106.5   1006.5   21.50
   0   0   0      461.62        5.94   0   1      0.00     21.49       0.0    0.00 101     0   0    392.5    722.7   16.71
   0   0   0      509.05        6.08   0   1      0.00     22.56       0.0    0.00 102     0   0    386.2    869.3   15.73
   0   0   0      191.77        2.41   0   1      0.00     13.85       0.0    0.00 103     0   0    699.3    113.2   22.55
   0   0   0     1003.78       12.51   0  -1      0.00     31.68       0.0    0.00 105     0   0     28.2    858.0   23.43

 SOL,ROT,NODES:  10   303300.00   154  POLAR_ANGLES:   98.00   68.33  183.67
 R=SUM[!FO-FC!]/SUM[FO]:    0.0866 SKC, BO:       0.4723  0.00
 NREF,INPUT_SK,SFJ2,SKC:    20      -1.0000     27146.7207       0.3106
 N_NODES,N_LLEGITS,N_INDEXATS,N_FEBLES:       154       105        27       126
 DIST_MITJANA,SDV (PIXELS):   4.660   1.273
 GIR_MITJA,SDV (GRAUS):   2.149   4.912
------------------------------------------------------------------------------

  COPY OF FILE.INC:
  ==== == =======

AXINITA(PONT DE SUERT) P-1 V=568.30 manganita,t=3s, CELLA DAJUST                
CELL                                                                            
   7.15482   8.95485   9.18633   88.1620   77.3453   81.5639                    
LATTICE                                                                         
P-                                                                              
SYMMETRY                                                                        
X,Y,Z                                                                           
CONTENTS                                                                        
 CA SI AL  O  B   H                                                             
  6  8  4 32  2   2                                                             
&CONTROL NSOL=10,DELSIG=2.0,ISCAN=2,SWING=7.5,KARLE=1,IPCS=1,GRUIX=0.10,NTRAMZ=4
IREF=0/                                                                         

++++++++++++++++++++++++++++++++++++++++++++++++++++++++++++++++++++++++++++++
     FINAL DE XLENS -- durada:         2min.
++++++++++++++++++++++++++++++++++++++++++++++++++++++++++++++++++++++++++++++
