# Supplementary material for: Application of synchrotron through-the-substrate microdiffraction to crystals in polished thin sections
Source: IUCrJ. 2015 Jun 11;2(Pt 4):452–63. doi: 10.1107/S2052252515007794 (PMC4491317; doi:10.1107/S2052252515007794)
Supplement: Supplementary file 1 [file m-02-00452-sup1.zip › Suppl_files_Rius/Axinite_mvolumes_orientation/maxi3_04_FULL.OUT]

 ==============================================================================
             DINCO: 25 Des 2014    (c)Dr.Jordi Rius
             ORIENTACIO DE PATRONS DE DIFRACCIO (2D) ALEATORIS
              Institut de Ciencia de Materials de Barcelona (CSIC)
              08193-Bellaterra, Catalonia, Spain
              La data es  5- 1-2015 a les  9:22:31

 ==============================================================================
     CRYSTAL DATA:
     =============
     AXINITA(PONT DE SUERT) P-1 V=568.30 manganita,t=3s, CELLA DAJUST                

     A=   7.155      B=   8.955     C=   9.186
     ALPHA=   88.16  BETA=   77.35  GAMMA=   81.56

     VOLUME (A3)=        568.06

     (SINT/L)2=  0.005237*H2 + 0.003186*K2 + 0.003112*L2 +
                -0.001170*HK +-0.001751*HL + 0.000000*KL

     BRAVAIS LATTICE IS  P  CENTRED AT:

       1)  0.000000       0.000000       0.000000

      SYMMETRY OPERATIONS: 

      R11  R12  R13     R21  R22  R23     R31  R32  R33    T1     T2     T3

  1)    1    0    0       0    1    0       0    0    1    0.00   0.00   0.00

     STRUCTURE TREATED AS CENTROSYMMETRIC

     TYPE OF RADIATION IS X-RAYS

          UNIT CELL CONTENTS
      SYMBOL  ATOMIC_NUMBER    NUMBER IN CELL    TYPE    SCAT_POWER
        CA         20                6            1          20.00
        SI         14                8            2          14.00
        AL         13                4            3          13.00
        O           8               32            4           8.00
        B           5                2            5           5.00
        H           1                2            6           1.00
------------------------------------------------------------------------------

 INPUT STRUCTURE: 

                         FRACTIONAL COORDINATES
              NR TYPE    X        Y        Z      MULTIPLICITY

               1    1   0.1825   0.9162   0.6010     1.0000
               2    1   0.7676   0.8871   0.0917     1.0000
               3    1   0.2539   0.3946   0.1523     1.0000
               4    3   0.0525   0.7458   0.3006     1.0000
               5    2   0.6990   0.9885   0.7568     1.0000
               6    3   0.3514   0.5792   0.4361     1.0000
               7    2   0.2109   0.7667   0.9499     1.0000
               8    2   0.3582   0.2302   0.4810     1.0000
               9    2   0.7810   0.5230   0.2251     1.0000
              10    4   0.6186   0.4961   0.3732     1.0000
              11    4   0.1235   0.9332   0.3449     1.0000
              12    4   0.3262   0.6454   0.2459     1.0000
              13    4   0.9793   0.5635   0.2578     1.0000
              14    4   0.7929   0.8226   0.3729     1.0000
              15    4   0.7220   0.6153   0.5987     1.0000
              16    4   0.0529   0.8103   0.1033     1.0000
              17    4   0.4656   0.8775   0.1565     1.0000
              18    4   0.4197   0.6882   0.9867     1.0000
              19    4   0.3949   0.0874   0.3654     1.0000
              20    4   0.0955   0.6775   0.4950     1.0000
              21    4   0.2307   0.1384   0.1323     1.0000
              22    4   0.5651   0.2432   0.5175     1.0000
              23    4   0.8617   0.3693   0.1287     1.0000
              24    4   0.7673   0.0941   0.1612     1.0000
              25    4   0.3262   0.3544   0.8806     1.0000
              26    5   0.4626   0.7128   0.1344     1.0000

                 SCATTERING POWER =   99.97 %
------------------------------------------------------------------------------
 NOM DE LA IMATGE:                      maxi3_04
 NPIX_X,NPIX_Y,CENT_X,CENT_Y:  2048  2048     1023.65   1024.14
 PIXLEN,SEPOD,WAVE: 79.000   184.00000  0.42460
 0/1/3 ES ELECTRONS/RAIGS_X/MOTT:    1
 MODE DE RECERCA (0=FULL,1=REF,-1=HKLGIR):    0
 ANGLE D.OFFSET DEL DIAGRAMA 2D en graus:      0.00
 TIPUS D"ESCOMBRAT (0=PRECESSIO; 1,2= ROTACIO):    2
 DELTA_PHI en graus (EIX GIR_VERTICAL):      7.50
 MU_VIDRE, CM-1:       3.39 GRUIX_VIDRE, CM:       0.10
 DSCIRC,DSFOU:     1.03244     1.08000
 NUM. TEORIC DE REFLEXIONS:            157
 PATRO OBSERVAT EXPERIMENTAL
 NOMBRE DE PICS LLEGITS (PCS)=      107
 MODEL DE REFERENCIA (S=1/N=0)      1
 SIGMA_I,n_SIGMA:     675.781     2.000

------------------------------------------------------------------------------

 FULL SCAN:
  1  83.000  56.333 338.000   733771.00 154  64
  2  83.000  56.333 338.000   733771.00 154  64
  3  82.000  55.333 337.667   689223.00 146  60
  4  83.667  73.333 158.333   360249.00 158  28
  5  83.000  56.333 338.000   733771.00 154  64
  6  83.667  73.333 158.333   360249.00 158  28
  7  83.000  56.333 338.000   733771.00 154  64
  8  87.667  73.667 161.000   343896.00 149  26
  9  83.667  73.333 158.333   360249.00 158  28
 10  94.333  73.000 163.667   331614.00 156  25
------------------------------------------------------------------------------

 SOL,ROT,NODES:   1   733771.00   152  POLAR_ANGLES:   83.00   56.33  338.00
    -0.30917    -0.55582     0.77167
     0.94558    -0.09312     0.31178
    -0.10143     0.82607     0.55436

     H=    1.0000h    0.0000k    0.0000l 
     K=    0.0000h    1.0000k    0.0000l 
     L=    0.0000h    0.0000k    1.0000l 
    
   H   K   L      FO^2      SDV(FO^2) DUM CODI   FMODEL     FO       RODIST   PHI  PIC             cXPIX    cYPIX  2-THETA
   1   5  -4    25017.69       41.93   0 -10    140.70    158.17       5.1    4.37   1   386  30    269.0    959.0   18.02
  -4   2  -4    20400.38       21.16   0 -27    136.16    142.83       4.1    5.78   2   353  21    752.0    344.0   17.46
   4   2   1     5718.75       11.02   0  -7     59.62     75.62       3.6   -3.76   3  1149  83    762.0   1548.0   14.11
   5   2   3     7199.79        9.61   0 -16     84.01     84.85       4.5    5.63   4  1462 108    863.0   1759.0   17.90
  -3   1  -3     5655.83        8.39   0 -13     60.38     75.21       2.0   -0.87   5   483  35    867.0    530.0   12.55
   4   0   5     5332.76        9.70   0  -8     57.94     73.03       1.4   -1.91   6  1697 130   1243.0   1719.0   17.37
   1  -1   3    11256.14       16.08   0 -16     87.07    106.09       1.4   -3.47   7  1422 106   1292.0   1262.0    8.75
   0  -2   4     7388.54       17.39   0  -6     67.18     85.96       2.2   -0.95   8  1550 116   1501.0   1184.0   12.20
  -2  -2   3    13167.23       25.37   0  -8     92.39    114.75       3.2   -4.49   9  1407 103   1531.0    896.0   12.66
   0  -2   5    16015.92       31.68   0 -10    129.50    126.55       3.2   -4.69  10  1673 126   1601.0   1220.0   14.67
  -4  -2   3     6170.32      -20.11   0  -3     90.46     78.55       4.1   -7.25  11  1405 101   1675.0    633.0   18.07
   6   3   3     3220.43        8.50   0   1     55.17     56.75       5.8    2.04  12  1474 109    740.0   1896.9   21.51
   0   4  -4     8097.32       22.39   0   1     90.75     89.99       4.4    3.83  13   376  27    403.0    842.0   15.52
   3  -1   5     2841.54        9.41   0   1     53.42     53.31       1.6    3.47  14  1686 129   1354.1   1595.9   15.83
  -2  -3   5     7700.05       22.46   0   1     86.01     87.75       4.0   -0.76  15  1661 123   1786.1    975.0   18.16
   0  -3   5     6566.04       19.51   0   1     82.54     81.03       3.0    5.67  16  1663 125   1654.7   1232.1   15.92
  -1   2  -3     1048.93        8.42   0   1     46.09     32.39       3.3    2.28  17   497  36    690.4    775.0   10.13
  -5   3  -5     3977.04       11.35   0   1     64.55     63.06       6.8    5.69  18   239   7    633.6    141.1   22.51
   2  -1   5     3543.31       10.87   0   1     52.69     59.53       2.6   -6.64  19  1685 128   1425.8   1464.0   14.35
   2   2  -1     3174.10        9.19   0   1     54.48     56.34       2.6   -0.53  20   815  62    699.7   1219.5    9.23
  -1   3  -5     4793.51      -15.67   0   1     66.55     69.24       4.7   -7.28  21   243  11    448.7    688.3   15.95
  -3  -2   1     3069.26        9.85   0   1     49.88     55.40       2.2    4.63  22  1091  81   1403.7    700.8   12.09
  -3  -3   3     4989.25       16.58   0   1     67.72     70.63       3.8    3.81  23  1395  98   1651.1    776.2   16.15
  -4   0  -2      434.95        1.37   0   1     20.85     20.86       0.8   -1.38  24   624  49   1077.6    445.3   14.01
  -4  -4   4     5783.44       22.93   0   1     87.46     76.05       4.1    6.73  25  1527 110   1880.2    683.9   21.59
  -1  -2   3     3210.49       10.87   0   1     51.72     56.66       2.7   -0.81  26  1408 104   1466.8   1022.3   10.77
  -2  -3   3     3424.51       12.90   0   1     55.52     58.52       3.0    6.76  27  1396  99   1588.4    906.0   13.91
  -1  -1   1     1269.27        4.66   0   1     27.78     35.63       1.9   -1.96  28  1106  82   1227.0    944.1    5.36
  -1  -3   5     3577.25       15.66   0   1     54.54     59.81       4.0    1.80  30  1662 124   1718.0   1104.1   16.70
   2   4  -4     5021.45       18.05   0   2     66.87     70.86       5.2   -6.43  31   378  29    297.5   1099.0   17.40
   2   6  -4    11111.01       29.55   0   2     80.82    105.41       6.8    3.91  33   394  33    126.0   1079.5   21.11
   2  -1   4     1510.77        6.04   0   1     32.52     38.87       2.1   -0.75  34  1563 118   1324.1   1425.2   12.14
  -3  -1   0     1009.35        4.35   0   1     29.83     31.77       3.0   -3.23  35   938  72   1256.7    657.3   10.57
  -2  -1   0      815.15        3.56   0   1     32.10     28.55       1.8    4.73  36   939  73   1196.0    785.5    7.20
  -3   2  -4     1556.02        6.46   0   1     36.92     39.45       4.1    0.75  37   354  22    709.2    479.5   15.11
  -5  -2   2     3051.39       12.48   0   1     55.71     55.24       4.9   -4.24  38  1250  88   1640.8    462.2   19.71
   4   3   0     1160.35        6.30   0   1     39.45     34.06       3.1    0.20  39   994  75    602.2   1504.9   15.35
   4  -1   7     2349.19        9.25   0   1     52.92     48.47       1.7    2.72  40  1856 149   1487.0   1821.6   21.60
   3   2   0      738.96        4.26   0   1     31.95     27.18       2.0   -0.87  41   981  74    729.3   1381.0   11.23
   1  -2   5     1975.79        9.19   0   1     43.22     44.45       2.7    0.21  42  1674 127   1535.2   1347.6   14.57
  -2   3  -4     1757.38        8.04   0  -1    113.82     41.92       3.9    6.87  43   365  24    577.2    597.7   14.85
   3  -1   8     1743.74      -11.48   0   1     58.85     41.76       3.7   -7.30  44  1893 152   1680.3   1729.1   22.47
   3  -2   7     2613.79       11.56   0   1     48.09     51.13       2.8    5.66  45  1848 147   1604.6   1696.3   20.88
   3   6  -4     4346.92       19.71   0   1     70.41     65.93       6.9   -0.88  47   395  34     74.0   1213.9   22.58
   3   5  -2     2499.60      -12.38   0   1     47.25     50.00       4.3    7.27  48   687  56    324.0   1289.2   17.81
   1  -3   6     1839.40       11.95   0   1     49.40     42.89       4.0    6.70  49  1765 137   1690.4   1400.3   18.20
   0  -2   6     2017.26       11.24   0   1     43.75     44.91       4.1   -6.91  50  1772 138   1707.8   1258.0   17.25
   2  -2   7     2033.02       10.78   0   1     44.74     45.09       3.5   -0.72  51  1847 146   1675.6   1560.9   19.93
  -2  -2   2      788.17        6.73   0   1     37.02     28.07       2.7    0.92  52  1253  91   1434.8    862.3   10.74
   5   5  -2     3092.46       15.52   0   1     59.54     55.61       6.2   -6.06  53   689  58    221.4   1565.1   22.56
   0   2  -3     1135.94        6.01   0   1     27.12     33.70       2.9   -5.03  54   498  37    638.2    900.3    9.86
   4   5  -3     2233.22       12.83   0   1     53.59     47.26       6.8   -5.41  55   534  45    191.7   1391.8   21.33
  -2   5  -6     1249.45       11.93   0   1     52.96     35.35       7.0    1.59  56   153   4    247.0    485.0   22.09
   0  -2   3     1193.08        6.14   0   1     27.12     34.54       2.5    5.32  57  1409 105   1407.8   1147.6    9.83
  -5  -2   1     1465.83        7.90   0   1     31.34     38.29       3.8    0.39  58  1089  79   1534.0    430.4   18.58
   3   4  -2     1234.69        7.95   0   1     40.60     35.14       4.1    1.20  59   677  54    413.4   1297.1   16.02
  -1  -3   6     1973.92       11.84   0   1     42.62     44.43       4.0   -0.76  60  1763 135   1822.5   1141.1   19.12
   2   0   2      140.31        0.91   0   1     10.08     11.85       1.1   -3.64  61  1281  94   1085.9   1341.4    7.90
  -1   4  -5     1029.05        9.01   0   1     36.30     32.08       5.2    0.20  62   252  13    370.8    675.1   17.63
  -3  -3   4     1298.59        9.75   0   1     44.76     36.04       4.3    0.15  63  1537 112   1751.6    809.7   18.05
  -4  -3   3     1045.80        8.30   0   1     33.14     32.34       4.1    2.11  65  1394  97   1719.0    642.9   18.80
  -1   3  -4      737.37        5.46   0   1     26.10     27.15       3.4    1.56  66   366  25    533.3    726.2   13.84
  -5  -1  -1      446.87        3.01   0   1     24.05     21.14       2.9    3.56  67   769  61   1281.3    353.6   17.14
   1  -2   7     1260.57        9.90   0   1     38.31     35.50       4.1   -5.17  68  1846 145   1746.6   1428.2   19.57
  -2  -4   5     1608.42      -10.73   0   1     39.21     40.11       4.3    7.30  69  1652 120   1845.1    985.8   19.45
   3  -1   7     1029.61        6.76   0   1     33.15     32.09       3.1   -5.61  70  1855 148   1567.2   1681.8   20.12
  -5   0  -2      241.41        1.55   0   1     13.14     15.54       2.2   -6.49  71   623  48   1146.4    306.5   17.36
  -4  -2   1      860.83        5.71   0   1     30.65     29.34       3.5    1.65  72  1090  80   1466.7    568.5   15.26
  -1   5  -6     1632.80       10.99   0   1     41.93     40.41       7.1   -1.43  73   154   5    201.0    619.8   21.48
  -5  -3   3     1401.49        9.84   0   1     45.64     37.44       4.0    1.38  74  1393  96   1791.7    503.0   21.73
   0  -1   2      301.86        2.66   0   1     18.07     17.37       1.9   -4.17  75  1267  93   1259.1   1102.1    6.08
  -3   3  -5      641.76        4.95   0   1     23.26     25.33       4.9   -0.06  76   241   9    550.0    424.9   18.16
   3   5  -4     1170.84        9.39   0   1     41.18     34.22       6.1   -5.59  77   388  32    161.2   1222.1   20.80
   5   4  -1      602.89       -6.28   0   1     32.30     24.55       5.5   -7.22  78   842  65    390.0   1603.2   20.23
   4   6  -2      983.16        8.74   0   1     35.08     31.36       6.2    5.41  79   697  59    180.9   1418.2   21.77
   0   6  -5     1506.20       11.77   0   2     30.15     38.81       6.8    6.08  80   266  19    139.8    778.0   21.50
   3   5  -3     1031.84        8.57   0   1     32.03     32.12       5.8    0.37  82   533  44    247.8   1255.7   19.17
   2   5  -4      846.01        7.95   0   1     30.55     29.09       5.3   -0.61  83   387  31    217.8   1089.1   19.14
   1   4  -3      440.11        4.86   0   1     18.74     20.98       3.8    6.69  84   521  40    432.8   1005.1   14.24
   1  -2   4      366.92        3.64   0   1     19.62     19.16       2.4    5.75  85  1551 117   1439.9   1309.8   12.23
   2   3  -2      453.97        4.37   0   1     19.36     21.31       3.6    0.73  86   665  52    544.6   1176.6   12.18
  -6  -1  -1      222.70        2.35   0   1     21.46     14.92       3.3    2.50  87   768  60   1345.3    208.2   20.63
   1  -2   8      490.44        7.32   0   1     32.41     22.15       5.2   -6.32  88  1888 150   1860.7   1472.1   22.18
   1   5  -5      603.56        6.61   0   1     27.68     24.57       5.5   -2.32  90   261  17    184.9    922.1   19.94
   4   4  -1      432.03        4.59   0   1     22.46     20.79       4.0    0.95  91   841  64    441.3   1463.9   17.40
   3   3  -2      260.94       -3.51   0   1     19.93     16.15       3.8   -7.07  92   666  53    489.7   1305.8   14.53
  -6   0  -2      116.31        1.32   0   1      8.73     10.78       2.7   -5.25  94   622  47   1210.0    160.2   20.78
  -5  -1   0      176.40        2.45   0   1     16.55     13.28       4.0   -6.75  96   936  70   1392.3    387.3   17.53
  -2   4  -5      404.65        4.61   0   1     18.79     20.12       5.5    4.08  97   251  12    415.8    543.5   18.40
   5   4   0      345.16        3.92   0   1     23.25     18.58       4.4   -0.55  98  1007  76    470.2   1636.3   19.51
  -3  -2   2      200.34        2.93   0   1     13.55     14.15       3.3   -2.32  99  1252  90   1499.1    733.9   13.45
  -3  -3   5      445.05        5.67   0   1     22.06     21.10       5.0   -2.30 100  1660 122   1858.8    843.0   20.15
   4   5  -2      456.19        5.34   0   1     20.23     21.36       5.6    0.52 102   688  57    276.0   1424.6   20.01
   5   5   0      260.42        3.71   0   1     21.84     16.14       5.2    6.52 104  1018  77    374.3   1631.1   20.89
  -4  -3   4      398.23        5.20   0   1     20.86     19.96       4.3   -0.96 105  1536 111   1824.8    674.7   20.57
   3   3  -1      168.13        2.49   0   1     12.31     12.97       2.9    1.20 106   828  63    573.3   1338.8   13.27
  -3  -4   5      512.90        6.49   0   1     25.21     22.65       4.9    5.26 107  1651 119   1913.3    853.1   21.25
    
  -3   4  -6        0.00        6.48   0   0      4.22      0.00       0.0   -1.49   1   147   1    391.0    361.0   21.48
  -2   4  -6        0.00        6.48   0   0      1.38      0.00       0.0   -4.13   2   148   2    342.0    498.0   20.30
  -1   4  -6        0.00       -6.48   0   0      3.26      0.00       0.0   -7.08   3   149   3    288.0    630.0   19.71
   0   5  -6        0.00        6.48   0   0     29.15      0.00       0.0   -4.69   4   155   6    153.0    747.0   21.43
  -4   3  -5        0.00        6.48   0   0      6.68      0.00       0.0    3.09   5   240   8    599.0    284.0   20.12
  -2   3  -5        0.00        6.48   0   0     15.18      0.00       0.0   -3.56   6   242  10    506.0    555.0   16.70
   0   4  -5        0.00        6.48   0   0     13.26      0.00       0.0   -3.84   7   253  14    323.0    800.0   17.53
  -1   5  -5        0.00        6.48   0   0      4.14      0.00       0.0    5.76   8   259  15    283.0    656.0   19.54
   0   5  -5        0.00        6.48   0   0      0.51      0.00       0.0    1.79   9   260  16    239.0    787.0   19.40
   2   5  -5        0.00        6.48   0   0     60.87      0.00       0.0   -6.52  10   262  18    130.0   1048.0   21.00
   1   6  -5        0.00        6.48   0   0     15.02      0.00       0.0    2.13  11   267  20     97.0    904.0   21.86
  -2   2  -4        0.00        6.48   0   0      8.08      0.00       0.0   -4.25  12   355  23    664.0    609.0   13.28
   0   3  -4        0.00        6.48   0   0      0.98      0.00       0.0   -3.69  13   367  26    485.0    850.0   13.66
   1   4  -4        0.00        6.48   0   0      1.12      0.00       0.0   -1.32  14   377  28    355.0    966.0   16.07
   0   3  -3        0.00        6.48   0   0      0.10      0.00       0.0    5.86  15   509  38    566.0    887.0   11.60
   1   3  -3        0.00        6.48   0   0     17.11      0.00       0.0   -0.97  16   510  39    516.0   1012.0   12.30
   2   4  -3        0.00        6.48   0   0     12.33      0.00       0.0    0.39  17   522  41    386.0   1129.0   15.52
   3   4  -3        0.00        6.48   0   0      6.33      0.00       0.0   -5.71  18   523  42    330.0   1259.0   17.46
   2   5  -3        0.00        6.48   0   0     31.62      0.00       0.0    6.22  19   532  43    298.0   1119.0   17.43
   3   6  -3        0.00        6.48   0   0     19.71      0.00       0.0    5.03  20   541  46    156.0   1242.0   21.02
   1   2  -2        0.00        6.48   0   0      5.23      0.00       0.0   -2.06  21   653  51    671.0   1058.0    8.66
   4   4  -2        0.00        6.48   0   0     12.74      0.00       0.0   -5.92  22   678  55    359.0   1426.0   18.45
   4   5  -1        0.00       -6.48   0   0      3.29      0.00       0.0    7.41  23   851  66    349.0   1453.0   18.94
   5   5  -1        0.00        6.48   0   0     14.10      0.00       0.0   -0.26  24   852  67    302.0   1592.0   21.51
  -6  -2   0        0.00        6.48   0   0      2.99      0.00       0.0    6.74  25   923  68   1496.0    255.0   21.17
  -6  -1   0        0.00        6.48   0   0      0.24      0.00       0.0   -5.91  26   935  69   1465.0    245.0   21.03
  -4  -1   0        0.00        6.48   0   0      3.30      0.00       0.0   -6.22  27   937  71   1325.0    528.0   13.99
  -6  -2   1        0.00        6.48   0   0     11.58      0.00       0.0    0.32  28  1088  78   1606.0    288.0   21.94
   5   3   1        0.00        6.48   0   0     12.17      0.00       0.0   -2.67  29  1162  84    632.0   1674.0   18.05
   6   4   1        0.00        6.48   0   0      1.56      0.00       0.0   -3.53  30  1174  85    500.0   1813.0   22.12
  -5  -3   2        0.00        6.48   0   0     19.08      0.00       0.0    5.29  31  1239  86   1687.0    475.0   20.28
  -4  -3   2        0.00        6.48   0   0     17.88      0.00       0.0    6.65  32  1240  87   1620.0    614.0   17.26
  -4  -2   2        0.00        6.48   0   0     11.27      0.00       0.0   -3.87  33  1251  89   1569.0    605.0   16.46
  -1  -2   2        0.00        6.48   0   0      5.23      0.00       0.0    6.64  34  1254  92   1377.0    990.0    8.66
   6   4   2        0.00        6.48   0   0     12.88      0.00       0.0    4.39  35  1332  95    566.0   1849.0   22.05
  -5  -2   3        0.00       -6.48   0   0     20.63      0.00       0.0   -7.14  36  1404 100   1753.0    498.0   21.12
  -3  -2   3        0.00        6.48   0   0     15.17      0.00       0.0   -6.47  37  1406 102   1602.0    770.0   15.17
   3   0   3        0.00       -6.48   0   0     49.89      0.00       0.0    7.16  38  1436 107   1109.0   1506.0   11.88
  -2  -3   4        0.00        6.48   0   0     16.39      0.00       0.0    2.26  39  1538 113   1683.0    944.0   15.92
  -1  -3   4        0.00        6.48   0   0     20.28      0.00       0.0    5.64  40  1539 114   1620.0   1071.0   14.40
  -1  -2   4        0.00        6.48   0   0      5.27      0.00       0.0   -5.20  41  1549 115   1565.0   1061.0   13.12
  -4  -3   5        0.00        6.48   0   0     10.00      0.00       0.0   -3.03  42  1659 121   1937.0    712.0   22.51
  -2  -4   6        0.00        6.48   0   0     20.30      0.00       0.0    4.63  43  1755 131   1948.0   1026.0   21.65
  -1  -4   6        0.00       -6.48   0   0     16.35      0.00       0.0    7.08  44  1756 132   1880.0   1158.0   20.41
  -3  -3   6        0.00        6.48   0   0     26.61      0.00       0.0   -3.91  45  1761 133   1972.0    882.0   22.38
  -2  -3   6        0.00        6.48   0   0      4.09      0.00       0.0   -2.76  46  1762 134   1894.0   1015.0   20.50
   0  -3   6        0.00        6.48   0   0      3.86      0.00       0.0    2.30  47  1764 136   1753.0   1274.0   18.33
   1  -2   6        0.00        6.48   0   0     15.35      0.00       0.0   -3.15  48  1773 139   1637.0   1390.0   17.05
   2  -2   6        0.00        6.48   0   0     13.76      0.00       0.0    2.46  49  1774 140   1569.0   1520.0   17.57
   3  -1   6        0.00        6.48   0   0      5.89      0.00       0.0   -2.44  50  1783 141   1457.0   1640.0   17.91
  -1  -3   7        0.00        6.48   0   0     10.11      0.00       0.0   -2.43  51  1838 142   1933.0   1184.0   21.62
   0  -3   7        0.00        6.48   0   0     14.94      0.00       0.0    0.05  52  1839 143   1860.0   1315.0   20.82
   1  -3   7        0.00        6.48   0   0     17.08      0.00       0.0    3.64  53  1840 144   1792.0   1446.0   20.62
   2  -2   8        0.00        6.48   0   0      0.09      0.00       0.0   -2.67  54  1889 151   1785.0   1610.0   22.41
    
   0   0   0     3880.55       13.96   0   1      0.00     62.29       0.0    0.00  29     0   0    458.5   1142.8   13.92
   0   0   0     4913.99       19.98   0   1      0.00     70.10       0.0    0.00  32     0   0   1832.2   1622.2   23.35
   0   0   0     5794.31       22.79   0   1      0.00     76.12       0.0    0.00  46     0   0   1974.8   1353.1   23.37
   0   0   0     1513.43       11.39   0   1      0.00     38.90       0.0    0.00  64     0   0    288.1    346.4   23.24
   0   0   0      744.61        6.11   0   1      0.00     27.29       0.0    0.00  81     0   0    430.2    223.7   23.16
   0   0   0      358.85        4.01   0   1      0.00     18.94       0.0    0.00  89     0   0    524.5    242.2   21.72
   0   0   0      205.98        2.42   0   1      0.00     14.35       0.0    0.00  93     0   0   1372.1   1952.9   23.07
   0   0   0      265.48        3.33   0   1      0.00     16.29       0.0    0.00  95     0   0    537.5   1671.0   19.16
   0   0   0      557.56        7.23   0  -1      0.00     23.61       0.0    0.00 101     0   0    105.7    603.8   23.44
   0   0   0      244.13        3.67   0  -1      0.00     15.62       0.0    0.00 103     0   0    334.1   1776.9   23.67

 SOL,ROT,NODES:   1   733771.00   152  POLAR_ANGLES:   83.00   56.33  338.00
 R=SUM[!FO-FC!]/SUM[FO]:    0.1040 SKC, BO:       0.4344  0.00
 NREF,INPUT_SK,SFJ2,SKC:    79      -1.0000    104885.0550       0.3529
 N_NODES,N_LLEGITS,N_INDEXATS,N_FEBLES:       152       107        97        54
 DIST_MITJANA,SDV (PIXELS):   4.787-NaN    
 GIR_MITJA,SDV (GRAUS):   0.073   4.749
------------------------------------------------------------------------------

 SOL,ROT,NODES:   2   733771.00   152  POLAR_ANGLES:   83.00   56.33  338.00
    -0.30917    -0.55582     0.77167
     0.94558    -0.09312     0.31178
    -0.10143     0.82607     0.55436

     H=    1.0000h    0.0000k    0.0000l 
     K=    0.0000h    1.0000k    0.0000l 
     L=    0.0000h    0.0000k    1.0000l 
    
   H   K   L      FO^2      SDV(FO^2) DUM CODI   FMODEL     FO       RODIST   PHI  PIC             cXPIX    cYPIX  2-THETA
   1   5  -4    25017.69       41.93   0 -10    140.70    158.17       5.1    4.37   1   386  30    269.0    959.0   18.02
  -4   2  -4    20400.38       21.16   0 -27    136.16    142.83       4.1    5.78   2   353  21    752.0    344.0   17.46
   4   2   1     5718.75       11.02   0  -7     59.62     75.62       3.6   -3.76   3  1149  83    762.0   1548.0   14.11
   5   2   3     7199.79        9.61   0 -16     84.01     84.85       4.5    5.63   4  1462 108    863.0   1759.0   17.90
  -3   1  -3     5655.83        8.39   0 -13     60.38     75.21       2.0   -0.87   5   483  35    867.0    530.0   12.55
   4   0   5     5332.76        9.70   0  -8     57.94     73.03       1.4   -1.91   6  1697 130   1243.0   1719.0   17.37
   1  -1   3    11256.14       16.08   0 -16     87.07    106.09       1.4   -3.47   7  1422 106   1292.0   1262.0    8.75
   0  -2   4     7388.54       17.39   0  -6     67.18     85.96       2.2   -0.95   8  1550 116   1501.0   1184.0   12.20
  -2  -2   3    13167.23       25.37   0  -8     92.39    114.75       3.2   -4.49   9  1407 103   1531.0    896.0   12.66
   0  -2   5    16015.92       31.68   0 -10    129.50    126.55       3.2   -4.69  10  1673 126   1601.0   1220.0   14.67
  -4  -2   3     6170.32      -20.11   0  -3     90.46     78.55       4.1   -7.25  11  1405 101   1675.0    633.0   18.07
   6   3   3     3220.43        8.50   0   1     55.17     56.75       5.8    2.04  12  1474 109    740.0   1896.9   21.51
   0   4  -4     8097.32       22.39   0   1     90.75     89.99       4.4    3.83  13   376  27    403.0    842.0   15.52
   3  -1   5     2841.54        9.41   0   1     53.42     53.31       1.6    3.47  14  1686 129   1354.1   1595.9   15.83
  -2  -3   5     7700.05       22.46   0   1     86.01     87.75       4.0   -0.76  15  1661 123   1786.1    975.0   18.16
   0  -3   5     6566.04       19.51   0   1     82.54     81.03       3.0    5.67  16  1663 125   1654.7   1232.1   15.92
  -1   2  -3     1048.93        8.42   0   1     46.09     32.39       3.3    2.28  17   497  36    690.4    775.0   10.13
  -5   3  -5     3977.04       11.35   0   1     64.55     63.06       6.8    5.69  18   239   7    633.6    141.1   22.51
   2  -1   5     3543.31       10.87   0   1     52.69     59.53       2.6   -6.64  19  1685 128   1425.8   1464.0   14.35
   2   2  -1     3174.10        9.19   0   1     54.48     56.34       2.6   -0.53  20   815  62    699.7   1219.5    9.23
  -1   3  -5     4793.51      -15.67   0   1     66.55     69.24       4.7   -7.28  21   243  11    448.7    688.3   15.95
  -3  -2   1     3069.26        9.85   0   1     49.88     55.40       2.2    4.63  22  1091  81   1403.7    700.8   12.09
  -3  -3   3     4989.25       16.58   0   1     67.72     70.63       3.8    3.81  23  1395  98   1651.1    776.2   16.15
  -4   0  -2      434.95        1.37   0   1     20.85     20.86       0.8   -1.37  24   624  49   1077.6    445.3   14.01
  -4  -4   4     5783.44       22.93   0   1     87.46     76.05       4.1    6.73  25  1527 110   1880.2    683.9   21.59
  -1  -2   3     3210.49       10.87   0   1     51.72     56.66       2.7   -0.81  26  1408 104   1466.8   1022.3   10.77
  -2  -3   3     3424.51       12.90   0   1     55.52     58.52       3.0    6.76  27  1396  99   1588.4    906.0   13.91
  -1  -1   1     1269.27        4.66   0   1     27.78     35.63       1.9   -1.96  28  1106  82   1227.0    944.1    5.36
  -1  -3   5     3577.25       15.66   0   1     54.54     59.81       4.0    1.80  30  1662 124   1718.0   1104.1   16.70
   2   4  -4     5021.45       18.05   0   2     66.87     70.86       5.2   -6.43  31   378  29    297.5   1099.0   17.40
   2   6  -4    11111.01       29.55   0   2     80.82    105.41       6.8    3.91  33   394  33    126.0   1079.5   21.11
   2  -1   4     1510.77        6.04   0   1     32.52     38.87       2.1   -0.75  34  1563 118   1324.1   1425.2   12.14
  -3  -1   0     1009.35        4.35   0   1     29.83     31.77       3.0   -3.23  35   938  72   1256.7    657.3   10.57
  -2  -1   0      815.15        3.56   0   1     32.10     28.55       1.8    4.73  36   939  73   1196.0    785.5    7.20
  -3   2  -4     1556.02        6.46   0   1     36.92     39.45       4.1    0.75  37   354  22    709.2    479.5   15.11
  -5  -2   2     3051.39       12.48   0   1     55.71     55.24       4.9   -4.24  38  1250  88   1640.8    462.2   19.71
   4   3   0     1160.35        6.30   0   1     39.45     34.06       3.1    0.20  39   994  75    602.2   1504.9   15.35
   4  -1   7     2349.19        9.25   0   1     52.92     48.47       1.7    2.72  40  1856 149   1487.0   1821.6   21.60
   3   2   0      738.96        4.26   0   1     31.95     27.18       2.0   -0.87  41   981  74    729.3   1381.0   11.23
   1  -2   5     1975.79        9.19   0   1     43.22     44.45       2.7    0.21  42  1674 127   1535.2   1347.6   14.57
  -2   3  -4     1757.38        8.04   0  -1    113.82     41.92       3.9    6.87  43   365  24    577.2    597.7   14.85
   3  -1   8     1743.74      -11.48   0   1     58.85     41.76       3.7   -7.30  44  1893 152   1680.3   1729.1   22.47
   3  -2   7     2613.78       11.56   0   1     48.09     51.13       2.8    5.66  45  1848 147   1604.6   1696.3   20.88
   3   6  -4     4346.92       19.71   0   1     70.41     65.93       6.9   -0.88  47   395  34     74.0   1213.9   22.58
   3   5  -2     2499.60      -12.38   0   1     47.25     50.00       4.3    7.27  48   687  56    324.0   1289.2   17.81
   1  -3   6     1839.40       11.95   0   1     49.40     42.89       4.0    6.70  49  1765 137   1690.4   1400.3   18.20
   0  -2   6     2017.26       11.24   0   1     43.75     44.91       4.1   -6.91  50  1772 138   1707.8   1258.0   17.25
   2  -2   7     2033.02       10.78   0   1     44.74     45.09       3.5   -0.72  51  1847 146   1675.6   1560.9   19.93
  -2  -2   2      788.17        6.73   0   1     37.02     28.07       2.7    0.92  52  1253  91   1434.8    862.3   10.74
   5   5  -2     3092.46       15.52   0   1     59.54     55.61       6.2   -6.06  53   689  58    221.4   1565.1   22.56
   0   2  -3     1135.94        6.01   0   1     27.12     33.70       2.9   -5.03  54   498  37    638.2    900.3    9.86
   4   5  -3     2233.22       12.83   0   1     53.59     47.26       6.8   -5.41  55   534  45    191.7   1391.8   21.33
  -2   5  -6     1249.45       11.93   0   1     52.96     35.35       7.0    1.59  56   153   4    247.0    485.0   22.09
   0  -2   3     1193.08        6.14   0   1     27.12     34.54       2.5    5.32  57  1409 105   1407.8   1147.6    9.83
  -5  -2   1     1465.83        7.90   0   1     31.34     38.29       3.8    0.39  58  1089  79   1534.0    430.4   18.58
   3   4  -2     1234.69        7.95   0   1     40.60     35.14       4.1    1.20  59   677  54    413.4   1297.1   16.02
  -1  -3   6     1973.92       11.84   0   1     42.62     44.43       4.0   -0.76  60  1763 135   1822.5   1141.1   19.12
   2   0   2      140.31        0.91   0   1     10.08     11.85       1.1   -3.64  61  1281  94   1085.9   1341.4    7.90
  -1   4  -5     1029.05        9.01   0   1     36.30     32.08       5.2    0.20  62   252  13    370.8    675.1   17.63
  -3  -3   4     1298.59        9.75   0   1     44.76     36.04       4.3    0.15  63  1537 112   1751.6    809.7   18.05
  -4  -3   3     1045.80        8.30   0   1     33.14     32.34       4.1    2.11  65  1394  97   1719.0    642.9   18.80
  -1   3  -4      737.37        5.46   0   1     26.10     27.15       3.4    1.56  66   366  25    533.3    726.2   13.84
  -5  -1  -1      446.87        3.01   0   1     24.05     21.14       2.9    3.56  67   769  61   1281.3    353.6   17.14
   1  -2   7     1260.57        9.90   0   1     38.31     35.50       4.1   -5.17  68  1846 145   1746.6   1428.2   19.57
  -2  -4   5     1608.42      -10.73   0   1     39.21     40.11       4.3    7.30  69  1652 120   1845.1    985.8   19.45
   3  -1   7     1029.61        6.76   0   1     33.15     32.09       3.1   -5.61  70  1855 148   1567.2   1681.8   20.12
  -5   0  -2      241.41        1.55   0   1     13.14     15.54       2.2   -6.49  71   623  48   1146.4    306.5   17.36
  -4  -2   1      860.83        5.71   0   1     30.65     29.34       3.5    1.65  72  1090  80   1466.7    568.5   15.26
  -1   5  -6     1632.80       10.99   0   1     41.93     40.41       7.1   -1.43  73   154   5    201.0    619.8   21.48
  -5  -3   3     1401.49        9.84   0   1     45.64     37.44       4.0    1.38  74  1393  96   1791.7    503.0   21.73
   0  -1   2      301.86        2.66   0   1     18.07     17.37       1.9   -4.17  75  1267  93   1259.1   1102.1    6.08
  -3   3  -5      641.76        4.95   0   1     23.26     25.33       4.9   -0.06  76   241   9    550.0    424.9   18.16
   3   5  -4     1170.84        9.39   0   1     41.18     34.22       6.1   -5.59  77   388  32    161.2   1222.1   20.80
   5   4  -1      602.89       -6.28   0   1     32.30     24.55       5.5   -7.22  78   842  65    390.0   1603.2   20.23
   4   6  -2      983.16        8.74   0   1     35.08     31.36       6.2    5.41  79   697  59    180.9   1418.2   21.77
   0   6  -5     1506.20       11.77   0   2     30.15     38.81       6.8    6.08  80   266  19    139.8    778.0   21.50
   3   5  -3     1031.84        8.57   0   1     32.03     32.12       5.8    0.37  82   533  44    247.8   1255.7   19.17
   2   5  -4      846.01        7.95   0   1     30.55     29.09       5.3   -0.61  83   387  31    217.8   1089.1   19.14
   1   4  -3      440.11        4.86   0   1     18.74     20.98       3.8    6.69  84   521  40    432.8   1005.1   14.24
   1  -2   4      366.92        3.64   0   1     19.62     19.16       2.4    5.75  85  1551 117   1439.9   1309.8   12.23
   2   3  -2      453.97        4.37   0   1     19.36     21.31       3.6    0.73  86   665  52    544.6   1176.6   12.18
  -6  -1  -1      222.70        2.35   0   1     21.46     14.92       3.3    2.50  87   768  60   1345.3    208.2   20.63
   1  -2   8      490.44        7.32   0   1     32.41     22.15       5.2   -6.32  88  1888 150   1860.7   1472.1   22.18
   1   5  -5      603.56        6.61   0   1     27.68     24.57       5.5   -2.32  90   261  17    184.9    922.1   19.94
   4   4  -1      432.03        4.59   0   1     22.46     20.79       4.0    0.95  91   841  64    441.3   1463.9   17.40
   3   3  -2      260.94       -3.51   0   1     19.93     16.15       3.8   -7.07  92   666  53    489.7   1305.8   14.53
  -6   0  -2      116.31        1.32   0   1      8.73     10.78       2.7   -5.25  94   622  47   1210.0    160.2   20.78
  -5  -1   0      176.40        2.45   0   1     16.55     13.28       4.0   -6.75  96   936  70   1392.3    387.3   17.53
  -2   4  -5      404.65        4.61   0   1     18.79     20.12       5.5    4.08  97   251  12    415.8    543.5   18.40
   5   4   0      345.16        3.92   0   1     23.25     18.58       4.4   -0.55  98  1007  76    470.2   1636.3   19.51
  -3  -2   2      200.34        2.93   0   1     13.55     14.15       3.3   -2.32  99  1252  90   1499.1    733.9   13.45
  -3  -3   5      445.05        5.67   0   1     22.06     21.10       5.0   -2.30 100  1660 122   1858.8    843.0   20.15
   4   5  -2      456.19        5.34   0   1     20.23     21.36       5.6    0.52 102   688  57    276.0   1424.6   20.01
   5   5   0      260.42        3.71   0   1     21.84     16.14       5.2    6.52 104  1018  77    374.3   1631.1   20.89
  -4  -3   4      398.23        5.20   0   1     20.86     19.96       4.3   -0.96 105  1536 111   1824.8    674.7   20.57
   3   3  -1      168.13        2.49   0   1     12.31     12.97       2.9    1.20 106   828  63    573.3   1338.8   13.27
  -3  -4   5      512.90        6.49   0   1     25.21     22.65       4.9    5.26 107  1651 119   1913.3    853.1   21.25
    
  -3   4  -6        0.00        6.48   0   0      4.22      0.00       0.0   -1.49   1   147   1    391.0    361.0   21.48
  -2   4  -6        0.00        6.48   0   0      1.38      0.00       0.0   -4.13   2   148   2    342.0    498.0   20.30
  -1   4  -6        0.00       -6.48   0   0      3.26      0.00       0.0   -7.08   3   149   3    288.0    630.0   19.71
   0   5  -6        0.00        6.48   0   0     29.15      0.00       0.0   -4.69   4   155   6    153.0    747.0   21.43
  -4   3  -5        0.00        6.48   0   0      6.68      0.00       0.0    3.09   5   240   8    599.0    284.0   20.12
  -2   3  -5        0.00        6.48   0   0     15.18      0.00       0.0   -3.56   6   242  10    506.0    555.0   16.70
   0   4  -5        0.00        6.48   0   0     13.26      0.00       0.0   -3.84   7   253  14    323.0    800.0   17.53
  -1   5  -5        0.00        6.48   0   0      4.14      0.00       0.0    5.76   8   259  15    283.0    656.0   19.54
   0   5  -5        0.00        6.48   0   0      0.51      0.00       0.0    1.79   9   260  16    239.0    787.0   19.40
   2   5  -5        0.00        6.48   0   0     60.87      0.00       0.0   -6.52  10   262  18    130.0   1048.0   21.00
   1   6  -5        0.00        6.48   0   0     15.02      0.00       0.0    2.13  11   267  20     97.0    904.0   21.86
  -2   2  -4        0.00        6.48   0   0      8.08      0.00       0.0   -4.25  12   355  23    664.0    609.0   13.28
   0   3  -4        0.00        6.48   0   0      0.98      0.00       0.0   -3.69  13   367  26    485.0    850.0   13.66
   1   4  -4        0.00        6.48   0   0      1.12      0.00       0.0   -1.32  14   377  28    355.0    966.0   16.07
   0   3  -3        0.00        6.48   0   0      0.10      0.00       0.0    5.86  15   509  38    566.0    887.0   11.60
   1   3  -3        0.00        6.48   0   0     17.11      0.00       0.0   -0.97  16   510  39    516.0   1012.0   12.30
   2   4  -3        0.00        6.48   0   0     12.33      0.00       0.0    0.39  17   522  41    386.0   1129.0   15.52
   3   4  -3        0.00        6.48   0   0      6.33      0.00       0.0   -5.71  18   523  42    330.0   1259.0   17.46
   2   5  -3        0.00        6.48   0   0     31.62      0.00       0.0    6.22  19   532  43    298.0   1119.0   17.43
   3   6  -3        0.00        6.48   0   0     19.71      0.00       0.0    5.03  20   541  46    156.0   1242.0   21.02
   1   2  -2        0.00        6.48   0   0      5.23      0.00       0.0   -2.06  21   653  51    671.0   1058.0    8.66
   4   4  -2        0.00        6.48   0   0     12.74      0.00       0.0   -5.92  22   678  55    359.0   1426.0   18.45
   4   5  -1        0.00       -6.48   0   0      3.29      0.00       0.0    7.41  23   851  66    349.0   1453.0   18.94
   5   5  -1        0.00        6.48   0   0     14.10      0.00       0.0   -0.26  24   852  67    302.0   1592.0   21.51
  -6  -2   0        0.00        6.48   0   0      2.99      0.00       0.0    6.74  25   923  68   1496.0    255.0   21.17
  -6  -1   0        0.00        6.48   0   0      0.24      0.00       0.0   -5.91  26   935  69   1465.0    245.0   21.03
  -4  -1   0        0.00        6.48   0   0      3.30      0.00       0.0   -6.22  27   937  71   1325.0    528.0   13.99
  -6  -2   1        0.00        6.48   0   0     11.58      0.00       0.0    0.32  28  1088  78   1606.0    288.0   21.94
   5   3   1        0.00        6.48   0   0     12.17      0.00       0.0   -2.67  29  1162  84    632.0   1674.0   18.05
   6   4   1        0.00        6.48   0   0      1.56      0.00       0.0   -3.53  30  1174  85    500.0   1813.0   22.12
  -5  -3   2        0.00        6.48   0   0     19.08      0.00       0.0    5.29  31  1239  86   1687.0    475.0   20.28
  -4  -3   2        0.00        6.48   0   0     17.88      0.00       0.0    6.65  32  1240  87   1620.0    614.0   17.26
  -4  -2   2        0.00        6.48   0   0     11.27      0.00       0.0   -3.87  33  1251  89   1569.0    605.0   16.46
  -1  -2   2        0.00        6.48   0   0      5.23      0.00       0.0    6.64  34  1254  92   1377.0    990.0    8.66
   6   4   2        0.00        6.48   0   0     12.88      0.00       0.0    4.39  35  1332  95    566.0   1849.0   22.05
  -5  -2   3        0.00       -6.48   0   0     20.63      0.00       0.0   -7.14  36  1404 100   1753.0    498.0   21.12
  -3  -2   3        0.00        6.48   0   0     15.17      0.00       0.0   -6.47  37  1406 102   1602.0    770.0   15.17
   3   0   3        0.00       -6.48   0   0     49.89      0.00       0.0    7.16  38  1436 107   1109.0   1506.0   11.88
  -2  -3   4        0.00        6.48   0   0     16.39      0.00       0.0    2.26  39  1538 113   1683.0    944.0   15.92
  -1  -3   4        0.00        6.48   0   0     20.28      0.00       0.0    5.64  40  1539 114   1620.0   1071.0   14.40
  -1  -2   4        0.00        6.48   0   0      5.27      0.00       0.0   -5.20  41  1549 115   1565.0   1061.0   13.12
  -4  -3   5        0.00        6.48   0   0     10.00      0.00       0.0   -3.03  42  1659 121   1937.0    712.0   22.51
  -2  -4   6        0.00        6.48   0   0     20.30      0.00       0.0    4.63  43  1755 131   1948.0   1026.0   21.65
  -1  -4   6        0.00       -6.48   0   0     16.35      0.00       0.0    7.08  44  1756 132   1880.0   1158.0   20.41
  -3  -3   6        0.00        6.48   0   0     26.61      0.00       0.0   -3.91  45  1761 133   1972.0    882.0   22.38
  -2  -3   6        0.00        6.48   0   0      4.09      0.00       0.0   -2.76  46  1762 134   1894.0   1015.0   20.50
   0  -3   6        0.00        6.48   0   0      3.86      0.00       0.0    2.30  47  1764 136   1753.0   1274.0   18.33
   1  -2   6        0.00        6.48   0   0     15.35      0.00       0.0   -3.15  48  1773 139   1637.0   1390.0   17.05
   2  -2   6        0.00        6.48   0   0     13.76      0.00       0.0    2.46  49  1774 140   1569.0   1520.0   17.57
   3  -1   6        0.00        6.48   0   0      5.89      0.00       0.0   -2.44  50  1783 141   1457.0   1640.0   17.91
  -1  -3   7        0.00        6.48   0   0     10.11      0.00       0.0   -2.43  51  1838 142   1933.0   1184.0   21.62
   0  -3   7        0.00        6.48   0   0     14.94      0.00       0.0    0.05  52  1839 143   1860.0   1315.0   20.82
   1  -3   7        0.00        6.48   0   0     17.08      0.00       0.0    3.64  53  1840 144   1792.0   1446.0   20.62
   2  -2   8        0.00        6.48   0   0      0.09      0.00       0.0   -2.67  54  1889 151   1785.0   1610.0   22.41
    
   0   0   0     3880.55       13.96   0   1      0.00     62.29       0.0    0.00  29     0   0    458.5   1142.8   13.92
   0   0   0     4913.99       19.98   0   1      0.00     70.10       0.0    0.00  32     0   0   1832.2   1622.2   23.35
   0   0   0     5794.31       22.79   0   1      0.00     76.12       0.0    0.00  46     0   0   1974.8   1353.1   23.37
   0   0   0     1513.43       11.39   0   1      0.00     38.90       0.0    0.00  64     0   0    288.1    346.4   23.24
   0   0   0      744.61        6.11   0   1      0.00     27.29       0.0    0.00  81     0   0    430.2    223.7   23.16
   0   0   0      358.85        4.01   0   1      0.00     18.94       0.0    0.00  89     0   0    524.5    242.2   21.72
   0   0   0      205.98        2.42   0   1      0.00     14.35       0.0    0.00  93     0   0   1372.1   1952.9   23.07
   0   0   0      265.48        3.33   0   1      0.00     16.29       0.0    0.00  95     0   0    537.5   1671.0   19.16
   0   0   0      557.56        7.23   0  -1      0.00     23.61       0.0    0.00 101     0   0    105.7    603.8   23.44
   0   0   0      244.13        3.67   0  -1      0.00     15.62       0.0    0.00 103     0   0    334.1   1776.9   23.67

 SOL,ROT,NODES:   2   733771.00   152  POLAR_ANGLES:   83.00   56.33  338.00
 R=SUM[!FO-FC!]/SUM[FO]:    0.1040 SKC, BO:       0.4344  0.00
 NREF,INPUT_SK,SFJ2,SKC:    79      -1.0000    104885.0550       0.3529
 N_NODES,N_LLEGITS,N_INDEXATS,N_FEBLES:       152       107        97        54
 DIST_MITJANA,SDV (PIXELS):   4.787-NaN    
 GIR_MITJA,SDV (GRAUS):   0.073   4.749
------------------------------------------------------------------------------

 SOL,ROT,NODES:   3   689223.00   145  POLAR_ANGLES:   82.00   55.33  337.67
    -0.30307    -0.57390     0.76078
     0.94607    -0.08530     0.31254
    -0.11447     0.81447     0.56880

     H=    1.0025h   -0.0115k   -0.0019l 
     K=    0.0230h    0.9976k   -0.0181l 
     L=    0.0007h    0.0149k    0.9993l 
    
   H   K   L      FO^2      SDV(FO^2) DUM CODI   FMODEL     FO       RODIST   PHI  PIC             cXPIX    cYPIX  2-THETA
   1   5  -4    24835.59       41.63   0 -10    140.70    157.59       1.0    3.16   1   386  27    269.0    959.0   18.02
  -4   2  -4    20257.60       21.01   0 -27    136.16    142.33       1.4    5.46   2   353  19    752.0    344.0   17.46
   4   2   1     5685.58       10.96   0  -7     59.62     75.40       1.0   -5.81   3  1149  76    762.0   1548.0   14.11
   5   2   3     7141.70        9.53   0 -16     84.01     84.51       3.2    2.71   4  1462 100    863.0   1759.0   17.90
  -3   1  -3     5617.30        8.34   0 -13     60.38     74.95       1.4   -0.86   5   483  33    867.0    530.0   12.55
   4   0   5     5296.41        9.64   0  -8     57.94     72.78       1.4   -1.89   6  1697 124   1243.0   1719.0   17.37
   1  -1   3    11183.44       15.98   0 -16     87.07    105.75       1.0   -4.35   7  1422  98   1292.0   1262.0    8.75
   0  -2   4     7339.46       17.27   0  -6     67.18     85.67       1.4   -2.05   8  1550 109   1501.0   1184.0   12.20
  -2  -2   3    13086.92       25.22   0  -8     92.39    114.40       2.2   -5.83   9  1407  95   1531.0    896.0   12.66
   0  -2   5    15916.32       31.48   0 -10    129.50    126.16       2.0   -5.78  10  1673 119   1601.0   1220.0   14.67
   6   3   3     3197.83        8.44   0   1     55.17     56.55       2.0   -0.38  12  1474 101    740.0   1896.9   21.51
   0   4  -4     8039.09       22.23   0   1     90.75     89.66       1.4    2.71  13   376  25    403.0    842.0   15.52
   3  -1   5     2821.63        9.34   0   1     53.42     53.12       0.9    2.89  14  1686 123   1354.1   1595.9   15.83
  -2  -3   5     7648.99       22.31   0   1     86.01     87.46       2.3   -2.03  15  1661 116   1786.1    975.0   18.16
   0  -3   5     6517.44       19.37   0   1     82.54     80.73       1.0    4.55  16  1663 118   1654.7   1232.1   15.92
  -1   2  -3     1041.60        8.36   0   1     46.09     32.27       0.6    1.33  17   497  34    690.4    775.0   10.13
  -5   3  -5     3949.03       11.27   0   1     64.55     62.84       1.0    5.29  18   239   6    633.6    141.1   22.51
   2  -1   5     3521.20      -10.80   0   1     52.69     59.34       2.1   -7.42  19  1685 122   1425.8   1464.0   14.35
   2   2  -1     3153.09        9.13   0   1     54.48     56.15       1.4   -2.00  20   815  58    699.7   1219.5    9.23
  -3  -2   1     3046.46        9.77   0   1     49.88     55.19       1.4    3.08  22  1091  74   1403.7    700.8   12.09
  -3  -3   3     4953.05       16.46   0   1     67.72     70.38       2.1    2.43  23  1395  93   1651.1    776.2   16.15
  -4   0  -2      432.99        1.36   0   1     20.85     20.81       3.8   -6.80  24   624  44   1077.6    445.3   14.01
  -4  -4   4     5739.05       22.75   0   1     87.46     75.76       1.6    5.35  25  1527 102   1880.2    683.9   21.59
  -1  -2   3     3189.20       10.80   0   1     51.72     56.47       1.7   -2.04  26  1408  96   1466.8   1022.3   10.77
  -2  -3   3     3398.34       12.81   0   1     55.52     58.30       1.0    5.45  27  1396  94   1588.4    906.0   13.91
  -1  -1   1     1261.11        4.63   0   1     27.78     35.51       0.9   -3.35  28  1106  75   1227.0    944.1    5.36
  -1  -3   5     3552.35       15.55   0   1     54.54     59.60       1.9    0.61  30  1662 117   1718.0   1104.1   16.70
   2   6  -4    11030.59       29.34   0   2     80.82    105.03       2.5    2.65  33   394  31    126.0   1079.5   21.11
   2  -1   4     1500.60        6.00   0   1     32.52     38.74       0.8   -1.46  34  1563 111   1324.1   1425.2   12.14
  -3  -1   0     1003.28        4.32   0   1     29.83     31.67       1.7   -5.10  35   938  65   1256.7    657.3   10.57
  -2  -1   0      809.03        3.53   0   1     32.10     28.44       0.5    2.98  36   939  66   1196.0    785.5    7.20
  -3   2  -4     1545.38        6.41   0   1     36.92     39.31       0.9    0.19  37   354  20    709.2    479.5   15.11
  -5  -2   2     3033.16       12.41   0   1     55.71     55.07       2.8   -5.84  38  1250  82   1640.8    462.2   19.71
   4   3   0     1152.58        6.26   0   1     39.45     33.95       2.0   -1.49  39   994  68    602.2   1504.9   15.35
   4  -1   7     2332.84        9.18   0   1     52.92     48.30       0.4    2.14  40  1856 143   1487.0   1821.6   21.60
   3   2   0      734.15        4.23   0   1     31.95     27.10       1.2   -2.59  41   981  67    729.3   1381.0   11.23
   1  -2   5     1962.39        9.13   0   1     43.22     44.30       1.4   -0.78  42  1674 120   1535.2   1347.6   14.57
  -2   3  -4     1744.36        7.98   0  -1    113.82     41.77       0.8    5.98  43   365  22    577.2    597.7   14.85
   3  -2   7     2594.83       11.47   0   1     48.09     50.94       0.8    4.84  45  1848 141   1604.6   1696.3   20.88
   3   6  -4     4318.20       19.58   0   1     70.41     65.71       2.8   -2.19  47   395  32     74.0   1213.9   22.58
   3   5  -2     2480.23       12.29   0   1     47.25     49.80       2.0    5.89  48   687  52    324.0   1289.2   17.81
   1  -3   6     1825.65       11.86   0   1     49.40     42.73       0.9    5.66  49  1765 131   1690.4   1400.3   18.20
   2  -2   7     2019.39       10.71   0   1     44.74     44.94       1.3   -1.63  51  1847 140   1675.6   1560.9   19.93
  -2  -2   2      782.78        6.68   0   1     37.02     27.98       1.7   -0.47  52  1253  85   1434.8    862.3   10.74
   4   5  -3     2220.01       12.75   0   1     53.59     47.12       3.1   -6.82  55   534  42    191.7   1391.8   21.33
  -2   5  -6     1240.80       11.84   0   1     52.96     35.23       1.4    0.62  56   153   3    247.0    485.0   22.09
   0  -2   3     1184.30        6.09   0   1     27.12     34.41       0.4    4.20  57  1409  97   1407.8   1147.6    9.83
  -5  -2   1     1455.96        7.85   0   1     31.34     38.16       2.6   -1.30  58  1089  72   1534.0    430.4   18.58
   3   4  -2     1226.19        7.89   0   1     40.60     35.02       1.9   -0.21  59   677  50    413.4   1297.1   16.02
  -1  -3   6     1960.80       11.76   0   1     42.62     44.28       2.0   -1.94  60  1763 129   1822.5   1141.1   19.12
   2   0   2      139.31        0.90   0   1     10.08     11.80       0.6   -2.83  61  1281  88   1085.9   1341.4    7.90
  -1   4  -5     1022.07        8.95   0   1     36.30     31.97       1.7   -0.83  62   252  12    370.8    675.1   17.63
  -3  -3   4     1289.84        9.69   0   1     44.76     35.91       2.4   -1.20  63  1537 105   1751.6    809.7   18.05
  -4  -3   3     1038.46        8.24   0   1     33.14     32.23       2.4    0.67  65  1394  92   1719.0    642.9   18.80
  -1   3  -4      732.27        5.42   0   1     26.10     27.06       1.7    0.55  66   366  23    533.3    726.2   13.84
  -5  -1  -1      443.58        2.98   0   1     24.05     21.06       2.4    1.35  67   769  56   1281.3    353.6   17.14
   1  -2   7     1252.73        9.84   0   1     38.31     35.39       2.9   -6.18  68  1846 139   1746.6   1428.2   19.57
  -2  -4   5     1596.06       10.65   0   1     39.21     39.95       1.6    6.04  69  1652 113   1845.1    985.8   19.45
   3  -1   7     1023.07        6.72   0   1     33.15     31.99       2.5   -6.35  70  1855 142   1567.2   1681.8   20.12
  -4  -2   1      854.85        5.67   0   1     30.65     29.24       1.6    0.02  72  1090  73   1466.7    568.5   15.26
  -1   5  -6     1622.02       10.91   0   1     41.93     40.27       2.2   -2.48  73   154   4    201.0    619.8   21.48
  -5  -3   3     1391.81        9.77   0   1     45.64     37.31       2.1   -0.12  74  1393  91   1791.7    503.0   21.73
   0  -1   2      299.97        2.64   0   1     18.07     17.32       0.9   -5.27  75  1267  87   1259.1   1102.1    6.08
  -3   3  -5      637.40        4.91   0   1     23.26     25.25       1.0   -0.80  76   241   8    550.0    424.9   18.16
   3   5  -4     1163.87        9.34   0   1     41.18     34.12       2.8   -6.92  77   388  29    161.2   1222.1   20.80
   4   6  -2      975.79        8.67   0   1     35.08     31.24       2.4    4.00  79   697  54    180.9   1418.2   21.77
   0   6  -5     1494.96       11.68   0   2     30.15     38.66       1.6    4.94  80   266  17    139.8    778.0   21.50
   3   5  -3     1024.86        8.51   0   1     32.03     32.01       2.7   -0.99  82   533  41    247.8   1255.7   19.17
   2   5  -4      840.38        7.89   0   1     30.55     28.99       2.4   -1.87  83   387  28    217.8   1089.1   19.14
   1   4  -3      436.77        4.82   0   1     18.74     20.90       1.2    5.47  84   521  37    432.8   1005.1   14.24
   1  -2   4      364.22        3.62   0   1     19.62     19.08       0.3    4.77  85  1551 110   1439.9   1309.8   12.23
   2   3  -2      450.87        4.34   0   1     19.36     21.23       1.5   -0.63  86   665  48    544.6   1176.6   12.18
  -6  -1  -1      221.12        2.34   0   1     21.46     14.87       1.9    0.30  87   768  55   1345.3    208.2   20.63
   1  -2   8      487.45       -7.27   0   1     32.41     22.08       3.0   -7.34  88  1888 144   1860.7   1472.1   22.18
   1   5  -5      599.66        6.57   0   1     27.68     24.49       2.4   -3.50  90   261  16    184.9    922.1   19.94
   4   4  -1      429.08        4.55   0   1     22.46     20.71       1.9   -0.58  91   841  60    441.3   1463.9   17.40
   5   4   1      264.17        3.31   0   1     14.36     16.25       2.7    6.03  95  1173  78    537.5   1671.0   19.16
  -2   4  -5      401.76        4.58   0   1     18.79     20.04       1.3    3.14  97   251  11    415.8    543.5   18.40
   5   4   0      342.89        3.90   0   1     23.25     18.52       2.2   -2.22  98  1007  69    470.2   1636.3   19.51
  -3  -2   2      199.06        2.91   0   1     13.55     14.11       2.1   -3.80  99  1252  84   1499.1    733.9   13.45
  -3  -3   5      442.20        5.63   0   1     22.06     21.03       3.1   -3.63 100  1660 115   1858.8    843.0   20.15
   4   5  -2      453.09        5.30   0   1     20.23     21.29       2.6   -0.93 102   688  53    276.0   1424.6   20.01
   5   5   0      258.40        3.68   0   1     21.84     16.07       2.9    4.95 104  1018  70    374.3   1631.1   20.89
  -4  -3   4      395.62        5.17   0   1     20.86     19.89       2.5   -2.37 105  1536 104   1824.8    674.7   20.57
   3   3  -1      166.98        2.47   0   1     12.31     12.92       1.9   -0.30 106   828  59    573.3   1338.8   13.27
  -3  -4   5      509.09        6.44   0   1     25.21     22.56       2.3    3.95 107  1651 112   1913.3    853.1   21.25
    
  -3   4  -6        0.00        6.44   0   0      4.22      0.00       0.0   -2.32   1   147   1    387.0    365.0   21.48
  -2   4  -6        0.00        6.44   0   0      1.38      0.00       0.0   -5.06   2   148   2    339.0    501.0   20.30
   0   5  -6        0.00        6.44   0   0     29.15      0.00       0.0   -5.80   3   155   5    152.0    751.0   21.43
  -4   3  -5        0.00        6.44   0   0      6.68      0.00       0.0    2.51   4   240   7    594.0    287.0   20.12
  -2   3  -5        0.00        6.44   0   0     15.18      0.00       0.0   -4.44   5   242   9    503.0    558.0   16.70
   0   4  -5        0.00        6.44   0   0     13.26      0.00       0.0   -4.95   6   253  13    322.0    803.0   17.53
  -1   5  -5        0.00        6.44   0   0      4.14      0.00       0.0    4.70   7   259  14    281.0    660.0   19.54
   0   5  -5        0.00        6.44   0   0      0.51      0.00       0.0    0.67   8   260  15    237.0    791.0   19.40
   1   6  -5        0.00        6.44   0   0     15.02      0.00       0.0    0.94   9   267  18     96.0    909.0   21.86
  -2   2  -4        0.00        6.44   0   0      8.08      0.00       0.0   -5.02  10   355  21    662.0    610.0   13.28
   0   3  -4        0.00        6.44   0   0      0.98      0.00       0.0   -4.80  11   367  24    484.0    853.0   13.66
   1   4  -4        0.00        6.44   0   0      1.12      0.00       0.0   -2.53  12   377  26    355.0    969.0   16.07
   1   6  -4        0.00       -6.44   0   0     37.08      0.00       0.0    7.41  13   393  30    173.0    947.0   20.15
   0   3  -3        0.00        6.44   0   0      0.10      0.00       0.0    4.73  14   509  35    565.0    889.0   11.60
   1   3  -3        0.00        6.44   0   0     17.11      0.00       0.0   -2.20  15   510  36    516.0   1015.0   12.30
   2   4  -3        0.00        6.44   0   0     12.33      0.00       0.0   -0.91  16   522  38    386.0   1132.0   15.52
   3   4  -3        0.00       -6.44   0   0      6.33      0.00       0.0   -7.09  17   523  39    331.0   1262.0   17.46
   2   5  -3        0.00        6.44   0   0     31.62      0.00       0.0    4.93  18   532  40    299.0   1123.0   17.43
   3   6  -3        0.00        6.44   0   0     19.71      0.00       0.0    3.70  19   541  43    157.0   1247.0   21.02
   0   2  -2        0.00        6.44   0   0    160.79      0.00       0.0    6.75  20   652  46    720.0    935.0    7.73
   1   2  -2        0.00        6.44   0   0      5.23      0.00       0.0   -3.34  21   653  47    671.0   1059.0    8.66
   2   4  -2        0.00       -6.44   0   0     17.93      0.00       0.0    7.34  22   676  49    462.0   1167.0   13.97
   4   4  -2        0.00       -6.44   0   0     12.74      0.00       0.0   -7.41  23   678  51    361.0   1429.0   18.45
  -4  -1  -1        0.00        6.44   0   0      9.70      0.00       0.0    5.61  24   770  57   1219.0    493.0   13.66
   4   5  -1        0.00        6.44   0   0      3.29      0.00       0.0    5.94  25   851  61    352.0   1457.0   18.94
   5   5  -1        0.00        6.44   0   0     14.10      0.00       0.0   -1.81  26   852  62    305.0   1596.0   21.51
  -6  -2   0        0.00        6.44   0   0      2.99      0.00       0.0    4.91  27   923  63   1494.0    254.0   21.17
  -5  -2   0        0.00        6.44   0   0     25.54      0.00       0.0    6.11  28   924  64   1430.0    399.0   17.75
  -6  -2   1        0.00        6.44   0   0     11.58      0.00       0.0   -1.41  29  1088  71   1605.0    287.0   21.94
   5   3   1        0.00        6.44   0   0     12.17      0.00       0.0   -4.58  30  1162  77    636.0   1676.0   18.05
   6   4   1        0.00        6.44   0   0      1.56      0.00       0.0   -5.39  31  1174  79    505.0   1816.0   22.12
  -5  -3   2        0.00        6.44   0   0     19.08      0.00       0.0    3.75  32  1239  80   1685.0    473.0   20.28
  -4  -3   2        0.00        6.44   0   0     17.88      0.00       0.0    5.16  33  1240  81   1618.0    612.0   17.26
  -4  -2   2        0.00        6.44   0   0     11.27      0.00       0.0   -5.42  34  1251  83   1568.0    604.0   16.46
  -1  -2   2        0.00        6.44   0   0      5.23      0.00       0.0    5.36  35  1254  86   1376.0    989.0    8.66
   5   3   2        0.00        6.44   0   0     25.03      0.00       0.0    6.18  36  1320  89    701.0   1713.0   18.08
   6   4   2        0.00        6.44   0   0     12.88      0.00       0.0    2.47  37  1332  90    572.0   1853.0   22.05
   4   1   3        0.00        6.44   0   0      8.93      0.00       0.0    6.41  38  1449  99    987.0   1629.0   14.58
  -3  -4   4        0.00       -6.44   0   0     30.32      0.00       0.0    7.06  39  1528 103   1810.0    820.0   19.24
  -2  -3   4        0.00        6.44   0   0     16.39      0.00       0.0    0.97  40  1538 106   1683.0    942.0   15.92
  -1  -3   4        0.00        6.44   0   0     20.28      0.00       0.0    4.43  41  1539 107   1620.0   1069.0   14.40
  -1  -2   4        0.00        6.44   0   0      5.27      0.00       0.0   -6.41  42  1549 108   1566.0   1059.0   13.12
  -4  -3   5        0.00        6.44   0   0     10.00      0.00       0.0   -4.41  43  1659 114   1936.0    710.0   22.51
   2  -2   5        0.00        6.44   0   0     39.89      0.00       0.0    6.72  44  1675 121   1473.0   1477.0   15.33
  -2  -4   6        0.00        6.44   0   0     20.30      0.00       0.0    3.39  45  1755 125   1948.0   1023.0   21.65
  -1  -4   6        0.00        6.44   0   0     16.35      0.00       0.0    5.89  46  1756 126   1880.0   1154.0   20.41
  -3  -3   6        0.00        6.44   0   0     26.61      0.00       0.0   -5.21  47  1761 127   1972.0    880.0   22.38
  -2  -3   6        0.00        6.44   0   0      4.09      0.00       0.0   -4.00  48  1762 128   1894.0   1013.0   20.50
   0  -3   6        0.00        6.44   0   0      3.86      0.00       0.0    1.19  49  1764 130   1754.0   1272.0   18.33
   1  -2   6        0.00        6.44   0   0     15.35      0.00       0.0   -4.15  50  1773 132   1638.0   1389.0   17.05
   2  -2   6        0.00        6.44   0   0     13.76      0.00       0.0    1.57  51  1774 133   1571.0   1519.0   17.57
   3  -1   6        0.00        6.44   0   0      5.89      0.00       0.0   -3.11  52  1783 134   1458.0   1639.0   17.91
   0  -4   7        0.00        6.44   0   0     83.85      0.00       0.0    6.52  53  1835 135   1919.0   1326.0   22.08
  -1  -3   7        0.00        6.44   0   0     10.11      0.00       0.0   -3.60  54  1838 136   1933.0   1182.0   21.62
   0  -3   7        0.00        6.44   0   0     14.94      0.00       0.0   -1.05  55  1839 137   1861.0   1313.0   20.82
   1  -3   7        0.00        6.44   0   0     17.08      0.00       0.0    2.60  56  1840 138   1793.0   1444.0   20.62
   2  -2   8        0.00        6.44   0   0      0.09      0.00       0.0   -3.60  57  1889 145   1786.0   1609.0   22.41
    
   0   0   0     6111.58       19.92   0  -3      0.00     78.18       0.0    0.00  11     0   0   1675.0    633.0   18.07
   0   0   0     4747.76       15.52   0   1      0.00     68.90       0.0    0.00  21     0   0    448.7    688.3   15.95
   0   0   0     3854.12       13.86   0   1      0.00     62.08       0.0    0.00  29     0   0    458.5   1142.8   13.92
   0   0   0     4976.55       17.89   0   2      0.00     70.54       0.0    0.00  31     0   0    297.5   1099.0   17.40
   0   0   0     4880.52       19.84   0   1      0.00     69.86       0.0    0.00  32     0   0   1832.2   1622.2   23.35
   0   0   0     1727.06       11.37   0   1      0.00     41.56       0.0    0.00  44     0   0   1680.3   1729.1   22.47
   0   0   0     5754.83       22.63   0   1      0.00     75.86       0.0    0.00  46     0   0   1974.8   1353.1   23.37
   0   0   0     1998.55       11.14   0   1      0.00     44.71       0.0    0.00  50     0   0   1707.8   1258.0   17.25
   0   0   0     3065.54       15.38   0   1      0.00     55.37       0.0    0.00  53     0   0    221.4   1565.1   22.56
   0   0   0     1126.72        5.96   0   1      0.00     33.57       0.0    0.00  54     0   0    638.2    900.3    9.86
   0   0   0     1503.12       11.31   0   1      0.00     38.77       0.0    0.00  64     0   0    288.1    346.4   23.24
   0   0   0      239.24        1.53   0   1      0.00     15.47       0.0    0.00  71     0   0   1146.4    306.5   17.36
   0   0   0      597.16        6.22   0   1      0.00     24.44       0.0    0.00  78     0   0    390.0   1603.2   20.23
   0   0   0      739.54        6.07   0   1      0.00     27.19       0.0    0.00  81     0   0    430.2    223.7   23.16
   0   0   0      356.40        3.98   0   1      0.00     18.88       0.0    0.00  89     0   0    524.5    242.2   21.72
   0   0   0      258.49        3.48   0   1      0.00     16.08       0.0    0.00  92     0   0    489.7   1305.8   14.53
   0   0   0      204.57        2.40   0   1      0.00     14.30       0.0    0.00  93     0   0   1372.1   1952.9   23.07
   0   0   0      115.35        1.31   0   1      0.00     10.74       0.0    0.00  94     0   0   1210.0    160.2   20.78
   0   0   0      174.79        2.43   0   1      0.00     13.22       0.0    0.00  96     0   0   1392.3    387.3   17.53
   0   0   0      553.76        7.18   0  -1      0.00     23.53       0.0    0.00 101     0   0    105.7    603.8   23.44
   0   0   0      242.46        3.64   0  -1      0.00     15.57       0.0    0.00 103     0   0    334.1   1776.9   23.67

 SOL,ROT,NODES:   3   689223.00   145  POLAR_ANGLES:   82.00   55.33  337.67
 R=SUM[!FO-FC!]/SUM[FO]:    0.0999 SKC, BO:       0.4329  0.00
 NREF,INPUT_SK,SFJ2,SKC:    73      -1.0000     93070.7188       0.3542
 N_NODES,N_LLEGITS,N_INDEXATS,N_FEBLES:       145       107        86        57
 DIST_MITJANA,SDV (PIXELS):   2.094   0.094
 GIR_MITJA,SDV (GRAUS):  -0.236   4.110
------------------------------------------------------------------------------

 SOL,ROT,NODES:   4   360249.00   157  POLAR_ANGLES:   83.67   73.33  158.33
     0.33755     0.30564    -0.89031
    -0.93536     0.00272    -0.35370
    -0.10568     0.95214     0.28680
    
   H   K   L      FO^2      SDV(FO^2) DUM CODI   FMODEL     FO       RODIST   PHI  PIC             cXPIX    cYPIX  2-THETA
  -1   1  -3    11038.01       15.77   0 -16     87.07    105.06       1.0   -5.93   7   485  45   1292.0   1262.0    8.75
   0   2  -4     7242.75       17.05   0  -6     67.18     85.10       0.0   -4.14   8   357  37   1501.0   1184.0   12.20
   2   2  -3    12888.66       24.84   0  -8     92.39    113.53       6.3    2.89   9   500  48   1531.0    896.0   12.66
   0   2  -5    15672.85       31.00   0 -10    129.50    125.19       6.3    2.22  10   234  27   1601.0   1220.0   14.67
  -3   1  -5     2781.98        9.21   0   1     53.42     52.74       0.2    2.03  14   221  24   1354.1   1595.9   15.83
   2   3  -5     7545.64       22.01   0   1     86.01     86.87       6.0    3.24  15   246  31   1786.1    975.0   18.16
   0   3  -5     6435.75       19.12   0   1     82.54     80.22       4.3   -6.79  16   244  29   1654.7   1232.1   15.92
  -2   1  -5     3468.45       10.64   0   1     52.69     58.89       8.3    5.74  19   222  25   1425.8   1464.0   14.35
   3   2  -1     3002.83        9.63   0   1     49.88     54.80       1.4   -0.07  22   816  67   1403.7    700.8   12.09
   3   3  -3     4883.04       16.23   0   1     67.72     69.88       1.3   -0.32  23   512  50   1651.1    776.2   16.15
   4   4  -4     5653.23       22.41   0   1     87.46     75.19       2.2    2.60  25   380  42   1880.2    683.9   21.59
   1   2  -3     3147.60       10.66   0   1     51.72     56.10       0.8   -4.44  26   499  47   1466.8   1022.3   10.77
   2   3  -3     3355.70      -12.64   0   1     55.52     57.93       4.3   -7.40  27   511  49   1588.4    906.0   13.91
   1   1  -1     1245.33        4.57   0   1     27.78     35.29       0.9   -6.10  28   801  66   1227.0    944.1    5.36
   1   3  -5     3503.64       15.34   0   1     54.54     59.19       0.9   -1.68  30   245  30   1718.0   1104.1   16.70
  -2   1  -4     1480.21        5.92   0   1     32.52     38.47       0.8   -2.64  34   344  35   1324.1   1425.2   12.14
   2   1   0      797.48        3.48   0   1     32.10     28.24       1.2   -0.66  36   968  75   1196.0    785.5    7.20
  -1   2  -5     1935.85        9.01   0   1     43.22     44.00       1.4   -2.60  42   233  26   1535.2   1347.6   14.57
  -3   2  -7     2557.40       11.31   0   1     48.09     50.57       0.8    3.47  45    59   2   1604.6   1696.3   20.88
  -1   3  -6     1799.76       11.70   0   1     49.40     42.42       5.6   -5.03  49   142  16   1690.4   1400.3   18.20
  -2   2  -7     1994.68       10.58   0   1     44.74     44.66       7.7    5.83  51    60   3   1675.6   1560.9   19.93
   2   2  -2      772.35        6.59   0   1     37.02     27.79       1.1   -3.21  52   654  57   1434.8    862.3   10.74
   1   3  -6     1934.31       11.60   0   1     42.62     43.98       7.1    3.21  60   144  18   1822.5   1141.1   19.12
  -2   0  -2      137.33        0.89   0   1     10.08     11.72       1.1   -0.57  61   626  54   1085.9   1341.4    7.90
   3   3  -4     1273.06        9.56   0   1     44.76     35.68       6.3    4.20  63   370  40   1751.6    809.7   18.05
   4   3  -3     1026.11        8.14   0   1     33.14     32.03       6.2    6.20  65   513  51   1719.0    642.9   18.80
   2   4  -5     1572.06       10.49   0   1     39.21     39.65       5.0   -3.60  69   255  32   1845.1    985.8   19.45
   0   1  -2      296.23       -2.61   0   1     18.07     17.21       0.9   -7.36  75   640  55   1259.1   1102.1    6.08
   3   2  -2      196.45        2.87   0   1     13.55     14.02       6.8    5.33  99   655  58   1499.1    733.9   13.45
   3   4  -5      501.69        6.35   0   1     25.21     22.40       1.6    1.39 107   256  33   1913.3    853.1   21.25
    
  -4   2  -7        0.00        6.35   0   0     38.22      0.00       0.0    1.50   1    58   1   1542.0   1832.0   22.41
  -3   3  -7        0.00        6.35   0   0      4.54      0.00       0.0   -5.46   2    65   4   1676.0   1703.0   22.01
  -2   3  -7        0.00        6.35   0   0     31.79      0.00       0.0   -2.48   3    66   5   1732.0   1571.0   21.02
  -1   3  -7        0.00        6.35   0   0     17.08      0.00       0.0    0.70   4    67   6   1793.0   1443.0   20.62
   0   3  -7        0.00        6.35   0   0     14.94      0.00       0.0    3.99   5    68   7   1860.0   1317.0   20.82
   1   3  -7        0.00       -6.35   0   0     10.11      0.00       0.0    7.36   6    69   8   1931.0   1192.0   21.62
  -1   4  -7        0.00        6.35   0   0     20.75      0.00       0.0   -5.81   7    71   9   1862.0   1448.0   21.95
   0   4  -7        0.00        6.35   0   0     83.85      0.00       0.0   -2.27   8    72  10   1921.0   1320.0   22.08
  -4   2  -6        0.00        6.35   0   0      0.31      0.00       0.0   -6.81   9   131  11   1457.0   1780.0   20.52
  -3   2  -6        0.00        6.35   0   0     31.05      0.00       0.0   -3.51  10   132  12   1512.0   1647.0   18.76
  -2   2  -6        0.00        6.35   0   0     13.76      0.00       0.0   -0.01  11   133  13   1571.0   1519.0   17.57
  -1   2  -6        0.00        6.35   0   0     15.35      0.00       0.0    3.57  12   134  14   1635.0   1393.0   17.05
   0   2  -6        0.00       -6.35   0   0     43.75      0.00       0.0    7.18  13   135  15   1704.0   1270.0   17.25
   0   3  -6        0.00        6.35   0   0      3.86      0.00       0.0   -0.90  14   143  17   1754.0   1272.0   18.33
   2   3  -6        0.00       -6.35   0   0      4.09      0.00       0.0    7.28  15   145  19   1894.0   1022.0   20.50
   1   4  -6        0.00        6.35   0   0     16.35      0.00       0.0   -3.31  16   151  20   1881.0   1149.0   20.41
   2   4  -6        0.00        6.35   0   0     20.30      0.00       0.0    1.00  17   152  21   1948.0   1023.0   21.65
  -5   1  -5        0.00        6.35   0   0      9.43      0.00       0.0   -5.10  18   219  22   1236.0   1864.0   20.40
  -4   1  -5        0.00        6.35   0   0      8.82      0.00       0.0   -1.64  19   220  23   1293.0   1727.0   17.91
   1   2  -5        0.00        6.35   0   0     67.48      0.00       0.0    6.82  20   235  28   1669.0   1104.0   15.60
   3   5  -5        0.00        6.35   0   0     24.04      0.00       0.0   -4.27  21   263  34   1979.0    852.0   22.62
  -1   1  -4        0.00        6.35   0   0    138.14      0.00       0.0    3.40  22   345  36   1388.0   1304.0   11.15
   1   2  -4        0.00        6.35   0   0      5.27      0.00       0.0    1.93  23   358  38   1565.0   1064.0   13.12
   2   3  -4        0.00        6.35   0   0     16.39      0.00       0.0   -1.53  24   369  39   1683.0    941.0   15.92
   3   4  -4        0.00        6.35   0   0     30.32      0.00       0.0   -3.07  25   379  41   1809.0    815.0   19.24
  -6   0  -3        0.00        6.35   0   0     13.28      0.00       0.0    3.78  26   468  43    891.0   1911.0   21.05
  -4   0  -3        0.00        6.35   0   0     53.14      0.00       0.0   -2.20  27   470  44   1050.0   1635.0   14.70
   0   1  -3        0.00        6.35   0   0     67.61      0.00       0.0    2.59  28   486  46   1355.0   1143.0    8.60
   4   4  -3        0.00        6.35   0   0     35.78      0.00       0.0   -1.59  29   524  52   1776.0    646.0   19.87
   5   4  -3        0.00        6.35   0   0     19.69      0.00       0.0    4.75  30   525  53   1846.0    511.0   22.59
   1   1  -2        0.00        6.35   0   0     74.85      0.00       0.0    3.74  31   641  56   1324.0    984.0    7.42
   3   3  -2        0.00        6.35   0   0     19.93      0.00       0.0   -5.91  32   666  59   1554.0    739.0   14.49
   4   3  -2        0.00        6.35   0   0     17.88      0.00       0.0    2.15  33   667  60   1618.0    611.0   17.26
   4   4  -2        0.00        6.35   0   0     12.74      0.00       0.0   -6.54  34   678  61   1680.0    609.0   18.45
   5   4  -2        0.00        6.35   0   0     51.35      0.00       0.0    0.98  35   679  62   1743.0    474.0   21.24
   5   5  -2        0.00        6.35   0   0     59.54      0.00       0.0   -6.03  36   689  63   1814.0    470.0   22.51
  -6  -1  -1        0.00        6.35   0   0     21.46      0.00       0.0   -4.86  37   768  64    668.0   1824.0   20.60
  -5  -1  -1        0.00        6.35   0   0     24.05      0.00       0.0   -5.44  38   769  65    744.0   1684.0   17.10
   4   3  -1        0.00        6.35   0   0      5.42      0.00       0.0   -2.89  39   829  68   1521.0    573.0   16.08
   5   3  -1        0.00        6.35   0   0     39.47      0.00       0.0    6.11  40   830  69   1585.0    440.0   19.18
   5   4  -1        0.00        6.35   0   0     32.30      0.00       0.0   -3.49  41   842  70   1647.0    436.0   20.19
  -6  -1   0        0.00        6.35   0   0      0.24      0.00       0.0   -0.42  42   935  71    551.0   1785.0   21.03
  -5  -1   0        0.00        6.35   0   0     16.55      0.00       0.0    0.17  43   936  72    631.0   1644.0   17.49
  -4  -1   0        0.00        6.35   0   0      3.30      0.00       0.0   -0.62  44   937  73    709.0   1512.0   13.99
  -3  -1   0        0.00        6.35   0   0     29.83      0.00       0.0   -3.99  45   938  74    784.0   1385.0   10.54
   4   2   0        0.00        6.35   0   0      7.15      0.00       0.0    5.55  46   982  76   1369.0    536.0   14.40
   5   3   0        0.00        6.35   0   0    187.96      0.00       0.0    2.02  47   995  77   1486.0    401.0   18.42
   6   4   0        0.00        6.35   0   0     12.39      0.00       0.0    1.11  48  1008  78   1610.0    257.0   22.52
  -6  -1   1        0.00        6.35   0   0     17.50      0.00       0.0    1.79  49  1101  79    436.0   1747.0   21.80
  -5  -1   1        0.00        6.35   0   0     15.08      0.00       0.0    2.75  50  1102  80    520.0   1606.0   18.29
  -4  -1   1        0.00        6.35   0   0     16.20      0.00       0.0    2.79  51  1103  81    601.0   1473.0   14.83
  -3  -1   1        0.00        6.35   0   0     62.78      0.00       0.0    1.37  52  1104  82    679.0   1346.0   11.45
  -2  -1   1        0.00        6.35   0   0     83.52      0.00       0.0   -2.66  53  1105  83    753.0   1224.0    8.21
   4   2   1        0.00        6.35   0   0     59.62      0.00       0.0   -0.52  54  1149  84   1274.0    496.0   14.08
   5   3   1        0.00        6.35   0   0     12.17      0.00       0.0   -3.43  55  1162  85   1394.0    362.0   18.05
   6   4   1        0.00        6.35   0   0      1.56      0.00       0.0   -3.46  56  1174  86   1518.0    217.0   22.12
  -5  -2   2        0.00        6.35   0   0     55.71      0.00       0.0   -6.71  57  1250  87    394.0   1569.0   19.68
  -5  -1   2        0.00        6.35   0   0     27.56      0.00       0.0    3.90  58  1262  88    407.0   1569.0   19.45
  -4  -1   2        0.00        6.35   0   0      4.22      0.00       0.0    4.27  59  1263  89    492.0   1435.0   16.10
  -3  -1   2        0.00        6.35   0   0     21.77      0.00       0.0    3.60  60  1264  90    573.0   1308.0   12.88
  -2  -1   2        0.00        6.35   0   0      3.12      0.00       0.0    1.31  61  1265  91    651.0   1185.0    9.89
  -1  -1   2        0.00        6.35   0   0     74.85      0.00       0.0   -3.74  62  1266  92    723.0   1064.0    7.42
   1   0   2        0.00        6.35   0   0     10.03      0.00       0.0    3.71  63  1280  93    894.0    827.0    5.80
   3   1   2        0.00        6.35   0   0     15.90      0.00       0.0    0.60  64  1294  94   1066.0    584.0   10.76
   6   3   2        0.00        6.35   0   0     10.70      0.00       0.0    6.26  65  1321  95   1344.0    180.0   21.19
  -5  -2   3        0.00        6.35   0   0     20.63      0.00       0.0   -4.84  66  1404  96    282.0   1532.0   21.12
  -4  -2   3        0.00        6.35   0   0     90.46      0.00       0.0   -5.44  67  1405  97    364.0   1398.0   18.03
  -3  -2   3        0.00       -6.35   0   0     15.17      0.00       0.0   -7.07  68  1406  98    442.0   1270.0   15.17
  -5  -1   3        0.00        6.35   0   0      2.20      0.00       0.0    4.28  69  1416  99    293.0   1532.0   20.90
  -4  -1   3        0.00        6.35   0   0     17.76      0.00       0.0    4.76  70  1417 100    381.0   1398.0   17.70
  -3  -1   3        0.00        6.35   0   0     20.57      0.00       0.0    4.44  71  1418 101    465.0   1270.0   14.68
  -2  -1   3        0.00        6.35   0   0     68.80      0.00       0.0    2.95  72  1419 102    545.0   1146.0   11.97
  -1  -1   3        0.00        6.35   0   0      5.82      0.00       0.0   -0.34  73  1420 103    621.0   1025.0    9.80
   6   3   3        0.00        6.35   0   0     55.17      0.00       0.0    1.64  74  1474 105   1251.0    136.0   21.48
  -4  -2   4        0.00        6.35   0   0     16.17      0.00       0.0   -4.12  75  1546 106    253.0   1361.0   19.86
  -3  -2   4        0.00        6.35   0   0     13.76      0.00       0.0   -5.26  76  1547 107    334.0   1232.0   17.17
  -2  -2   4        0.00       -6.35   0   0     29.43      0.00       0.0   -7.50  77  1548 108    411.0   1107.0   14.86
  -5  -1   4        0.00        6.35   0   0     24.14      0.00       0.0    4.17  78  1556 109    176.0   1496.0   22.61
  -4  -1   4        0.00        6.35   0   0     15.72      0.00       0.0    4.70  79  1557 110    267.0   1361.0   19.56
  -3  -1   4        0.00        6.35   0   0     15.20      0.00       0.0    4.55  80  1558 111    354.0   1232.0   16.75
  -2  -1   4        0.00        6.35   0   0     10.50      0.00       0.0    3.49  81  1559 112    437.0   1107.0   14.27
  -1  -1   4        0.00        6.35   0   0      5.01      0.00       0.0    1.10  82  1560 113    516.0    985.0   12.34
   0  -1   4        0.00        6.35   0   0     77.58      0.00       0.0   -3.26  83  1561 114    590.0    865.0   11.22
   2   0   4        0.00        6.35   0   0      4.67      0.00       0.0   -1.59  84  1574 115    763.0    623.0   11.61
   5   2   4        0.00        6.35   0   0     17.56      0.00       0.0   -2.54  85  1599 116   1046.0    235.0   18.72
   6   3   4        0.00       -6.35   0   0     38.18      0.00       0.0   -7.14  86  1611 117   1175.0     90.0   22.11
  -4  -2   5        0.00        6.35   0   0     28.25      0.00       0.0   -3.48  87  1669 118    137.0   1323.0   21.89
  -3  -2   5        0.00        6.35   0   0     25.83      0.00       0.0   -4.30  88  1670 119    223.0   1193.0   19.37
  -2  -2   5        0.00        6.35   0   0     11.12      0.00       0.0   -6.02  89  1671 120    303.0   1067.0   17.22
  -4  -1   5        0.00        6.35   0   0     44.25      0.00       0.0    4.28  90  1679 121    150.0   1323.0   21.62
  -3  -1   5        0.00        6.35   0   0    107.55      0.00       0.0    4.23  91  1680 122    240.0   1193.0   18.99
  -2  -1   5        0.00        6.35   0   0     12.14      0.00       0.0    3.41  92  1681 123    326.0   1067.0   16.71
  -1  -1   5        0.00        6.35   0   0     40.49      0.00       0.0    1.56  93  1682 124    407.0    944.0   14.94
   0  -1   5        0.00        6.35   0   0     22.39      0.00       0.0   -1.76  94  1683 125    484.0    823.0   13.88
   1  -1   5        0.00       -6.35   0   0     23.32      0.00       0.0   -7.19  95  1684 126    558.0    701.0   13.68
   1   0   5        0.00       -6.35   0   0     22.15      0.00       0.0    7.05  96  1694 127    578.0    702.0   13.29
   2   0   5        0.00        6.35   0   0     11.83      0.00       0.0    0.64  97  1695 128    657.0    579.0   13.90
   4   1   5        0.00        6.35   0   0     45.59      0.00       0.0   -3.99  98  1708 129    837.0    324.0   17.27
  -3  -2   6        0.00        6.35   0   0     56.26      0.00       0.0   -3.92  99  1769 130    106.0   1154.0   21.69
  -2  -2   6        0.00        6.35   0   0     13.69      0.00       0.0   -5.28 100  1770 131    191.0   1026.0   19.68
  -3  -1   6        0.00        6.35   0   0     22.30      0.00       0.0    3.63 101  1777 132    122.0   1154.0   21.35
  -2  -1   6        0.00        6.35   0   0     37.27      0.00       0.0    2.97 102  1778 133    211.0   1027.0   19.24
  -1  -1   6        0.00        6.35   0   0      5.73      0.00       0.0    1.45 103  1779 134    295.0    902.0   17.60
   0  -1   6        0.00        6.35   0   0     25.96      0.00       0.0   -1.21 104  1780 135    375.0    780.0   16.57
   1  -1   6        0.00        6.35   0   0     13.16      0.00       0.0   -5.47 105  1781 136    452.0    657.0   16.27
   1   0   6        0.00        6.35   0   0     43.61      0.00       0.0    6.20 106  1790 137    468.0    658.0   15.95
   2   0   6        0.00        6.35   0   0     60.86      0.00       0.0    1.23 107  1791 138    549.0    533.0   16.34
   3   0   6        0.00        6.35   0   0     19.04      0.00       0.0   -6.99 108  1792 139    630.0    406.0   17.45
   4   1   6        0.00        6.35   0   0     46.10      0.00       0.0   -0.78 109  1802 140    726.0    276.0   19.08
  -2  -2   7        0.00        6.35   0   0      9.64      0.00       0.0   -5.04 110  1843 141     73.0    984.0   22.22
  -1  -2   7        0.00        6.35   0   0     34.14      0.00       0.0   -6.97 111  1844 142    156.0    858.0   20.78
  -2  -1   7        0.00        6.35   0   0      7.24      0.00       0.0    2.28 112  1850 143     92.0    985.0   21.82
  -1  -1   7        0.00        6.35   0   0      1.20      0.00       0.0    1.00 113  1851 144    179.0    859.0   20.28
   0  -1   7        0.00        6.35   0   0      3.94      0.00       0.0   -1.23 114  1852 145    262.0    734.0   19.29
   1  -1   7        0.00        6.35   0   0      3.75      0.00       0.0   -4.73 115  1853 146    341.0    610.0   18.92
   1   0   7        0.00        6.35   0   0     35.49      0.00       0.0    5.15 116  1860 147    355.0    611.0   18.64
   2   0   7        0.00        6.35   0   0      4.12      0.00       0.0    1.08 117  1861 148    438.0    485.0   18.86
   3   0   7        0.00        6.35   0   0      2.82      0.00       0.0   -5.31 118  1862 149    521.0    357.0   19.73
   4   1   7        0.00        6.35   0   0     21.25      0.00       0.0   -0.05 119  1870 150    615.0    224.0   21.09
   0  -1   8        0.00        6.35   0   0     46.71      0.00       0.0   -1.62 120  1890 151    144.0    687.0   22.02
   1  -1   8        0.00        6.35   0   0     72.17      0.00       0.0   -4.58 121  1891 152    226.0    561.0   21.60
   0   0   8        0.00        6.35   0   0     60.52      0.00       0.0    6.17 122  1894 153    153.0    688.0   21.85
   1   0   8        0.00        6.35   0   0     24.38      0.00       0.0    3.97 123  1895 154    239.0    562.0   21.35
   2   0   8        0.00        6.35   0   0     15.82      0.00       0.0    0.51 124  1896 155    324.0    434.0   21.45
   3   0   8        0.00        6.35   0   0     55.85      0.00       0.0   -4.72 125  1897 156    409.0    304.0   22.13
   3   1   8        0.00        6.35   0   0     34.15      0.00       0.0    6.06 126  1901 157    410.0    304.0   22.11
    
   0   0   0    24479.23       41.03   0 -10      0.00    156.46       0.0    0.00   1     0   0    269.0    959.0   18.02
   0   0   0    19946.39       20.69   0 -27      0.00    141.23       0.0    0.00   2     0   0    752.0    344.0   17.46
   0   0   0     5597.09       10.79   0  -7      0.00     74.81       0.0    0.00   3     0   0    762.0   1548.0   14.11
   0   0   0     7040.20        9.39   0 -16      0.00     83.91       0.0    0.00   4     0   0    863.0   1759.0   17.90
   0   0   0     5539.35        8.22   0 -13      0.00     74.43       0.0    0.00   5     0   0    867.0    530.0   12.55
   0   0   0     5222.15        9.50   0  -8      0.00     72.26       0.0    0.00   6     0   0   1243.0   1719.0   17.37
   0   0   0     6027.01       19.64   0  -3      0.00     77.63       0.0    0.00  11     0   0   1675.0    633.0   18.07
   0   0   0     3153.55        8.32   0   1      0.00     56.16       0.0    0.00  12     0   0    740.0   1896.9   21.51
   0   0   0     7924.84       21.92   0   1      0.00     89.02       0.0    0.00  13     0   0    403.0    842.0   15.52
   0   0   0     1027.09        8.25   0   1      0.00     32.05       0.0    0.00  17     0   0    690.4    775.0   10.13
   0   0   0     3888.75       11.10   0   1      0.00     62.36       0.0    0.00  18     0   0    633.6    141.1   22.51
   0   0   0     3108.81        9.00   0   1      0.00     55.76       0.0    0.00  20     0   0    699.7   1219.5    9.23
   0   0   0     4682.06       15.30   0   1      0.00     68.43       0.0    0.00  21     0   0    448.7    688.3   15.95
   0   0   0      425.97        1.34   0   1      0.00     20.64       0.0    0.00  24     0   0   1077.6    445.3   14.01
   0   0   0     3800.78       13.67   0   1      0.00     61.65       0.0    0.00  29     0   0    458.5   1142.8   13.92
   0   0   0     4907.68       17.64   0   2      0.00     70.05       0.0    0.00  31     0   0    297.5   1099.0   17.40
   0   0   0     4812.98       19.57   0   1      0.00     69.38       0.0    0.00  32     0   0   1832.2   1622.2   23.35
   0   0   0    10873.98       28.92   0   2      0.00    104.28       0.0    0.00  33     0   0    126.0   1079.5   21.11
   0   0   0      988.07        4.26   0   1      0.00     31.43       0.0    0.00  35     0   0   1256.7    657.3   10.57
   0   0   0     1523.99        6.32   0   1      0.00     39.04       0.0    0.00  37     0   0    709.2    479.5   15.11
   0   0   0     2985.89       12.22   0   1      0.00     54.64       0.0    0.00  38     0   0   1640.8    462.2   19.71
   0   0   0     1136.50        6.17   0   1      0.00     33.71       0.0    0.00  39     0   0    602.2   1504.9   15.35
   0   0   0     2300.02        9.06   0   1      0.00     47.96       0.0    0.00  40     0   0   1487.0   1821.6   21.60
   0   0   0      723.74        4.17   0   1      0.00     26.90       0.0    0.00  41     0   0    729.3   1381.0   11.23
   0   0   0     1717.03        7.86   0  -1      0.00     41.44       0.0    0.00  43     0   0    577.2    597.7   14.85
   0   0   0     1703.17       11.21   0   1      0.00     41.27       0.0    0.00  44     0   0   1680.3   1729.1   22.47
   0   0   0     5675.19       22.32   0   1      0.00     75.33       0.0    0.00  46     0   0   1974.8   1353.1   23.37
   0   0   0     4257.39       19.30   0   1      0.00     65.25       0.0    0.00  47     0   0     74.0   1213.9   22.58
   0   0   0     2441.50       12.10   0   1      0.00     49.41       0.0    0.00  48     0   0    324.0   1289.2   17.81
   0   0   0     1970.89       10.99   0   1      0.00     44.39       0.0    0.00  50     0   0   1707.8   1258.0   17.25
   0   0   0     3023.12       15.17   0   1      0.00     54.98       0.0    0.00  53     0   0    221.4   1565.1   22.56
   0   0   0     1111.13        5.88   0   1      0.00     33.33       0.0    0.00  54     0   0    638.2    900.3    9.86
   0   0   0     2184.00       12.55   0   1      0.00     46.73       0.0    0.00  55     0   0    191.7   1391.8   21.33
   0   0   0     1223.61       11.68   0   1      0.00     34.98       0.0    0.00  56     0   0    247.0    485.0   22.09
   0   0   0     1166.84        6.00   0   1      0.00     34.16       0.0    0.00  57     0   0   1407.8   1147.6    9.83
   0   0   0     1435.69        7.74   0   1      0.00     37.89       0.0    0.00  58     0   0   1534.0    430.4   18.58
   0   0   0     1209.22        7.78   0   1      0.00     34.77       0.0    0.00  59     0   0    413.4   1297.1   16.02
   0   0   0     1007.89        8.82   0   1      0.00     31.75       0.0    0.00  62     0   0    370.8    675.1   17.63
   0   0   0     1482.32       11.16   0   1      0.00     38.50       0.0    0.00  64     0   0    288.1    346.4   23.24
   0   0   0      722.13        5.35   0   1      0.00     26.87       0.0    0.00  66     0   0    533.3    726.2   13.84
   0   0   0      437.40        2.94   0   1      0.00     20.91       0.0    0.00  67     0   0   1281.3    353.6   17.14
   0   0   0     1232.95        9.69   0   1      0.00     35.11       0.0    0.00  68     0   0   1746.6   1428.2   19.57
   0   0   0     1006.80        6.61   0   1      0.00     31.73       0.0    0.00  70     0   0   1567.2   1681.8   20.12
   0   0   0      235.93        1.51   0   1      0.00     15.36       0.0    0.00  71     0   0   1146.4    306.5   17.36
   0   0   0      843.02        5.59   0   1      0.00     29.03       0.0    0.00  72     0   0   1466.7    568.5   15.26
   0   0   0     1599.07       10.76   0   1      0.00     39.99       0.0    0.00  73     0   0    201.0    619.8   21.48
   0   0   0     1372.55        9.63   0   1      0.00     37.05       0.0    0.00  74     0   0   1791.7    503.0   21.73
   0   0   0      628.56        4.84   0   1      0.00     25.07       0.0    0.00  76     0   0    550.0    424.9   18.16
   0   0   0     1144.92        9.19   0   1      0.00     33.84       0.0    0.00  77     0   0    161.2   1222.1   20.80
   0   0   0      588.90        6.13   0   1      0.00     24.27       0.0    0.00  78     0   0    390.0   1603.2   20.23
   0   0   0      961.49        8.55   0   1      0.00     31.01       0.0    0.00  79     0   0    180.9   1418.2   21.77
   0   0   0     1472.41       11.50   0   2      0.00     38.37       0.0    0.00  80     0   0    139.8    778.0   21.50
   0   0   0      729.31        5.98   0   1      0.00     27.01       0.0    0.00  81     0   0    430.2    223.7   23.16
   0   0   0     1010.63        8.40   0   1      0.00     31.79       0.0    0.00  82     0   0    247.8   1255.7   19.17
   0   0   0      828.60        7.78   0   1      0.00     28.79       0.0    0.00  83     0   0    217.8   1089.1   19.14
   0   0   0      430.06        4.75   0   1      0.00     20.74       0.0    0.00  84     0   0    432.8   1005.1   14.24
   0   0   0      358.76        3.56   0   1      0.00     18.94       0.0    0.00  85     0   0   1439.9   1309.8   12.23
   0   0   0      444.62        4.28   0   1      0.00     21.09       0.0    0.00  86     0   0    544.6   1176.6   12.18
   0   0   0      218.06        2.30   0   1      0.00     14.77       0.0    0.00  87     0   0   1345.3    208.2   20.63
   0   0   0      479.36        7.15   0   1      0.00     21.89       0.0    0.00  88     0   0   1860.7   1472.1   22.18
   0   0   0      351.47        3.93   0   1      0.00     18.75       0.0    0.00  89     0   0    524.5    242.2   21.72
   0   0   0      590.99        6.48   0   1      0.00     24.31       0.0    0.00  90     0   0    184.9    922.1   19.94
   0   0   0      423.13        4.49   0   1      0.00     20.57       0.0    0.00  91     0   0    441.3   1463.9   17.40
   0   0   0      254.92        3.43   0   1      0.00     15.97       0.0    0.00  92     0   0    489.7   1305.8   14.53
   0   0   0      201.74        2.37   0   1      0.00     14.20       0.0    0.00  93     0   0   1372.1   1952.9   23.07
   0   0   0      113.75        1.29   0   1      0.00     10.67       0.0    0.00  94     0   0   1210.0    160.2   20.78
   0   0   0      260.02        3.26   0   1      0.00     16.13       0.0    0.00  95     0   0    537.5   1671.0   19.16
   0   0   0      172.37        2.40   0   1      0.00     13.13       0.0    0.00  96     0   0   1392.3    387.3   17.53
   0   0   0      395.99        4.51   0   1      0.00     19.90       0.0    0.00  97     0   0    415.8    543.5   18.40
   0   0   0      338.06        3.84   0   1      0.00     18.39       0.0    0.00  98     0   0    470.2   1636.3   19.51
   0   0   0      435.78        5.55   0   1      0.00     20.88       0.0    0.00 100     0   0   1858.8    843.0   20.15
   0   0   0      546.10        7.08   0  -1      0.00     23.37       0.0    0.00 101     0   0    105.7    603.8   23.44
   0   0   0      446.80        5.23   0   1      0.00     21.14       0.0    0.00 102     0   0    276.0   1424.6   20.01
   0   0   0      239.11        3.59   0  -1      0.00     15.46       0.0    0.00 103     0   0    334.1   1776.9   23.67
   0   0   0      254.50        3.63   0   1      0.00     15.95       0.0    0.00 104     0   0    374.3   1631.1   20.89
   0   0   0      390.03        5.09   0   1      0.00     19.75       0.0    0.00 105     0   0   1824.8    674.7   20.57
   0   0   0      164.67        2.44   0   1      0.00     12.83       0.0    0.00 106     0   0    573.3   1338.8   13.27

 SOL,ROT,NODES:   4   360249.00   157  POLAR_ANGLES:   83.67   73.33  158.33
 R=SUM[!FO-FC!]/SUM[FO]:    0.0831 SKC, BO:       0.4299  0.00
 NREF,INPUT_SK,SFJ2,SKC:    24      -1.0000     32978.6367       0.3104
 N_NODES,N_LLEGITS,N_INDEXATS,N_FEBLES:       157       107        30       126
 DIST_MITJANA,SDV (PIXELS):   4.059   2.385
 GIR_MITJA,SDV (GRAUS):  -0.592   4.709
------------------------------------------------------------------------------

 SOL,ROT,NODES:   5   733771.00   152  POLAR_ANGLES:   83.00   56.33  338.00
    -0.30917    -0.55582     0.77167
     0.94558    -0.09312     0.31178
    -0.10143     0.82607     0.55436

     H=    1.0000h    0.0000k    0.0000l 
     K=    0.0000h    1.0000k    0.0000l 
     L=    0.0000h    0.0000k    1.0000l 
    
   H   K   L      FO^2      SDV(FO^2) DUM CODI   FMODEL     FO       RODIST   PHI  PIC             cXPIX    cYPIX  2-THETA
   1   5  -4    25017.69       41.93   0 -10    140.70    158.17       5.1    4.37   1   386  30    269.0    959.0   18.02
  -4   2  -4    20400.38       21.16   0 -27    136.16    142.83       4.1    5.78   2   353  21    752.0    344.0   17.46
   4   2   1     5718.75       11.02   0  -7     59.62     75.62       3.6   -3.76   3  1149  83    762.0   1548.0   14.11
   5   2   3     7199.79        9.61   0 -16     84.01     84.85       4.5    5.63   4  1462 108    863.0   1759.0   17.90
  -3   1  -3     5655.83        8.39   0 -13     60.38     75.21       2.0   -0.87   5   483  35    867.0    530.0   12.55
   4   0   5     5332.76        9.70   0  -8     57.94     73.03       1.4   -1.91   6  1697 130   1243.0   1719.0   17.37
   1  -1   3    11256.14       16.08   0 -16     87.07    106.09       1.4   -3.47   7  1422 106   1292.0   1262.0    8.75
   0  -2   4     7388.54       17.39   0  -6     67.18     85.96       2.2   -0.95   8  1550 116   1501.0   1184.0   12.20
  -2  -2   3    13167.23       25.37   0  -8     92.39    114.75       3.2   -4.49   9  1407 103   1531.0    896.0   12.66
   0  -2   5    16015.92       31.68   0 -10    129.50    126.55       3.2   -4.69  10  1673 126   1601.0   1220.0   14.67
  -4  -2   3     6170.32      -20.11   0  -3     90.46     78.55       4.1   -7.25  11  1405 101   1675.0    633.0   18.07
   6   3   3     3220.43        8.50   0   1     55.17     56.75       5.8    2.04  12  1474 109    740.0   1896.9   21.51
   0   4  -4     8097.32       22.39   0   1     90.75     89.99       4.4    3.83  13   376  27    403.0    842.0   15.52
   3  -1   5     2841.54        9.41   0   1     53.42     53.31       1.6    3.47  14  1686 129   1354.1   1595.9   15.83
  -2  -3   5     7700.05       22.46   0   1     86.01     87.75       4.0   -0.76  15  1661 123   1786.1    975.0   18.16
   0  -3   5     6566.04       19.51   0   1     82.54     81.03       3.0    5.67  16  1663 125   1654.7   1232.1   15.92
  -1   2  -3     1048.93        8.42   0   1     46.09     32.39       3.3    2.28  17   497  36    690.4    775.0   10.13
  -5   3  -5     3977.04       11.35   0   1     64.55     63.06       6.8    5.69  18   239   7    633.6    141.1   22.51
   2  -1   5     3543.31       10.87   0   1     52.69     59.53       2.6   -6.64  19  1685 128   1425.8   1464.0   14.35
   2   2  -1     3174.10        9.19   0   1     54.48     56.34       2.6   -0.53  20   815  62    699.7   1219.5    9.23
  -1   3  -5     4793.51      -15.67   0   1     66.55     69.24       4.7   -7.28  21   243  11    448.7    688.3   15.95
  -3  -2   1     3069.26        9.85   0   1     49.88     55.40       2.2    4.63  22  1091  81   1403.7    700.8   12.09
  -3  -3   3     4989.25       16.58   0   1     67.72     70.63       3.8    3.81  23  1395  98   1651.1    776.2   16.15
  -4   0  -2      434.95        1.37   0   1     20.85     20.86       0.8   -1.37  24   624  49   1077.6    445.3   14.01
  -4  -4   4     5783.44       22.93   0   1     87.46     76.05       4.1    6.73  25  1527 110   1880.2    683.9   21.59
  -1  -2   3     3210.49       10.87   0   1     51.72     56.66       2.7   -0.81  26  1408 104   1466.8   1022.3   10.77
  -2  -3   3     3424.51       12.90   0   1     55.52     58.52       3.0    6.76  27  1396  99   1588.4    906.0   13.91
  -1  -1   1     1269.27        4.66   0   1     27.78     35.63       1.9   -1.96  28  1106  82   1227.0    944.1    5.36
  -1  -3   5     3577.25       15.66   0   1     54.54     59.81       4.0    1.80  30  1662 124   1718.0   1104.1   16.70
   2   4  -4     5021.45       18.05   0   2     66.87     70.86       5.2   -6.43  31   378  29    297.5   1099.0   17.40
   2   6  -4    11111.01       29.55   0   2     80.82    105.41       6.8    3.91  33   394  33    126.0   1079.5   21.11
   2  -1   4     1510.77        6.04   0   1     32.52     38.87       2.1   -0.75  34  1563 118   1324.1   1425.2   12.14
  -3  -1   0     1009.35        4.35   0   1     29.83     31.77       3.0   -3.23  35   938  72   1256.7    657.3   10.57
  -2  -1   0      815.15        3.56   0   1     32.10     28.55       1.8    4.73  36   939  73   1196.0    785.5    7.20
  -3   2  -4     1556.02        6.46   0   1     36.92     39.45       4.1    0.75  37   354  22    709.2    479.5   15.11
  -5  -2   2     3051.39       12.48   0   1     55.71     55.24       4.9   -4.24  38  1250  88   1640.8    462.2   19.71
   4   3   0     1160.35        6.30   0   1     39.45     34.06       3.1    0.20  39   994  75    602.2   1504.9   15.35
   4  -1   7     2349.19        9.25   0   1     52.92     48.47       1.7    2.72  40  1856 149   1487.0   1821.6   21.60
   3   2   0      738.96        4.26   0   1     31.95     27.18       2.0   -0.87  41   981  74    729.3   1381.0   11.23
   1  -2   5     1975.79        9.19   0   1     43.22     44.45       2.7    0.21  42  1674 127   1535.2   1347.6   14.57
  -2   3  -4     1757.38        8.04   0  -1    113.82     41.92       3.9    6.87  43   365  24    577.2    597.7   14.85
   3  -1   8     1743.74      -11.48   0   1     58.85     41.76       3.7   -7.30  44  1893 152   1680.3   1729.1   22.47
   3  -2   7     2613.78       11.56   0   1     48.09     51.13       2.8    5.66  45  1848 147   1604.6   1696.3   20.88
   3   6  -4     4346.92       19.71   0   1     70.41     65.93       6.9   -0.88  47   395  34     74.0   1213.9   22.58
   3   5  -2     2499.60      -12.38   0   1     47.25     50.00       4.3    7.27  48   687  56    324.0   1289.2   17.81
   1  -3   6     1839.40       11.95   0   1     49.40     42.89       4.0    6.70  49  1765 137   1690.4   1400.3   18.20
   0  -2   6     2017.26       11.24   0   1     43.75     44.91       4.1   -6.91  50  1772 138   1707.8   1258.0   17.25
   2  -2   7     2033.02       10.78   0   1     44.74     45.09       3.5   -0.72  51  1847 146   1675.6   1560.9   19.93
  -2  -2   2      788.17        6.73   0   1     37.02     28.07       2.7    0.92  52  1253  91   1434.8    862.3   10.74
   5   5  -2     3092.46       15.52   0   1     59.54     55.61       6.2   -6.06  53   689  58    221.4   1565.1   22.56
   0   2  -3     1135.94        6.01   0   1     27.12     33.70       2.9   -5.03  54   498  37    638.2    900.3    9.86
   4   5  -3     2233.22       12.83   0   1     53.59     47.26       6.8   -5.41  55   534  45    191.7   1391.8   21.33
  -2   5  -6     1249.45       11.93   0   1     52.96     35.35       7.0    1.59  56   153   4    247.0    485.0   22.09
   0  -2   3     1193.08        6.14   0   1     27.12     34.54       2.5    5.32  57  1409 105   1407.8   1147.6    9.83
  -5  -2   1     1465.83        7.90   0   1     31.34     38.29       3.8    0.39  58  1089  79   1534.0    430.4   18.58
   3   4  -2     1234.69        7.95   0   1     40.60     35.14       4.1    1.20  59   677  54    413.4   1297.1   16.02
  -1  -3   6     1973.92       11.84   0   1     42.62     44.43       4.0   -0.76  60  1763 135   1822.5   1141.1   19.12
   2   0   2      140.31        0.91   0   1     10.08     11.85       1.1   -3.64  61  1281  94   1085.9   1341.4    7.90
  -1   4  -5     1029.05        9.01   0   1     36.30     32.08       5.2    0.20  62   252  13    370.8    675.1   17.63
  -3  -3   4     1298.59        9.75   0   1     44.76     36.04       4.3    0.15  63  1537 112   1751.6    809.7   18.05
  -4  -3   3     1045.80        8.30   0   1     33.14     32.34       4.1    2.11  65  1394  97   1719.0    642.9   18.80
  -1   3  -4      737.37        5.46   0   1     26.10     27.15       3.4    1.56  66   366  25    533.3    726.2   13.84
  -5  -1  -1      446.87        3.01   0   1     24.05     21.14       2.9    3.56  67   769  61   1281.3    353.6   17.14
   1  -2   7     1260.57        9.90   0   1     38.31     35.50       4.1   -5.17  68  1846 145   1746.6   1428.2   19.57
  -2  -4   5     1608.42      -10.73   0   1     39.21     40.11       4.3    7.30  69  1652 120   1845.1    985.8   19.45
   3  -1   7     1029.61        6.76   0   1     33.15     32.09       3.1   -5.61  70  1855 148   1567.2   1681.8   20.12
  -5   0  -2      241.41        1.55   0   1     13.14     15.54       2.2   -6.49  71   623  48   1146.4    306.5   17.36
  -4  -2   1      860.83        5.71   0   1     30.65     29.34       3.5    1.65  72  1090  80   1466.7    568.5   15.26
  -1   5  -6     1632.80       10.99   0   1     41.93     40.41       7.1   -1.43  73   154   5    201.0    619.8   21.48
  -5  -3   3     1401.49        9.84   0   1     45.64     37.44       4.0    1.38  74  1393  96   1791.7    503.0   21.73
   0  -1   2      301.86        2.66   0   1     18.07     17.37       1.9   -4.17  75  1267  93   1259.1   1102.1    6.08
  -3   3  -5      641.76        4.95   0   1     23.26     25.33       4.9   -0.06  76   241   9    550.0    424.9   18.16
   3   5  -4     1170.84        9.39   0   1     41.18     34.22       6.1   -5.59  77   388  32    161.2   1222.1   20.80
   5   4  -1      602.89       -6.28   0   1     32.30     24.55       5.5   -7.22  78   842  65    390.0   1603.2   20.23
   4   6  -2      983.16        8.74   0   1     35.08     31.36       6.2    5.41  79   697  59    180.9   1418.2   21.77
   0   6  -5     1506.20       11.77   0   2     30.15     38.81       6.8    6.08  80   266  19    139.8    778.0   21.50
   3   5  -3     1031.84        8.57   0   1     32.03     32.12       5.8    0.37  82   533  44    247.8   1255.7   19.17
   2   5  -4      846.01        7.95   0   1     30.55     29.09       5.3   -0.61  83   387  31    217.8   1089.1   19.14
   1   4  -3      440.11        4.86   0   1     18.74     20.98       3.8    6.69  84   521  40    432.8   1005.1   14.24
   1  -2   4      366.92        3.64   0   1     19.62     19.16       2.4    5.75  85  1551 117   1439.9   1309.8   12.23
   2   3  -2      453.97        4.37   0   1     19.36     21.31       3.6    0.73  86   665  52    544.6   1176.6   12.18
  -6  -1  -1      222.70        2.35   0   1     21.46     14.92       3.3    2.50  87   768  60   1345.3    208.2   20.63
   1  -2   8      490.44        7.32   0   1     32.41     22.15       5.2   -6.32  88  1888 150   1860.7   1472.1   22.18
   1   5  -5      603.56        6.61   0   1     27.68     24.57       5.5   -2.32  90   261  17    184.9    922.1   19.94
   4   4  -1      432.03        4.59   0   1     22.46     20.79       4.0    0.95  91   841  64    441.3   1463.9   17.40
   3   3  -2      260.94       -3.51   0   1     19.93     16.15       3.8   -7.07  92   666  53    489.7   1305.8   14.53
  -6   0  -2      116.31        1.32   0   1      8.73     10.78       2.7   -5.25  94   622  47   1210.0    160.2   20.78
  -5  -1   0      176.40        2.45   0   1     16.55     13.28       4.0   -6.75  96   936  70   1392.3    387.3   17.53
  -2   4  -5      404.65        4.61   0   1     18.79     20.12       5.5    4.08  97   251  12    415.8    543.5   18.40
   5   4   0      345.16        3.92   0   1     23.25     18.58       4.4   -0.55  98  1007  76    470.2   1636.3   19.51
  -3  -2   2      200.34        2.93   0   1     13.55     14.15       3.3   -2.32  99  1252  90   1499.1    733.9   13.45
  -3  -3   5      445.05        5.67   0   1     22.06     21.10       5.0   -2.30 100  1660 122   1858.8    843.0   20.15
   4   5  -2      456.19        5.34   0   1     20.23     21.36       5.6    0.52 102   688  57    276.0   1424.6   20.01
   5   5   0      260.42        3.71   0   1     21.84     16.14       5.2    6.52 104  1018  77    374.3   1631.1   20.89
  -4  -3   4      398.23        5.20   0   1     20.86     19.96       4.3   -0.96 105  1536 111   1824.8    674.7   20.57
   3   3  -1      168.13        2.49   0   1     12.31     12.97       2.9    1.20 106   828  63    573.3   1338.8   13.27
  -3  -4   5      512.90        6.49   0   1     25.21     22.65       4.9    5.26 107  1651 119   1913.3    853.1   21.25
    
  -3   4  -6        0.00        6.48   0   0      4.22      0.00       0.0   -1.49   1   147   1    391.0    361.0   21.48
  -2   4  -6        0.00        6.48   0   0      1.38      0.00       0.0   -4.13   2   148   2    342.0    498.0   20.30
  -1   4  -6        0.00       -6.48   0   0      3.26      0.00       0.0   -7.08   3   149   3    288.0    630.0   19.71
   0   5  -6        0.00        6.48   0   0     29.15      0.00       0.0   -4.69   4   155   6    153.0    747.0   21.43
  -4   3  -5        0.00        6.48   0   0      6.68      0.00       0.0    3.09   5   240   8    599.0    284.0   20.12
  -2   3  -5        0.00        6.48   0   0     15.18      0.00       0.0   -3.56   6   242  10    506.0    555.0   16.70
   0   4  -5        0.00        6.48   0   0     13.26      0.00       0.0   -3.84   7   253  14    323.0    800.0   17.53
  -1   5  -5        0.00        6.48   0   0      4.14      0.00       0.0    5.76   8   259  15    283.0    656.0   19.54
   0   5  -5        0.00        6.48   0   0      0.51      0.00       0.0    1.79   9   260  16    239.0    787.0   19.40
   2   5  -5        0.00        6.48   0   0     60.87      0.00       0.0   -6.52  10   262  18    130.0   1048.0   21.00
   1   6  -5        0.00        6.48   0   0     15.02      0.00       0.0    2.13  11   267  20     97.0    904.0   21.86
  -2   2  -4        0.00        6.48   0   0      8.08      0.00       0.0   -4.25  12   355  23    664.0    609.0   13.28
   0   3  -4        0.00        6.48   0   0      0.98      0.00       0.0   -3.69  13   367  26    485.0    850.0   13.66
   1   4  -4        0.00        6.48   0   0      1.12      0.00       0.0   -1.32  14   377  28    355.0    966.0   16.07
   0   3  -3        0.00        6.48   0   0      0.10      0.00       0.0    5.86  15   509  38    566.0    887.0   11.60
   1   3  -3        0.00        6.48   0   0     17.11      0.00       0.0   -0.97  16   510  39    516.0   1012.0   12.30
   2   4  -3        0.00        6.48   0   0     12.33      0.00       0.0    0.39  17   522  41    386.0   1129.0   15.52
   3   4  -3        0.00        6.48   0   0      6.33      0.00       0.0   -5.71  18   523  42    330.0   1259.0   17.46
   2   5  -3        0.00        6.48   0   0     31.62      0.00       0.0    6.22  19   532  43    298.0   1119.0   17.43
   3   6  -3        0.00        6.48   0   0     19.71      0.00       0.0    5.03  20   541  46    156.0   1242.0   21.02
   1   2  -2        0.00        6.48   0   0      5.23      0.00       0.0   -2.06  21   653  51    671.0   1058.0    8.66
   4   4  -2        0.00        6.48   0   0     12.74      0.00       0.0   -5.92  22   678  55    359.0   1426.0   18.45
   4   5  -1        0.00       -6.48   0   0      3.29      0.00       0.0    7.41  23   851  66    349.0   1453.0   18.94
   5   5  -1        0.00        6.48   0   0     14.10      0.00       0.0   -0.26  24   852  67    302.0   1592.0   21.51
  -6  -2   0        0.00        6.48   0   0      2.99      0.00       0.0    6.74  25   923  68   1496.0    255.0   21.17
  -6  -1   0        0.00        6.48   0   0      0.24      0.00       0.0   -5.91  26   935  69   1465.0    245.0   21.03
  -4  -1   0        0.00        6.48   0   0      3.30      0.00       0.0   -6.22  27   937  71   1325.0    528.0   13.99
  -6  -2   1        0.00        6.48   0   0     11.58      0.00       0.0    0.32  28  1088  78   1606.0    288.0   21.94
   5   3   1        0.00        6.48   0   0     12.17      0.00       0.0   -2.67  29  1162  84    632.0   1674.0   18.05
   6   4   1        0.00        6.48   0   0      1.56      0.00       0.0   -3.53  30  1174  85    500.0   1813.0   22.12
  -5  -3   2        0.00        6.48   0   0     19.08      0.00       0.0    5.29  31  1239  86   1687.0    475.0   20.28
  -4  -3   2        0.00        6.48   0   0     17.88      0.00       0.0    6.65  32  1240  87   1620.0    614.0   17.26
  -4  -2   2        0.00        6.48   0   0     11.27      0.00       0.0   -3.87  33  1251  89   1569.0    605.0   16.46
  -1  -2   2        0.00        6.48   0   0      5.23      0.00       0.0    6.64  34  1254  92   1377.0    990.0    8.66
   6   4   2        0.00        6.48   0   0     12.88      0.00       0.0    4.39  35  1332  95    566.0   1849.0   22.05
  -5  -2   3        0.00       -6.48   0   0     20.63      0.00       0.0   -7.14  36  1404 100   1753.0    498.0   21.12
  -3  -2   3        0.00        6.48   0   0     15.17      0.00       0.0   -6.47  37  1406 102   1602.0    770.0   15.17
   3   0   3        0.00       -6.48   0   0     49.89      0.00       0.0    7.16  38  1436 107   1109.0   1506.0   11.88
  -2  -3   4        0.00        6.48   0   0     16.39      0.00       0.0    2.26  39  1538 113   1683.0    944.0   15.92
  -1  -3   4        0.00        6.48   0   0     20.28      0.00       0.0    5.64  40  1539 114   1620.0   1071.0   14.40
  -1  -2   4        0.00        6.48   0   0      5.27      0.00       0.0   -5.20  41  1549 115   1565.0   1061.0   13.12
  -4  -3   5        0.00        6.48   0   0     10.00      0.00       0.0   -3.03  42  1659 121   1937.0    712.0   22.51
  -2  -4   6        0.00        6.48   0   0     20.30      0.00       0.0    4.63  43  1755 131   1948.0   1026.0   21.65
  -1  -4   6        0.00       -6.48   0   0     16.35      0.00       0.0    7.08  44  1756 132   1880.0   1158.0   20.41
  -3  -3   6        0.00        6.48   0   0     26.61      0.00       0.0   -3.91  45  1761 133   1972.0    882.0   22.38
  -2  -3   6        0.00        6.48   0   0      4.09      0.00       0.0   -2.76  46  1762 134   1894.0   1015.0   20.50
   0  -3   6        0.00        6.48   0   0      3.86      0.00       0.0    2.30  47  1764 136   1753.0   1274.0   18.33
   1  -2   6        0.00        6.48   0   0     15.35      0.00       0.0   -3.15  48  1773 139   1637.0   1390.0   17.05
   2  -2   6        0.00        6.48   0   0     13.76      0.00       0.0    2.46  49  1774 140   1569.0   1520.0   17.57
   3  -1   6        0.00        6.48   0   0      5.89      0.00       0.0   -2.44  50  1783 141   1457.0   1640.0   17.91
  -1  -3   7        0.00        6.48   0   0     10.11      0.00       0.0   -2.43  51  1838 142   1933.0   1184.0   21.62
   0  -3   7        0.00        6.48   0   0     14.94      0.00       0.0    0.05  52  1839 143   1860.0   1315.0   20.82
   1  -3   7        0.00        6.48   0   0     17.08      0.00       0.0    3.64  53  1840 144   1792.0   1446.0   20.62
   2  -2   8        0.00        6.48   0   0      0.09      0.00       0.0   -2.67  54  1889 151   1785.0   1610.0   22.41
    
   0   0   0     3880.55       13.96   0   1      0.00     62.29       0.0    0.00  29     0   0    458.5   1142.8   13.92
   0   0   0     4913.99       19.98   0   1      0.00     70.10       0.0    0.00  32     0   0   1832.2   1622.2   23.35
   0   0   0     5794.31       22.79   0   1      0.00     76.12       0.0    0.00  46     0   0   1974.8   1353.1   23.37
   0   0   0     1513.43       11.39   0   1      0.00     38.90       0.0    0.00  64     0   0    288.1    346.4   23.24
   0   0   0      744.61        6.11   0   1      0.00     27.29       0.0    0.00  81     0   0    430.2    223.7   23.16
   0   0   0      358.85        4.01   0   1      0.00     18.94       0.0    0.00  89     0   0    524.5    242.2   21.72
   0   0   0      205.98        2.42   0   1      0.00     14.35       0.0    0.00  93     0   0   1372.1   1952.9   23.07
   0   0   0      265.48        3.33   0   1      0.00     16.29       0.0    0.00  95     0   0    537.5   1671.0   19.16
   0   0   0      557.56        7.23   0  -1      0.00     23.61       0.0    0.00 101     0   0    105.7    603.8   23.44
   0   0   0      244.13        3.67   0  -1      0.00     15.62       0.0    0.00 103     0   0    334.1   1776.9   23.67

 SOL,ROT,NODES:   5   733771.00   152  POLAR_ANGLES:   83.00   56.33  338.00
 R=SUM[!FO-FC!]/SUM[FO]:    0.1040 SKC, BO:       0.4344  0.00
 NREF,INPUT_SK,SFJ2,SKC:    79      -1.0000    104885.0550       0.3529
 N_NODES,N_LLEGITS,N_INDEXATS,N_FEBLES:       152       107        97        54
 DIST_MITJANA,SDV (PIXELS):   4.787-NaN    
 GIR_MITJA,SDV (GRAUS):   0.073   4.749
------------------------------------------------------------------------------

 SOL,ROT,NODES:   6   360249.00   157  POLAR_ANGLES:   83.67   73.33  158.33
     0.33755     0.30564    -0.89031
    -0.93536     0.00272    -0.35370
    -0.10568     0.95214     0.28680
    
   H   K   L      FO^2      SDV(FO^2) DUM CODI   FMODEL     FO       RODIST   PHI  PIC             cXPIX    cYPIX  2-THETA
  -1   1  -3    11038.01       15.77   0 -16     87.07    105.06       1.0   -5.93   7   485  45   1292.0   1262.0    8.75
   0   2  -4     7242.75       17.05   0  -6     67.18     85.10       0.0   -4.14   8   357  37   1501.0   1184.0   12.20
   2   2  -3    12888.66       24.84   0  -8     92.39    113.53       6.3    2.89   9   500  48   1531.0    896.0   12.66
   0   2  -5    15672.85       31.00   0 -10    129.50    125.19       6.3    2.22  10   234  27   1601.0   1220.0   14.67
  -3   1  -5     2781.98        9.21   0   1     53.42     52.74       0.2    2.03  14   221  24   1354.1   1595.9   15.83
   2   3  -5     7545.64       22.01   0   1     86.01     86.87       6.0    3.24  15   246  31   1786.1    975.0   18.16
   0   3  -5     6435.75       19.12   0   1     82.54     80.22       4.3   -6.79  16   244  29   1654.7   1232.1   15.92
  -2   1  -5     3468.45       10.64   0   1     52.69     58.89       8.3    5.74  19   222  25   1425.8   1464.0   14.35
   3   2  -1     3002.83        9.63   0   1     49.88     54.80       1.4   -0.07  22   816  67   1403.7    700.8   12.09
   3   3  -3     4883.04       16.23   0   1     67.72     69.88       1.3   -0.32  23   512  50   1651.1    776.2   16.15
   4   4  -4     5653.23       22.41   0   1     87.46     75.19       2.2    2.60  25   380  42   1880.2    683.9   21.59
   1   2  -3     3147.60       10.66   0   1     51.72     56.10       0.8   -4.44  26   499  47   1466.8   1022.3   10.77
   2   3  -3     3355.70      -12.64   0   1     55.52     57.93       4.3   -7.40  27   511  49   1588.4    906.0   13.91
   1   1  -1     1245.33        4.57   0   1     27.78     35.29       0.9   -6.10  28   801  66   1227.0    944.1    5.36
   1   3  -5     3503.64       15.34   0   1     54.54     59.19       0.9   -1.68  30   245  30   1718.0   1104.1   16.70
  -2   1  -4     1480.21        5.92   0   1     32.52     38.47       0.8   -2.64  34   344  35   1324.1   1425.2   12.14
   2   1   0      797.48        3.48   0   1     32.10     28.24       1.2   -0.66  36   968  75   1196.0    785.5    7.20
  -1   2  -5     1935.85        9.01   0   1     43.22     44.00       1.4   -2.60  42   233  26   1535.2   1347.6   14.57
  -3   2  -7     2557.40       11.31   0   1     48.09     50.57       0.8    3.47  45    59   2   1604.6   1696.3   20.88
  -1   3  -6     1799.76       11.70   0   1     49.40     42.42       5.6   -5.03  49   142  16   1690.4   1400.3   18.20
  -2   2  -7     1994.68       10.58   0   1     44.74     44.66       7.7    5.83  51    60   3   1675.6   1560.9   19.93
   2   2  -2      772.35        6.59   0   1     37.02     27.79       1.1   -3.21  52   654  57   1434.8    862.3   10.74
   1   3  -6     1934.31       11.60   0   1     42.62     43.98       7.1    3.21  60   144  18   1822.5   1141.1   19.12
  -2   0  -2      137.33        0.89   0   1     10.08     11.72       1.1   -0.57  61   626  54   1085.9   1341.4    7.90
   3   3  -4     1273.06        9.56   0   1     44.76     35.68       6.3    4.20  63   370  40   1751.6    809.7   18.05
   4   3  -3     1026.11        8.14   0   1     33.14     32.03       6.2    6.20  65   513  51   1719.0    642.9   18.80
   2   4  -5     1572.06       10.49   0   1     39.21     39.65       5.0   -3.60  69   255  32   1845.1    985.8   19.45
   0   1  -2      296.23       -2.61   0   1     18.07     17.21       0.9   -7.36  75   640  55   1259.1   1102.1    6.08
   3   2  -2      196.45        2.87   0   1     13.55     14.02       6.8    5.33  99   655  58   1499.1    733.9   13.45
   3   4  -5      501.69        6.35   0   1     25.21     22.40       1.6    1.39 107   256  33   1913.3    853.1   21.25
    
  -4   2  -7        0.00        6.35   0   0     38.22      0.00       0.0    1.50   1    58   1   1542.0   1832.0   22.41
  -3   3  -7        0.00        6.35   0   0      4.54      0.00       0.0   -5.46   2    65   4   1676.0   1703.0   22.01
  -2   3  -7        0.00        6.35   0   0     31.79      0.00       0.0   -2.48   3    66   5   1732.0   1571.0   21.02
  -1   3  -7        0.00        6.35   0   0     17.08      0.00       0.0    0.70   4    67   6   1793.0   1443.0   20.62
   0   3  -7        0.00        6.35   0   0     14.94      0.00       0.0    3.99   5    68   7   1860.0   1317.0   20.82
   1   3  -7        0.00       -6.35   0   0     10.11      0.00       0.0    7.36   6    69   8   1931.0   1192.0   21.62
  -1   4  -7        0.00        6.35   0   0     20.75      0.00       0.0   -5.81   7    71   9   1862.0   1448.0   21.95
   0   4  -7        0.00        6.35   0   0     83.85      0.00       0.0   -2.27   8    72  10   1921.0   1320.0   22.08
  -4   2  -6        0.00        6.35   0   0      0.31      0.00       0.0   -6.81   9   131  11   1457.0   1780.0   20.52
  -3   2  -6        0.00        6.35   0   0     31.05      0.00       0.0   -3.51  10   132  12   1512.0   1647.0   18.76
  -2   2  -6        0.00        6.35   0   0     13.76      0.00       0.0   -0.01  11   133  13   1571.0   1519.0   17.57
  -1   2  -6        0.00        6.35   0   0     15.35      0.00       0.0    3.57  12   134  14   1635.0   1393.0   17.05
   0   2  -6        0.00       -6.35   0   0     43.75      0.00       0.0    7.18  13   135  15   1704.0   1270.0   17.25
   0   3  -6        0.00        6.35   0   0      3.86      0.00       0.0   -0.90  14   143  17   1754.0   1272.0   18.33
   2   3  -6        0.00       -6.35   0   0      4.09      0.00       0.0    7.28  15   145  19   1894.0   1022.0   20.50
   1   4  -6        0.00        6.35   0   0     16.35      0.00       0.0   -3.31  16   151  20   1881.0   1149.0   20.41
   2   4  -6        0.00        6.35   0   0     20.30      0.00       0.0    1.00  17   152  21   1948.0   1023.0   21.65
  -5   1  -5        0.00        6.35   0   0      9.43      0.00       0.0   -5.10  18   219  22   1236.0   1864.0   20.40
  -4   1  -5        0.00        6.35   0   0      8.82      0.00       0.0   -1.64  19   220  23   1293.0   1727.0   17.91
   1   2  -5        0.00        6.35   0   0     67.48      0.00       0.0    6.82  20   235  28   1669.0   1104.0   15.60
   3   5  -5        0.00        6.35   0   0     24.04      0.00       0.0   -4.27  21   263  34   1979.0    852.0   22.62
  -1   1  -4        0.00        6.35   0   0    138.14      0.00       0.0    3.40  22   345  36   1388.0   1304.0   11.15
   1   2  -4        0.00        6.35   0   0      5.27      0.00       0.0    1.93  23   358  38   1565.0   1064.0   13.12
   2   3  -4        0.00        6.35   0   0     16.39      0.00       0.0   -1.53  24   369  39   1683.0    941.0   15.92
   3   4  -4        0.00        6.35   0   0     30.32      0.00       0.0   -3.07  25   379  41   1809.0    815.0   19.24
  -6   0  -3        0.00        6.35   0   0     13.28      0.00       0.0    3.78  26   468  43    891.0   1911.0   21.05
  -4   0  -3        0.00        6.35   0   0     53.14      0.00       0.0   -2.20  27   470  44   1050.0   1635.0   14.70
   0   1  -3        0.00        6.35   0   0     67.61      0.00       0.0    2.59  28   486  46   1355.0   1143.0    8.60
   4   4  -3        0.00        6.35   0   0     35.78      0.00       0.0   -1.59  29   524  52   1776.0    646.0   19.87
   5   4  -3        0.00        6.35   0   0     19.69      0.00       0.0    4.75  30   525  53   1846.0    511.0   22.59
   1   1  -2        0.00        6.35   0   0     74.85      0.00       0.0    3.74  31   641  56   1324.0    984.0    7.42
   3   3  -2        0.00        6.35   0   0     19.93      0.00       0.0   -5.91  32   666  59   1554.0    739.0   14.49
   4   3  -2        0.00        6.35   0   0     17.88      0.00       0.0    2.15  33   667  60   1618.0    611.0   17.26
   4   4  -2        0.00        6.35   0   0     12.74      0.00       0.0   -6.54  34   678  61   1680.0    609.0   18.45
   5   4  -2        0.00        6.35   0   0     51.35      0.00       0.0    0.98  35   679  62   1743.0    474.0   21.24
   5   5  -2        0.00        6.35   0   0     59.54      0.00       0.0   -6.03  36   689  63   1814.0    470.0   22.51
  -6  -1  -1        0.00        6.35   0   0     21.46      0.00       0.0   -4.86  37   768  64    668.0   1824.0   20.60
  -5  -1  -1        0.00        6.35   0   0     24.05      0.00       0.0   -5.44  38   769  65    744.0   1684.0   17.10
   4   3  -1        0.00        6.35   0   0      5.42      0.00       0.0   -2.89  39   829  68   1521.0    573.0   16.08
   5   3  -1        0.00        6.35   0   0     39.47      0.00       0.0    6.11  40   830  69   1585.0    440.0   19.18
   5   4  -1        0.00        6.35   0   0     32.30      0.00       0.0   -3.49  41   842  70   1647.0    436.0   20.19
  -6  -1   0        0.00        6.35   0   0      0.24      0.00       0.0   -0.42  42   935  71    551.0   1785.0   21.03
  -5  -1   0        0.00        6.35   0   0     16.55      0.00       0.0    0.17  43   936  72    631.0   1644.0   17.49
  -4  -1   0        0.00        6.35   0   0      3.30      0.00       0.0   -0.62  44   937  73    709.0   1512.0   13.99
  -3  -1   0        0.00        6.35   0   0     29.83      0.00       0.0   -3.99  45   938  74    784.0   1385.0   10.54
   4   2   0        0.00        6.35   0   0      7.15      0.00       0.0    5.55  46   982  76   1369.0    536.0   14.40
   5   3   0        0.00        6.35   0   0    187.96      0.00       0.0    2.02  47   995  77   1486.0    401.0   18.42
   6   4   0        0.00        6.35   0   0     12.39      0.00       0.0    1.11  48  1008  78   1610.0    257.0   22.52
  -6  -1   1        0.00        6.35   0   0     17.50      0.00       0.0    1.79  49  1101  79    436.0   1747.0   21.80
  -5  -1   1        0.00        6.35   0   0     15.08      0.00       0.0    2.75  50  1102  80    520.0   1606.0   18.29
  -4  -1   1        0.00        6.35   0   0     16.20      0.00       0.0    2.79  51  1103  81    601.0   1473.0   14.83
  -3  -1   1        0.00        6.35   0   0     62.78      0.00       0.0    1.37  52  1104  82    679.0   1346.0   11.45
  -2  -1   1        0.00        6.35   0   0     83.52      0.00       0.0   -2.66  53  1105  83    753.0   1224.0    8.21
   4   2   1        0.00        6.35   0   0     59.62      0.00       0.0   -0.52  54  1149  84   1274.0    496.0   14.08
   5   3   1        0.00        6.35   0   0     12.17      0.00       0.0   -3.43  55  1162  85   1394.0    362.0   18.05
   6   4   1        0.00        6.35   0   0      1.56      0.00       0.0   -3.46  56  1174  86   1518.0    217.0   22.12
  -5  -2   2        0.00        6.35   0   0     55.71      0.00       0.0   -6.71  57  1250  87    394.0   1569.0   19.68
  -5  -1   2        0.00        6.35   0   0     27.56      0.00       0.0    3.90  58  1262  88    407.0   1569.0   19.45
  -4  -1   2        0.00        6.35   0   0      4.22      0.00       0.0    4.27  59  1263  89    492.0   1435.0   16.10
  -3  -1   2        0.00        6.35   0   0     21.77      0.00       0.0    3.60  60  1264  90    573.0   1308.0   12.88
  -2  -1   2        0.00        6.35   0   0      3.12      0.00       0.0    1.31  61  1265  91    651.0   1185.0    9.89
  -1  -1   2        0.00        6.35   0   0     74.85      0.00       0.0   -3.74  62  1266  92    723.0   1064.0    7.42
   1   0   2        0.00        6.35   0   0     10.03      0.00       0.0    3.71  63  1280  93    894.0    827.0    5.80
   3   1   2        0.00        6.35   0   0     15.90      0.00       0.0    0.60  64  1294  94   1066.0    584.0   10.76
   6   3   2        0.00        6.35   0   0     10.70      0.00       0.0    6.26  65  1321  95   1344.0    180.0   21.19
  -5  -2   3        0.00        6.35   0   0     20.63      0.00       0.0   -4.84  66  1404  96    282.0   1532.0   21.12
  -4  -2   3        0.00        6.35   0   0     90.46      0.00       0.0   -5.44  67  1405  97    364.0   1398.0   18.03
  -3  -2   3        0.00       -6.35   0   0     15.17      0.00       0.0   -7.07  68  1406  98    442.0   1270.0   15.17
  -5  -1   3        0.00        6.35   0   0      2.20      0.00       0.0    4.28  69  1416  99    293.0   1532.0   20.90
  -4  -1   3        0.00        6.35   0   0     17.76      0.00       0.0    4.76  70  1417 100    381.0   1398.0   17.70
  -3  -1   3        0.00        6.35   0   0     20.57      0.00       0.0    4.44  71  1418 101    465.0   1270.0   14.68
  -2  -1   3        0.00        6.35   0   0     68.80      0.00       0.0    2.95  72  1419 102    545.0   1146.0   11.97
  -1  -1   3        0.00        6.35   0   0      5.82      0.00       0.0   -0.34  73  1420 103    621.0   1025.0    9.80
   6   3   3        0.00        6.35   0   0     55.17      0.00       0.0    1.64  74  1474 105   1251.0    136.0   21.48
  -4  -2   4        0.00        6.35   0   0     16.17      0.00       0.0   -4.12  75  1546 106    253.0   1361.0   19.86
  -3  -2   4        0.00        6.35   0   0     13.76      0.00       0.0   -5.26  76  1547 107    334.0   1232.0   17.17
  -2  -2   4        0.00       -6.35   0   0     29.43      0.00       0.0   -7.50  77  1548 108    411.0   1107.0   14.86
  -5  -1   4        0.00        6.35   0   0     24.14      0.00       0.0    4.17  78  1556 109    176.0   1496.0   22.61
  -4  -1   4        0.00        6.35   0   0     15.72      0.00       0.0    4.70  79  1557 110    267.0   1361.0   19.56
  -3  -1   4        0.00        6.35   0   0     15.20      0.00       0.0    4.55  80  1558 111    354.0   1232.0   16.75
  -2  -1   4        0.00        6.35   0   0     10.50      0.00       0.0    3.49  81  1559 112    437.0   1107.0   14.27
  -1  -1   4        0.00        6.35   0   0      5.01      0.00       0.0    1.10  82  1560 113    516.0    985.0   12.34
   0  -1   4        0.00        6.35   0   0     77.58      0.00       0.0   -3.26  83  1561 114    590.0    865.0   11.22
   2   0   4        0.00        6.35   0   0      4.67      0.00       0.0   -1.59  84  1574 115    763.0    623.0   11.61
   5   2   4        0.00        6.35   0   0     17.56      0.00       0.0   -2.54  85  1599 116   1046.0    235.0   18.72
   6   3   4        0.00       -6.35   0   0     38.18      0.00       0.0   -7.14  86  1611 117   1175.0     90.0   22.11
  -4  -2   5        0.00        6.35   0   0     28.25      0.00       0.0   -3.48  87  1669 118    137.0   1323.0   21.89
  -3  -2   5        0.00        6.35   0   0     25.83      0.00       0.0   -4.30  88  1670 119    223.0   1193.0   19.37
  -2  -2   5        0.00        6.35   0   0     11.12      0.00       0.0   -6.02  89  1671 120    303.0   1067.0   17.22
  -4  -1   5        0.00        6.35   0   0     44.25      0.00       0.0    4.28  90  1679 121    150.0   1323.0   21.62
  -3  -1   5        0.00        6.35   0   0    107.55      0.00       0.0    4.23  91  1680 122    240.0   1193.0   18.99
  -2  -1   5        0.00        6.35   0   0     12.14      0.00       0.0    3.41  92  1681 123    326.0   1067.0   16.71
  -1  -1   5        0.00        6.35   0   0     40.49      0.00       0.0    1.56  93  1682 124    407.0    944.0   14.94
   0  -1   5        0.00        6.35   0   0     22.39      0.00       0.0   -1.76  94  1683 125    484.0    823.0   13.88
   1  -1   5        0.00       -6.35   0   0     23.32      0.00       0.0   -7.19  95  1684 126    558.0    701.0   13.68
   1   0   5        0.00       -6.35   0   0     22.15      0.00       0.0    7.05  96  1694 127    578.0    702.0   13.29
   2   0   5        0.00        6.35   0   0     11.83      0.00       0.0    0.64  97  1695 128    657.0    579.0   13.90
   4   1   5        0.00        6.35   0   0     45.59      0.00       0.0   -3.99  98  1708 129    837.0    324.0   17.27
  -3  -2   6        0.00        6.35   0   0     56.26      0.00       0.0   -3.92  99  1769 130    106.0   1154.0   21.69
  -2  -2   6        0.00        6.35   0   0     13.69      0.00       0.0   -5.28 100  1770 131    191.0   1026.0   19.68
  -3  -1   6        0.00        6.35   0   0     22.30      0.00       0.0    3.63 101  1777 132    122.0   1154.0   21.35
  -2  -1   6        0.00        6.35   0   0     37.27      0.00       0.0    2.97 102  1778 133    211.0   1027.0   19.24
  -1  -1   6        0.00        6.35   0   0      5.73      0.00       0.0    1.45 103  1779 134    295.0    902.0   17.60
   0  -1   6        0.00        6.35   0   0     25.96      0.00       0.0   -1.21 104  1780 135    375.0    780.0   16.57
   1  -1   6        0.00        6.35   0   0     13.16      0.00       0.0   -5.47 105  1781 136    452.0    657.0   16.27
   1   0   6        0.00        6.35   0   0     43.61      0.00       0.0    6.20 106  1790 137    468.0    658.0   15.95
   2   0   6        0.00        6.35   0   0     60.86      0.00       0.0    1.23 107  1791 138    549.0    533.0   16.34
   3   0   6        0.00        6.35   0   0     19.04      0.00       0.0   -6.99 108  1792 139    630.0    406.0   17.45
   4   1   6        0.00        6.35   0   0     46.10      0.00       0.0   -0.78 109  1802 140    726.0    276.0   19.08
  -2  -2   7        0.00        6.35   0   0      9.64      0.00       0.0   -5.04 110  1843 141     73.0    984.0   22.22
  -1  -2   7        0.00        6.35   0   0     34.14      0.00       0.0   -6.97 111  1844 142    156.0    858.0   20.78
  -2  -1   7        0.00        6.35   0   0      7.24      0.00       0.0    2.28 112  1850 143     92.0    985.0   21.82
  -1  -1   7        0.00        6.35   0   0      1.20      0.00       0.0    1.00 113  1851 144    179.0    859.0   20.28
   0  -1   7        0.00        6.35   0   0      3.94      0.00       0.0   -1.23 114  1852 145    262.0    734.0   19.29
   1  -1   7        0.00        6.35   0   0      3.75      0.00       0.0   -4.73 115  1853 146    341.0    610.0   18.92
   1   0   7        0.00        6.35   0   0     35.49      0.00       0.0    5.15 116  1860 147    355.0    611.0   18.64
   2   0   7        0.00        6.35   0   0      4.12      0.00       0.0    1.08 117  1861 148    438.0    485.0   18.86
   3   0   7        0.00        6.35   0   0      2.82      0.00       0.0   -5.31 118  1862 149    521.0    357.0   19.73
   4   1   7        0.00        6.35   0   0     21.25      0.00       0.0   -0.05 119  1870 150    615.0    224.0   21.09
   0  -1   8        0.00        6.35   0   0     46.71      0.00       0.0   -1.62 120  1890 151    144.0    687.0   22.02
   1  -1   8        0.00        6.35   0   0     72.17      0.00       0.0   -4.58 121  1891 152    226.0    561.0   21.60
   0   0   8        0.00        6.35   0   0     60.52      0.00       0.0    6.17 122  1894 153    153.0    688.0   21.85
   1   0   8        0.00        6.35   0   0     24.38      0.00       0.0    3.97 123  1895 154    239.0    562.0   21.35
   2   0   8        0.00        6.35   0   0     15.82      0.00       0.0    0.51 124  1896 155    324.0    434.0   21.45
   3   0   8        0.00        6.35   0   0     55.85      0.00       0.0   -4.72 125  1897 156    409.0    304.0   22.13
   3   1   8        0.00        6.35   0   0     34.15      0.00       0.0    6.06 126  1901 157    410.0    304.0   22.11
    
   0   0   0    24479.23       41.03   0 -10      0.00    156.46       0.0    0.00   1     0   0    269.0    959.0   18.02
   0   0   0    19946.39       20.69   0 -27      0.00    141.23       0.0    0.00   2     0   0    752.0    344.0   17.46
   0   0   0     5597.09       10.79   0  -7      0.00     74.81       0.0    0.00   3     0   0    762.0   1548.0   14.11
   0   0   0     7040.20        9.39   0 -16      0.00     83.91       0.0    0.00   4     0   0    863.0   1759.0   17.90
   0   0   0     5539.35        8.22   0 -13      0.00     74.43       0.0    0.00   5     0   0    867.0    530.0   12.55
   0   0   0     5222.15        9.50   0  -8      0.00     72.26       0.0    0.00   6     0   0   1243.0   1719.0   17.37
   0   0   0     6027.01       19.64   0  -3      0.00     77.63       0.0    0.00  11     0   0   1675.0    633.0   18.07
   0   0   0     3153.55        8.32   0   1      0.00     56.16       0.0    0.00  12     0   0    740.0   1896.9   21.51
   0   0   0     7924.84       21.92   0   1      0.00     89.02       0.0    0.00  13     0   0    403.0    842.0   15.52
   0   0   0     1027.09        8.25   0   1      0.00     32.05       0.0    0.00  17     0   0    690.4    775.0   10.13
   0   0   0     3888.75       11.10   0   1      0.00     62.36       0.0    0.00  18     0   0    633.6    141.1   22.51
   0   0   0     3108.81        9.00   0   1      0.00     55.76       0.0    0.00  20     0   0    699.7   1219.5    9.23
   0   0   0     4682.06       15.30   0   1      0.00     68.43       0.0    0.00  21     0   0    448.7    688.3   15.95
   0   0   0      425.97        1.34   0   1      0.00     20.64       0.0    0.00  24     0   0   1077.6    445.3   14.01
   0   0   0     3800.78       13.67   0   1      0.00     61.65       0.0    0.00  29     0   0    458.5   1142.8   13.92
   0   0   0     4907.68       17.64   0   2      0.00     70.05       0.0    0.00  31     0   0    297.5   1099.0   17.40
   0   0   0     4812.98       19.57   0   1      0.00     69.38       0.0    0.00  32     0   0   1832.2   1622.2   23.35
   0   0   0    10873.98       28.92   0   2      0.00    104.28       0.0    0.00  33     0   0    126.0   1079.5   21.11
   0   0   0      988.07        4.26   0   1      0.00     31.43       0.0    0.00  35     0   0   1256.7    657.3   10.57
   0   0   0     1523.99        6.32   0   1      0.00     39.04       0.0    0.00  37     0   0    709.2    479.5   15.11
   0   0   0     2985.89       12.22   0   1      0.00     54.64       0.0    0.00  38     0   0   1640.8    462.2   19.71
   0   0   0     1136.50        6.17   0   1      0.00     33.71       0.0    0.00  39     0   0    602.2   1504.9   15.35
   0   0   0     2300.02        9.06   0   1      0.00     47.96       0.0    0.00  40     0   0   1487.0   1821.6   21.60
   0   0   0      723.74        4.17   0   1      0.00     26.90       0.0    0.00  41     0   0    729.3   1381.0   11.23
   0   0   0     1717.03        7.86   0  -1      0.00     41.44       0.0    0.00  43     0   0    577.2    597.7   14.85
   0   0   0     1703.17       11.21   0   1      0.00     41.27       0.0    0.00  44     0   0   1680.3   1729.1   22.47
   0   0   0     5675.19       22.32   0   1      0.00     75.33       0.0    0.00  46     0   0   1974.8   1353.1   23.37
   0   0   0     4257.39       19.30   0   1      0.00     65.25       0.0    0.00  47     0   0     74.0   1213.9   22.58
   0   0   0     2441.50       12.10   0   1      0.00     49.41       0.0    0.00  48     0   0    324.0   1289.2   17.81
   0   0   0     1970.89       10.99   0   1      0.00     44.39       0.0    0.00  50     0   0   1707.8   1258.0   17.25
   0   0   0     3023.12       15.17   0   1      0.00     54.98       0.0    0.00  53     0   0    221.4   1565.1   22.56
   0   0   0     1111.13        5.88   0   1      0.00     33.33       0.0    0.00  54     0   0    638.2    900.3    9.86
   0   0   0     2184.00       12.55   0   1      0.00     46.73       0.0    0.00  55     0   0    191.7   1391.8   21.33
   0   0   0     1223.61       11.68   0   1      0.00     34.98       0.0    0.00  56     0   0    247.0    485.0   22.09
   0   0   0     1166.84        6.00   0   1      0.00     34.16       0.0    0.00  57     0   0   1407.8   1147.6    9.83
   0   0   0     1435.69        7.74   0   1      0.00     37.89       0.0    0.00  58     0   0   1534.0    430.4   18.58
   0   0   0     1209.22        7.78   0   1      0.00     34.77       0.0    0.00  59     0   0    413.4   1297.1   16.02
   0   0   0     1007.89        8.82   0   1      0.00     31.75       0.0    0.00  62     0   0    370.8    675.1   17.63
   0   0   0     1482.32       11.16   0   1      0.00     38.50       0.0    0.00  64     0   0    288.1    346.4   23.24
   0   0   0      722.13        5.35   0   1      0.00     26.87       0.0    0.00  66     0   0    533.3    726.2   13.84
   0   0   0      437.40        2.94   0   1      0.00     20.91       0.0    0.00  67     0   0   1281.3    353.6   17.14
   0   0   0     1232.95        9.69   0   1      0.00     35.11       0.0    0.00  68     0   0   1746.6   1428.2   19.57
   0   0   0     1006.80        6.61   0   1      0.00     31.73       0.0    0.00  70     0   0   1567.2   1681.8   20.12
   0   0   0      235.93        1.51   0   1      0.00     15.36       0.0    0.00  71     0   0   1146.4    306.5   17.36
   0   0   0      843.02        5.59   0   1      0.00     29.03       0.0    0.00  72     0   0   1466.7    568.5   15.26
   0   0   0     1599.07       10.76   0   1      0.00     39.99       0.0    0.00  73     0   0    201.0    619.8   21.48
   0   0   0     1372.55        9.63   0   1      0.00     37.05       0.0    0.00  74     0   0   1791.7    503.0   21.73
   0   0   0      628.56        4.84   0   1      0.00     25.07       0.0    0.00  76     0   0    550.0    424.9   18.16
   0   0   0     1144.92        9.19   0   1      0.00     33.84       0.0    0.00  77     0   0    161.2   1222.1   20.80
   0   0   0      588.90        6.13   0   1      0.00     24.27       0.0    0.00  78     0   0    390.0   1603.2   20.23
   0   0   0      961.49        8.55   0   1      0.00     31.01       0.0    0.00  79     0   0    180.9   1418.2   21.77
   0   0   0     1472.41       11.50   0   2      0.00     38.37       0.0    0.00  80     0   0    139.8    778.0   21.50
   0   0   0      729.31        5.98   0   1      0.00     27.01       0.0    0.00  81     0   0    430.2    223.7   23.16
   0   0   0     1010.63        8.40   0   1      0.00     31.79       0.0    0.00  82     0   0    247.8   1255.7   19.17
   0   0   0      828.60        7.78   0   1      0.00     28.79       0.0    0.00  83     0   0    217.8   1089.1   19.14
   0   0   0      430.06        4.75   0   1      0.00     20.74       0.0    0.00  84     0   0    432.8   1005.1   14.24
   0   0   0      358.76        3.56   0   1      0.00     18.94       0.0    0.00  85     0   0   1439.9   1309.8   12.23
   0   0   0      444.62        4.28   0   1      0.00     21.09       0.0    0.00  86     0   0    544.6   1176.6   12.18
   0   0   0      218.06        2.30   0   1      0.00     14.77       0.0    0.00  87     0   0   1345.3    208.2   20.63
   0   0   0      479.36        7.15   0   1      0.00     21.89       0.0    0.00  88     0   0   1860.7   1472.1   22.18
   0   0   0      351.47        3.93   0   1      0.00     18.75       0.0    0.00  89     0   0    524.5    242.2   21.72
   0   0   0      590.99        6.48   0   1      0.00     24.31       0.0    0.00  90     0   0    184.9    922.1   19.94
   0   0   0      423.13        4.49   0   1      0.00     20.57       0.0    0.00  91     0   0    441.3   1463.9   17.40
   0   0   0      254.92        3.43   0   1      0.00     15.97       0.0    0.00  92     0   0    489.7   1305.8   14.53
   0   0   0      201.74        2.37   0   1      0.00     14.20       0.0    0.00  93     0   0   1372.1   1952.9   23.07
   0   0   0      113.75        1.29   0   1      0.00     10.67       0.0    0.00  94     0   0   1210.0    160.2   20.78
   0   0   0      260.02        3.26   0   1      0.00     16.13       0.0    0.00  95     0   0    537.5   1671.0   19.16
   0   0   0      172.37        2.40   0   1      0.00     13.13       0.0    0.00  96     0   0   1392.3    387.3   17.53
   0   0   0      395.99        4.51   0   1      0.00     19.90       0.0    0.00  97     0   0    415.8    543.5   18.40
   0   0   0      338.06        3.84   0   1      0.00     18.39       0.0    0.00  98     0   0    470.2   1636.3   19.51
   0   0   0      435.78        5.55   0   1      0.00     20.88       0.0    0.00 100     0   0   1858.8    843.0   20.15
   0   0   0      546.10        7.08   0  -1      0.00     23.37       0.0    0.00 101     0   0    105.7    603.8   23.44
   0   0   0      446.80        5.23   0   1      0.00     21.14       0.0    0.00 102     0   0    276.0   1424.6   20.01
   0   0   0      239.11        3.59   0  -1      0.00     15.46       0.0    0.00 103     0   0    334.1   1776.9   23.67
   0   0   0      254.50        3.63   0   1      0.00     15.95       0.0    0.00 104     0   0    374.3   1631.1   20.89
   0   0   0      390.03        5.09   0   1      0.00     19.75       0.0    0.00 105     0   0   1824.8    674.7   20.57
   0   0   0      164.67        2.44   0   1      0.00     12.83       0.0    0.00 106     0   0    573.3   1338.8   13.27

 SOL,ROT,NODES:   6   360249.00   157  POLAR_ANGLES:   83.67   73.33  158.33
 R=SUM[!FO-FC!]/SUM[FO]:    0.0831 SKC, BO:       0.4299  0.00
 NREF,INPUT_SK,SFJ2,SKC:    24      -1.0000     32978.6367       0.3104
 N_NODES,N_LLEGITS,N_INDEXATS,N_FEBLES:       157       107        30       126
 DIST_MITJANA,SDV (PIXELS):   4.059   2.385
 GIR_MITJA,SDV (GRAUS):  -0.592   4.709
------------------------------------------------------------------------------

 SOL,ROT,NODES:   7   733771.00   152  POLAR_ANGLES:   83.00   56.33  338.00
    -0.30917    -0.55582     0.77167
     0.94558    -0.09312     0.31178
    -0.10143     0.82607     0.55436

     H=    1.0000h    0.0000k    0.0000l 
     K=    0.0000h    1.0000k    0.0000l 
     L=    0.0000h    0.0000k    1.0000l 
    
   H   K   L      FO^2      SDV(FO^2) DUM CODI   FMODEL     FO       RODIST   PHI  PIC             cXPIX    cYPIX  2-THETA
   1   5  -4    25017.69       41.93   0 -10    140.70    158.17       5.1    4.37   1   386  30    269.0    959.0   18.02
  -4   2  -4    20400.38       21.16   0 -27    136.16    142.83       4.1    5.78   2   353  21    752.0    344.0   17.46
   4   2   1     5718.75       11.02   0  -7     59.62     75.62       3.6   -3.76   3  1149  83    762.0   1548.0   14.11
   5   2   3     7199.79        9.61   0 -16     84.01     84.85       4.5    5.63   4  1462 108    863.0   1759.0   17.90
  -3   1  -3     5655.83        8.39   0 -13     60.38     75.21       2.0   -0.87   5   483  35    867.0    530.0   12.55
   4   0   5     5332.76        9.70   0  -8     57.94     73.03       1.4   -1.91   6  1697 130   1243.0   1719.0   17.37
   1  -1   3    11256.14       16.08   0 -16     87.07    106.09       1.4   -3.47   7  1422 106   1292.0   1262.0    8.75
   0  -2   4     7388.54       17.39   0  -6     67.18     85.96       2.2   -0.95   8  1550 116   1501.0   1184.0   12.20
  -2  -2   3    13167.23       25.37   0  -8     92.39    114.75       3.2   -4.49   9  1407 103   1531.0    896.0   12.66
   0  -2   5    16015.92       31.68   0 -10    129.50    126.55       3.2   -4.69  10  1673 126   1601.0   1220.0   14.67
  -4  -2   3     6170.32      -20.11   0  -3     90.46     78.55       4.1   -7.25  11  1405 101   1675.0    633.0   18.07
   6   3   3     3220.43        8.50   0   1     55.17     56.75       5.8    2.04  12  1474 109    740.0   1896.9   21.51
   0   4  -4     8097.32       22.39   0   1     90.75     89.99       4.4    3.83  13   376  27    403.0    842.0   15.52
   3  -1   5     2841.54        9.41   0   1     53.42     53.31       1.6    3.47  14  1686 129   1354.1   1595.9   15.83
  -2  -3   5     7700.05       22.46   0   1     86.01     87.75       4.0   -0.76  15  1661 123   1786.1    975.0   18.16
   0  -3   5     6566.04       19.51   0   1     82.54     81.03       3.0    5.67  16  1663 125   1654.7   1232.1   15.92
  -1   2  -3     1048.93        8.42   0   1     46.09     32.39       3.3    2.28  17   497  36    690.4    775.0   10.13
  -5   3  -5     3977.04       11.35   0   1     64.55     63.06       6.8    5.69  18   239   7    633.6    141.1   22.51
   2  -1   5     3543.31       10.87   0   1     52.69     59.53       2.6   -6.64  19  1685 128   1425.8   1464.0   14.35
   2   2  -1     3174.10        9.19   0   1     54.48     56.34       2.6   -0.53  20   815  62    699.7   1219.5    9.23
  -1   3  -5     4793.51      -15.67   0   1     66.55     69.24       4.7   -7.28  21   243  11    448.7    688.3   15.95
  -3  -2   1     3069.26        9.85   0   1     49.88     55.40       2.2    4.63  22  1091  81   1403.7    700.8   12.09
  -3  -3   3     4989.25       16.58   0   1     67.72     70.63       3.8    3.81  23  1395  98   1651.1    776.2   16.15
  -4   0  -2      434.95        1.37   0   1     20.85     20.86       0.8   -1.38  24   624  49   1077.6    445.3   14.01
  -4  -4   4     5783.44       22.93   0   1     87.46     76.05       4.1    6.73  25  1527 110   1880.2    683.9   21.59
  -1  -2   3     3210.49       10.87   0   1     51.72     56.66       2.7   -0.81  26  1408 104   1466.8   1022.3   10.77
  -2  -3   3     3424.51       12.90   0   1     55.52     58.52       3.0    6.76  27  1396  99   1588.4    906.0   13.91
  -1  -1   1     1269.27        4.66   0   1     27.78     35.63       1.9   -1.96  28  1106  82   1227.0    944.1    5.36
  -1  -3   5     3577.25       15.66   0   1     54.54     59.81       4.0    1.80  30  1662 124   1718.0   1104.1   16.70
   2   4  -4     5021.45       18.05   0   2     66.87     70.86       5.2   -6.43  31   378  29    297.5   1099.0   17.40
   2   6  -4    11111.01       29.55   0   2     80.82    105.41       6.8    3.91  33   394  33    126.0   1079.5   21.11
   2  -1   4     1510.77        6.04   0   1     32.52     38.87       2.1   -0.75  34  1563 118   1324.1   1425.2   12.14
  -3  -1   0     1009.35        4.35   0   1     29.83     31.77       3.0   -3.23  35   938  72   1256.7    657.3   10.57
  -2  -1   0      815.15        3.56   0   1     32.10     28.55       1.8    4.73  36   939  73   1196.0    785.5    7.20
  -3   2  -4     1556.02        6.46   0   1     36.92     39.45       4.1    0.75  37   354  22    709.2    479.5   15.11
  -5  -2   2     3051.39       12.48   0   1     55.71     55.24       4.9   -4.24  38  1250  88   1640.8    462.2   19.71
   4   3   0     1160.35        6.30   0   1     39.45     34.06       3.1    0.20  39   994  75    602.2   1504.9   15.35
   4  -1   7     2349.19        9.25   0   1     52.92     48.47       1.7    2.72  40  1856 149   1487.0   1821.6   21.60
   3   2   0      738.96        4.26   0   1     31.95     27.18       2.0   -0.87  41   981  74    729.3   1381.0   11.23
   1  -2   5     1975.79        9.19   0   1     43.22     44.45       2.7    0.21  42  1674 127   1535.2   1347.6   14.57
  -2   3  -4     1757.38        8.04   0  -1    113.82     41.92       3.9    6.87  43   365  24    577.2    597.7   14.85
   3  -1   8     1743.74      -11.48   0   1     58.85     41.76       3.7   -7.30  44  1893 152   1680.3   1729.1   22.47
   3  -2   7     2613.79       11.56   0   1     48.09     51.13       2.8    5.66  45  1848 147   1604.6   1696.3   20.88
   3   6  -4     4346.92       19.71   0   1     70.41     65.93       6.9   -0.88  47   395  34     74.0   1213.9   22.58
   3   5  -2     2499.60      -12.38   0   1     47.25     50.00       4.3    7.27  48   687  56    324.0   1289.2   17.81
   1  -3   6     1839.40       11.95   0   1     49.40     42.89       4.0    6.70  49  1765 137   1690.4   1400.3   18.20
   0  -2   6     2017.26       11.24   0   1     43.75     44.91       4.1   -6.91  50  1772 138   1707.8   1258.0   17.25
   2  -2   7     2033.02       10.78   0   1     44.74     45.09       3.5   -0.72  51  1847 146   1675.6   1560.9   19.93
  -2  -2   2      788.17        6.73   0   1     37.02     28.07       2.7    0.92  52  1253  91   1434.8    862.3   10.74
   5   5  -2     3092.46       15.52   0   1     59.54     55.61       6.2   -6.06  53   689  58    221.4   1565.1   22.56
   0   2  -3     1135.94        6.01   0   1     27.12     33.70       2.9   -5.03  54   498  37    638.2    900.3    9.86
   4   5  -3     2233.22       12.83   0   1     53.59     47.26       6.8   -5.41  55   534  45    191.7   1391.8   21.33
  -2   5  -6     1249.45       11.93   0   1     52.96     35.35       7.0    1.59  56   153   4    247.0    485.0   22.09
   0  -2   3     1193.08        6.14   0   1     27.12     34.54       2.5    5.32  57  1409 105   1407.8   1147.6    9.83
  -5  -2   1     1465.83        7.90   0   1     31.34     38.29       3.8    0.39  58  1089  79   1534.0    430.4   18.58
   3   4  -2     1234.69        7.95   0   1     40.60     35.14       4.1    1.20  59   677  54    413.4   1297.1   16.02
  -1  -3   6     1973.92       11.84   0   1     42.62     44.43       4.0   -0.76  60  1763 135   1822.5   1141.1   19.12
   2   0   2      140.31        0.91   0   1     10.08     11.85       1.1   -3.64  61  1281  94   1085.9   1341.4    7.90
  -1   4  -5     1029.05        9.01   0   1     36.30     32.08       5.2    0.20  62   252  13    370.8    675.1   17.63
  -3  -3   4     1298.59        9.75   0   1     44.76     36.04       4.3    0.15  63  1537 112   1751.6    809.7   18.05
  -4  -3   3     1045.80        8.30   0   1     33.14     32.34       4.1    2.11  65  1394  97   1719.0    642.9   18.80
  -1   3  -4      737.37        5.46   0   1     26.10     27.15       3.4    1.56  66   366  25    533.3    726.2   13.84
  -5  -1  -1      446.87        3.01   0   1     24.05     21.14       2.9    3.56  67   769  61   1281.3    353.6   17.14
   1  -2   7     1260.57        9.90   0   1     38.31     35.50       4.1   -5.17  68  1846 145   1746.6   1428.2   19.57
  -2  -4   5     1608.42      -10.73   0   1     39.21     40.11       4.3    7.30  69  1652 120   1845.1    985.8   19.45
   3  -1   7     1029.61        6.76   0   1     33.15     32.09       3.1   -5.61  70  1855 148   1567.2   1681.8   20.12
  -5   0  -2      241.41        1.55   0   1     13.14     15.54       2.2   -6.49  71   623  48   1146.4    306.5   17.36
  -4  -2   1      860.83        5.71   0   1     30.65     29.34       3.5    1.65  72  1090  80   1466.7    568.5   15.26
  -1   5  -6     1632.80       10.99   0   1     41.93     40.41       7.1   -1.43  73   154   5    201.0    619.8   21.48
  -5  -3   3     1401.49        9.84   0   1     45.64     37.44       4.0    1.38  74  1393  96   1791.7    503.0   21.73
   0  -1   2      301.86        2.66   0   1     18.07     17.37       1.9   -4.17  75  1267  93   1259.1   1102.1    6.08
  -3   3  -5      641.76        4.95   0   1     23.26     25.33       4.9   -0.06  76   241   9    550.0    424.9   18.16
   3   5  -4     1170.84        9.39   0   1     41.18     34.22       6.1   -5.59  77   388  32    161.2   1222.1   20.80
   5   4  -1      602.89       -6.28   0   1     32.30     24.55       5.5   -7.22  78   842  65    390.0   1603.2   20.23
   4   6  -2      983.16        8.74   0   1     35.08     31.36       6.2    5.41  79   697  59    180.9   1418.2   21.77
   0   6  -5     1506.20       11.77   0   2     30.15     38.81       6.8    6.08  80   266  19    139.8    778.0   21.50
   3   5  -3     1031.84        8.57   0   1     32.03     32.12       5.8    0.37  82   533  44    247.8   1255.7   19.17
   2   5  -4      846.01        7.95   0   1     30.55     29.09       5.3   -0.61  83   387  31    217.8   1089.1   19.14
   1   4  -3      440.11        4.86   0   1     18.74     20.98       3.8    6.69  84   521  40    432.8   1005.1   14.24
   1  -2   4      366.92        3.64   0   1     19.62     19.16       2.4    5.75  85  1551 117   1439.9   1309.8   12.23
   2   3  -2      453.97        4.37   0   1     19.36     21.31       3.6    0.73  86   665  52    544.6   1176.6   12.18
  -6  -1  -1      222.70        2.35   0   1     21.46     14.92       3.3    2.50  87   768  60   1345.3    208.2   20.63
   1  -2   8      490.44        7.32   0   1     32.41     22.15       5.2   -6.32  88  1888 150   1860.7   1472.1   22.18
   1   5  -5      603.56        6.61   0   1     27.68     24.57       5.5   -2.32  90   261  17    184.9    922.1   19.94
   4   4  -1      432.03        4.59   0   1     22.46     20.79       4.0    0.95  91   841  64    441.3   1463.9   17.40
   3   3  -2      260.94       -3.51   0   1     19.93     16.15       3.8   -7.07  92   666  53    489.7   1305.8   14.53
  -6   0  -2      116.31        1.32   0   1      8.73     10.78       2.7   -5.25  94   622  47   1210.0    160.2   20.78
  -5  -1   0      176.40        2.45   0   1     16.55     13.28       4.0   -6.75  96   936  70   1392.3    387.3   17.53
  -2   4  -5      404.65        4.61   0   1     18.79     20.12       5.5    4.08  97   251  12    415.8    543.5   18.40
   5   4   0      345.16        3.92   0   1     23.25     18.58       4.4   -0.55  98  1007  76    470.2   1636.3   19.51
  -3  -2   2      200.34        2.93   0   1     13.55     14.15       3.3   -2.32  99  1252  90   1499.1    733.9   13.45
  -3  -3   5      445.05        5.67   0   1     22.06     21.10       5.0   -2.30 100  1660 122   1858.8    843.0   20.15
   4   5  -2      456.19        5.34   0   1     20.23     21.36       5.6    0.52 102   688  57    276.0   1424.6   20.01
   5   5   0      260.42        3.71   0   1     21.84     16.14       5.2    6.52 104  1018  77    374.3   1631.1   20.89
  -4  -3   4      398.23        5.20   0   1     20.86     19.96       4.3   -0.96 105  1536 111   1824.8    674.7   20.57
   3   3  -1      168.13        2.49   0   1     12.31     12.97       2.9    1.20 106   828  63    573.3   1338.8   13.27
  -3  -4   5      512.90        6.49   0   1     25.21     22.65       4.9    5.26 107  1651 119   1913.3    853.1   21.25
    
  -3   4  -6        0.00        6.48   0   0      4.22      0.00       0.0   -1.49   1   147   1    391.0    361.0   21.48
  -2   4  -6        0.00        6.48   0   0      1.38      0.00       0.0   -4.13   2   148   2    342.0    498.0   20.30
  -1   4  -6        0.00       -6.48   0   0      3.26      0.00       0.0   -7.08   3   149   3    288.0    630.0   19.71
   0   5  -6        0.00        6.48   0   0     29.15      0.00       0.0   -4.69   4   155   6    153.0    747.0   21.43
  -4   3  -5        0.00        6.48   0   0      6.68      0.00       0.0    3.09   5   240   8    599.0    284.0   20.12
  -2   3  -5        0.00        6.48   0   0     15.18      0.00       0.0   -3.56   6   242  10    506.0    555.0   16.70
   0   4  -5        0.00        6.48   0   0     13.26      0.00       0.0   -3.84   7   253  14    323.0    800.0   17.53
  -1   5  -5        0.00        6.48   0   0      4.14      0.00       0.0    5.76   8   259  15    283.0    656.0   19.54
   0   5  -5        0.00        6.48   0   0      0.51      0.00       0.0    1.79   9   260  16    239.0    787.0   19.40
   2   5  -5        0.00        6.48   0   0     60.87      0.00       0.0   -6.52  10   262  18    130.0   1048.0   21.00
   1   6  -5        0.00        6.48   0   0     15.02      0.00       0.0    2.13  11   267  20     97.0    904.0   21.86
  -2   2  -4        0.00        6.48   0   0      8.08      0.00       0.0   -4.25  12   355  23    664.0    609.0   13.28
   0   3  -4        0.00        6.48   0   0      0.98      0.00       0.0   -3.69  13   367  26    485.0    850.0   13.66
   1   4  -4        0.00        6.48   0   0      1.12      0.00       0.0   -1.32  14   377  28    355.0    966.0   16.07
   0   3  -3        0.00        6.48   0   0      0.10      0.00       0.0    5.86  15   509  38    566.0    887.0   11.60
   1   3  -3        0.00        6.48   0   0     17.11      0.00       0.0   -0.97  16   510  39    516.0   1012.0   12.30
   2   4  -3        0.00        6.48   0   0     12.33      0.00       0.0    0.39  17   522  41    386.0   1129.0   15.52
   3   4  -3        0.00        6.48   0   0      6.33      0.00       0.0   -5.71  18   523  42    330.0   1259.0   17.46
   2   5  -3        0.00        6.48   0   0     31.62      0.00       0.0    6.22  19   532  43    298.0   1119.0   17.43
   3   6  -3        0.00        6.48   0   0     19.71      0.00       0.0    5.03  20   541  46    156.0   1242.0   21.02
   1   2  -2        0.00        6.48   0   0      5.23      0.00       0.0   -2.06  21   653  51    671.0   1058.0    8.66
   4   4  -2        0.00        6.48   0   0     12.74      0.00       0.0   -5.92  22   678  55    359.0   1426.0   18.45
   4   5  -1        0.00       -6.48   0   0      3.29      0.00       0.0    7.41  23   851  66    349.0   1453.0   18.94
   5   5  -1        0.00        6.48   0   0     14.10      0.00       0.0   -0.26  24   852  67    302.0   1592.0   21.51
  -6  -2   0        0.00        6.48   0   0      2.99      0.00       0.0    6.74  25   923  68   1496.0    255.0   21.17
  -6  -1   0        0.00        6.48   0   0      0.24      0.00       0.0   -5.91  26   935  69   1465.0    245.0   21.03
  -4  -1   0        0.00        6.48   0   0      3.30      0.00       0.0   -6.22  27   937  71   1325.0    528.0   13.99
  -6  -2   1        0.00        6.48   0   0     11.58      0.00       0.0    0.32  28  1088  78   1606.0    288.0   21.94
   5   3   1        0.00        6.48   0   0     12.17      0.00       0.0   -2.67  29  1162  84    632.0   1674.0   18.05
   6   4   1        0.00        6.48   0   0      1.56      0.00       0.0   -3.53  30  1174  85    500.0   1813.0   22.12
  -5  -3   2        0.00        6.48   0   0     19.08      0.00       0.0    5.29  31  1239  86   1687.0    475.0   20.28
  -4  -3   2        0.00        6.48   0   0     17.88      0.00       0.0    6.65  32  1240  87   1620.0    614.0   17.26
  -4  -2   2        0.00        6.48   0   0     11.27      0.00       0.0   -3.87  33  1251  89   1569.0    605.0   16.46
  -1  -2   2        0.00        6.48   0   0      5.23      0.00       0.0    6.64  34  1254  92   1377.0    990.0    8.66
   6   4   2        0.00        6.48   0   0     12.88      0.00       0.0    4.39  35  1332  95    566.0   1849.0   22.05
  -5  -2   3        0.00       -6.48   0   0     20.63      0.00       0.0   -7.14  36  1404 100   1753.0    498.0   21.12
  -3  -2   3        0.00        6.48   0   0     15.17      0.00       0.0   -6.47  37  1406 102   1602.0    770.0   15.17
   3   0   3        0.00       -6.48   0   0     49.89      0.00       0.0    7.16  38  1436 107   1109.0   1506.0   11.88
  -2  -3   4        0.00        6.48   0   0     16.39      0.00       0.0    2.26  39  1538 113   1683.0    944.0   15.92
  -1  -3   4        0.00        6.48   0   0     20.28      0.00       0.0    5.64  40  1539 114   1620.0   1071.0   14.40
  -1  -2   4        0.00        6.48   0   0      5.27      0.00       0.0   -5.20  41  1549 115   1565.0   1061.0   13.12
  -4  -3   5        0.00        6.48   0   0     10.00      0.00       0.0   -3.03  42  1659 121   1937.0    712.0   22.51
  -2  -4   6        0.00        6.48   0   0     20.30      0.00       0.0    4.63  43  1755 131   1948.0   1026.0   21.65
  -1  -4   6        0.00       -6.48   0   0     16.35      0.00       0.0    7.08  44  1756 132   1880.0   1158.0   20.41
  -3  -3   6        0.00        6.48   0   0     26.61      0.00       0.0   -3.91  45  1761 133   1972.0    882.0   22.38
  -2  -3   6        0.00        6.48   0   0      4.09      0.00       0.0   -2.76  46  1762 134   1894.0   1015.0   20.50
   0  -3   6        0.00        6.48   0   0      3.86      0.00       0.0    2.30  47  1764 136   1753.0   1274.0   18.33
   1  -2   6        0.00        6.48   0   0     15.35      0.00       0.0   -3.15  48  1773 139   1637.0   1390.0   17.05
   2  -2   6        0.00        6.48   0   0     13.76      0.00       0.0    2.46  49  1774 140   1569.0   1520.0   17.57
   3  -1   6        0.00        6.48   0   0      5.89      0.00       0.0   -2.44  50  1783 141   1457.0   1640.0   17.91
  -1  -3   7        0.00        6.48   0   0     10.11      0.00       0.0   -2.43  51  1838 142   1933.0   1184.0   21.62
   0  -3   7        0.00        6.48   0   0     14.94      0.00       0.0    0.05  52  1839 143   1860.0   1315.0   20.82
   1  -3   7        0.00        6.48   0   0     17.08      0.00       0.0    3.64  53  1840 144   1792.0   1446.0   20.62
   2  -2   8        0.00        6.48   0   0      0.09      0.00       0.0   -2.67  54  1889 151   1785.0   1610.0   22.41
    
   0   0   0     3880.55       13.96   0   1      0.00     62.29       0.0    0.00  29     0   0    458.5   1142.8   13.92
   0   0   0     4913.99       19.98   0   1      0.00     70.10       0.0    0.00  32     0   0   1832.2   1622.2   23.35
   0   0   0     5794.31       22.79   0   1      0.00     76.12       0.0    0.00  46     0   0   1974.8   1353.1   23.37
   0   0   0     1513.43       11.39   0   1      0.00     38.90       0.0    0.00  64     0   0    288.1    346.4   23.24
   0   0   0      744.61        6.11   0   1      0.00     27.29       0.0    0.00  81     0   0    430.2    223.7   23.16
   0   0   0      358.85        4.01   0   1      0.00     18.94       0.0    0.00  89     0   0    524.5    242.2   21.72
   0   0   0      205.98        2.42   0   1      0.00     14.35       0.0    0.00  93     0   0   1372.1   1952.9   23.07
   0   0   0      265.48        3.33   0   1      0.00     16.29       0.0    0.00  95     0   0    537.5   1671.0   19.16
   0   0   0      557.56        7.23   0  -1      0.00     23.61       0.0    0.00 101     0   0    105.7    603.8   23.44
   0   0   0      244.13        3.67   0  -1      0.00     15.62       0.0    0.00 103     0   0    334.1   1776.9   23.67

 SOL,ROT,NODES:   7   733771.00   152  POLAR_ANGLES:   83.00   56.33  338.00
 R=SUM[!FO-FC!]/SUM[FO]:    0.1040 SKC, BO:       0.4344  0.00
 NREF,INPUT_SK,SFJ2,SKC:    79      -1.0000    104885.0550       0.3529
 N_NODES,N_LLEGITS,N_INDEXATS,N_FEBLES:       152       107        97        54
 DIST_MITJANA,SDV (PIXELS):   4.787-NaN    
 GIR_MITJA,SDV (GRAUS):   0.073   4.749
------------------------------------------------------------------------------

 SOL,ROT,NODES:   8   343896.00   146  POLAR_ANGLES:   87.67   73.67  161.00
     0.31447     0.27894    -0.90736
    -0.94846     0.05299    -0.31243
    -0.03907     0.95885     0.28123
    
   H   K   L      FO^2      SDV(FO^2) DUM CODI   FMODEL     FO       RODIST   PHI  PIC             cXPIX    cYPIX  2-THETA
  -1   1  -3    10176.29       14.54   0 -16     87.07    100.88       4.2   -4.42   7   485  48   1292.0   1262.0    8.75
   0   2  -4     6684.18       15.73   0  -6     67.18     81.76       7.3   -4.61   8   357  40   1501.0   1184.0   12.20
   2   2  -3    11887.12       22.91   0  -8     92.39    109.03       5.1    0.38   9   500  51   1531.0    896.0   12.66
   0   2  -5    14459.65       28.60   0 -10    129.50    120.25       5.4    1.74  10   234  27   1601.0   1220.0   14.67
  -3   1  -5     2571.31        8.52   0   1     53.42     50.71      10.1    6.11  14   221  24   1354.1   1595.9   15.83
   2   3  -5     6959.13       20.30   0   1     86.01     83.42       9.1    1.37  15   246  31   1786.1    975.0   18.16
   0   3  -5     5940.30      -17.65   0   1     82.54     77.07      10.6   -7.28  16   244  29   1654.7   1232.1   15.92
   1   0   6     4329.92       14.15   0   1     43.61     65.80       7.6    6.63  21  1790 127    448.7    688.3   15.95
   3   2  -1     2773.94        8.90   0   1     49.88     52.67       7.4   -4.78  22   816  69   1403.7    700.8   12.09
   3   3  -3     4508.15       14.98   0   1     67.72     67.14       9.7   -3.39  23   512  53   1651.1    776.2   16.15
   1   2  -3     2906.91        9.84   0   1     51.72     53.92       5.3   -6.12  26   499  50   1466.8   1022.3   10.77
   1   3  -5     3233.72       14.16   0   1     54.54     56.87       9.2   -2.94  30   245  30   1718.0   1104.1   16.70
  -2   1  -4     1365.28        5.46   0   1     32.52     36.95       6.7    0.34  34   344  38   1324.1   1425.2   12.14
   2   1   0      737.88       -3.22   0   1     32.10     27.16       4.7   -7.35  36   968  74   1196.0    785.5    7.20
  -1   2  -5     1785.94        8.31   0   1     43.22     42.26       8.2   -2.03  42   233  26   1535.2   1347.6   14.57
   0   2  -6     1822.72       10.16   0   1     43.75     42.69       5.5    6.67  50   135  15   1707.8   1258.0   17.25
  -2   2  -7     1841.75        9.77   0   1     44.74     42.92       9.4    6.89  51    60   3   1675.6   1560.9   19.93
   2   2  -2      713.72        6.09   0   1     37.02     26.72       6.0   -6.30  52   654  61   1434.8    862.3   10.74
   1   3  -6     1784.20       10.70   0   1     42.62     42.24       9.2    2.06  60   144  18   1822.5   1141.1   19.12
   3   3  -4     1173.70        8.82   0   1     44.76     34.26       9.4    1.54  63   370  44   1751.6    809.7   18.05
   4   3  -3      945.24        7.50   0   1     33.14     30.74       9.9    2.70  65   513  54   1719.0    642.9   18.80
   4   2  -1      778.68        5.16   0   1     30.65     27.90       8.1    4.57  72   817  70   1466.7    568.5   15.26
   3   2  -2      181.02        2.65   0   1     13.55     13.45       6.3    1.62  99   655  62   1499.1    733.9   13.45
   3   3  -5      402.76        5.13   0   1     22.06     20.07       8.5    5.64 100   247  32   1858.8    843.0   20.15
   4   3  -4      360.68        4.71   0   1     20.86     18.99       9.1    6.56 105   371  45   1824.8    674.7   20.57
    
  -4   2  -7        0.00        5.86   0   0     38.22      0.00       0.0    5.09   1    58   1   1549.0   1828.0   22.41
  -3   2  -7        0.00        5.86   0   0     48.09      0.00       0.0    5.64   2    59   2   1616.0   1688.0   20.91
  -3   3  -7        0.00        5.86   0   0      4.54      0.00       0.0   -3.39   3    65   4   1679.0   1700.0   22.01
  -2   3  -7        0.00        5.86   0   0     31.79      0.00       0.0   -1.42   4    66   5   1738.0   1564.0   21.02
  -1   3  -7        0.00        5.86   0   0     17.08      0.00       0.0    0.90   5    67   6   1799.0   1432.0   20.62
   0   3  -7        0.00        5.86   0   0     14.94      0.00       0.0    3.49   6    68   7   1865.0   1301.0   20.82
   1   3  -7        0.00        5.86   0   0     10.11      0.00       0.0    6.28   7    69   8   1935.0   1171.0   21.62
  -1   4  -7        0.00        5.86   0   0     20.75      0.00       0.0   -5.65   8    71   9   1864.0   1442.0   21.95
   0   4  -7        0.00        5.86   0   0     83.85      0.00       0.0   -2.77   9    72  10   1924.0   1310.0   22.08
  -4   2  -6        0.00        5.86   0   0      0.31      0.00       0.0   -2.18  10   131  11   1456.0   1781.0   20.52
  -3   2  -6        0.00        5.86   0   0     31.05      0.00       0.0   -0.67  11   132  12   1517.0   1643.0   18.76
  -2   2  -6        0.00        5.86   0   0     13.76      0.00       0.0    1.42  12   133  13   1578.0   1510.0   17.57
  -1   2  -6        0.00        5.86   0   0     15.35      0.00       0.0    3.91  13   134  14   1642.0   1381.0   17.05
  -1   3  -6        0.00        5.86   0   0     49.40      0.00       0.0   -4.70  14   142  16   1697.0   1389.0   18.21
   0   3  -6        0.00        5.86   0   0      3.86      0.00       0.0   -1.39  15   143  17   1758.0   1261.0   18.33
   2   3  -6        0.00        5.86   0   0      4.09      0.00       0.0    5.59  16   145  19   1894.0   1002.0   20.50
   1   4  -6        0.00        5.86   0   0     16.35      0.00       0.0   -4.45  17   151  20   1882.0   1139.0   20.41
   2   4  -6        0.00        5.86   0   0     20.30      0.00       0.0   -0.68  18   152  21   1948.0   1009.0   21.65
  -5   1  -5        0.00       -5.86   0   0      9.43      0.00       0.0    7.48  19   219  22   1221.0   1868.0   20.40
  -4   1  -5        0.00        5.86   0   0      8.82      0.00       0.0    5.63  20   220  23   1295.0   1726.0   17.91
  -2   2  -5        0.00        5.86   0   0     39.89      0.00       0.0   -5.73  21   232  25   1481.0   1469.0   15.33
   1   2  -5        0.00        5.86   0   0     67.48      0.00       0.0    5.55  22   235  28   1671.0   1088.0   15.60
   2   4  -5        0.00        5.86   0   0     39.21      0.00       0.0   -5.46  23   255  33   1843.0    972.0   19.42
   3   4  -5        0.00        5.86   0   0     25.21      0.00       0.0   -0.95  24   256  34   1909.0    840.0   21.22
   3   5  -5        0.00        5.86   0   0     24.04      0.00       0.0   -6.58  25   263  35   1977.0    845.0   22.62
  -4   1  -4        0.00       -5.86   0   0     40.30      0.00       0.0   -7.46  26   342  36   1213.0   1685.0   16.44
  -3   1  -4        0.00        5.86   0   0     51.47      0.00       0.0   -3.61  27   343  37   1270.0   1551.0   14.02
  -1   1  -4        0.00        5.86   0   0    138.14      0.00       0.0    4.28  28   345  39   1394.0   1296.0   11.15
   1   2  -4        0.00        5.86   0   0      5.27      0.00       0.0    0.50  29   358  41   1566.0   1052.0   13.12
   2   2  -4        0.00        5.86   0   0     29.43      0.00       0.0    5.37  30   359  42   1634.0    926.0   14.86
   2   3  -4        0.00        5.86   0   0     16.39      0.00       0.0   -3.65  31   369  43   1682.0    931.0   15.92
   3   4  -4        0.00        5.86   0   0     30.32      0.00       0.0   -5.69  32   379  46   1807.0    806.0   19.24
   4   4  -4        0.00        5.86   0   0     87.46      0.00       0.0   -0.45  33   380  47   1873.0    671.0   21.55
   0   1  -3        0.00        5.86   0   0     67.61      0.00       0.0    2.12  34   486  49   1358.0   1135.0    8.60
   3   2  -3        0.00        5.86   0   0     15.17      0.00       0.0    6.31  35   501  52   1598.0    763.0   15.17
   4   4  -3        0.00        5.86   0   0     35.78      0.00       0.0   -5.05  36   524  55   1772.0    638.0   19.87
   5   4  -3        0.00        5.86   0   0     19.69      0.00       0.0    0.95  37   525  56   1838.0    498.0   22.59
  -6   0  -2        0.00        5.86   0   0      8.73      0.00       0.0   -3.15  38   622  57    823.0   1884.0   20.76
  -5   0  -2        0.00        5.86   0   0     13.14      0.00       0.0    0.51  39   623  58    887.0   1738.0   17.33
  -4   0  -2        0.00        5.86   0   0     20.85      0.00       0.0    3.51  40   624  59    954.0   1600.0   13.99
   1   1  -2        0.00        5.86   0   0     74.85      0.00       0.0    1.60  41   641  60   1323.0    976.0    7.42
   4   3  -2        0.00        5.86   0   0     17.88      0.00       0.0   -1.96  42   667  63   1611.0    602.0   17.26
   5   3  -2        0.00        5.86   0   0     19.08      0.00       0.0    5.03  43   668  64   1677.0    464.0   20.28
   5   4  -2        0.00        5.86   0   0     51.35      0.00       0.0   -3.38  44   679  65   1737.0    466.0   21.24
  -6   0  -1        0.00        5.86   0   0      3.52      0.00       0.0    3.72  45   781  66    696.0   1847.0   20.82
  -1   0  -1        0.00        5.86   0   0     11.37      0.00       0.0    4.69  46   786  67   1058.0   1181.0    3.95
   2   1  -1        0.00        5.86   0   0     83.52      0.00       0.0    3.36  47   802  68   1288.0    817.0    8.21
   5   3  -1        0.00        5.86   0   0     39.47      0.00       0.0    0.88  48   830  71   1575.0    431.0   19.18
  -5  -1   0        0.00       -5.86   0   0     16.55      0.00       0.0   -7.39  49   936  72    657.0   1660.0   17.49
  -6   0   0        0.00        5.86   0   0     21.13      0.00       0.0    6.27  50   948  73    578.0   1813.0   21.25
   4   2   0        0.00        5.86   0   0      7.15      0.00       0.0   -1.01  51   982  75   1362.0    531.0   14.40
   5   3   0        0.00        5.86   0   0    187.96      0.00       0.0   -4.41  52   995  76   1480.0    397.0   18.42
   6   3   0        0.00        5.86   0   0      1.26      0.00       0.0    5.50  53   996  77   1535.0    252.0   21.68
   6   4   0        0.00        5.86   0   0     12.39      0.00       0.0   -5.19  54  1008  78   1606.0    254.0   22.52
  -6  -1   1        0.00        5.86   0   0     17.50      0.00       0.0   -4.38  55  1101  79    468.0   1772.0   21.80
  -5  -1   1        0.00        5.86   0   0     15.08      0.00       0.0   -3.10  56  1102  80    544.0   1627.0   18.29
  -4  -1   1        0.00        5.86   0   0     16.20      0.00       0.0   -2.69  57  1103  81    618.0   1489.0   14.83
  -3  -1   1        0.00        5.86   0   0     62.78      0.00       0.0   -3.67  58  1104  82    690.0   1358.0   11.45
  -6   0   1        0.00       -5.86   0   0     88.27      0.00       0.0    7.20  59  1114  83    462.0   1780.0   22.01
   3   1   1        0.00        5.86   0   0     28.14      0.00       0.0    0.35  60  1136  84   1154.0    622.0   10.30
   5   2   1        0.00        5.86   0   0     19.76      0.00       0.0    5.96  61  1150  85   1319.0    359.0   17.36
   6   3   1        0.00        5.86   0   0     18.52      0.00       0.0    1.34  62  1163  86   1437.0    218.0   21.26
  -5  -1   2        0.00        5.86   0   0     27.56      0.00       0.0   -0.92  63  1262  87    431.0   1594.0   19.45
  -4  -1   2        0.00        5.86   0   0      4.22      0.00       0.0   -0.14  64  1263  88    509.0   1456.0   16.10
  -3  -1   2        0.00        5.86   0   0     21.77      0.00       0.0   -0.30  65  1264  89    584.0   1324.0   12.88
  -2  -1   2        0.00        5.86   0   0      3.12      0.00       0.0   -1.91  66  1265  90    656.0   1197.0    9.89
   1   0   2        0.00        5.86   0   0     10.03      0.00       0.0    6.91  67  1280  91    886.0    832.0    5.80
   5   2   2        0.00        5.86   0   0      8.07      0.00       0.0   -0.20  68  1308  92   1225.0    322.0   17.40
   6   3   2        0.00        5.86   0   0     10.70      0.00       0.0   -4.45  69  1321  93   1347.0    181.0   21.19
  -5  -1   3        0.00        5.86   0   0      2.20      0.00       0.0    0.14  70  1416  94    316.0   1563.0   20.90
  -4  -1   3        0.00        5.86   0   0     17.76      0.00       0.0    1.05  71  1417  95    397.0   1424.0   17.70
  -3  -1   3        0.00        5.86   0   0     20.57      0.00       0.0    1.22  72  1418  96    475.0   1291.0   14.68
  -2  -1   3        0.00        5.86   0   0     68.80      0.00       0.0    0.37  73  1419  97    550.0   1163.0   11.97
  -1  -1   3        0.00        5.86   0   0      5.82      0.00       0.0   -2.05  74  1420  98    621.0   1037.0    9.80
   2   0   3        0.00        5.86   0   0     74.01      0.00       0.0   -2.31  75  1435  99    854.0    671.0    9.55
  -4  -2   4        0.00       -5.86   0   0     16.17      0.00       0.0   -7.42  76  1546 100    264.0   1386.0   19.86
  -5  -1   4        0.00        5.86   0   0     24.14      0.00       0.0    0.53  77  1556 101    197.0   1532.0   22.61
  -4  -1   4        0.00        5.86   0   0     15.72      0.00       0.0    1.46  78  1557 102    282.0   1391.0   19.56
  -3  -1   4        0.00        5.86   0   0     15.20      0.00       0.0    1.78  79  1558 103    363.0   1258.0   16.75
  -2  -1   4        0.00        5.86   0   0     10.50      0.00       0.0    1.29  80  1559 104    440.0   1129.0   14.27
  -1  -1   4        0.00        5.86   0   0      5.01      0.00       0.0   -0.34  81  1560 105    515.0   1002.0   12.34
   0  -1   4        0.00        5.86   0   0     77.58      0.00       0.0   -3.65  82  1561 106    586.0    878.0   11.22
   2   0   4        0.00        5.86   0   0      4.67      0.00       0.0    1.89  83  1574 107    748.0    633.0   11.61
   4   1   4        0.00        5.86   0   0     14.31      0.00       0.0    4.52  84  1587 108    906.0    378.0   15.75
  -4  -2   5        0.00        5.86   0   0     28.25      0.00       0.0   -6.41  85  1669 109    148.0   1354.0   21.89
  -3  -2   5        0.00        5.86   0   0     25.83      0.00       0.0   -6.77  86  1670 110    228.0   1218.0   19.37
  -4  -1   5        0.00        5.86   0   0     44.25      0.00       0.0    1.39  87  1679 111    164.0   1359.0   21.62
  -3  -1   5        0.00        5.86   0   0    107.55      0.00       0.0    1.78  88  1680 112    248.0   1224.0   18.99
  -2  -1   5        0.00        5.86   0   0     12.14      0.00       0.0    1.49  89  1681 113    328.0   1094.0   16.71
  -1  -1   5        0.00        5.86   0   0     40.49      0.00       0.0    0.30  90  1682 114    405.0    966.0   14.94
   0  -1   5        0.00        5.86   0   0     22.39      0.00       0.0   -2.15  91  1683 115    478.0    841.0   13.88
   1  -1   5        0.00        5.86   0   0     23.32      0.00       0.0   -6.39  92  1684 116    549.0    715.0   13.68
   2   0   5        0.00        5.86   0   0     11.83      0.00       0.0    2.99  93  1695 117    640.0    594.0   13.90
   3   0   5        0.00        5.86   0   0     59.86      0.00       0.0   -5.56  94  1696 118    717.0    464.0   15.33
   4   1   5        0.00        5.86   0   0     45.59      0.00       0.0    5.95  95  1708 119    796.0    337.0   17.27
  -3  -2   6        0.00        5.86   0   0     56.26      0.00       0.0   -6.13  96  1769 120    111.0   1184.0   21.69
  -2  -2   6        0.00        5.86   0   0     13.69      0.00       0.0   -6.99  97  1770 121    191.0   1052.0   19.68
  -3  -1   6        0.00        5.86   0   0     22.30      0.00       0.0    1.42  98  1777 122    128.0   1190.0   21.35
  -2  -1   6        0.00        5.86   0   0     37.27      0.00       0.0    1.25  99  1778 123    212.0   1058.0   19.24
  -1  -1   6        0.00        5.86   0   0      5.73      0.00       0.0    0.32 100  1779 124    291.0    929.0   17.60
   0  -1   6        0.00        5.86   0   0     25.96      0.00       0.0   -1.60 101  1780 125    367.0    802.0   16.57
   1  -1   6        0.00        5.86   0   0     13.16      0.00       0.0   -4.88 102  1781 126    440.0    675.0   16.27
   2   0   6        0.00        5.86   0   0     60.86      0.00       0.0    2.98 103  1791 128    529.0    553.0   16.34
   3   0   6        0.00        5.86   0   0     19.04      0.00       0.0   -3.20 104  1792 129    607.0    422.0   17.45
   4   1   6        0.00        5.86   0   0     46.10      0.00       0.0    5.52 105  1802 130    685.0    293.0   19.08
  -2  -2   7        0.00        5.86   0   0      9.64      0.00       0.0   -6.60 106  1843 131     72.0   1015.0   22.22
  -2  -1   7        0.00        5.86   0   0      7.24      0.00       0.0    0.71 107  1850 132     91.0   1022.0   21.82
  -1  -1   7        0.00        5.86   0   0      1.20      0.00       0.0   -0.04 108  1851 133    173.0    891.0   20.28
   0  -1   7        0.00        5.86   0   0      3.94      0.00       0.0   -1.61 109  1852 134    252.0    762.0   19.29
   1  -1   7        0.00        5.86   0   0      3.75      0.00       0.0   -4.28 110  1853 135    328.0    633.0   18.92
   0   0   7        0.00       -5.86   0   0      1.96      0.00       0.0    7.17 111  1859 136    259.0    769.0   19.09
   1   0   7        0.00        5.86   0   0     35.49      0.00       0.0    5.46 112  1860 137    338.0    640.0   18.64
   2   0   7        0.00        5.86   0   0      4.12      0.00       0.0    2.46 113  1861 138    416.0    510.0   18.86
   3   0   7        0.00        5.86   0   0      2.82      0.00       0.0   -2.39 114  1862 139    495.0    377.0   19.73
   4   1   7        0.00        5.86   0   0     21.25      0.00       0.0    4.59 115  1870 140    574.0    247.0   21.09
   0  -1   8        0.00        5.86   0   0     46.71      0.00       0.0   -1.99 116  1890 141    132.0    720.0   22.02
   1  -1   8        0.00        5.86   0   0     72.17      0.00       0.0   -4.23 117  1891 142    210.0    589.0   21.60
   0   0   8        0.00        5.86   0   0     60.52      0.00       0.0    5.71 118  1894 143    138.0    727.0   21.85
   1   0   8        0.00        5.86   0   0     24.38      0.00       0.0    4.21 119  1895 144    220.0    597.0   21.35
   2   0   8        0.00        5.86   0   0     15.82      0.00       0.0    1.65 120  1896 145    299.0    465.0   21.45
    
   0   0   0    22586.57       37.86   0 -10      0.00    150.29       0.0    0.00   1     0   0    269.0    959.0   18.02
   0   0   0    18404.20       19.09   0 -27      0.00    135.66       0.0    0.00   2     0   0    752.0    344.0   17.46
   0   0   0     5164.34        9.95   0  -7      0.00     71.86       0.0    0.00   3     0   0    762.0   1548.0   14.11
   0   0   0     6495.87        8.67   0 -16      0.00     80.60       0.0    0.00   4     0   0    863.0   1759.0   17.90
   0   0   0     5111.07        7.59   0 -13      0.00     71.49       0.0    0.00   5     0   0    867.0    530.0   12.55
   0   0   0     4818.39        8.77   0  -8      0.00     69.41       0.0    0.00   6     0   0   1243.0   1719.0   17.37
   0   0   0     5561.02       18.13   0  -3      0.00     74.57       0.0    0.00  11     0   0   1675.0    633.0   18.07
   0   0   0     2909.73        7.68   0   1      0.00     53.94       0.0    0.00  12     0   0    740.0   1896.9   21.51
   0   0   0     7312.12       20.22   0   1      0.00     85.51       0.0    0.00  13     0   0    403.0    842.0   15.52
   0   0   0      947.68        7.61   0   1      0.00     30.78       0.0    0.00  17     0   0    690.4    775.0   10.13
   0   0   0     3588.08       10.24   0   1      0.00     59.90       0.0    0.00  18     0   0    633.6    141.1   22.51
   0   0   0     3194.82        9.80   0   1      0.00     56.52       0.0    0.00  19     0   0   1425.8   1464.0   14.35
   0   0   0     2868.45        8.31   0   1      0.00     53.56       0.0    0.00  20     0   0    699.7   1219.5    9.23
   0   0   0      393.03        1.23   0   1      0.00     19.83       0.0    0.00  24     0   0   1077.6    445.3   14.01
   0   0   0     5214.32       20.67   0   1      0.00     72.21       0.0    0.00  25     0   0   1880.2    683.9   21.59
   0   0   0     3087.44       11.63   0   1      0.00     55.56       0.0    0.00  27     0   0   1588.4    906.0   13.91
   0   0   0     1146.83        4.21   0   1      0.00     33.86       0.0    0.00  28     0   0   1227.0    944.1    5.36
   0   0   0     3506.92       12.61   0   1      0.00     59.22       0.0    0.00  29     0   0    458.5   1142.8   13.92
   0   0   0     4528.23       16.28   0   2      0.00     67.29       0.0    0.00  31     0   0    297.5   1099.0   17.40
   0   0   0     4440.85       18.06   0   1      0.00     66.64       0.0    0.00  32     0   0   1832.2   1622.2   23.35
   0   0   0    10033.24       26.69   0   2      0.00    100.17       0.0    0.00  33     0   0    126.0   1079.5   21.11
   0   0   0      911.67        3.93   0   1      0.00     30.19       0.0    0.00  35     0   0   1256.7    657.3   10.57
   0   0   0     1406.16        5.84   0   1      0.00     37.50       0.0    0.00  37     0   0    709.2    479.5   15.11
   0   0   0     2755.03       11.27   0   1      0.00     52.49       0.0    0.00  38     0   0   1640.8    462.2   19.71
   0   0   0     1048.63        5.70   0   1      0.00     32.38       0.0    0.00  39     0   0    602.2   1504.9   15.35
   0   0   0     2122.19        8.36   0   1      0.00     46.07       0.0    0.00  40     0   0   1487.0   1821.6   21.60
   0   0   0      667.79        3.85   0   1      0.00     25.84       0.0    0.00  41     0   0    729.3   1381.0   11.23
   0   0   0     1584.28        7.25   0  -1      0.00     39.80       0.0    0.00  43     0   0    577.2    597.7   14.85
   0   0   0     1571.48       10.35   0   1      0.00     39.64       0.0    0.00  44     0   0   1680.3   1729.1   22.47
   0   0   0     2358.20       10.43   0   1      0.00     48.56       0.0    0.00  45     0   0   1604.6   1696.3   20.88
   0   0   0     5236.41       20.60   0   1      0.00     72.36       0.0    0.00  46     0   0   1974.8   1353.1   23.37
   0   0   0     3928.22       17.81   0   1      0.00     62.68       0.0    0.00  47     0   0     74.0   1213.9   22.58
   0   0   0     2252.73       11.16   0   1      0.00     47.46       0.0    0.00  48     0   0    324.0   1289.2   17.81
   0   0   0     1658.43       10.78   0   1      0.00     40.72       0.0    0.00  49     0   0   1690.4   1400.3   18.20
   0   0   0     2789.38       14.00   0   1      0.00     52.81       0.0    0.00  53     0   0    221.4   1565.1   22.56
   0   0   0     1025.22        5.42   0   1      0.00     32.02       0.0    0.00  54     0   0    638.2    900.3    9.86
   0   0   0     2015.14       11.58   0   1      0.00     44.89       0.0    0.00  55     0   0    191.7   1391.8   21.33
   0   0   0     1129.00       10.78   0   1      0.00     33.60       0.0    0.00  56     0   0    247.0    485.0   22.09
   0   0   0     1076.62        5.54   0   1      0.00     32.81       0.0    0.00  57     0   0   1407.8   1147.6    9.83
   0   0   0     1324.69        7.14   0   1      0.00     36.40       0.0    0.00  58     0   0   1534.0    430.4   18.58
   0   0   0     1115.72        7.18   0   1      0.00     33.40       0.0    0.00  59     0   0    413.4   1297.1   16.02
   0   0   0      126.71        0.82   0   1      0.00     11.26       0.0    0.00  61     0   0   1085.9   1341.4    7.90
   0   0   0      929.97        8.14   0   1      0.00     30.50       0.0    0.00  62     0   0    370.8    675.1   17.63
   0   0   0     1367.71       10.29   0   1      0.00     36.98       0.0    0.00  64     0   0    288.1    346.4   23.24
   0   0   0      666.29        4.94   0   1      0.00     25.81       0.0    0.00  66     0   0    533.3    726.2   13.84
   0   0   0      403.58        2.71   0   1      0.00     20.09       0.0    0.00  67     0   0   1281.3    353.6   17.14
   0   0   0     1137.62        8.94   0   1      0.00     33.73       0.0    0.00  68     0   0   1746.6   1428.2   19.57
   0   0   0     1449.53        9.67   0   1      0.00     38.07       0.0    0.00  69     0   0   1845.1    985.8   19.45
   0   0   0      928.96        6.10   0   1      0.00     30.48       0.0    0.00  70     0   0   1567.2   1681.8   20.12
   0   0   0      217.69        1.39   0   1      0.00     14.75       0.0    0.00  71     0   0   1146.4    306.5   17.36
   0   0   0     1475.43        9.93   0   1      0.00     38.41       0.0    0.00  73     0   0    201.0    619.8   21.48
   0   0   0     1266.43        8.89   0   1      0.00     35.59       0.0    0.00  74     0   0   1791.7    503.0   21.73
   0   0   0      272.55        2.40   0   1      0.00     16.51       0.0    0.00  75     0   0   1259.1   1102.1    6.08
   0   0   0      579.97        4.47   0   1      0.00     24.08       0.0    0.00  76     0   0    550.0    424.9   18.16
   0   0   0     1056.40        8.48   0   1      0.00     32.50       0.0    0.00  77     0   0    161.2   1222.1   20.80
   0   0   0      543.37        5.66   0   1      0.00     23.31       0.0    0.00  78     0   0    390.0   1603.2   20.23
   0   0   0      887.15        7.88   0   1      0.00     29.79       0.0    0.00  79     0   0    180.9   1418.2   21.77
   0   0   0     1358.57       10.62   0   2      0.00     36.86       0.0    0.00  80     0   0    139.8    778.0   21.50
   0   0   0      672.92        5.52   0   1      0.00     25.94       0.0    0.00  81     0   0    430.2    223.7   23.16
   0   0   0      932.49        7.75   0   1      0.00     30.54       0.0    0.00  82     0   0    247.8   1255.7   19.17
   0   0   0      764.54        7.18   0   1      0.00     27.65       0.0    0.00  83     0   0    217.8   1089.1   19.14
   0   0   0      396.81        4.38   0   1      0.00     19.92       0.0    0.00  84     0   0    432.8   1005.1   14.24
   0   0   0      331.02        3.29   0   1      0.00     18.19       0.0    0.00  85     0   0   1439.9   1309.8   12.23
   0   0   0      410.25        3.95   0   1      0.00     20.25       0.0    0.00  86     0   0    544.6   1176.6   12.18
   0   0   0      201.20        2.12   0   1      0.00     14.18       0.0    0.00  87     0   0   1345.3    208.2   20.63
   0   0   0      442.30        6.60   0   1      0.00     21.03       0.0    0.00  88     0   0   1860.7   1472.1   22.18
   0   0   0      324.29        3.62   0   1      0.00     18.01       0.0    0.00  89     0   0    524.5    242.2   21.72
   0   0   0      545.30        5.98   0   1      0.00     23.35       0.0    0.00  90     0   0    184.9    922.1   19.94
   0   0   0      390.42        4.14   0   1      0.00     19.76       0.0    0.00  91     0   0    441.3   1463.9   17.40
   0   0   0      235.21        3.17   0   1      0.00     15.34       0.0    0.00  92     0   0    489.7   1305.8   14.53
   0   0   0      186.14        2.19   0   1      0.00     13.64       0.0    0.00  93     0   0   1372.1   1952.9   23.07
   0   0   0      104.96        1.19   0   1      0.00     10.24       0.0    0.00  94     0   0   1210.0    160.2   20.78
   0   0   0      239.92        3.01   0   1      0.00     15.49       0.0    0.00  95     0   0    537.5   1671.0   19.16
   0   0   0      159.04        2.21   0   1      0.00     12.61       0.0    0.00  96     0   0   1392.3    387.3   17.53
   0   0   0      365.38        4.16   0   1      0.00     19.11       0.0    0.00  97     0   0    415.8    543.5   18.40
   0   0   0      311.92        3.55   0   1      0.00     17.66       0.0    0.00  98     0   0    470.2   1636.3   19.51
   0   0   0      503.88        6.53   0  -1      0.00     22.45       0.0    0.00 101     0   0    105.7    603.8   23.44
   0   0   0      412.26        4.83   0   1      0.00     20.30       0.0    0.00 102     0   0    276.0   1424.6   20.01
   0   0   0      220.62        3.32   0  -1      0.00     14.85       0.0    0.00 103     0   0    334.1   1776.9   23.67
   0   0   0      234.83        3.35   0   1      0.00     15.32       0.0    0.00 104     0   0    374.3   1631.1   20.89
   0   0   0      151.93        2.25   0   1      0.00     12.33       0.0    0.00 106     0   0    573.3   1338.8   13.27
   0   0   0      462.85        5.86   0   1      0.00     21.51       0.0    0.00 107     0   0   1913.3    853.1   21.25

 SOL,ROT,NODES:   8   343896.00   146  POLAR_ANGLES:   87.67   73.67  161.00
 R=SUM[!FO-FC!]/SUM[FO]:    0.0906 SKC, BO:       0.4129  0.00
 NREF,INPUT_SK,SFJ2,SKC:    19      -1.0000     26602.6113       0.3105
 N_NODES,N_LLEGITS,N_INDEXATS,N_FEBLES:       146       107        25       120
 DIST_MITJANA,SDV (PIXELS):  10.102-NaN    
 GIR_MITJA,SDV (GRAUS):   0.294   5.434
------------------------------------------------------------------------------

 SOL,ROT,NODES:   9   360249.00   157  POLAR_ANGLES:   83.67   73.33  158.33
     0.33755     0.30564    -0.89031
    -0.93536     0.00272    -0.35370
    -0.10568     0.95214     0.28680
    
   H   K   L      FO^2      SDV(FO^2) DUM CODI   FMODEL     FO       RODIST   PHI  PIC             cXPIX    cYPIX  2-THETA
  -1   1  -3    11038.01       15.77   0 -16     87.07    105.06       1.0   -5.93   7   485  45   1292.0   1262.0    8.75
   0   2  -4     7242.75       17.05   0  -6     67.18     85.10       0.0   -4.14   8   357  37   1501.0   1184.0   12.20
   2   2  -3    12888.66       24.84   0  -8     92.39    113.53       6.3    2.89   9   500  48   1531.0    896.0   12.66
   0   2  -5    15672.85       31.00   0 -10    129.50    125.19       6.3    2.22  10   234  27   1601.0   1220.0   14.67
  -3   1  -5     2781.98        9.21   0   1     53.42     52.74       0.2    2.03  14   221  24   1354.1   1595.9   15.83
   2   3  -5     7545.64       22.01   0   1     86.01     86.87       6.0    3.24  15   246  31   1786.1    975.0   18.16
   0   3  -5     6435.75       19.12   0   1     82.54     80.22       4.3   -6.79  16   244  29   1654.7   1232.1   15.92
  -2   1  -5     3468.45       10.64   0   1     52.69     58.89       8.3    5.74  19   222  25   1425.8   1464.0   14.35
   3   2  -1     3002.83        9.63   0   1     49.88     54.80       1.4   -0.07  22   816  67   1403.7    700.8   12.09
   3   3  -3     4883.04       16.23   0   1     67.72     69.88       1.3   -0.32  23   512  50   1651.1    776.2   16.15
   4   4  -4     5653.23       22.41   0   1     87.46     75.19       2.2    2.60  25   380  42   1880.2    683.9   21.59
   1   2  -3     3147.60       10.66   0   1     51.72     56.10       0.8   -4.44  26   499  47   1466.8   1022.3   10.77
   2   3  -3     3355.70      -12.64   0   1     55.52     57.93       4.3   -7.40  27   511  49   1588.4    906.0   13.91
   1   1  -1     1245.33        4.57   0   1     27.78     35.29       0.9   -6.10  28   801  66   1227.0    944.1    5.36
   1   3  -5     3503.64       15.34   0   1     54.54     59.19       0.9   -1.68  30   245  30   1718.0   1104.1   16.70
  -2   1  -4     1480.21        5.92   0   1     32.52     38.47       0.8   -2.64  34   344  35   1324.1   1425.2   12.14
   2   1   0      797.48        3.48   0   1     32.10     28.24       1.2   -0.66  36   968  75   1196.0    785.5    7.20
  -1   2  -5     1935.85        9.01   0   1     43.22     44.00       1.4   -2.60  42   233  26   1535.2   1347.6   14.57
  -3   2  -7     2557.40       11.31   0   1     48.09     50.57       0.8    3.47  45    59   2   1604.6   1696.3   20.88
  -1   3  -6     1799.76       11.70   0   1     49.40     42.42       5.6   -5.03  49   142  16   1690.4   1400.3   18.20
  -2   2  -7     1994.68       10.58   0   1     44.74     44.66       7.7    5.83  51    60   3   1675.6   1560.9   19.93
   2   2  -2      772.35        6.59   0   1     37.02     27.79       1.1   -3.21  52   654  57   1434.8    862.3   10.74
   1   3  -6     1934.31       11.60   0   1     42.62     43.98       7.1    3.21  60   144  18   1822.5   1141.1   19.12
  -2   0  -2      137.33        0.89   0   1     10.08     11.72       1.1   -0.57  61   626  54   1085.9   1341.4    7.90
   3   3  -4     1273.06        9.56   0   1     44.76     35.68       6.3    4.20  63   370  40   1751.6    809.7   18.05
   4   3  -3     1026.11        8.14   0   1     33.14     32.03       6.2    6.20  65   513  51   1719.0    642.9   18.80
   2   4  -5     1572.06       10.49   0   1     39.21     39.65       5.0   -3.60  69   255  32   1845.1    985.8   19.45
   0   1  -2      296.23       -2.61   0   1     18.07     17.21       0.9   -7.36  75   640  55   1259.1   1102.1    6.08
   3   2  -2      196.45        2.87   0   1     13.55     14.02       6.8    5.33  99   655  58   1499.1    733.9   13.45
   3   4  -5      501.69        6.35   0   1     25.21     22.40       1.6    1.39 107   256  33   1913.3    853.1   21.25
    
  -4   2  -7        0.00        6.35   0   0     38.22      0.00       0.0    1.50   1    58   1   1542.0   1832.0   22.41
  -3   3  -7        0.00        6.35   0   0      4.54      0.00       0.0   -5.46   2    65   4   1676.0   1703.0   22.01
  -2   3  -7        0.00        6.35   0   0     31.79      0.00       0.0   -2.48   3    66   5   1732.0   1571.0   21.02
  -1   3  -7        0.00        6.35   0   0     17.08      0.00       0.0    0.70   4    67   6   1793.0   1443.0   20.62
   0   3  -7        0.00        6.35   0   0     14.94      0.00       0.0    3.99   5    68   7   1860.0   1317.0   20.82
   1   3  -7        0.00       -6.35   0   0     10.11      0.00       0.0    7.36   6    69   8   1931.0   1192.0   21.62
  -1   4  -7        0.00        6.35   0   0     20.75      0.00       0.0   -5.81   7    71   9   1862.0   1448.0   21.95
   0   4  -7        0.00        6.35   0   0     83.85      0.00       0.0   -2.27   8    72  10   1921.0   1320.0   22.08
  -4   2  -6        0.00        6.35   0   0      0.31      0.00       0.0   -6.81   9   131  11   1457.0   1780.0   20.52
  -3   2  -6        0.00        6.35   0   0     31.05      0.00       0.0   -3.51  10   132  12   1512.0   1647.0   18.76
  -2   2  -6        0.00        6.35   0   0     13.76      0.00       0.0   -0.01  11   133  13   1571.0   1519.0   17.57
  -1   2  -6        0.00        6.35   0   0     15.35      0.00       0.0    3.57  12   134  14   1635.0   1393.0   17.05
   0   2  -6        0.00       -6.35   0   0     43.75      0.00       0.0    7.18  13   135  15   1704.0   1270.0   17.25
   0   3  -6        0.00        6.35   0   0      3.86      0.00       0.0   -0.90  14   143  17   1754.0   1272.0   18.33
   2   3  -6        0.00       -6.35   0   0      4.09      0.00       0.0    7.28  15   145  19   1894.0   1022.0   20.50
   1   4  -6        0.00        6.35   0   0     16.35      0.00       0.0   -3.31  16   151  20   1881.0   1149.0   20.41
   2   4  -6        0.00        6.35   0   0     20.30      0.00       0.0    1.00  17   152  21   1948.0   1023.0   21.65
  -5   1  -5        0.00        6.35   0   0      9.43      0.00       0.0   -5.10  18   219  22   1236.0   1864.0   20.40
  -4   1  -5        0.00        6.35   0   0      8.82      0.00       0.0   -1.64  19   220  23   1293.0   1727.0   17.91
   1   2  -5        0.00        6.35   0   0     67.48      0.00       0.0    6.82  20   235  28   1669.0   1104.0   15.60
   3   5  -5        0.00        6.35   0   0     24.04      0.00       0.0   -4.27  21   263  34   1979.0    852.0   22.62
  -1   1  -4        0.00        6.35   0   0    138.14      0.00       0.0    3.40  22   345  36   1388.0   1304.0   11.15
   1   2  -4        0.00        6.35   0   0      5.27      0.00       0.0    1.93  23   358  38   1565.0   1064.0   13.12
   2   3  -4        0.00        6.35   0   0     16.39      0.00       0.0   -1.53  24   369  39   1683.0    941.0   15.92
   3   4  -4        0.00        6.35   0   0     30.32      0.00       0.0   -3.07  25   379  41   1809.0    815.0   19.24
  -6   0  -3        0.00        6.35   0   0     13.28      0.00       0.0    3.78  26   468  43    891.0   1911.0   21.05
  -4   0  -3        0.00        6.35   0   0     53.14      0.00       0.0   -2.20  27   470  44   1050.0   1635.0   14.70
   0   1  -3        0.00        6.35   0   0     67.61      0.00       0.0    2.59  28   486  46   1355.0   1143.0    8.60
   4   4  -3        0.00        6.35   0   0     35.78      0.00       0.0   -1.59  29   524  52   1776.0    646.0   19.87
   5   4  -3        0.00        6.35   0   0     19.69      0.00       0.0    4.75  30   525  53   1846.0    511.0   22.59
   1   1  -2        0.00        6.35   0   0     74.85      0.00       0.0    3.74  31   641  56   1324.0    984.0    7.42
   3   3  -2        0.00        6.35   0   0     19.93      0.00       0.0   -5.91  32   666  59   1554.0    739.0   14.49
   4   3  -2        0.00        6.35   0   0     17.88      0.00       0.0    2.15  33   667  60   1618.0    611.0   17.26
   4   4  -2        0.00        6.35   0   0     12.74      0.00       0.0   -6.54  34   678  61   1680.0    609.0   18.45
   5   4  -2        0.00        6.35   0   0     51.35      0.00       0.0    0.98  35   679  62   1743.0    474.0   21.24
   5   5  -2        0.00        6.35   0   0     59.54      0.00       0.0   -6.03  36   689  63   1814.0    470.0   22.51
  -6  -1  -1        0.00        6.35   0   0     21.46      0.00       0.0   -4.86  37   768  64    668.0   1824.0   20.60
  -5  -1  -1        0.00        6.35   0   0     24.05      0.00       0.0   -5.44  38   769  65    744.0   1684.0   17.10
   4   3  -1        0.00        6.35   0   0      5.42      0.00       0.0   -2.89  39   829  68   1521.0    573.0   16.08
   5   3  -1        0.00        6.35   0   0     39.47      0.00       0.0    6.11  40   830  69   1585.0    440.0   19.18
   5   4  -1        0.00        6.35   0   0     32.30      0.00       0.0   -3.49  41   842  70   1647.0    436.0   20.19
  -6  -1   0        0.00        6.35   0   0      0.24      0.00       0.0   -0.42  42   935  71    551.0   1785.0   21.03
  -5  -1   0        0.00        6.35   0   0     16.55      0.00       0.0    0.17  43   936  72    631.0   1644.0   17.49
  -4  -1   0        0.00        6.35   0   0      3.30      0.00       0.0   -0.62  44   937  73    709.0   1512.0   13.99
  -3  -1   0        0.00        6.35   0   0     29.83      0.00       0.0   -3.99  45   938  74    784.0   1385.0   10.54
   4   2   0        0.00        6.35   0   0      7.15      0.00       0.0    5.55  46   982  76   1369.0    536.0   14.40
   5   3   0        0.00        6.35   0   0    187.96      0.00       0.0    2.02  47   995  77   1486.0    401.0   18.42
   6   4   0        0.00        6.35   0   0     12.39      0.00       0.0    1.11  48  1008  78   1610.0    257.0   22.52
  -6  -1   1        0.00        6.35   0   0     17.50      0.00       0.0    1.79  49  1101  79    436.0   1747.0   21.80
  -5  -1   1        0.00        6.35   0   0     15.08      0.00       0.0    2.75  50  1102  80    520.0   1606.0   18.29
  -4  -1   1        0.00        6.35   0   0     16.20      0.00       0.0    2.79  51  1103  81    601.0   1473.0   14.83
  -3  -1   1        0.00        6.35   0   0     62.78      0.00       0.0    1.37  52  1104  82    679.0   1346.0   11.45
  -2  -1   1        0.00        6.35   0   0     83.52      0.00       0.0   -2.66  53  1105  83    753.0   1224.0    8.21
   4   2   1        0.00        6.35   0   0     59.62      0.00       0.0   -0.52  54  1149  84   1274.0    496.0   14.08
   5   3   1        0.00        6.35   0   0     12.17      0.00       0.0   -3.43  55  1162  85   1394.0    362.0   18.05
   6   4   1        0.00        6.35   0   0      1.56      0.00       0.0   -3.46  56  1174  86   1518.0    217.0   22.12
  -5  -2   2        0.00        6.35   0   0     55.71      0.00       0.0   -6.71  57  1250  87    394.0   1569.0   19.68
  -5  -1   2        0.00        6.35   0   0     27.56      0.00       0.0    3.90  58  1262  88    407.0   1569.0   19.45
  -4  -1   2        0.00        6.35   0   0      4.22      0.00       0.0    4.27  59  1263  89    492.0   1435.0   16.10
  -3  -1   2        0.00        6.35   0   0     21.77      0.00       0.0    3.60  60  1264  90    573.0   1308.0   12.88
  -2  -1   2        0.00        6.35   0   0      3.12      0.00       0.0    1.31  61  1265  91    651.0   1185.0    9.89
  -1  -1   2        0.00        6.35   0   0     74.85      0.00       0.0   -3.74  62  1266  92    723.0   1064.0    7.42
   1   0   2        0.00        6.35   0   0     10.03      0.00       0.0    3.71  63  1280  93    894.0    827.0    5.80
   3   1   2        0.00        6.35   0   0     15.90      0.00       0.0    0.60  64  1294  94   1066.0    584.0   10.76
   6   3   2        0.00        6.35   0   0     10.70      0.00       0.0    6.26  65  1321  95   1344.0    180.0   21.19
  -5  -2   3        0.00        6.35   0   0     20.63      0.00       0.0   -4.84  66  1404  96    282.0   1532.0   21.12
  -4  -2   3        0.00        6.35   0   0     90.46      0.00       0.0   -5.44  67  1405  97    364.0   1398.0   18.03
  -3  -2   3        0.00       -6.35   0   0     15.17      0.00       0.0   -7.07  68  1406  98    442.0   1270.0   15.17
  -5  -1   3        0.00        6.35   0   0      2.20      0.00       0.0    4.28  69  1416  99    293.0   1532.0   20.90
  -4  -1   3        0.00        6.35   0   0     17.76      0.00       0.0    4.76  70  1417 100    381.0   1398.0   17.70
  -3  -1   3        0.00        6.35   0   0     20.57      0.00       0.0    4.44  71  1418 101    465.0   1270.0   14.68
  -2  -1   3        0.00        6.35   0   0     68.80      0.00       0.0    2.95  72  1419 102    545.0   1146.0   11.97
  -1  -1   3        0.00        6.35   0   0      5.82      0.00       0.0   -0.34  73  1420 103    621.0   1025.0    9.80
   6   3   3        0.00        6.35   0   0     55.17      0.00       0.0    1.64  74  1474 105   1251.0    136.0   21.48
  -4  -2   4        0.00        6.35   0   0     16.17      0.00       0.0   -4.12  75  1546 106    253.0   1361.0   19.86
  -3  -2   4        0.00        6.35   0   0     13.76      0.00       0.0   -5.26  76  1547 107    334.0   1232.0   17.17
  -2  -2   4        0.00       -6.35   0   0     29.43      0.00       0.0   -7.50  77  1548 108    411.0   1107.0   14.86
  -5  -1   4        0.00        6.35   0   0     24.14      0.00       0.0    4.17  78  1556 109    176.0   1496.0   22.61
  -4  -1   4        0.00        6.35   0   0     15.72      0.00       0.0    4.70  79  1557 110    267.0   1361.0   19.56
  -3  -1   4        0.00        6.35   0   0     15.20      0.00       0.0    4.55  80  1558 111    354.0   1232.0   16.75
  -2  -1   4        0.00        6.35   0   0     10.50      0.00       0.0    3.49  81  1559 112    437.0   1107.0   14.27
  -1  -1   4        0.00        6.35   0   0      5.01      0.00       0.0    1.10  82  1560 113    516.0    985.0   12.34
   0  -1   4        0.00        6.35   0   0     77.58      0.00       0.0   -3.26  83  1561 114    590.0    865.0   11.22
   2   0   4        0.00        6.35   0   0      4.67      0.00       0.0   -1.59  84  1574 115    763.0    623.0   11.61
   5   2   4        0.00        6.35   0   0     17.56      0.00       0.0   -2.54  85  1599 116   1046.0    235.0   18.72
   6   3   4        0.00       -6.35   0   0     38.18      0.00       0.0   -7.14  86  1611 117   1175.0     90.0   22.11
  -4  -2   5        0.00        6.35   0   0     28.25      0.00       0.0   -3.48  87  1669 118    137.0   1323.0   21.89
  -3  -2   5        0.00        6.35   0   0     25.83      0.00       0.0   -4.30  88  1670 119    223.0   1193.0   19.37
  -2  -2   5        0.00        6.35   0   0     11.12      0.00       0.0   -6.02  89  1671 120    303.0   1067.0   17.22
  -4  -1   5        0.00        6.35   0   0     44.25      0.00       0.0    4.28  90  1679 121    150.0   1323.0   21.62
  -3  -1   5        0.00        6.35   0   0    107.55      0.00       0.0    4.23  91  1680 122    240.0   1193.0   18.99
  -2  -1   5        0.00        6.35   0   0     12.14      0.00       0.0    3.41  92  1681 123    326.0   1067.0   16.71
  -1  -1   5        0.00        6.35   0   0     40.49      0.00       0.0    1.56  93  1682 124    407.0    944.0   14.94
   0  -1   5        0.00        6.35   0   0     22.39      0.00       0.0   -1.76  94  1683 125    484.0    823.0   13.88
   1  -1   5        0.00       -6.35   0   0     23.32      0.00       0.0   -7.19  95  1684 126    558.0    701.0   13.68
   1   0   5        0.00       -6.35   0   0     22.15      0.00       0.0    7.05  96  1694 127    578.0    702.0   13.29
   2   0   5        0.00        6.35   0   0     11.83      0.00       0.0    0.64  97  1695 128    657.0    579.0   13.90
   4   1   5        0.00        6.35   0   0     45.59      0.00       0.0   -3.99  98  1708 129    837.0    324.0   17.27
  -3  -2   6        0.00        6.35   0   0     56.26      0.00       0.0   -3.92  99  1769 130    106.0   1154.0   21.69
  -2  -2   6        0.00        6.35   0   0     13.69      0.00       0.0   -5.28 100  1770 131    191.0   1026.0   19.68
  -3  -1   6        0.00        6.35   0   0     22.30      0.00       0.0    3.63 101  1777 132    122.0   1154.0   21.35
  -2  -1   6        0.00        6.35   0   0     37.27      0.00       0.0    2.97 102  1778 133    211.0   1027.0   19.24
  -1  -1   6        0.00        6.35   0   0      5.73      0.00       0.0    1.45 103  1779 134    295.0    902.0   17.60
   0  -1   6        0.00        6.35   0   0     25.96      0.00       0.0   -1.21 104  1780 135    375.0    780.0   16.57
   1  -1   6        0.00        6.35   0   0     13.16      0.00       0.0   -5.47 105  1781 136    452.0    657.0   16.27
   1   0   6        0.00        6.35   0   0     43.61      0.00       0.0    6.20 106  1790 137    468.0    658.0   15.95
   2   0   6        0.00        6.35   0   0     60.86      0.00       0.0    1.23 107  1791 138    549.0    533.0   16.34
   3   0   6        0.00        6.35   0   0     19.04      0.00       0.0   -6.99 108  1792 139    630.0    406.0   17.45
   4   1   6        0.00        6.35   0   0     46.10      0.00       0.0   -0.78 109  1802 140    726.0    276.0   19.08
  -2  -2   7        0.00        6.35   0   0      9.64      0.00       0.0   -5.04 110  1843 141     73.0    984.0   22.22
  -1  -2   7        0.00        6.35   0   0     34.14      0.00       0.0   -6.97 111  1844 142    156.0    858.0   20.78
  -2  -1   7        0.00        6.35   0   0      7.24      0.00       0.0    2.28 112  1850 143     92.0    985.0   21.82
  -1  -1   7        0.00        6.35   0   0      1.20      0.00       0.0    1.00 113  1851 144    179.0    859.0   20.28
   0  -1   7        0.00        6.35   0   0      3.94      0.00       0.0   -1.23 114  1852 145    262.0    734.0   19.29
   1  -1   7        0.00        6.35   0   0      3.75      0.00       0.0   -4.73 115  1853 146    341.0    610.0   18.92
   1   0   7        0.00        6.35   0   0     35.49      0.00       0.0    5.15 116  1860 147    355.0    611.0   18.64
   2   0   7        0.00        6.35   0   0      4.12      0.00       0.0    1.08 117  1861 148    438.0    485.0   18.86
   3   0   7        0.00        6.35   0   0      2.82      0.00       0.0   -5.31 118  1862 149    521.0    357.0   19.73
   4   1   7        0.00        6.35   0   0     21.25      0.00       0.0   -0.05 119  1870 150    615.0    224.0   21.09
   0  -1   8        0.00        6.35   0   0     46.71      0.00       0.0   -1.62 120  1890 151    144.0    687.0   22.02
   1  -1   8        0.00        6.35   0   0     72.17      0.00       0.0   -4.58 121  1891 152    226.0    561.0   21.60
   0   0   8        0.00        6.35   0   0     60.52      0.00       0.0    6.17 122  1894 153    153.0    688.0   21.85
   1   0   8        0.00        6.35   0   0     24.38      0.00       0.0    3.97 123  1895 154    239.0    562.0   21.35
   2   0   8        0.00        6.35   0   0     15.82      0.00       0.0    0.51 124  1896 155    324.0    434.0   21.45
   3   0   8        0.00        6.35   0   0     55.85      0.00       0.0   -4.72 125  1897 156    409.0    304.0   22.13
   3   1   8        0.00        6.35   0   0     34.15      0.00       0.0    6.06 126  1901 157    410.0    304.0   22.11
    
   0   0   0    24479.23       41.03   0 -10      0.00    156.46       0.0    0.00   1     0   0    269.0    959.0   18.02
   0   0   0    19946.39       20.69   0 -27      0.00    141.23       0.0    0.00   2     0   0    752.0    344.0   17.46
   0   0   0     5597.09       10.79   0  -7      0.00     74.81       0.0    0.00   3     0   0    762.0   1548.0   14.11
   0   0   0     7040.20        9.39   0 -16      0.00     83.91       0.0    0.00   4     0   0    863.0   1759.0   17.90
   0   0   0     5539.35        8.22   0 -13      0.00     74.43       0.0    0.00   5     0   0    867.0    530.0   12.55
   0   0   0     5222.15        9.50   0  -8      0.00     72.26       0.0    0.00   6     0   0   1243.0   1719.0   17.37
   0   0   0     6027.01       19.64   0  -3      0.00     77.63       0.0    0.00  11     0   0   1675.0    633.0   18.07
   0   0   0     3153.55        8.32   0   1      0.00     56.16       0.0    0.00  12     0   0    740.0   1896.9   21.51
   0   0   0     7924.84       21.92   0   1      0.00     89.02       0.0    0.00  13     0   0    403.0    842.0   15.52
   0   0   0     1027.09        8.25   0   1      0.00     32.05       0.0    0.00  17     0   0    690.4    775.0   10.13
   0   0   0     3888.75       11.10   0   1      0.00     62.36       0.0    0.00  18     0   0    633.6    141.1   22.51
   0   0   0     3108.81        9.00   0   1      0.00     55.76       0.0    0.00  20     0   0    699.7   1219.5    9.23
   0   0   0     4682.06       15.30   0   1      0.00     68.43       0.0    0.00  21     0   0    448.7    688.3   15.95
   0   0   0      425.97        1.34   0   1      0.00     20.64       0.0    0.00  24     0   0   1077.6    445.3   14.01
   0   0   0     3800.78       13.67   0   1      0.00     61.65       0.0    0.00  29     0   0    458.5   1142.8   13.92
   0   0   0     4907.68       17.64   0   2      0.00     70.05       0.0    0.00  31     0   0    297.5   1099.0   17.40
   0   0   0     4812.98       19.57   0   1      0.00     69.38       0.0    0.00  32     0   0   1832.2   1622.2   23.35
   0   0   0    10873.98       28.92   0   2      0.00    104.28       0.0    0.00  33     0   0    126.0   1079.5   21.11
   0   0   0      988.07        4.26   0   1      0.00     31.43       0.0    0.00  35     0   0   1256.7    657.3   10.57
   0   0   0     1523.99        6.32   0   1      0.00     39.04       0.0    0.00  37     0   0    709.2    479.5   15.11
   0   0   0     2985.89       12.22   0   1      0.00     54.64       0.0    0.00  38     0   0   1640.8    462.2   19.71
   0   0   0     1136.50        6.17   0   1      0.00     33.71       0.0    0.00  39     0   0    602.2   1504.9   15.35
   0   0   0     2300.02        9.06   0   1      0.00     47.96       0.0    0.00  40     0   0   1487.0   1821.6   21.60
   0   0   0      723.74        4.17   0   1      0.00     26.90       0.0    0.00  41     0   0    729.3   1381.0   11.23
   0   0   0     1717.03        7.86   0  -1      0.00     41.44       0.0    0.00  43     0   0    577.2    597.7   14.85
   0   0   0     1703.17       11.21   0   1      0.00     41.27       0.0    0.00  44     0   0   1680.3   1729.1   22.47
   0   0   0     5675.19       22.32   0   1      0.00     75.33       0.0    0.00  46     0   0   1974.8   1353.1   23.37
   0   0   0     4257.39       19.30   0   1      0.00     65.25       0.0    0.00  47     0   0     74.0   1213.9   22.58
   0   0   0     2441.50       12.10   0   1      0.00     49.41       0.0    0.00  48     0   0    324.0   1289.2   17.81
   0   0   0     1970.89       10.99   0   1      0.00     44.39       0.0    0.00  50     0   0   1707.8   1258.0   17.25
   0   0   0     3023.12       15.17   0   1      0.00     54.98       0.0    0.00  53     0   0    221.4   1565.1   22.56
   0   0   0     1111.13        5.88   0   1      0.00     33.33       0.0    0.00  54     0   0    638.2    900.3    9.86
   0   0   0     2184.00       12.55   0   1      0.00     46.73       0.0    0.00  55     0   0    191.7   1391.8   21.33
   0   0   0     1223.61       11.68   0   1      0.00     34.98       0.0    0.00  56     0   0    247.0    485.0   22.09
   0   0   0     1166.84        6.00   0   1      0.00     34.16       0.0    0.00  57     0   0   1407.8   1147.6    9.83
   0   0   0     1435.69        7.74   0   1      0.00     37.89       0.0    0.00  58     0   0   1534.0    430.4   18.58
   0   0   0     1209.22        7.78   0   1      0.00     34.77       0.0    0.00  59     0   0    413.4   1297.1   16.02
   0   0   0     1007.89        8.82   0   1      0.00     31.75       0.0    0.00  62     0   0    370.8    675.1   17.63
   0   0   0     1482.32       11.16   0   1      0.00     38.50       0.0    0.00  64     0   0    288.1    346.4   23.24
   0   0   0      722.13        5.35   0   1      0.00     26.87       0.0    0.00  66     0   0    533.3    726.2   13.84
   0   0   0      437.40        2.94   0   1      0.00     20.91       0.0    0.00  67     0   0   1281.3    353.6   17.14
   0   0   0     1232.95        9.69   0   1      0.00     35.11       0.0    0.00  68     0   0   1746.6   1428.2   19.57
   0   0   0     1006.80        6.61   0   1      0.00     31.73       0.0    0.00  70     0   0   1567.2   1681.8   20.12
   0   0   0      235.93        1.51   0   1      0.00     15.36       0.0    0.00  71     0   0   1146.4    306.5   17.36
   0   0   0      843.02        5.59   0   1      0.00     29.03       0.0    0.00  72     0   0   1466.7    568.5   15.26
   0   0   0     1599.07       10.76   0   1      0.00     39.99       0.0    0.00  73     0   0    201.0    619.8   21.48
   0   0   0     1372.55        9.63   0   1      0.00     37.05       0.0    0.00  74     0   0   1791.7    503.0   21.73
   0   0   0      628.56        4.84   0   1      0.00     25.07       0.0    0.00  76     0   0    550.0    424.9   18.16
   0   0   0     1144.92        9.19   0   1      0.00     33.84       0.0    0.00  77     0   0    161.2   1222.1   20.80
   0   0   0      588.90        6.13   0   1      0.00     24.27       0.0    0.00  78     0   0    390.0   1603.2   20.23
   0   0   0      961.49        8.55   0   1      0.00     31.01       0.0    0.00  79     0   0    180.9   1418.2   21.77
   0   0   0     1472.41       11.50   0   2      0.00     38.37       0.0    0.00  80     0   0    139.8    778.0   21.50
   0   0   0      729.31        5.98   0   1      0.00     27.01       0.0    0.00  81     0   0    430.2    223.7   23.16
   0   0   0     1010.63        8.40   0   1      0.00     31.79       0.0    0.00  82     0   0    247.8   1255.7   19.17
   0   0   0      828.60        7.78   0   1      0.00     28.79       0.0    0.00  83     0   0    217.8   1089.1   19.14
   0   0   0      430.06        4.75   0   1      0.00     20.74       0.0    0.00  84     0   0    432.8   1005.1   14.24
   0   0   0      358.76        3.56   0   1      0.00     18.94       0.0    0.00  85     0   0   1439.9   1309.8   12.23
   0   0   0      444.62        4.28   0   1      0.00     21.09       0.0    0.00  86     0   0    544.6   1176.6   12.18
   0   0   0      218.06        2.30   0   1      0.00     14.77       0.0    0.00  87     0   0   1345.3    208.2   20.63
   0   0   0      479.36        7.15   0   1      0.00     21.89       0.0    0.00  88     0   0   1860.7   1472.1   22.18
   0   0   0      351.47        3.93   0   1      0.00     18.75       0.0    0.00  89     0   0    524.5    242.2   21.72
   0   0   0      590.99        6.48   0   1      0.00     24.31       0.0    0.00  90     0   0    184.9    922.1   19.94
   0   0   0      423.13        4.49   0   1      0.00     20.57       0.0    0.00  91     0   0    441.3   1463.9   17.40
   0   0   0      254.92        3.43   0   1      0.00     15.97       0.0    0.00  92     0   0    489.7   1305.8   14.53
   0   0   0      201.74        2.37   0   1      0.00     14.20       0.0    0.00  93     0   0   1372.1   1952.9   23.07
   0   0   0      113.75        1.29   0   1      0.00     10.67       0.0    0.00  94     0   0   1210.0    160.2   20.78
   0   0   0      260.02        3.26   0   1      0.00     16.13       0.0    0.00  95     0   0    537.5   1671.0   19.16
   0   0   0      172.37        2.40   0   1      0.00     13.13       0.0    0.00  96     0   0   1392.3    387.3   17.53
   0   0   0      395.99        4.51   0   1      0.00     19.90       0.0    0.00  97     0   0    415.8    543.5   18.40
   0   0   0      338.06        3.84   0   1      0.00     18.39       0.0    0.00  98     0   0    470.2   1636.3   19.51
   0   0   0      435.78        5.55   0   1      0.00     20.88       0.0    0.00 100     0   0   1858.8    843.0   20.15
   0   0   0      546.10        7.08   0  -1      0.00     23.37       0.0    0.00 101     0   0    105.7    603.8   23.44
   0   0   0      446.80        5.23   0   1      0.00     21.14       0.0    0.00 102     0   0    276.0   1424.6   20.01
   0   0   0      239.11        3.59   0  -1      0.00     15.46       0.0    0.00 103     0   0    334.1   1776.9   23.67
   0   0   0      254.50        3.63   0   1      0.00     15.95       0.0    0.00 104     0   0    374.3   1631.1   20.89
   0   0   0      390.03        5.09   0   1      0.00     19.75       0.0    0.00 105     0   0   1824.8    674.7   20.57
   0   0   0      164.67        2.44   0   1      0.00     12.83       0.0    0.00 106     0   0    573.3   1338.8   13.27

 SOL,ROT,NODES:   9   360249.00   157  POLAR_ANGLES:   83.67   73.33  158.33
 R=SUM[!FO-FC!]/SUM[FO]:    0.0831 SKC, BO:       0.4299  0.00
 NREF,INPUT_SK,SFJ2,SKC:    24      -1.0000     32978.6367       0.3104
 N_NODES,N_LLEGITS,N_INDEXATS,N_FEBLES:       157       107        30       126
 DIST_MITJANA,SDV (PIXELS):   4.059   2.385
 GIR_MITJA,SDV (GRAUS):  -0.592   4.709
------------------------------------------------------------------------------

 SOL,ROT,NODES:  10   331614.00   154  POLAR_ANGLES:   94.33   73.00  163.67
     0.30162     0.25852    -0.91771
    -0.95069     0.15450    -0.26894
     0.07226     0.95357     0.29237
    
   H   K   L      FO^2      SDV(FO^2) DUM CODI   FMODEL     FO       RODIST   PHI  PIC             cXPIX    cYPIX  2-THETA
  -4   0   0     6397.00       12.33   0  -7     39.05     79.98       7.6    0.92   3   950  80    762.0   1548.0   14.11
  -1   1  -3    12592.01       17.99   0 -16     87.07    112.21       4.2   -0.25   7   485  53   1292.0   1262.0    8.75
   0   2  -4     8276.53       19.48   0  -6     67.18     90.98       3.2   -3.86   8   357  42   1501.0   1184.0   12.20
   2   2  -3    14728.72       28.38   0  -8     92.39    121.36       4.1   -2.58   9   500  57   1531.0    896.0   12.66
   0   2  -5    17913.10       35.43   0 -10    129.50    133.84       7.6    2.48  10   234  29   1601.0   1220.0   14.67
   2   3  -5     8619.03       25.14   0   1     86.01     92.84       6.1   -0.40  15   246  34   1786.1    975.0   18.16
   0   3  -5     7353.98       21.85   0   1     82.54     85.76       0.3   -6.55  16   244  32   1654.7   1232.1   15.92
   3   3  -3     5595.89      -18.59   0   1     67.72     74.81       1.1   -7.25  23   512  60   1651.1    776.2   16.15
   4   4  -4     6464.88       25.63   0   1     87.46     80.40       2.3   -4.33  25   380  49   1880.2    683.9   21.59
   1   2  -3     3604.12      -12.20   0   1     51.72     60.03       1.3   -7.50  26   499  56   1466.8   1022.3   10.77
   1   3  -5     4006.24       17.54   0   1     54.54     63.29       3.1   -3.57  30   245  33   1718.0   1104.1   16.70
  -2   1  -4     1695.53       -6.78   0   1     32.52     41.18       7.3    7.12  34   344  39   1324.1   1425.2   12.14
   3   1   0     1129.71        4.87   0   1     29.83     33.61       3.8   -2.87  35   969  82   1256.7    657.3   10.57
  -1   2  -5     2211.68       10.29   0   1     43.22     47.03       5.2    0.55  42   233  28   1535.2   1347.6   14.57
  -1   3  -6     2054.86       13.35   0   1     49.40     45.33       2.0   -2.52  49   142  16   1690.4   1400.3   18.20
   0   2  -6     2258.87      -12.59   0   1     43.75     47.53      11.8    7.39  50   135  12   1707.8   1258.0   17.25
  -5  -1   4     3459.16       17.36   0   1     24.14     58.81       6.7   -4.81  53  1556 107    221.4   1565.1   22.56
   5   2  -1     1642.14        8.85   0   1     31.34     40.52       9.1    3.98  58   818  75   1534.0    430.4   18.58
   1   3  -6     2209.78       13.25   0   1     42.62     47.01       7.1    1.61  60   144  18   1822.5   1141.1   19.12
   3   3  -4     1453.82       10.92   0   1     44.76     38.13       5.3   -1.68  63   370  47   1751.6    809.7   18.05
   4   3  -3     1170.64        9.29   0   1     33.14     34.21       5.0   -2.13  65   513  61   1719.0    642.9   18.80
   1  -1   5      825.86        6.12   0   1     23.32     28.74       9.9   -3.65  66  1684 121    533.3    726.2   13.84
   2   4  -5     1800.16      -12.01   0   1     39.21     42.43       1.6   -7.11  69   255  37   1845.1    985.8   19.45
  -3   3  -6     1151.96        7.56   0   1     20.51     33.94      10.0   -4.71  70   140  14   1567.2   1681.8   20.12
   4   2  -1      964.00        6.39   0   1     30.65     31.05       4.0   -3.32  72   817  74   1466.7    568.5   15.26
   1  -1   8     1828.01       12.30   0   1     72.17     42.76       6.2   -2.27  73  1891 148    201.0    619.8   21.48
   5   3  -3     1569.30       11.01   0   1     45.64     39.61       9.7    2.85  74   514  62   1791.7    503.0   21.73
   0   1  -2      338.47       -2.98   0   1     18.07     18.40       1.4   -7.08  75   640  65   1259.1   1102.1    6.08
  -4   0   5     1100.41        9.78   0   1     45.92     33.17      10.2    5.23  79  1689 122    180.9   1418.2   21.77
  -3  -1   5     1155.10        9.60   0   1    107.55     33.99       9.8   -1.26  82  1680 117    247.8   1255.7   19.17
  -2  -1   6      946.99        8.90   0   1     37.27     30.77       6.4   -0.42  83  1778 127    217.8   1089.1   19.14
  -1   2  -4      411.07       -4.08   0   1     19.62     20.27       1.1   -7.04  85   356  41   1439.9   1309.8   12.23
  -2  -1   3      508.36        4.89   0   1     68.80     22.55       8.8   -2.86  86  1419 101    544.6   1176.6   12.18
  -3  -1   3      291.49        3.93   0   1     20.57     17.07       7.7   -3.25  92  1418 100    489.7   1305.8   14.53
   3   2  -2      224.34        3.28   0   1     13.55     14.98       4.2   -3.61  99   655  68   1499.1    733.9   13.45
   3   3  -5      498.26        6.35   0   1     22.06     22.32       9.4    2.92 100   247  35   1858.8    843.0   20.15
   4   3  -4      445.89        5.82   0   1     20.86     21.12       9.1    2.46 105   371  48   1824.8    674.7   20.57
   3   4  -5      573.67        7.26   0   1     25.21     23.95       3.1   -3.53 107   256  38   1913.3    853.1   21.25
    
  -3   3  -7        0.00        7.25   0   0      4.54      0.00       0.0    1.94   1    65   1   1666.0   1712.0   22.01
  -2   3  -7        0.00        7.25   0   0     31.79      0.00       0.0    2.09   2    66   2   1731.0   1573.0   21.02
  -1   3  -7        0.00        7.25   0   0     17.08      0.00       0.0    2.91   3    67   3   1797.0   1436.0   20.62
   0   3  -7        0.00        7.25   0   0     14.94      0.00       0.0    4.24   4    68   4   1865.0   1302.0   20.82
   1   3  -7        0.00        7.25   0   0     10.11      0.00       0.0    5.96   5    69   5   1936.0   1167.0   21.62
  -2   4  -7        0.00        7.25   0   0     65.59      0.00       0.0   -5.01   6    70   6   1794.0   1596.0   22.40
  -1   4  -7        0.00        7.25   0   0     20.75      0.00       0.0   -3.72   7    71   7   1856.0   1459.0   21.95
   0   4  -7        0.00        7.25   0   0     83.85      0.00       0.0   -2.02   8    72   8   1920.0   1323.0   22.08
  -3   2  -6        0.00        7.25   0   0     31.05      0.00       0.0    5.97   9   132   9   1510.0   1649.0   18.76
  -2   2  -6        0.00        7.25   0   0     13.76      0.00       0.0    5.60  10   133  10   1577.0   1512.0   17.57
  -1   2  -6        0.00        7.25   0   0     15.35      0.00       0.0    6.17  11   134  11   1644.0   1378.0   17.05
  -4   3  -6        0.00        7.25   0   0     24.34      0.00       0.0   -4.58  12   139  13   1507.0   1815.0   21.70
  -2   3  -6        0.00        7.25   0   0      8.80      0.00       0.0   -3.93  13   141  15   1630.0   1533.0   18.78
   0   3  -6        0.00        7.25   0   0      3.86      0.00       0.0   -0.63  14   143  17   1756.0   1266.0   18.33
   2   3  -6        0.00        7.25   0   0      4.09      0.00       0.0    4.12  15   145  19   1894.0   1000.0   20.50
   3   3  -6        0.00        7.25   0   0     26.61      0.00       0.0    6.85  16   146  20   1969.0    863.0   22.38
   0   4  -6        0.00       -7.25   0   0     31.80      0.00       0.0   -7.43  17   150  21   1817.0   1287.0   19.74
   1   4  -6        0.00        7.25   0   0     16.35      0.00       0.0   -4.86  18   151  22   1881.0   1153.0   20.41
   2   4  -6        0.00        7.25   0   0     20.30      0.00       0.0   -2.06  19   152  23   1948.0   1018.0   21.65
  -5   2  -5        0.00        7.25   0   0     19.18      0.00       0.0    3.47  20   229  24   1271.0   1898.0   21.30
  -4   2  -5        0.00        7.25   0   0     13.59      0.00       0.0   -0.25  21   230  25   1346.0   1751.0   18.85
  -3   2  -5        0.00        7.25   0   0     76.16      0.00       0.0   -1.25  22   231  26   1412.0   1611.0   16.80
  -2   2  -5        0.00        7.25   0   0     39.89      0.00       0.0   -0.80  23   232  27   1475.0   1476.0   15.33
   1   2  -5        0.00        7.25   0   0     67.48      0.00       0.0    4.83  24   235  30   1671.0   1083.0   15.60
   2   2  -5        0.00       -7.25   0   0     11.12      0.00       0.0    7.47  25   236  31   1742.0    951.0   17.22
   4   3  -5        0.00        7.25   0   0     10.00      0.00       0.0    6.36  26   248  36   1931.0    694.0   22.51
  -1   1  -4        0.00       -7.25   0   0    138.14      0.00       0.0    7.46  27   345  40   1397.0   1291.0   11.15
   1   2  -4        0.00        7.25   0   0      5.27      0.00       0.0   -0.48  28   358  43   1566.0   1052.0   13.12
   2   2  -4        0.00        7.25   0   0     29.43      0.00       0.0    3.04  29   359  44   1633.0    921.0   14.86
   3   2  -4        0.00        7.25   0   0     13.76      0.00       0.0    6.64  30   360  45   1704.0    788.0   17.17
   2   3  -4        0.00        7.25   0   0     16.39      0.00       0.0   -5.81  31   369  46   1683.0    939.0   15.92
  -4   1  -3        0.00        7.25   0   0     40.78      0.00       0.0   -1.06  32   482  50   1101.0   1658.0   15.33
  -3   1  -3        0.00        7.25   0   0     60.38      0.00       0.0   -4.12  33   483  51   1169.0   1521.0   12.53
  -2   1  -3        0.00        7.25   0   0     21.17      0.00       0.0   -2.82  34   484  52   1232.0   1389.0   10.22
   0   1  -3        0.00        7.25   0   0     67.61      0.00       0.0    2.85  35   486  54   1359.0   1132.0    8.60
   1   1  -3        0.00        7.25   0   0      5.82      0.00       0.0    6.20  36   487  55   1426.0   1004.0    9.80
   3   2  -3        0.00        7.25   0   0     15.17      0.00       0.0    2.16  37   501  58   1597.0    760.0   15.17
   4   2  -3        0.00        7.25   0   0     90.46      0.00       0.0    6.76  38   502  59   1667.0    623.0   18.03
   5   4  -3        0.00        7.25   0   0     19.69      0.00       0.0   -4.36  39   525  63   1846.0    512.0   22.59
  -6   1  -2        0.00        7.25   0   0     16.01      0.00       0.0   -2.21  40   634  64    861.0   1919.0   21.34
   1   1  -2        0.00        7.25   0   0     74.85      0.00       0.0   -0.74  41   641  66   1323.0    974.0    7.42
   2   1  -2        0.00        7.25   0   0      3.12      0.00       0.0    4.76  42   642  67   1389.0    846.0    9.89
   4   2  -2        0.00        7.25   0   0     11.27      0.00       0.0    2.38  43   656  69   1562.0    596.0   16.46
   5   3  -2        0.00        7.25   0   0     19.08      0.00       0.0   -1.61  44   668  70   1682.0    470.0   20.28
  -6   1  -1        0.00        7.25   0   0     23.56      0.00       0.0    5.42  45   794  71    728.0   1888.0   21.41
   2   1  -1        0.00        7.25   0   0     83.52      0.00       0.0   -2.87  46   802  72   1288.0    816.0    8.21
   3   1  -1        0.00        7.25   0   0     62.78      0.00       0.0    4.96  47   803  73   1352.0    686.0   11.45
   5   3  -1        0.00       -7.25   0   0     39.47      0.00       0.0   -7.09  48   830  76   1587.0    442.0   19.18
   6   3  -1        0.00        7.25   0   0     42.72      0.00       0.0    0.08  49   831  77   1648.0    293.0   22.43
  -6   0   0        0.00        7.25   0   0     21.13      0.00       0.0   -6.99  50   948  78    624.0   1837.0   21.25
  -5   0   0        0.00        7.25   0   0     49.14      0.00       0.0   -2.99  51   949  79    689.0   1687.0   17.68
  -3   0   0        0.00        7.25   0   0      4.78      0.00       0.0    4.75  52   951  81    822.0   1409.0   10.58
   4   1   0        0.00       -7.25   0   0      3.30      0.00       0.0    7.47  53   970  83   1314.0    522.0   13.99
   5   2   0        0.00        7.25   0   0     25.54      0.00       0.0   -1.33  54   983  84   1428.0    398.0   17.75
   6   2   0        0.00       -7.25   0   0      2.99      0.00       0.0    7.32  55   984  85   1485.0    249.0   21.17
   6   3   0        0.00        7.25   0   0      1.26      0.00       0.0   -5.07  56   996  86   1553.0    265.0   21.68
  -6   0   1        0.00        7.25   0   0     88.27      0.00       0.0   -3.03  57  1114  87    504.0   1809.0   22.01
  -5   0   1        0.00        7.25   0   0     22.30      0.00       0.0    0.74  58  1115  88    573.0   1658.0   18.47
  -4   0   1        0.00        7.25   0   0    164.82      0.00       0.0    4.39  59  1116  89    643.0   1516.0   14.95
   4   1   1        0.00        7.25   0   0      9.70      0.00       0.0    0.51  60  1137  90   1216.0    492.0   13.66
   6   2   1        0.00        7.25   0   0      7.03      0.00       0.0    2.96  61  1151  91   1385.0    219.0   20.75
  -4  -1   2        0.00        7.25   0   0      4.22      0.00       0.0   -6.90  62  1263  92    521.0   1470.0   16.10
  -3  -1   2        0.00        7.25   0   0     21.77      0.00       0.0   -6.02  63  1264  93    591.0   1334.0   12.88
  -5   0   2        0.00        7.25   0   0     43.61      0.00       0.0    2.44  64  1274  94    458.0   1631.0   19.61
  -4   0   2        0.00        7.25   0   0     74.45      0.00       0.0    5.69  65  1275  95    531.0   1488.0   16.21
   2   0   2        0.00        7.25   0   0     10.08      0.00       0.0    3.95  66  1281  96    948.0    709.0    7.91
   6   2   2        0.00        7.25   0   0     23.26      0.00       0.0   -3.58  67  1309  97   1295.0    188.0   20.68
  -5  -1   3        0.00        7.25   0   0      2.20      0.00       0.0   -6.14  68  1416  98    334.0   1586.0   20.90
  -4  -1   3        0.00        7.25   0   0     17.76      0.00       0.0   -4.42  69  1417  99    409.0   1443.0   17.70
  -1  -1   3        0.00        7.25   0   0      5.82      0.00       0.0   -3.62  70  1420 102    622.0   1044.0    9.80
  -5   0   3        0.00        7.25   0   0     30.91      0.00       0.0    3.12  71  1428 103    341.0   1605.0   21.06
  -4   0   3        0.00        7.25   0   0      5.64      0.00       0.0    6.00  72  1429 104    417.0   1461.0   17.80
   3   0   3        0.00        7.25   0   0     49.89      0.00       0.0   -4.81  73  1436 105    916.0    546.0   11.88
   5   1   3        0.00        7.25   0   0      3.73      0.00       0.0   -1.00  74  1450 106   1078.0    287.0   17.61
  -4  -1   4        0.00        7.25   0   0     15.72      0.00       0.0   -3.10  75  1557 108    294.0   1416.0   19.56
  -3  -1   4        0.00        7.25   0   0     15.20      0.00       0.0   -1.85  76  1558 109    370.0   1278.0   16.75
  -2  -1   4        0.00        7.25   0   0     10.50      0.00       0.0   -1.23  77  1559 110    444.0   1144.0   14.27
  -1  -1   4        0.00        7.25   0   0      5.01      0.00       0.0   -1.45  78  1560 111    514.0   1014.0   12.34
   0  -1   4        0.00        7.25   0   0     77.58      0.00       0.0   -2.90  79  1561 112    583.0    886.0   11.22
   1  -1   4        0.00        7.25   0   0    138.14      0.00       0.0   -6.23  80  1562 113    650.0    757.0   11.15
  -4   0   4        0.00        7.25   0   0     18.32      0.00       0.0    5.77  81  1568 114    300.0   1434.0   19.66
   3   0   4        0.00        7.25   0   0     23.46      0.00       0.0    2.53  82  1575 115    804.0    513.0   13.44
  -4  -1   5        0.00        7.25   0   0     44.25      0.00       0.0   -2.50  83  1679 116    176.0   1389.0   21.62
  -2  -1   5        0.00        7.25   0   0     12.14      0.00       0.0   -0.54  84  1681 118    330.0   1115.0   16.71
  -1  -1   5        0.00        7.25   0   0     40.49      0.00       0.0   -0.51  85  1682 119    403.0    983.0   14.94
   0  -1   5        0.00        7.25   0   0     22.39      0.00       0.0   -1.41  86  1683 120    474.0    854.0   13.88
  -3   0   5        0.00       -7.25   0   0      1.17      0.00       0.0    7.25  87  1690 123    259.0   1268.0   19.01
   3   0   5        0.00        7.25   0   0     59.86      0.00       0.0    4.09  88  1696 124    694.0    478.0   15.33
   4   0   5        0.00        7.25   0   0     57.94      0.00       0.0   -4.61  89  1697 125    773.0    340.0   17.38
  -3  -1   6        0.00        7.25   0   0     22.30      0.00       0.0   -1.16  90  1777 126    135.0   1221.0   21.35
  -1  -1   6        0.00        7.25   0   0      5.73      0.00       0.0   -0.27  91  1779 128    288.0    952.0   17.60
   0  -1   6        0.00        7.25   0   0     25.96      0.00       0.0   -0.87  92  1780 129    361.0    820.0   16.57
   1  -1   6        0.00        7.25   0   0     13.16      0.00       0.0   -2.50  93  1781 130    432.0    689.0   16.27
   2  -1   6        0.00        7.25   0   0     69.48      0.00       0.0   -5.56  94  1782 131    502.0    557.0   16.74
  -3   0   6        0.00        7.25   0   0      7.15      0.00       0.0    6.29  95  1786 132    138.0   1240.0   21.37
   2   0   6        0.00       -7.25   0   0     60.86      0.00       0.0    7.33  96  1791 133    509.0    576.0   16.34
   3   0   6        0.00        7.25   0   0     19.04      0.00       0.0    4.18  97  1792 134    581.0    441.0   17.45
   4   0   6        0.00        7.25   0   0     54.77      0.00       0.0   -1.68  98  1793 135    659.0    301.0   19.17
  -2  -1   7        0.00        7.25   0   0      7.24      0.00       0.0   -0.68  99  1850 136     91.0   1054.0   21.82
  -1  -1   7        0.00        7.25   0   0      1.20      0.00       0.0   -0.46 100  1851 137    169.0    919.0   20.28
   0  -1   7        0.00        7.25   0   0      3.94      0.00       0.0   -0.89 101  1852 138    244.0    786.0   19.29
   1  -1   7        0.00        7.25   0   0      3.75      0.00       0.0   -2.14 102  1853 139    317.0    653.0   18.92
   2  -1   7        0.00        7.25   0   0     22.37      0.00       0.0   -4.52 103  1854 140    389.0    519.0   19.21
  -2   0   7        0.00        7.25   0   0     31.79      0.00       0.0    6.52 104  1857 141     94.0   1072.0   21.78
  -1   0   7        0.00       -7.25   0   0     32.25      0.00       0.0    7.40 105  1858 142    173.0    937.0   20.16
   1   0   7        0.00       -7.25   0   0     35.49      0.00       0.0    7.43 106  1860 143    322.0    672.0   18.64
   2   0   7        0.00        7.25   0   0      4.12      0.00       0.0    6.18 107  1861 144    394.0    538.0   18.86
   3   0   7        0.00        7.25   0   0      2.82      0.00       0.0    3.66 108  1862 145    467.0    401.0   19.73
   4   0   7        0.00        7.25   0   0     44.05      0.00       0.0   -0.77 109  1863 146    544.0    260.0   21.18
   0  -1   8        0.00        7.25   0   0     46.71      0.00       0.0   -1.25 110  1890 147    123.0    749.0   22.02
   2  -1   8        0.00        7.25   0   0     53.74      0.00       0.0   -4.20 111  1892 149    271.0    478.0   21.76
   3  -1   8        0.00       -7.25   0   0     58.85      0.00       0.0   -7.34 112  1893 150    345.0    339.0   22.49
   0   0   8        0.00        7.25   0   0     60.52      0.00       0.0    6.33 113  1894 151    126.0    768.0   21.85
   1   0   8        0.00        7.25   0   0     24.38      0.00       0.0    6.03 114  1895 152    201.0    634.0   21.35
   2   0   8        0.00        7.25   0   0     15.82      0.00       0.0    4.95 115  1896 153    275.0    498.0   21.45
   3   0   8        0.00        7.25   0   0     55.85      0.00       0.0    2.83 116  1897 154    349.0    359.0   22.13
    
   0   0   0    27976.45       46.89   0 -10      0.00    167.26       0.0    0.00   1     0   0    269.0    959.0   18.02
   0   0   0    22796.03       23.64   0 -27      0.00    150.98       0.0    0.00   2     0   0    752.0    344.0   17.46
   0   0   0     8045.99       10.74   0 -16      0.00     89.70       0.0    0.00   4     0   0    863.0   1759.0   17.90
   0   0   0     6330.73        9.40   0 -13      0.00     79.57       0.0    0.00   5     0   0    867.0    530.0   12.55
   0   0   0     5968.22       10.86   0  -8      0.00     77.25       0.0    0.00   6     0   0   1243.0   1719.0   17.37
   0   0   0     6888.05       22.45   0  -3      0.00     82.99       0.0    0.00  11     0   0   1675.0    633.0   18.07
   0   0   0     3604.09        9.51   0   1      0.00     60.03       0.0    0.00  12     0   0    740.0   1896.9   21.51
   0   0   0     9057.02       25.05   0   1      0.00     95.17       0.0    0.00  13     0   0    403.0    842.0   15.52
   0   0   0     3178.75       10.53   0   1      0.00     56.38       0.0    0.00  14     0   0   1354.1   1595.9   15.83
   0   0   0     1173.83        9.42   0   1      0.00     34.26       0.0    0.00  17     0   0    690.4    775.0   10.13
   0   0   0     4444.31       12.69   0   1      0.00     66.67       0.0    0.00  18     0   0    633.6    141.1   22.51
   0   0   0     3957.21       12.14   0   1      0.00     62.91       0.0    0.00  19     0   0   1425.8   1464.0   14.35
   0   0   0     3552.95       10.29   0   1      0.00     59.61       0.0    0.00  20     0   0    699.7   1219.5    9.23
   0   0   0     5350.96       17.49   0   1      0.00     73.15       0.0    0.00  21     0   0    448.7    688.3   15.95
   0   0   0     3431.82       11.01   0   1      0.00     58.58       0.0    0.00  22     0   0   1403.7    700.8   12.09
   0   0   0      486.82        1.53   0   1      0.00     22.06       0.0    0.00  24     0   0   1077.6    445.3   14.01
   0   0   0     3824.20       14.41   0   1      0.00     61.84       0.0    0.00  27     0   0   1588.4    906.0   13.91
   0   0   0     1420.51        5.22   0   1      0.00     37.69       0.0    0.00  28     0   0   1227.0    944.1    5.36
   0   0   0     4343.78       15.62   0   1      0.00     65.91       0.0    0.00  29     0   0    458.5   1142.8   13.92
   0   0   0     5608.82       20.16   0   2      0.00     74.89       0.0    0.00  31     0   0    297.5   1099.0   17.40
   0   0   0     5500.58       22.36   0   1      0.00     74.17       0.0    0.00  32     0   0   1832.2   1622.2   23.35
   0   0   0    12427.49       33.05   0   2      0.00    111.48       0.0    0.00  33     0   0    126.0   1079.5   21.11
   0   0   0      911.40        3.98   0   1      0.00     30.19       0.0    0.00  36     0   0   1196.0    785.5    7.20
   0   0   0     1741.71        7.23   0   1      0.00     41.73       0.0    0.00  37     0   0    709.2    479.5   15.11
   0   0   0     3412.47       13.96   0   1      0.00     58.42       0.0    0.00  38     0   0   1640.8    462.2   19.71
   0   0   0     1298.86        7.06   0   1      0.00     36.04       0.0    0.00  39     0   0    602.2   1504.9   15.35
   0   0   0     2628.61       10.35   0   1      0.00     51.27       0.0    0.00  40     0   0   1487.0   1821.6   21.60
   0   0   0      827.14        4.77   0   1      0.00     28.76       0.0    0.00  41     0   0    729.3   1381.0   11.23
   0   0   0     1962.33        8.98   0  -1      0.00     44.30       0.0    0.00  43     0   0    577.2    597.7   14.85
   0   0   0     1946.49       12.82   0   1      0.00     44.12       0.0    0.00  44     0   0   1680.3   1729.1   22.47
   0   0   0     2920.95       12.92   0   1      0.00     54.05       0.0    0.00  45     0   0   1604.6   1696.3   20.88
   0   0   0     6485.98       25.51   0   1      0.00     80.54       0.0    0.00  46     0   0   1974.8   1353.1   23.37
   0   0   0     4865.62       22.06   0   1      0.00     69.75       0.0    0.00  47     0   0     74.0   1213.9   22.58
   0   0   0     2790.30       13.82   0   1      0.00     52.82       0.0    0.00  48     0   0    324.0   1289.2   17.81
   0   0   0     2275.64       12.07   0   1      0.00     47.70       0.0    0.00  51     0   0   1675.6   1560.9   19.93
   0   0   0      882.22        7.53   0   1      0.00     29.70       0.0    0.00  52     0   0   1434.8    862.3   10.74
   0   0   0     1269.87        6.72   0   1      0.00     35.64       0.0    0.00  54     0   0    638.2    900.3    9.86
   0   0   0     2496.02       14.34   0   1      0.00     49.96       0.0    0.00  55     0   0    191.7   1391.8   21.33
   0   0   0     1398.42       13.35   0   1      0.00     37.40       0.0    0.00  56     0   0    247.0    485.0   22.09
   0   0   0     1333.54        6.86   0   1      0.00     36.52       0.0    0.00  57     0   0   1407.8   1147.6    9.83
   0   0   0     1381.97        8.90   0   1      0.00     37.17       0.0    0.00  59     0   0    413.4   1297.1   16.02
   0   0   0      156.95        1.01   0   1      0.00     12.53       0.0    0.00  61     0   0   1085.9   1341.4    7.90
   0   0   0     1151.89       10.08   0   1      0.00     33.94       0.0    0.00  62     0   0    370.8    675.1   17.63
   0   0   0     1694.09       12.75   0   1      0.00     41.16       0.0    0.00  64     0   0    288.1    346.4   23.24
   0   0   0      499.89        3.36   0   1      0.00     22.36       0.0    0.00  67     0   0   1281.3    353.6   17.14
   0   0   0     1409.10       11.07   0   1      0.00     37.54       0.0    0.00  68     0   0   1746.6   1428.2   19.57
   0   0   0      269.63        1.73   0   1      0.00     16.42       0.0    0.00  71     0   0   1146.4    306.5   17.36
   0   0   0      718.36        5.54   0   1      0.00     26.80       0.0    0.00  76     0   0    550.0    424.9   18.16
   0   0   0     1308.49       10.50   0   1      0.00     36.17       0.0    0.00  77     0   0    161.2   1222.1   20.80
   0   0   0      673.03        7.01   0   1      0.00     25.94       0.0    0.00  78     0   0    390.0   1603.2   20.23
   0   0   0     1682.76       13.15   0   2      0.00     41.02       0.0    0.00  80     0   0    139.8    778.0   21.50
   0   0   0      833.50        6.84   0   1      0.00     28.87       0.0    0.00  81     0   0    430.2    223.7   23.16
   0   0   0      491.50        5.43   0   1      0.00     22.17       0.0    0.00  84     0   0    432.8   1005.1   14.24
   0   0   0      249.21        2.63   0   1      0.00     15.79       0.0    0.00  87     0   0   1345.3    208.2   20.63
   0   0   0      547.84        8.17   0   1      0.00     23.41       0.0    0.00  88     0   0   1860.7   1472.1   22.18
   0   0   0      401.68        4.49   0   1      0.00     20.04       0.0    0.00  89     0   0    524.5    242.2   21.72
   0   0   0      675.42        7.40   0   1      0.00     25.99       0.0    0.00  90     0   0    184.9    922.1   19.94
   0   0   0      483.59        5.13   0   1      0.00     21.99       0.0    0.00  91     0   0    441.3   1463.9   17.40
   0   0   0      230.56        2.71   0   1      0.00     15.18       0.0    0.00  93     0   0   1372.1   1952.9   23.07
   0   0   0      130.01        1.47   0   1      0.00     11.40       0.0    0.00  94     0   0   1210.0    160.2   20.78
   0   0   0      297.17        3.73   0   1      0.00     17.24       0.0    0.00  95     0   0    537.5   1671.0   19.16
   0   0   0      196.99        2.74   0   1      0.00     14.04       0.0    0.00  96     0   0   1392.3    387.3   17.53
   0   0   0      452.57        5.15   0   1      0.00     21.27       0.0    0.00  97     0   0    415.8    543.5   18.40
   0   0   0      386.36        4.39   0   1      0.00     19.66       0.0    0.00  98     0   0    470.2   1636.3   19.51
   0   0   0      624.12        8.09   0  -1      0.00     24.98       0.0    0.00 101     0   0    105.7    603.8   23.44
   0   0   0      510.63        5.98   0   1      0.00     22.60       0.0    0.00 102     0   0    276.0   1424.6   20.01
   0   0   0      273.27        4.11   0  -1      0.00     16.53       0.0    0.00 103     0   0    334.1   1776.9   23.67
   0   0   0      290.86        4.14   0   1      0.00     17.05       0.0    0.00 104     0   0    374.3   1631.1   20.89
   0   0   0      188.19        2.78   0   1      0.00     13.72       0.0    0.00 106     0   0    573.3   1338.8   13.27

 SOL,ROT,NODES:  10   331614.00   154  POLAR_ANGLES:   94.33   73.00  163.67
 R=SUM[!FO-FC!]/SUM[FO]:    0.2527 SKC, BO:       0.4596  0.00
 NREF,INPUT_SK,SFJ2,SKC:    26      -1.0000     41804.1055       0.3565
 N_NODES,N_LLEGITS,N_INDEXATS,N_FEBLES:       154       107        38       116
 DIST_MITJANA,SDV (PIXELS):   8.345-NaN    
 GIR_MITJA,SDV (GRAUS):  -2.419   4.501
------------------------------------------------------------------------------

  COPY OF FILE.INC:
  ==== == =======

AXINITA(PONT DE SUERT) P-1 V=568.30 manganita,t=3s, CELLA DAJUST                
CELL                                                                            
   7.15482   8.95485   9.18633   88.1620   77.3453   81.5639                    
LATTICE                                                                         
P-                                                                              
SYMMETRY                                                                        
X,Y,Z                                                                           
CONTENTS                                                                        
 CA SI AL  O  B   H                                                             
  6  8  4 32  2   2                                                             
&CONTROL NSOL=10,DELSIG=2.0,ISCAN=2,SWING=7.5,KARLE=1,IPCS=1,GRUIX=0.10,NTRAMZ=4
IREF=0/                                                                         

++++++++++++++++++++++++++++++++++++++++++++++++++++++++++++++++++++++++++++++
     FINAL DE XLENS -- durada:         2min.
++++++++++++++++++++++++++++++++++++++++++++++++++++++++++++++++++++++++++++++
