# Supplementary material for: Application of synchrotron through-the-substrate microdiffraction to crystals in polished thin sections
Source: IUCrJ. 2015 Jun 11;2(Pt 4):452–63. doi: 10.1107/S2052252515007794 (PMC4491317; doi:10.1107/S2052252515007794)
Supplement: Supplementary file 1 [file m-02-00452-sup1.zip › Suppl_files_Rius/Axinite_mvolumes_orientation/maxi7_04_FULL.OUT]

 ==============================================================================
             DINCO: 25 Des 2014    (c)Dr.Jordi Rius
             ORIENTACIO DE PATRONS DE DIFRACCIO (2D) ALEATORIS
              Institut de Ciencia de Materials de Barcelona (CSIC)
              08193-Bellaterra, Catalonia, Spain
              La data es  5- 1-2015 a les  9:41:31

 ==============================================================================
     CRYSTAL DATA:
     =============
     AXINITA(PONT DE SUERT) P-1 V=568.30 manganita,t=3s, CELLA DAJUST                

     A=   7.155      B=   8.955     C=   9.186
     ALPHA=   88.16  BETA=   77.35  GAMMA=   81.56

     VOLUME (A3)=        568.06

     (SINT/L)2=  0.005237*H2 + 0.003186*K2 + 0.003112*L2 +
                -0.001170*HK +-0.001751*HL + 0.000000*KL

     BRAVAIS LATTICE IS  P  CENTRED AT:

       1)  0.000000       0.000000       0.000000

      SYMMETRY OPERATIONS: 

      R11  R12  R13     R21  R22  R23     R31  R32  R33    T1     T2     T3

  1)    1    0    0       0    1    0       0    0    1    0.00   0.00   0.00

     STRUCTURE TREATED AS CENTROSYMMETRIC

     TYPE OF RADIATION IS X-RAYS

          UNIT CELL CONTENTS
      SYMBOL  ATOMIC_NUMBER    NUMBER IN CELL    TYPE    SCAT_POWER
        CA         20                6            1          20.00
        SI         14                8            2          14.00
        AL         13                4            3          13.00
        O           8               32            4           8.00
        B           5                2            5           5.00
        H           1                2            6           1.00
------------------------------------------------------------------------------

 INPUT STRUCTURE: 

                         FRACTIONAL COORDINATES
              NR TYPE    X        Y        Z      MULTIPLICITY

               1    1   0.1825   0.9162   0.6010     1.0000
               2    1   0.7676   0.8871   0.0917     1.0000
               3    1   0.2539   0.3946   0.1523     1.0000
               4    3   0.0525   0.7458   0.3006     1.0000
               5    2   0.6990   0.9885   0.7568     1.0000
               6    3   0.3514   0.5792   0.4361     1.0000
               7    2   0.2109   0.7667   0.9499     1.0000
               8    2   0.3582   0.2302   0.4810     1.0000
               9    2   0.7810   0.5230   0.2251     1.0000
              10    4   0.6186   0.4961   0.3732     1.0000
              11    4   0.1235   0.9332   0.3449     1.0000
              12    4   0.3262   0.6454   0.2459     1.0000
              13    4   0.9793   0.5635   0.2578     1.0000
              14    4   0.7929   0.8226   0.3729     1.0000
              15    4   0.7220   0.6153   0.5987     1.0000
              16    4   0.0529   0.8103   0.1033     1.0000
              17    4   0.4656   0.8775   0.1565     1.0000
              18    4   0.4197   0.6882   0.9867     1.0000
              19    4   0.3949   0.0874   0.3654     1.0000
              20    4   0.0955   0.6775   0.4950     1.0000
              21    4   0.2307   0.1384   0.1323     1.0000
              22    4   0.5651   0.2432   0.5175     1.0000
              23    4   0.8617   0.3693   0.1287     1.0000
              24    4   0.7673   0.0941   0.1612     1.0000
              25    4   0.3262   0.3544   0.8806     1.0000
              26    5   0.4626   0.7128   0.1344     1.0000

                 SCATTERING POWER =   99.97 %
------------------------------------------------------------------------------
 NOM DE LA IMATGE:                      maxi7_04
 NPIX_X,NPIX_Y,CENT_X,CENT_Y:  2048  2048     1023.65   1024.14
 PIXLEN,SEPOD,WAVE: 79.000   184.00000  0.42460
 0/1/3 ES ELECTRONS/RAIGS_X/MOTT:    1
 MODE DE RECERCA (0=FULL,1=REF,-1=HKLGIR):    0
 ANGLE D.OFFSET DEL DIAGRAMA 2D en graus:      0.00
 TIPUS D"ESCOMBRAT (0=PRECESSIO; 1,2= ROTACIO):    2
 DELTA_PHI en graus (EIX GIR_VERTICAL):      7.50
 MU_VIDRE, CM-1:       3.39 GRUIX_VIDRE, CM:       0.10
 DSCIRC,DSFOU:     1.03244     1.08000
 NUM. TEORIC DE REFLEXIONS:            157
 PATRO OBSERVAT EXPERIMENTAL
 NOMBRE DE PICS LLEGITS (PCS)=      100
 MODEL DE REFERENCIA (S=1/N=0)      1
 SIGMA_I,n_SIGMA:     823.022     2.000

------------------------------------------------------------------------------

 FULL SCAN:
  1 244.667  71.000 358.333   900207.00 159  74
  2 244.667  71.000 358.333   900207.00 159  74
  3 244.667  71.000  -1.667   900207.00 159  74
  4 244.667  71.000 358.333   900207.00 159  74
  5 244.000  71.000 358.000   873365.00 154  74
  6 246.333  52.000 180.000   353986.00 160  27
  7 235.333  50.667 174.000   331586.00 159  28
  8 252.333  87.667 180.000   432724.00 158  26
  9 231.333  57.667 172.667   327293.00 155  21
 10 244.333  74.000 358.333   718440.00 159  64
------------------------------------------------------------------------------

 SOL,ROT,NODES:   1   900207.00   156  POLAR_ANGLES:  244.67   71.00  358.33
    -0.11296     0.30658     0.94512
    -0.90750    -0.41914     0.02750
     0.40457    -0.85459     0.32557

     H=    1.0000h    0.0000k    0.0000l 
     K=    0.0000h    1.0000k    0.0000l 
     L=    0.0000h    0.0000k    1.0000l 
    
   H   K   L      FO^2      SDV(FO^2) DUM CODI   FMODEL     FO       RODIST   PHI  PIC             cXPIX    cYPIX  2-THETA
   3  -1  -4    15637.42       28.35   0  -9     94.62    125.05       1.0    3.49   1   327  46    382.0    692.0   17.23
   1  -2  -4    11688.02       22.59   0  -6     86.27    108.11       2.2    4.84   2   314  43    465.0    989.0   13.51
  -2  -4  -4    23077.92       30.08   0 -18    136.20    151.91       2.2    3.61   3   290  39    551.0   1451.0   15.29
  -2  -3  -4    22521.12       27.69   0 -20    122.56    150.07       2.2   -6.89   4   300  40    600.0   1400.0   13.67
   1  -1  -3    17318.11       24.66   0 -17    106.72    131.60       1.4    2.15   5   463  56    618.0    944.0   10.07
   3   1  -1     7462.55       11.56   0 -11     62.78     86.39       1.4    3.14   7   803  73    793.0    612.0   11.46
  -3  -3  -1    13596.89       -7.99   0 -84    116.35    116.61       2.0    7.31   8   747  70    964.0   1526.0   12.24
  -4  -4  -1     1226.67        1.52   0 -16     35.57     35.02       7.1   -3.09   9   735  69    998.0   1708.0   16.37
  -2  -1   1    10663.01       11.93   0 -25     83.52    103.26       1.0    6.40  10  1105  82   1195.0   1312.0    8.18
  -3  -2   1     4285.73        7.98   0  -8     49.88     65.47       1.0    4.48  11  1091  81   1214.0   1485.0   12.08
  -1   0   2     8471.66       13.59   0 -13     69.68     92.04       1.0    2.05  12  1278  88   1284.0   1149.0    7.07
   4   3   4    12596.21       17.71   0 -13     90.65    112.23       2.2   -1.78  13  1609 110   1355.0    396.0   16.96
   3   3   4     9397.49       16.44   0  -8     77.51     96.94       2.8    4.97  14  1608 109   1395.0    524.0   14.97
  -2  -1   3     3814.96       11.03   0  -4     68.80     61.77       0.0   -3.86  15  1419  93   1418.0   1322.0   11.98
  -2   0   4    15645.14       26.36   0 -12    106.60    125.08       1.0    5.99  16  1570 104   1554.0   1279.0   14.18
  -3  -1   5     8397.10       21.99   0  -4    107.55     91.64       1.0    3.75  17  1680 114   1693.0   1463.0   18.97
   3   0  -4     4509.28       19.07   0   1     85.62     67.15       1.3   -5.32  18   338  48    433.7    643.0   16.78
   2   2   5     4898.70       14.90   0   1     67.51     69.99       2.5   -4.72  19  1716 121   1534.0    697.7   14.58
  -2   0   5     7064.93       20.14   0   1     82.90     84.05       1.3    4.12  20  1691 116   1668.2   1285.0   16.62
   0  -3  -5     7941.89       21.35   0   1     85.41     89.12       1.9    1.58  21   183  26    372.6   1155.8   15.92
  -1   0   4     3934.33       14.03   0   1     59.26     62.72       1.4   -3.44  22  1571 105   1506.1   1155.9   12.12
   0  -2  -3     2338.72       -9.43   0   1     40.56     48.36       0.4    7.26  24   450  55    629.3   1110.1    9.83
   1  -3  -6     8374.06       23.74   0   1     89.31     91.51       1.9   -0.02  25    93  13    197.0   1030.7   19.54
  -1   0   6     7551.78       20.78   0   1     80.48     86.90       1.6   -3.77  26  1788 130   1741.4   1165.5   17.44
   0   1   6     3334.63       13.53   0   1     51.22     57.75       1.3   -2.02  27  1798 132   1715.2    993.0   16.55
   0   2   6     5558.38       17.85   0   1     67.13     74.55       2.0    6.64  28  1807 133   1741.1    944.3   17.22
   2   2   2     1205.39       -3.99   0   1     32.04     34.72       1.2    7.01  29  1305  89   1197.4    696.0    9.06
   2   3   8     5744.16       20.93   0   1     84.16     75.79       2.2    3.57  30  1906 156   1915.9    641.1   22.63
  -5  -4   2     2209.70        7.67   0   1     51.35     47.01       1.5    3.81  31  1228  84   1364.0   1864.1   21.26
   1   2   5     2275.06       10.09   0   1     44.77     47.70       2.3    2.02  32  1715 120   1575.7    820.1   14.18
   2   2   3      790.72        5.59   0   1     32.55     28.12       2.2   -0.93  33  1459  96   1306.9    697.1   10.52
  -1  -4  -6     4034.26       16.12   0   1     64.71     63.52       2.3   -2.08  34    83   8    276.4   1329.8   19.12
   4   3   7     3353.85       13.60   0   1     59.32     57.91       3.8   -4.42  35  1882 150   1715.1    384.8   22.02
   5   2  -1     1544.44        5.80   0   1     31.34     39.30       3.3   -6.17  36   818  74    725.3    300.1   18.58
   2   3   7     4322.48       16.30   0   1     68.70     65.75       2.2    4.05  37  1880 148   1791.5    644.3   20.19
   3   3   6     2813.29       12.25   0   1     53.40     53.04       2.5    0.31  38  1818 137   1628.3    520.1   18.67
  -1  -4  -7     4850.23       18.75   0   1     75.53     69.64       3.2   -6.66  39    23   1    163.4   1331.9   21.42
   4   3   6     2585.62       11.31   0   1     55.35     50.85       3.6   -4.45  40  1819 138   1592.8    389.6   20.10
  -1   0   3      798.89        5.30   0   1     22.81     28.26       1.0   -1.90  41  1432  94   1393.7   1152.0    9.54
   0   1   7     3657.40       15.51   0   1     56.19     60.48       1.5   -1.89  42  1866 144   1837.2    995.8   19.26
  -5  -5   0      438.22        1.82   0   1     21.84     20.93       2.9   -5.04  43   889  76   1127.1   1906.1   20.87
   3   3   5     2219.50        9.13   0   1     47.16     47.11       2.9    1.80  44  1727 123   1510.6    522.4   16.71
   2  -1  -5     2770.08       12.42   0   1     45.90     52.63       1.3   -5.23  45   205  32    341.6    812.2   17.05
  -3  -4  -3     1071.58        4.97   0   1     28.55     32.73       2.5    0.57  46   425  52    717.4   1576.1   15.16
  -3  -2   6     2139.31       14.71   0   1     56.26     46.25       0.2   -4.10  47  1769 126   1803.0   1524.2   21.68
  -3  -6  -5     1542.06        9.16   0   1     43.10     39.27       3.7    4.08  48   158  20    396.4   1691.8   21.47
   1   0  -1      341.10        2.30   0   1     21.31     18.47       0.3    6.92  49   788  72    865.0    902.7    4.90
  -1   0   5     1286.11        9.39   0   1     36.07     35.86       2.1   -3.90  50  1692 117   1622.1   1160.2   14.76
  -1  -2  -3      650.29        4.22   0   1     26.74     25.50       1.0   -2.18  51   449  54    690.1   1230.0    9.55
  -2   0   6     1809.39       10.69   0   2     39.16     42.54       1.4    3.20  52  1787 129   1787.1   1291.9   19.15
   3   3   7     2091.41       11.42   0   1     45.99     45.73       3.1   -0.27  53  1881 149   1749.5    516.3   20.82
  -4  -3   3     1302.41        6.59   0   1     33.14     36.09       0.8   -2.31  54  1394  91   1467.8   1679.8   18.78
   1  -3  -7     3072.25       15.49   0   1     54.21     55.43       2.3   -4.67  55    30   3     83.1   1028.0   21.99
   4   3   3      525.84        2.88   0   1     20.36     22.93       2.3    3.76  56  1472  97   1236.0    395.9   15.89
   3  -2  -6     3294.78       15.98   0   1     57.28     57.40       1.0   -0.77  57   103  17    108.9    725.0   22.45
  -2  -2  -1      136.41        0.90   0   1      7.65     11.68       1.2    3.37  58   760  71    951.7   1354.0    8.25
   5   2   0      547.45        2.91   0   1     25.54     23.40       2.2    4.47  60   983  78    815.2    306.8   17.78
   1  -4  -6     2933.33       14.62   0   1     51.50     54.16       2.7    5.25  61    85  10    134.9   1081.0   20.93
   1  -2  -5     1554.79        9.08   0   1     36.47     39.43       1.3   -1.36  62   194  29    359.0    984.3   15.95
   2   2   4      637.57        5.30   0   1     26.57     25.25       2.4   -3.73  63  1596 108   1419.1    697.8   12.41
  -2  -5  -6     1498.88        9.75   0   1     39.87     38.72       2.8   -1.35  64    76   5    286.8   1509.1   20.74
  -5  -6  -3      581.66        3.27   0   1     21.88     24.12       4.8   -6.86  65   405  50    765.3   1958.1   22.59
   2  -2  -5     1324.31        8.80   0   1     36.62     36.39       1.2    2.11  66   195  30    291.4    860.2   17.86
  -3  -4  -4      369.97        3.95   0   1     26.08     19.23       2.8   -6.77  67   289  38    617.0   1577.0   16.42
   2  -2  -6     1741.91       11.05   0   1     39.43     41.74       1.1   -3.03  68   102  16    181.6    855.0   20.24
   4   0  -5     1877.85      -10.75   0   1     45.92     43.33       1.3   -7.27  69   218  35    256.9    501.7   21.72
  -2  -5  -5      907.21        6.94   0   1     38.34     30.12       2.9    4.37  70   165  22    389.9   1506.2   18.87
   3   0  -3     1021.50        6.42   0   1     27.12     31.96       0.8    0.72  71   477  58    539.3    649.5   14.73
   2   0  -2      178.37        3.07   0   1     20.15     13.36       0.5    3.83  72   630  65    704.5    779.0    9.80
  -3  -5  -4      492.38        5.54   0   1     22.16     22.19       3.0    3.58  73   281  37    559.9   1631.3   18.16
   0  -2  -5      736.20        5.95   0   1     25.58     27.13       1.9   -6.32  74   193  28    419.3   1106.9   14.68
   3   1  -2      386.89        3.14   0  -1     21.77     19.67       2.0   -6.30  75   643  66    690.3    607.0   12.91
   2   3   5      568.32       -4.87   0   1     23.94     23.84       2.1    7.33  76  1726 122   1557.0    648.2   15.65
  -1   0   7     1115.31        8.75   0   1     32.25     33.40       1.4   -3.31  77  1858 142   1865.1   1171.0   20.14
   5   3   3      195.97        1.60   0   1     12.76     14.00       3.6   -6.01  79  1473  98   1203.9    262.1   18.58
   2   2   7      785.61        7.08   0   1     33.83     28.03       2.9   -4.52  80  1874 147   1773.2    695.7   19.36
   5   1  -2      521.73        4.23   0   1     27.56     22.84       1.4    2.19  83   645  68    559.9    343.1   19.48
   1   2   4      431.23        3.86   0   1     22.94     20.77       2.3    4.35  84  1595 107   1463.7    819.1   11.77
   0   1   8     1121.56        9.85   0   1     36.31     33.49       2.0   -1.45  85  1898 151   1964.2    998.2   22.00
   3  -2  -5      946.95        8.19   0   1     32.06     30.77       1.4    4.40  86   196  31    217.4    732.3   20.21
  -4  -5  -3      176.35        2.00   0   1     15.23     13.28       3.4   -1.56  87   414  51    734.7   1761.0   18.77
   2  -4  -6     1442.47      -10.88   0   1     39.30     37.98       2.8    7.33  88    86  11     55.1    953.9   22.63
  -2  -3  -3      286.67        2.64   0   1     19.77     16.93       1.7    0.24  89   437  53    704.1   1400.3   11.96
  -2   0   7      983.79        9.00   0   1     31.79     31.37       1.0    2.87  91  1857 141   1911.0   1299.8   21.75
  -1  -3  -4      308.51        3.40   0   1     18.20     17.56       1.1    2.16  92   301  41    540.3   1278.1   13.19
  -4  -3   4      476.18        4.54   0   1     20.86     21.82       0.5   -3.13  93  1536  99   1587.5   1690.1   20.54
  -3  -2   2      213.32        2.22   0   1     13.55     14.61       0.3   -1.75  95  1252  86   1327.7   1490.0   13.43
  -3  -2   5      393.66        5.72   0   1     25.83     19.84       0.8   -4.55  96  1670 113   1679.6   1513.3   19.36
   5   0  -3      545.12        5.09   0  -1     30.91     23.35       0.8    5.29  98   479  60    395.3    383.6   21.07
   1  -1  -4      290.13        3.37   0   1     13.84     17.03       1.1   -4.65  99   325  44    511.5    939.9   12.56
  -4  -3   2      146.84        1.85   0   1     17.88     12.12       1.2    0.03 100  1240  85   1348.7   1671.2   17.27
    
   0  -4  -7        0.00        1.85   0   0     17.40      0.00       0.0   -2.70   1    24   2     96.0   1203.0   22.08
  -2  -6  -6        0.00        1.85   0   0     20.68      0.00       0.0    4.02   2    73   4    219.0   1563.0   22.58
  -1  -5  -6        0.00        1.85   0   0      9.05      0.00       0.0    3.55   3    77   6    215.0   1381.0   20.79
   0  -5  -6        0.00       -1.85   0   0     30.62      0.00       0.0    7.10   4    78   7    139.0   1256.0   21.43
   0  -4  -6        0.00        1.85   0   0     20.25      0.00       0.0    2.19   5    84   9    207.0   1204.0   19.74
   0  -3  -6        0.00        1.85   0   0     21.38      0.00       0.0   -3.75   6    92  12    263.0   1153.0   18.33
   2  -3  -6        0.00        1.85   0   0      3.04      0.00       0.0    2.61   7    94  14    123.0    903.0   21.31
   1  -2  -6        0.00        1.85   0   0     12.46      0.00       0.0   -6.28   8   101  15    247.0    980.0   18.47
   3  -1  -6        0.00        1.85   0   0      2.12      0.00       0.0   -6.80   9   112  18    163.0    675.0   21.75
  -4  -6  -5        0.00        1.85   0   0     14.08      0.00       0.0   -4.39  10   157  19    472.0   1822.0   22.61
  -3  -5  -5        0.00        1.85   0   0      2.08      0.00       0.0   -2.95  11   164  21    458.0   1631.0   19.61
  -2  -4  -5        0.00        1.85   0   0     16.11      0.00       0.0   -2.88  12   173  23    447.0   1450.0   17.12
  -1  -4  -5        0.00        1.85   0   0     18.80      0.00       0.0    3.51  13   174  24    381.0   1327.0   16.96
  -1  -3  -5        0.00        1.85   0   0      3.10      0.00       0.0   -4.04  14   182  25    434.0   1276.0   15.39
   1  -3  -5        0.00        1.85   0   0     14.61      0.00       0.0    5.53  15   184  27    303.0   1032.0   17.20
   3  -1  -5        0.00        1.85   0   0     17.90      0.00       0.0   -2.17  16   206  33    276.0    683.0   19.43
   4  -1  -5        0.00        1.85   0   0     14.55      0.00       0.0   -0.19  17   207  34    203.0    550.0   22.14
  -4  -6  -4        0.00        1.85   0   0      5.22      0.00       0.0    1.91  18   272  36    569.0   1819.0   21.46
   0  -2  -4        0.00        1.85   0   0      3.63      0.00       0.0   -0.64  19   313  42    527.0   1107.0   12.19
   2  -1  -4        0.00        1.85   0   0      7.93      0.00       0.0    0.27  20   326  45    451.0    817.0   14.66
   4  -1  -4        0.00        1.85   0   0     16.15      0.00       0.0    5.41  21   328  47    307.0    560.0   20.13
   4   0  -4        0.00        1.85   0   0     18.32      0.00       0.0   -2.41  22   339  49    369.0    511.0   19.66
   2   0  -3        0.00        1.85   0   0      8.66      0.00       0.0   -4.29  23   476  57    602.0    774.0   11.89
   4   0  -3        0.00        1.85   0   0      5.64      0.00       0.0    3.74  24   478  59    471.0    520.0   17.80
   4   1  -3        0.00       -1.85   0   0     17.76      0.00       0.0   -7.19  25   490  61    527.0    471.0   17.70
   5   1  -3        0.00        1.85   0   0      2.20      0.00       0.0   -4.30  26   491  62    462.0    334.0   20.90
  -5  -6  -2        0.00        1.85   0   0     10.34      0.00       0.0    3.97  27   556  63    840.0   1956.0   22.19
   0  -1  -2        0.00        1.85   0   0      5.35      0.00       0.0    2.46  28   616  64    779.0   1065.0    6.09
   4   1  -2        0.00        1.85   0   0      4.22      0.00       0.0   -0.79  29   644  67    630.0    479.0   16.10
   6   2  -1        0.00        1.85   0   0     11.58      0.00       0.0   -2.60  30   819  75    662.0    159.0   21.94
   4   2   0        0.00        1.85   0   0      7.15      0.00       0.0   -4.58  31   982  77    888.0    441.0   14.40
   6   2   0        0.00       -1.85   0   0      2.99      0.00       0.0    7.31  32   984  79    744.0    166.0   21.17
  -4  -3   1        0.00        1.85   0   0      5.42      0.00       0.0    6.33  33  1078  80   1229.0   1663.0   16.08
   1   1   1        0.00        1.85   0   0      5.52      0.00       0.0    2.23  34  1134  83   1111.0    862.0    4.52
  -2  -1   2        0.00        1.85   0   0      3.12      0.00       0.0   -1.23  35  1265  87   1305.0   1317.0    9.89
  -5  -4   3        0.00        1.85   0   0     19.69      0.00       0.0    0.79  36  1382  90   1489.0   1874.0   22.59
  -3  -2   3        0.00        1.85   0   0     15.17      0.00       0.0   -3.92  37  1406  92   1443.0   1496.0   15.17
   0   1   3        0.00        1.85   0   0      4.39      0.00       0.0    2.29  38  1445  95   1374.0    986.0    8.60
  -4  -2   4        0.00        1.85   0   0     16.17      0.00       0.0    6.00  39  1546 100   1600.0   1637.0   19.86
  -3  -2   4        0.00        1.85   0   0     13.76      0.00       0.0   -4.59  40  1547 101   1560.0   1504.0   17.17
  -3  -1   4        0.00        1.85   0   0     15.20      0.00       0.0    5.34  41  1558 102   1577.0   1454.0   16.75
  -2  -1   4        0.00        1.85   0   0     10.50      0.00       0.0   -4.75  42  1559 103   1532.0   1328.0   14.27
   0   1   4        0.00        1.85   0   0      9.44      0.00       0.0   -0.48  43  1583 106   1484.0    989.0   11.22
  -4  -3   5        0.00        1.85   0   0     10.00      0.00       0.0   -3.20  44  1659 111   1710.0   1702.0   22.51
  -4  -2   5        0.00        1.85   0   0     28.25      0.00       0.0    4.47  45  1669 112   1721.0   1649.0   21.89
  -2  -1   5        0.00        1.85   0   0     12.14      0.00       0.0   -4.81  46  1681 115   1650.0   1335.0   16.71
  -1   1   5        0.00        1.85   0   0      9.93      0.00       0.0    5.67  47  1703 118   1647.0   1113.0   15.13
   0   1   5        0.00        1.85   0   0      4.57      0.00       0.0   -1.67  48  1704 119   1598.0    992.0   13.88
   4   3   5        0.00        1.85   0   0     11.39      0.00       0.0   -3.80  49  1728 124   1475.0    396.0   18.36
   5   4   5        0.00        1.85   0   0     12.01      0.00       0.0    6.84  50  1737 125   1438.0    207.0   21.48
  -3  -1   6        0.00        1.85   0   0     22.30      0.00       0.0    3.01  51  1777 127   1816.0   1473.0   21.35
  -2  -1   6        0.00        1.85   0   0     37.27      0.00       0.0   -4.44  52  1778 128   1771.0   1342.0   19.24
  -1   1   6        0.00        1.85   0   0     10.94      0.00       0.0    4.38  53  1797 131   1764.0   1118.0   17.76
   1   2   6        0.00        1.85   0   0     12.87      0.00       0.0    0.92  54  1808 134   1693.0    823.0   16.71
   2   2   6        0.00        1.85   0   0     10.46      0.00       0.0   -4.85  55  1809 135   1653.0    699.0   16.92
   2   3   6        0.00        1.85   0   0     16.74      0.00       0.0    5.18  56  1817 136   1673.0    648.0   17.86
   4   4   6        0.00       -1.85   0   0     14.86      0.00       0.0    7.18  57  1827 139   1605.0    338.0   21.11
  -2  -1   7        0.00        1.85   0   0      7.24      0.00       0.0   -3.79  58  1850 140   1897.0   1351.0   21.82
  -1   1   7        0.00        1.85   0   0      0.03      0.00       0.0    3.79  59  1865 143   1885.0   1122.0   20.42
   0   2   7        0.00        1.85   0   0      9.09      0.00       0.0    5.64  60  1872 145   1862.0    947.0   19.88
   1   2   7        0.00        1.85   0   0      4.85      0.00       0.0    0.53  61  1873 146   1814.0    823.0   19.30
   1   1   8        0.00        1.85   0   0      6.12      0.00       0.0   -6.47  62  1899 152   1927.0    873.0   21.47
   0   2   8        0.00        1.85   0   0      8.90      0.00       0.0    5.20  63  1902 153   1988.0    949.0   22.54
   1   2   8        0.00        1.85   0   0     30.88      0.00       0.0    0.59  64  1903 154   1940.0    823.0   21.94
   2   2   8        0.00        1.85   0   0      5.70      0.00       0.0   -3.91  65  1904 155   1901.0    696.0   21.90
    
   0   0   0     9519.66       14.09   0 -14      0.00     97.57       0.0    0.00   6     0   0    763.0    899.0    7.08
   0   0   0     6961.50       26.35   0   1      0.00     83.44       0.0    0.00  23     0   0    226.5    422.0   23.21
   0   0   0     3157.04       15.74   0   1      0.00     56.19       0.0    0.00  59     0   0    107.8   1385.7   22.92
   0   0   0      886.41        5.91   0   1      0.00     29.77       0.0    0.00  78     0   0    486.1    199.4   22.91
   0   0   0      862.77        7.46   0   1      0.00     29.37       0.0    0.00  81     0   0   1799.2    870.2   18.75
   0   0   0      907.83        7.92   0   1      0.00     30.13       0.0    0.00  82     0   0   1725.8    330.3   22.97
   0   0   0     1471.18       11.73   0  -1      0.00     38.36       0.0    0.00  90     0   0     34.6   1259.1   23.58
   0   0   0     1360.38       11.47   0   1      0.00     36.88       0.0    0.00  94     0   0   2011.1   1126.1   23.08
   0   0   0     1321.55       11.42   0  -1      0.00     36.35       0.0    0.00  97     0   0     44.1    774.4   23.46

 SOL,ROT,NODES:   1   900207.00   156  POLAR_ANGLES:  244.67   71.00  358.33
 R=SUM[!FO-FC!]/SUM[FO]:    0.0852 SKC, BO:       0.4208  0.00
 NREF,INPUT_SK,SFJ2,SKC:    68      -1.0000     89113.7891       0.3275
 N_NODES,N_LLEGITS,N_INDEXATS,N_FEBLES:       156       100        91        65
 DIST_MITJANA,SDV (PIXELS):   2.538-NaN    
 GIR_MITJA,SDV (GRAUS):   0.161   4.924
------------------------------------------------------------------------------

 SOL,ROT,NODES:   2   900207.00   156  POLAR_ANGLES:  244.67   71.00  358.33
    -0.11296     0.30658     0.94512
    -0.90750    -0.41914     0.02750
     0.40457    -0.85459     0.32557

     H=    1.0000h    0.0000k    0.0000l 
     K=    0.0000h    1.0000k    0.0000l 
     L=    0.0000h    0.0000k    1.0000l 
    
   H   K   L      FO^2      SDV(FO^2) DUM CODI   FMODEL     FO       RODIST   PHI  PIC             cXPIX    cYPIX  2-THETA
   3  -1  -4    15637.42       28.35   0  -9     94.62    125.05       1.0    3.49   1   327  46    382.0    692.0   17.23
   1  -2  -4    11688.02       22.59   0  -6     86.27    108.11       2.2    4.84   2   314  43    465.0    989.0   13.51
  -2  -4  -4    23077.92       30.08   0 -18    136.20    151.91       2.2    3.61   3   290  39    551.0   1451.0   15.29
  -2  -3  -4    22521.12       27.69   0 -20    122.56    150.07       2.2   -6.89   4   300  40    600.0   1400.0   13.67
   1  -1  -3    17318.11       24.66   0 -17    106.72    131.60       1.4    2.15   5   463  56    618.0    944.0   10.07
   3   1  -1     7462.55       11.56   0 -11     62.78     86.39       1.4    3.14   7   803  73    793.0    612.0   11.46
  -3  -3  -1    13596.89       -7.99   0 -84    116.35    116.61       2.0    7.31   8   747  70    964.0   1526.0   12.24
  -4  -4  -1     1226.67        1.52   0 -16     35.57     35.02       7.1   -3.09   9   735  69    998.0   1708.0   16.37
  -2  -1   1    10663.01       11.93   0 -25     83.52    103.26       1.0    6.40  10  1105  82   1195.0   1312.0    8.18
  -3  -2   1     4285.73        7.98   0  -8     49.88     65.47       1.0    4.48  11  1091  81   1214.0   1485.0   12.08
  -1   0   2     8471.66       13.59   0 -13     69.68     92.04       1.0    2.05  12  1278  88   1284.0   1149.0    7.07
   4   3   4    12596.21       17.71   0 -13     90.65    112.23       2.2   -1.78  13  1609 110   1355.0    396.0   16.96
   3   3   4     9397.49       16.44   0  -8     77.51     96.94       2.8    4.97  14  1608 109   1395.0    524.0   14.97
  -2  -1   3     3814.96       11.03   0  -4     68.80     61.77       0.0   -3.86  15  1419  93   1418.0   1322.0   11.98
  -2   0   4    15645.14       26.36   0 -12    106.60    125.08       1.0    5.99  16  1570 104   1554.0   1279.0   14.18
  -3  -1   5     8397.10       21.99   0  -4    107.55     91.64       1.0    3.75  17  1680 114   1693.0   1463.0   18.97
   3   0  -4     4509.28       19.07   0   1     85.62     67.15       1.3   -5.32  18   338  48    433.7    643.0   16.78
   2   2   5     4898.70       14.90   0   1     67.51     69.99       2.5   -4.72  19  1716 121   1534.0    697.7   14.58
  -2   0   5     7064.93       20.14   0   1     82.90     84.05       1.3    4.12  20  1691 116   1668.2   1285.0   16.62
   0  -3  -5     7941.89       21.35   0   1     85.41     89.12       1.9    1.58  21   183  26    372.6   1155.8   15.92
  -1   0   4     3934.33       14.03   0   1     59.26     62.72       1.4   -3.44  22  1571 105   1506.1   1155.9   12.12
   0  -2  -3     2338.72       -9.43   0   1     40.56     48.36       0.4    7.26  24   450  55    629.3   1110.1    9.83
   1  -3  -6     8374.06       23.74   0   1     89.31     91.51       1.9   -0.02  25    93  13    197.0   1030.7   19.54
  -1   0   6     7551.78       20.78   0   1     80.48     86.90       1.6   -3.77  26  1788 130   1741.4   1165.5   17.44
   0   1   6     3334.63       13.53   0   1     51.22     57.75       1.3   -2.02  27  1798 132   1715.2    993.0   16.55
   0   2   6     5558.38       17.85   0   1     67.13     74.55       2.0    6.64  28  1807 133   1741.1    944.3   17.22
   2   2   2     1205.39       -3.99   0   1     32.04     34.72       1.2    7.01  29  1305  89   1197.4    696.0    9.06
   2   3   8     5744.16       20.93   0   1     84.16     75.79       2.2    3.57  30  1906 156   1915.9    641.1   22.63
  -5  -4   2     2209.70        7.67   0   1     51.35     47.01       1.5    3.81  31  1228  84   1364.0   1864.1   21.26
   1   2   5     2275.06       10.09   0   1     44.77     47.70       2.3    2.02  32  1715 120   1575.7    820.1   14.18
   2   2   3      790.72        5.59   0   1     32.55     28.12       2.2   -0.93  33  1459  96   1306.9    697.1   10.52
  -1  -4  -6     4034.26       16.12   0   1     64.71     63.52       2.3   -2.08  34    83   8    276.4   1329.8   19.12
   4   3   7     3353.85       13.60   0   1     59.32     57.91       3.8   -4.42  35  1882 150   1715.1    384.8   22.02
   5   2  -1     1544.44        5.80   0   1     31.34     39.30       3.3   -6.17  36   818  74    725.3    300.1   18.58
   2   3   7     4322.48       16.30   0   1     68.70     65.75       2.2    4.05  37  1880 148   1791.5    644.3   20.19
   3   3   6     2813.29       12.25   0   1     53.40     53.04       2.5    0.31  38  1818 137   1628.3    520.1   18.67
  -1  -4  -7     4850.23       18.75   0   1     75.53     69.64       3.2   -6.66  39    23   1    163.4   1331.9   21.42
   4   3   6     2585.62       11.31   0   1     55.35     50.85       3.6   -4.45  40  1819 138   1592.8    389.6   20.10
  -1   0   3      798.89        5.30   0   1     22.81     28.26       1.0   -1.90  41  1432  94   1393.7   1152.0    9.54
   0   1   7     3657.40       15.51   0   1     56.19     60.48       1.5   -1.89  42  1866 144   1837.2    995.8   19.26
  -5  -5   0      438.22        1.82   0   1     21.84     20.93       2.9   -5.04  43   889  76   1127.1   1906.1   20.87
   3   3   5     2219.50        9.13   0   1     47.16     47.11       2.9    1.80  44  1727 123   1510.6    522.4   16.71
   2  -1  -5     2770.08       12.42   0   1     45.90     52.63       1.3   -5.23  45   205  32    341.6    812.2   17.05
  -3  -4  -3     1071.58        4.97   0   1     28.55     32.73       2.5    0.57  46   425  52    717.4   1576.1   15.16
  -3  -2   6     2139.31       14.71   0   1     56.26     46.25       0.2   -4.10  47  1769 126   1803.0   1524.2   21.68
  -3  -6  -5     1542.06        9.16   0   1     43.10     39.27       3.7    4.08  48   158  20    396.4   1691.8   21.47
   1   0  -1      341.10        2.30   0   1     21.31     18.47       0.3    6.92  49   788  72    865.0    902.7    4.90
  -1   0   5     1286.11        9.39   0   1     36.07     35.86       2.1   -3.90  50  1692 117   1622.1   1160.2   14.76
  -1  -2  -3      650.29        4.22   0   1     26.74     25.50       1.0   -2.18  51   449  54    690.1   1230.0    9.55
  -2   0   6     1809.39       10.69   0   2     39.16     42.54       1.4    3.20  52  1787 129   1787.1   1291.9   19.15
   3   3   7     2091.41       11.42   0   1     45.99     45.73       3.1   -0.27  53  1881 149   1749.5    516.3   20.82
  -4  -3   3     1302.41        6.59   0   1     33.14     36.09       0.8   -2.31  54  1394  91   1467.8   1679.8   18.78
   1  -3  -7     3072.25       15.49   0   1     54.21     55.43       2.3   -4.67  55    30   3     83.1   1028.0   21.99
   4   3   3      525.84        2.88   0   1     20.36     22.93       2.3    3.76  56  1472  97   1236.0    395.9   15.89
   3  -2  -6     3294.78       15.98   0   1     57.28     57.40       1.0   -0.77  57   103  17    108.9    725.0   22.45
  -2  -2  -1      136.41        0.90   0   1      7.65     11.68       1.2    3.37  58   760  71    951.7   1354.0    8.25
   5   2   0      547.45        2.91   0   1     25.54     23.40       2.2    4.47  60   983  78    815.2    306.8   17.78
   1  -4  -6     2933.33       14.62   0   1     51.50     54.16       2.7    5.25  61    85  10    134.9   1081.0   20.93
   1  -2  -5     1554.79        9.08   0   1     36.47     39.43       1.3   -1.36  62   194  29    359.0    984.3   15.95
   2   2   4      637.57        5.30   0   1     26.57     25.25       2.4   -3.73  63  1596 108   1419.1    697.8   12.41
  -2  -5  -6     1498.88        9.75   0   1     39.87     38.72       2.8   -1.35  64    76   5    286.8   1509.1   20.74
  -5  -6  -3      581.66        3.27   0   1     21.88     24.12       4.8   -6.86  65   405  50    765.3   1958.1   22.59
   2  -2  -5     1324.31        8.80   0   1     36.62     36.39       1.2    2.11  66   195  30    291.4    860.2   17.86
  -3  -4  -4      369.97        3.95   0   1     26.08     19.23       2.8   -6.77  67   289  38    617.0   1577.0   16.42
   2  -2  -6     1741.91       11.05   0   1     39.43     41.74       1.1   -3.03  68   102  16    181.6    855.0   20.24
   4   0  -5     1877.85      -10.75   0   1     45.92     43.33       1.3   -7.27  69   218  35    256.9    501.7   21.72
  -2  -5  -5      907.21        6.94   0   1     38.34     30.12       2.9    4.37  70   165  22    389.9   1506.2   18.87
   3   0  -3     1021.50        6.42   0   1     27.12     31.96       0.8    0.72  71   477  58    539.3    649.5   14.73
   2   0  -2      178.37        3.07   0   1     20.15     13.36       0.5    3.83  72   630  65    704.5    779.0    9.80
  -3  -5  -4      492.38        5.54   0   1     22.16     22.19       3.0    3.58  73   281  37    559.9   1631.3   18.16
   0  -2  -5      736.20        5.95   0   1     25.58     27.13       1.9   -6.32  74   193  28    419.3   1106.9   14.68
   3   1  -2      386.89        3.14   0  -1     21.77     19.67       2.0   -6.30  75   643  66    690.3    607.0   12.91
   2   3   5      568.32       -4.87   0   1     23.94     23.84       2.1    7.33  76  1726 122   1557.0    648.2   15.65
  -1   0   7     1115.31        8.75   0   1     32.25     33.40       1.4   -3.31  77  1858 142   1865.1   1171.0   20.14
   5   3   3      195.97        1.60   0   1     12.76     14.00       3.6   -6.01  79  1473  98   1203.9    262.1   18.58
   2   2   7      785.61        7.08   0   1     33.83     28.03       2.9   -4.52  80  1874 147   1773.2    695.7   19.36
   5   1  -2      521.73        4.23   0   1     27.56     22.84       1.4    2.19  83   645  68    559.9    343.1   19.48
   1   2   4      431.23        3.86   0   1     22.94     20.77       2.3    4.35  84  1595 107   1463.7    819.1   11.77
   0   1   8     1121.56        9.85   0   1     36.31     33.49       2.0   -1.45  85  1898 151   1964.2    998.2   22.00
   3  -2  -5      946.95        8.19   0   1     32.06     30.77       1.4    4.40  86   196  31    217.4    732.3   20.21
  -4  -5  -3      176.35        2.00   0   1     15.23     13.28       3.4   -1.56  87   414  51    734.7   1761.0   18.77
   2  -4  -6     1442.47      -10.88   0   1     39.30     37.98       2.8    7.33  88    86  11     55.1    953.9   22.63
  -2  -3  -3      286.67        2.64   0   1     19.77     16.93       1.7    0.24  89   437  53    704.1   1400.3   11.96
  -2   0   7      983.79        9.00   0   1     31.79     31.37       1.0    2.87  91  1857 141   1911.0   1299.8   21.75
  -1  -3  -4      308.51        3.40   0   1     18.20     17.56       1.1    2.16  92   301  41    540.3   1278.1   13.19
  -4  -3   4      476.18        4.54   0   1     20.86     21.82       0.5   -3.13  93  1536  99   1587.5   1690.1   20.54
  -3  -2   2      213.32        2.22   0   1     13.55     14.61       0.3   -1.75  95  1252  86   1327.7   1490.0   13.43
  -3  -2   5      393.66        5.72   0   1     25.83     19.84       0.8   -4.55  96  1670 113   1679.6   1513.3   19.36
   5   0  -3      545.12        5.09   0  -1     30.91     23.35       0.8    5.29  98   479  60    395.3    383.6   21.07
   1  -1  -4      290.13        3.37   0   1     13.84     17.03       1.1   -4.65  99   325  44    511.5    939.9   12.56
  -4  -3   2      146.84        1.85   0   1     17.88     12.12       1.2    0.03 100  1240  85   1348.7   1671.2   17.27
    
   0  -4  -7        0.00        1.85   0   0     17.40      0.00       0.0   -2.70   1    24   2     96.0   1203.0   22.08
  -2  -6  -6        0.00        1.85   0   0     20.68      0.00       0.0    4.02   2    73   4    219.0   1563.0   22.58
  -1  -5  -6        0.00        1.85   0   0      9.05      0.00       0.0    3.55   3    77   6    215.0   1381.0   20.79
   0  -5  -6        0.00       -1.85   0   0     30.62      0.00       0.0    7.10   4    78   7    139.0   1256.0   21.43
   0  -4  -6        0.00        1.85   0   0     20.25      0.00       0.0    2.19   5    84   9    207.0   1204.0   19.74
   0  -3  -6        0.00        1.85   0   0     21.38      0.00       0.0   -3.75   6    92  12    263.0   1153.0   18.33
   2  -3  -6        0.00        1.85   0   0      3.04      0.00       0.0    2.61   7    94  14    123.0    903.0   21.31
   1  -2  -6        0.00        1.85   0   0     12.46      0.00       0.0   -6.28   8   101  15    247.0    980.0   18.47
   3  -1  -6        0.00        1.85   0   0      2.12      0.00       0.0   -6.80   9   112  18    163.0    675.0   21.75
  -4  -6  -5        0.00        1.85   0   0     14.08      0.00       0.0   -4.39  10   157  19    472.0   1822.0   22.61
  -3  -5  -5        0.00        1.85   0   0      2.08      0.00       0.0   -2.95  11   164  21    458.0   1631.0   19.61
  -2  -4  -5        0.00        1.85   0   0     16.11      0.00       0.0   -2.88  12   173  23    447.0   1450.0   17.12
  -1  -4  -5        0.00        1.85   0   0     18.80      0.00       0.0    3.51  13   174  24    381.0   1327.0   16.96
  -1  -3  -5        0.00        1.85   0   0      3.10      0.00       0.0   -4.04  14   182  25    434.0   1276.0   15.39
   1  -3  -5        0.00        1.85   0   0     14.61      0.00       0.0    5.53  15   184  27    303.0   1032.0   17.20
   3  -1  -5        0.00        1.85   0   0     17.90      0.00       0.0   -2.17  16   206  33    276.0    683.0   19.43
   4  -1  -5        0.00        1.85   0   0     14.55      0.00       0.0   -0.19  17   207  34    203.0    550.0   22.14
  -4  -6  -4        0.00        1.85   0   0      5.22      0.00       0.0    1.91  18   272  36    569.0   1819.0   21.46
   0  -2  -4        0.00        1.85   0   0      3.63      0.00       0.0   -0.64  19   313  42    527.0   1107.0   12.19
   2  -1  -4        0.00        1.85   0   0      7.93      0.00       0.0    0.27  20   326  45    451.0    817.0   14.66
   4  -1  -4        0.00        1.85   0   0     16.15      0.00       0.0    5.41  21   328  47    307.0    560.0   20.13
   4   0  -4        0.00        1.85   0   0     18.32      0.00       0.0   -2.41  22   339  49    369.0    511.0   19.66
   2   0  -3        0.00        1.85   0   0      8.66      0.00       0.0   -4.29  23   476  57    602.0    774.0   11.89
   4   0  -3        0.00        1.85   0   0      5.64      0.00       0.0    3.74  24   478  59    471.0    520.0   17.80
   4   1  -3        0.00       -1.85   0   0     17.76      0.00       0.0   -7.19  25   490  61    527.0    471.0   17.70
   5   1  -3        0.00        1.85   0   0      2.20      0.00       0.0   -4.30  26   491  62    462.0    334.0   20.90
  -5  -6  -2        0.00        1.85   0   0     10.34      0.00       0.0    3.97  27   556  63    840.0   1956.0   22.19
   0  -1  -2        0.00        1.85   0   0      5.35      0.00       0.0    2.46  28   616  64    779.0   1065.0    6.09
   4   1  -2        0.00        1.85   0   0      4.22      0.00       0.0   -0.79  29   644  67    630.0    479.0   16.10
   6   2  -1        0.00        1.85   0   0     11.58      0.00       0.0   -2.60  30   819  75    662.0    159.0   21.94
   4   2   0        0.00        1.85   0   0      7.15      0.00       0.0   -4.58  31   982  77    888.0    441.0   14.40
   6   2   0        0.00       -1.85   0   0      2.99      0.00       0.0    7.31  32   984  79    744.0    166.0   21.17
  -4  -3   1        0.00        1.85   0   0      5.42      0.00       0.0    6.33  33  1078  80   1229.0   1663.0   16.08
   1   1   1        0.00        1.85   0   0      5.52      0.00       0.0    2.23  34  1134  83   1111.0    862.0    4.52
  -2  -1   2        0.00        1.85   0   0      3.12      0.00       0.0   -1.23  35  1265  87   1305.0   1317.0    9.89
  -5  -4   3        0.00        1.85   0   0     19.69      0.00       0.0    0.79  36  1382  90   1489.0   1874.0   22.59
  -3  -2   3        0.00        1.85   0   0     15.17      0.00       0.0   -3.92  37  1406  92   1443.0   1496.0   15.17
   0   1   3        0.00        1.85   0   0      4.39      0.00       0.0    2.29  38  1445  95   1374.0    986.0    8.60
  -4  -2   4        0.00        1.85   0   0     16.17      0.00       0.0    6.00  39  1546 100   1600.0   1637.0   19.86
  -3  -2   4        0.00        1.85   0   0     13.76      0.00       0.0   -4.59  40  1547 101   1560.0   1504.0   17.17
  -3  -1   4        0.00        1.85   0   0     15.20      0.00       0.0    5.34  41  1558 102   1577.0   1454.0   16.75
  -2  -1   4        0.00        1.85   0   0     10.50      0.00       0.0   -4.75  42  1559 103   1532.0   1328.0   14.27
   0   1   4        0.00        1.85   0   0      9.44      0.00       0.0   -0.48  43  1583 106   1484.0    989.0   11.22
  -4  -3   5        0.00        1.85   0   0     10.00      0.00       0.0   -3.20  44  1659 111   1710.0   1702.0   22.51
  -4  -2   5        0.00        1.85   0   0     28.25      0.00       0.0    4.47  45  1669 112   1721.0   1649.0   21.89
  -2  -1   5        0.00        1.85   0   0     12.14      0.00       0.0   -4.81  46  1681 115   1650.0   1335.0   16.71
  -1   1   5        0.00        1.85   0   0      9.93      0.00       0.0    5.67  47  1703 118   1647.0   1113.0   15.13
   0   1   5        0.00        1.85   0   0      4.57      0.00       0.0   -1.67  48  1704 119   1598.0    992.0   13.88
   4   3   5        0.00        1.85   0   0     11.39      0.00       0.0   -3.80  49  1728 124   1475.0    396.0   18.36
   5   4   5        0.00        1.85   0   0     12.01      0.00       0.0    6.84  50  1737 125   1438.0    207.0   21.48
  -3  -1   6        0.00        1.85   0   0     22.30      0.00       0.0    3.01  51  1777 127   1816.0   1473.0   21.35
  -2  -1   6        0.00        1.85   0   0     37.27      0.00       0.0   -4.44  52  1778 128   1771.0   1342.0   19.24
  -1   1   6        0.00        1.85   0   0     10.94      0.00       0.0    4.38  53  1797 131   1764.0   1118.0   17.76
   1   2   6        0.00        1.85   0   0     12.87      0.00       0.0    0.92  54  1808 134   1693.0    823.0   16.71
   2   2   6        0.00        1.85   0   0     10.46      0.00       0.0   -4.85  55  1809 135   1653.0    699.0   16.92
   2   3   6        0.00        1.85   0   0     16.74      0.00       0.0    5.18  56  1817 136   1673.0    648.0   17.86
   4   4   6        0.00       -1.85   0   0     14.86      0.00       0.0    7.18  57  1827 139   1605.0    338.0   21.11
  -2  -1   7        0.00        1.85   0   0      7.24      0.00       0.0   -3.79  58  1850 140   1897.0   1351.0   21.82
  -1   1   7        0.00        1.85   0   0      0.03      0.00       0.0    3.79  59  1865 143   1885.0   1122.0   20.42
   0   2   7        0.00        1.85   0   0      9.09      0.00       0.0    5.64  60  1872 145   1862.0    947.0   19.88
   1   2   7        0.00        1.85   0   0      4.85      0.00       0.0    0.53  61  1873 146   1814.0    823.0   19.30
   1   1   8        0.00        1.85   0   0      6.12      0.00       0.0   -6.47  62  1899 152   1927.0    873.0   21.47
   0   2   8        0.00        1.85   0   0      8.90      0.00       0.0    5.20  63  1902 153   1988.0    949.0   22.54
   1   2   8        0.00        1.85   0   0     30.88      0.00       0.0    0.59  64  1903 154   1940.0    823.0   21.94
   2   2   8        0.00        1.85   0   0      5.70      0.00       0.0   -3.91  65  1904 155   1901.0    696.0   21.90
    
   0   0   0     9519.66       14.09   0 -14      0.00     97.57       0.0    0.00   6     0   0    763.0    899.0    7.08
   0   0   0     6961.50       26.35   0   1      0.00     83.44       0.0    0.00  23     0   0    226.5    422.0   23.21
   0   0   0     3157.04       15.74   0   1      0.00     56.19       0.0    0.00  59     0   0    107.8   1385.7   22.92
   0   0   0      886.41        5.91   0   1      0.00     29.77       0.0    0.00  78     0   0    486.1    199.4   22.91
   0   0   0      862.77        7.46   0   1      0.00     29.37       0.0    0.00  81     0   0   1799.2    870.2   18.75
   0   0   0      907.83        7.92   0   1      0.00     30.13       0.0    0.00  82     0   0   1725.8    330.3   22.97
   0   0   0     1471.18       11.73   0  -1      0.00     38.36       0.0    0.00  90     0   0     34.6   1259.1   23.58
   0   0   0     1360.38       11.47   0   1      0.00     36.88       0.0    0.00  94     0   0   2011.1   1126.1   23.08
   0   0   0     1321.55       11.42   0  -1      0.00     36.35       0.0    0.00  97     0   0     44.1    774.4   23.46

 SOL,ROT,NODES:   2   900207.00   156  POLAR_ANGLES:  244.67   71.00  358.33
 R=SUM[!FO-FC!]/SUM[FO]:    0.0852 SKC, BO:       0.4208  0.00
 NREF,INPUT_SK,SFJ2,SKC:    68      -1.0000     89113.7891       0.3275
 N_NODES,N_LLEGITS,N_INDEXATS,N_FEBLES:       156       100        91        65
 DIST_MITJANA,SDV (PIXELS):   2.538-NaN    
 GIR_MITJA,SDV (GRAUS):   0.161   4.924
------------------------------------------------------------------------------

 SOL,ROT,NODES:   3   900207.00   156  POLAR_ANGLES:  244.67   71.00   -1.67
    -0.11296     0.30658     0.94512
    -0.90750    -0.41914     0.02750
     0.40457    -0.85459     0.32557

     H=    1.0000h    0.0000k    0.0000l 
     K=    0.0000h    1.0000k    0.0000l 
     L=    0.0000h    0.0000k    1.0000l 
    
   H   K   L      FO^2      SDV(FO^2) DUM CODI   FMODEL     FO       RODIST   PHI  PIC             cXPIX    cYPIX  2-THETA
   3  -1  -4    15637.42       28.35   0  -9     94.62    125.05       1.0    3.49   1   327  46    382.0    692.0   17.23
   1  -2  -4    11688.02       22.59   0  -6     86.27    108.11       2.2    4.84   2   314  43    465.0    989.0   13.51
  -2  -4  -4    23077.92       30.08   0 -18    136.20    151.91       2.2    3.61   3   290  39    551.0   1451.0   15.29
  -2  -3  -4    22521.12       27.69   0 -20    122.56    150.07       2.2   -6.89   4   300  40    600.0   1400.0   13.67
   1  -1  -3    17318.11       24.66   0 -17    106.72    131.60       1.4    2.15   5   463  56    618.0    944.0   10.07
   3   1  -1     7462.55       11.56   0 -11     62.78     86.39       1.4    3.14   7   803  73    793.0    612.0   11.46
  -3  -3  -1    13596.89       -7.99   0 -84    116.35    116.61       2.0    7.31   8   747  70    964.0   1526.0   12.24
  -4  -4  -1     1226.67        1.52   0 -16     35.57     35.02       7.1   -3.09   9   735  69    998.0   1708.0   16.37
  -2  -1   1    10663.01       11.93   0 -25     83.52    103.26       1.0    6.40  10  1105  82   1195.0   1312.0    8.18
  -3  -2   1     4285.73        7.98   0  -8     49.88     65.47       1.0    4.48  11  1091  81   1214.0   1485.0   12.08
  -1   0   2     8471.66       13.59   0 -13     69.68     92.04       1.0    2.05  12  1278  88   1284.0   1149.0    7.07
   4   3   4    12596.21       17.71   0 -13     90.65    112.23       2.2   -1.78  13  1609 110   1355.0    396.0   16.96
   3   3   4     9397.49       16.44   0  -8     77.51     96.94       2.8    4.97  14  1608 109   1395.0    524.0   14.97
  -2  -1   3     3814.96       11.03   0  -4     68.80     61.77       0.0   -3.86  15  1419  93   1418.0   1322.0   11.98
  -2   0   4    15645.14       26.36   0 -12    106.60    125.08       1.0    5.99  16  1570 104   1554.0   1279.0   14.18
  -3  -1   5     8397.10       21.99   0  -4    107.55     91.64       1.0    3.75  17  1680 114   1693.0   1463.0   18.97
   3   0  -4     4509.28       19.07   0   1     85.62     67.15       1.3   -5.32  18   338  48    433.7    643.0   16.78
   2   2   5     4898.70       14.90   0   1     67.51     69.99       2.5   -4.72  19  1716 121   1534.0    697.7   14.58
  -2   0   5     7064.93       20.14   0   1     82.90     84.05       1.3    4.12  20  1691 116   1668.2   1285.0   16.62
   0  -3  -5     7941.89       21.35   0   1     85.41     89.12       1.9    1.58  21   183  26    372.6   1155.8   15.92
  -1   0   4     3934.33       14.03   0   1     59.26     62.72       1.4   -3.44  22  1571 105   1506.1   1155.9   12.12
   0  -2  -3     2338.72       -9.43   0   1     40.56     48.36       0.4    7.26  24   450  55    629.3   1110.1    9.83
   1  -3  -6     8374.06       23.74   0   1     89.31     91.51       1.9   -0.02  25    93  13    197.0   1030.7   19.54
  -1   0   6     7551.78       20.78   0   1     80.48     86.90       1.6   -3.77  26  1788 130   1741.4   1165.5   17.44
   0   1   6     3334.63       13.53   0   1     51.22     57.75       1.3   -2.02  27  1798 132   1715.2    993.0   16.55
   0   2   6     5558.38       17.85   0   1     67.13     74.55       2.0    6.64  28  1807 133   1741.1    944.3   17.22
   2   2   2     1205.39       -3.99   0   1     32.04     34.72       1.2    7.01  29  1305  89   1197.4    696.0    9.06
   2   3   8     5744.16       20.93   0   1     84.16     75.79       2.2    3.57  30  1906 156   1915.9    641.1   22.63
  -5  -4   2     2209.70        7.67   0   1     51.35     47.01       1.5    3.81  31  1228  84   1364.0   1864.1   21.26
   1   2   5     2275.06       10.09   0   1     44.77     47.70       2.3    2.02  32  1715 120   1575.7    820.1   14.18
   2   2   3      790.72        5.59   0   1     32.55     28.12       2.2   -0.93  33  1459  96   1306.9    697.1   10.52
  -1  -4  -6     4034.26       16.12   0   1     64.71     63.52       2.3   -2.08  34    83   8    276.4   1329.8   19.12
   4   3   7     3353.85       13.60   0   1     59.32     57.91       3.8   -4.42  35  1882 150   1715.1    384.8   22.02
   5   2  -1     1544.44        5.80   0   1     31.34     39.30       3.3   -6.17  36   818  74    725.3    300.1   18.58
   2   3   7     4322.48       16.30   0   1     68.70     65.75       2.2    4.05  37  1880 148   1791.5    644.3   20.19
   3   3   6     2813.29       12.25   0   1     53.40     53.04       2.5    0.31  38  1818 137   1628.3    520.1   18.67
  -1  -4  -7     4850.23       18.75   0   1     75.53     69.64       3.2   -6.66  39    23   1    163.4   1331.9   21.42
   4   3   6     2585.62       11.31   0   1     55.35     50.85       3.6   -4.45  40  1819 138   1592.8    389.6   20.10
  -1   0   3      798.89        5.30   0   1     22.81     28.26       1.0   -1.90  41  1432  94   1393.7   1152.0    9.54
   0   1   7     3657.40       15.51   0   1     56.19     60.48       1.5   -1.89  42  1866 144   1837.2    995.8   19.26
  -5  -5   0      438.22        1.82   0   1     21.84     20.93       2.9   -5.04  43   889  76   1127.1   1906.1   20.87
   3   3   5     2219.50        9.13   0   1     47.16     47.11       2.9    1.80  44  1727 123   1510.6    522.4   16.71
   2  -1  -5     2770.08       12.42   0   1     45.90     52.63       1.3   -5.23  45   205  32    341.6    812.2   17.05
  -3  -4  -3     1071.58        4.97   0   1     28.55     32.73       2.5    0.57  46   425  52    717.4   1576.1   15.16
  -3  -2   6     2139.31       14.71   0   1     56.26     46.25       0.2   -4.10  47  1769 126   1803.0   1524.2   21.68
  -3  -6  -5     1542.06        9.16   0   1     43.10     39.27       3.7    4.08  48   158  20    396.4   1691.8   21.47
   1   0  -1      341.10        2.30   0   1     21.31     18.47       0.3    6.92  49   788  72    865.0    902.7    4.90
  -1   0   5     1286.11        9.39   0   1     36.07     35.86       2.1   -3.90  50  1692 117   1622.1   1160.2   14.76
  -1  -2  -3      650.29        4.22   0   1     26.74     25.50       1.0   -2.18  51   449  54    690.1   1230.0    9.55
  -2   0   6     1809.39       10.69   0   2     39.16     42.54       1.4    3.20  52  1787 129   1787.1   1291.9   19.15
   3   3   7     2091.41       11.42   0   1     45.99     45.73       3.1   -0.27  53  1881 149   1749.5    516.3   20.82
  -4  -3   3     1302.41        6.59   0   1     33.14     36.09       0.8   -2.31  54  1394  91   1467.8   1679.8   18.78
   1  -3  -7     3072.25       15.49   0   1     54.21     55.43       2.3   -4.67  55    30   3     83.1   1028.0   21.99
   4   3   3      525.84        2.88   0   1     20.36     22.93       2.3    3.76  56  1472  97   1236.0    395.9   15.89
   3  -2  -6     3294.78       15.98   0   1     57.28     57.40       1.0   -0.77  57   103  17    108.9    725.0   22.45
  -2  -2  -1      136.41        0.90   0   1      7.65     11.68       1.2    3.37  58   760  71    951.7   1354.0    8.25
   5   2   0      547.45        2.91   0   1     25.54     23.40       2.2    4.47  60   983  78    815.2    306.8   17.78
   1  -4  -6     2933.33       14.62   0   1     51.50     54.16       2.7    5.25  61    85  10    134.9   1081.0   20.93
   1  -2  -5     1554.79        9.08   0   1     36.47     39.43       1.3   -1.36  62   194  29    359.0    984.3   15.95
   2   2   4      637.57        5.30   0   1     26.57     25.25       2.4   -3.73  63  1596 108   1419.1    697.8   12.41
  -2  -5  -6     1498.88        9.75   0   1     39.87     38.72       2.8   -1.35  64    76   5    286.8   1509.1   20.74
  -5  -6  -3      581.66        3.27   0   1     21.88     24.12       4.8   -6.86  65   405  50    765.3   1958.1   22.59
   2  -2  -5     1324.31        8.80   0   1     36.62     36.39       1.2    2.11  66   195  30    291.4    860.2   17.86
  -3  -4  -4      369.97        3.95   0   1     26.08     19.23       2.8   -6.77  67   289  38    617.0   1577.0   16.42
   2  -2  -6     1741.91       11.05   0   1     39.43     41.74       1.1   -3.03  68   102  16    181.6    855.0   20.24
   4   0  -5     1877.85      -10.75   0   1     45.92     43.33       1.3   -7.27  69   218  35    256.9    501.7   21.72
  -2  -5  -5      907.21        6.94   0   1     38.34     30.12       2.9    4.37  70   165  22    389.9   1506.2   18.87
   3   0  -3     1021.50        6.42   0   1     27.12     31.96       0.8    0.72  71   477  58    539.3    649.5   14.73
   2   0  -2      178.37        3.07   0   1     20.15     13.36       0.5    3.83  72   630  65    704.5    779.0    9.80
  -3  -5  -4      492.38        5.54   0   1     22.16     22.19       3.0    3.58  73   281  37    559.9   1631.3   18.16
   0  -2  -5      736.20        5.95   0   1     25.58     27.13       1.9   -6.32  74   193  28    419.3   1106.9   14.68
   3   1  -2      386.89        3.14   0  -1     21.77     19.67       2.0   -6.30  75   643  66    690.3    607.0   12.91
   2   3   5      568.32       -4.87   0   1     23.94     23.84       2.1    7.33  76  1726 122   1557.0    648.2   15.65
  -1   0   7     1115.31        8.75   0   1     32.25     33.40       1.4   -3.31  77  1858 142   1865.1   1171.0   20.14
   5   3   3      195.97        1.60   0   1     12.76     14.00       3.6   -6.01  79  1473  98   1203.9    262.1   18.58
   2   2   7      785.61        7.08   0   1     33.83     28.03       2.9   -4.52  80  1874 147   1773.2    695.7   19.36
   5   1  -2      521.73        4.23   0   1     27.56     22.84       1.4    2.19  83   645  68    559.9    343.1   19.48
   1   2   4      431.23        3.86   0   1     22.94     20.77       2.3    4.35  84  1595 107   1463.7    819.1   11.77
   0   1   8     1121.56        9.85   0   1     36.31     33.49       2.0   -1.45  85  1898 151   1964.2    998.2   22.00
   3  -2  -5      946.95        8.19   0   1     32.06     30.77       1.4    4.40  86   196  31    217.4    732.3   20.21
  -4  -5  -3      176.35        2.00   0   1     15.23     13.28       3.4   -1.56  87   414  51    734.7   1761.0   18.77
   2  -4  -6     1442.47      -10.88   0   1     39.30     37.98       2.8    7.33  88    86  11     55.1    953.9   22.63
  -2  -3  -3      286.67        2.64   0   1     19.77     16.93       1.7    0.24  89   437  53    704.1   1400.3   11.96
  -2   0   7      983.79        9.00   0   1     31.79     31.37       1.0    2.87  91  1857 141   1911.0   1299.8   21.75
  -1  -3  -4      308.51        3.40   0   1     18.20     17.56       1.1    2.16  92   301  41    540.3   1278.1   13.19
  -4  -3   4      476.18        4.54   0   1     20.86     21.82       0.5   -3.13  93  1536  99   1587.5   1690.1   20.54
  -3  -2   2      213.32        2.22   0   1     13.55     14.61       0.3   -1.75  95  1252  86   1327.7   1490.0   13.43
  -3  -2   5      393.66        5.72   0   1     25.83     19.84       0.8   -4.55  96  1670 113   1679.6   1513.3   19.36
   5   0  -3      545.12        5.09   0  -1     30.91     23.35       0.8    5.29  98   479  60    395.3    383.6   21.07
   1  -1  -4      290.13        3.37   0   1     13.84     17.03       1.1   -4.65  99   325  44    511.5    939.9   12.56
  -4  -3   2      146.84        1.85   0   1     17.88     12.12       1.2    0.03 100  1240  85   1348.7   1671.2   17.27
    
   0  -4  -7        0.00        1.85   0   0     17.40      0.00       0.0   -2.70   1    24   2     96.0   1203.0   22.08
  -2  -6  -6        0.00        1.85   0   0     20.68      0.00       0.0    4.02   2    73   4    219.0   1563.0   22.58
  -1  -5  -6        0.00        1.85   0   0      9.05      0.00       0.0    3.55   3    77   6    215.0   1381.0   20.79
   0  -5  -6        0.00       -1.85   0   0     30.62      0.00       0.0    7.10   4    78   7    139.0   1256.0   21.43
   0  -4  -6        0.00        1.85   0   0     20.25      0.00       0.0    2.19   5    84   9    207.0   1204.0   19.74
   0  -3  -6        0.00        1.85   0   0     21.38      0.00       0.0   -3.75   6    92  12    263.0   1153.0   18.33
   2  -3  -6        0.00        1.85   0   0      3.04      0.00       0.0    2.61   7    94  14    123.0    903.0   21.31
   1  -2  -6        0.00        1.85   0   0     12.46      0.00       0.0   -6.28   8   101  15    247.0    980.0   18.47
   3  -1  -6        0.00        1.85   0   0      2.12      0.00       0.0   -6.80   9   112  18    163.0    675.0   21.75
  -4  -6  -5        0.00        1.85   0   0     14.08      0.00       0.0   -4.39  10   157  19    472.0   1822.0   22.61
  -3  -5  -5        0.00        1.85   0   0      2.08      0.00       0.0   -2.95  11   164  21    458.0   1631.0   19.61
  -2  -4  -5        0.00        1.85   0   0     16.11      0.00       0.0   -2.88  12   173  23    447.0   1450.0   17.12
  -1  -4  -5        0.00        1.85   0   0     18.80      0.00       0.0    3.51  13   174  24    381.0   1327.0   16.96
  -1  -3  -5        0.00        1.85   0   0      3.10      0.00       0.0   -4.04  14   182  25    434.0   1276.0   15.39
   1  -3  -5        0.00        1.85   0   0     14.61      0.00       0.0    5.53  15   184  27    303.0   1032.0   17.20
   3  -1  -5        0.00        1.85   0   0     17.90      0.00       0.0   -2.17  16   206  33    276.0    683.0   19.43
   4  -1  -5        0.00        1.85   0   0     14.55      0.00       0.0   -0.19  17   207  34    203.0    550.0   22.14
  -4  -6  -4        0.00        1.85   0   0      5.22      0.00       0.0    1.91  18   272  36    569.0   1819.0   21.46
   0  -2  -4        0.00        1.85   0   0      3.63      0.00       0.0   -0.64  19   313  42    527.0   1107.0   12.19
   2  -1  -4        0.00        1.85   0   0      7.93      0.00       0.0    0.27  20   326  45    451.0    817.0   14.66
   4  -1  -4        0.00        1.85   0   0     16.15      0.00       0.0    5.41  21   328  47    307.0    560.0   20.13
   4   0  -4        0.00        1.85   0   0     18.32      0.00       0.0   -2.41  22   339  49    369.0    511.0   19.66
   2   0  -3        0.00        1.85   0   0      8.66      0.00       0.0   -4.29  23   476  57    602.0    774.0   11.89
   4   0  -3        0.00        1.85   0   0      5.64      0.00       0.0    3.74  24   478  59    471.0    520.0   17.80
   4   1  -3        0.00       -1.85   0   0     17.76      0.00       0.0   -7.19  25   490  61    527.0    471.0   17.70
   5   1  -3        0.00        1.85   0   0      2.20      0.00       0.0   -4.30  26   491  62    462.0    334.0   20.90
  -5  -6  -2        0.00        1.85   0   0     10.34      0.00       0.0    3.97  27   556  63    840.0   1956.0   22.19
   0  -1  -2        0.00        1.85   0   0      5.35      0.00       0.0    2.46  28   616  64    779.0   1065.0    6.09
   4   1  -2        0.00        1.85   0   0      4.22      0.00       0.0   -0.79  29   644  67    630.0    479.0   16.10
   6   2  -1        0.00        1.85   0   0     11.58      0.00       0.0   -2.60  30   819  75    662.0    159.0   21.94
   4   2   0        0.00        1.85   0   0      7.15      0.00       0.0   -4.58  31   982  77    888.0    441.0   14.40
   6   2   0        0.00       -1.85   0   0      2.99      0.00       0.0    7.31  32   984  79    744.0    166.0   21.17
  -4  -3   1        0.00        1.85   0   0      5.42      0.00       0.0    6.33  33  1078  80   1229.0   1663.0   16.08
   1   1   1        0.00        1.85   0   0      5.52      0.00       0.0    2.23  34  1134  83   1111.0    862.0    4.52
  -2  -1   2        0.00        1.85   0   0      3.12      0.00       0.0   -1.23  35  1265  87   1305.0   1317.0    9.89
  -5  -4   3        0.00        1.85   0   0     19.69      0.00       0.0    0.79  36  1382  90   1489.0   1874.0   22.59
  -3  -2   3        0.00        1.85   0   0     15.17      0.00       0.0   -3.92  37  1406  92   1443.0   1496.0   15.17
   0   1   3        0.00        1.85   0   0      4.39      0.00       0.0    2.29  38  1445  95   1374.0    986.0    8.60
  -4  -2   4        0.00        1.85   0   0     16.17      0.00       0.0    6.00  39  1546 100   1600.0   1637.0   19.86
  -3  -2   4        0.00        1.85   0   0     13.76      0.00       0.0   -4.59  40  1547 101   1560.0   1504.0   17.17
  -3  -1   4        0.00        1.85   0   0     15.20      0.00       0.0    5.34  41  1558 102   1577.0   1454.0   16.75
  -2  -1   4        0.00        1.85   0   0     10.50      0.00       0.0   -4.75  42  1559 103   1532.0   1328.0   14.27
   0   1   4        0.00        1.85   0   0      9.44      0.00       0.0   -0.48  43  1583 106   1484.0    989.0   11.22
  -4  -3   5        0.00        1.85   0   0     10.00      0.00       0.0   -3.20  44  1659 111   1710.0   1702.0   22.51
  -4  -2   5        0.00        1.85   0   0     28.25      0.00       0.0    4.47  45  1669 112   1721.0   1649.0   21.89
  -2  -1   5        0.00        1.85   0   0     12.14      0.00       0.0   -4.81  46  1681 115   1650.0   1335.0   16.71
  -1   1   5        0.00        1.85   0   0      9.93      0.00       0.0    5.67  47  1703 118   1647.0   1113.0   15.13
   0   1   5        0.00        1.85   0   0      4.57      0.00       0.0   -1.67  48  1704 119   1598.0    992.0   13.88
   4   3   5        0.00        1.85   0   0     11.39      0.00       0.0   -3.80  49  1728 124   1475.0    396.0   18.36
   5   4   5        0.00        1.85   0   0     12.01      0.00       0.0    6.84  50  1737 125   1438.0    207.0   21.48
  -3  -1   6        0.00        1.85   0   0     22.30      0.00       0.0    3.01  51  1777 127   1816.0   1473.0   21.35
  -2  -1   6        0.00        1.85   0   0     37.27      0.00       0.0   -4.44  52  1778 128   1771.0   1342.0   19.24
  -1   1   6        0.00        1.85   0   0     10.94      0.00       0.0    4.38  53  1797 131   1764.0   1118.0   17.76
   1   2   6        0.00        1.85   0   0     12.87      0.00       0.0    0.92  54  1808 134   1693.0    823.0   16.71
   2   2   6        0.00        1.85   0   0     10.46      0.00       0.0   -4.85  55  1809 135   1653.0    699.0   16.92
   2   3   6        0.00        1.85   0   0     16.74      0.00       0.0    5.18  56  1817 136   1673.0    648.0   17.86
   4   4   6        0.00       -1.85   0   0     14.86      0.00       0.0    7.18  57  1827 139   1605.0    338.0   21.11
  -2  -1   7        0.00        1.85   0   0      7.24      0.00       0.0   -3.79  58  1850 140   1897.0   1351.0   21.82
  -1   1   7        0.00        1.85   0   0      0.03      0.00       0.0    3.79  59  1865 143   1885.0   1122.0   20.42
   0   2   7        0.00        1.85   0   0      9.09      0.00       0.0    5.64  60  1872 145   1862.0    947.0   19.88
   1   2   7        0.00        1.85   0   0      4.85      0.00       0.0    0.53  61  1873 146   1814.0    823.0   19.30
   1   1   8        0.00        1.85   0   0      6.12      0.00       0.0   -6.47  62  1899 152   1927.0    873.0   21.47
   0   2   8        0.00        1.85   0   0      8.90      0.00       0.0    5.20  63  1902 153   1988.0    949.0   22.54
   1   2   8        0.00        1.85   0   0     30.88      0.00       0.0    0.59  64  1903 154   1940.0    823.0   21.94
   2   2   8        0.00        1.85   0   0      5.70      0.00       0.0   -3.91  65  1904 155   1901.0    696.0   21.90
    
   0   0   0     9519.66       14.09   0 -14      0.00     97.57       0.0    0.00   6     0   0    763.0    899.0    7.08
   0   0   0     6961.50       26.35   0   1      0.00     83.44       0.0    0.00  23     0   0    226.5    422.0   23.21
   0   0   0     3157.04       15.74   0   1      0.00     56.19       0.0    0.00  59     0   0    107.8   1385.7   22.92
   0   0   0      886.41        5.91   0   1      0.00     29.77       0.0    0.00  78     0   0    486.1    199.4   22.91
   0   0   0      862.77        7.46   0   1      0.00     29.37       0.0    0.00  81     0   0   1799.2    870.2   18.75
   0   0   0      907.83        7.92   0   1      0.00     30.13       0.0    0.00  82     0   0   1725.8    330.3   22.97
   0   0   0     1471.18       11.73   0  -1      0.00     38.36       0.0    0.00  90     0   0     34.6   1259.1   23.58
   0   0   0     1360.38       11.47   0   1      0.00     36.88       0.0    0.00  94     0   0   2011.1   1126.1   23.08
   0   0   0     1321.55       11.42   0  -1      0.00     36.35       0.0    0.00  97     0   0     44.1    774.4   23.46

 SOL,ROT,NODES:   3   900207.00   156  POLAR_ANGLES:  244.67   71.00   -1.67
 R=SUM[!FO-FC!]/SUM[FO]:    0.0852 SKC, BO:       0.4208  0.00
 NREF,INPUT_SK,SFJ2,SKC:    68      -1.0000     89113.7891       0.3275
 N_NODES,N_LLEGITS,N_INDEXATS,N_FEBLES:       156       100        91        65
 DIST_MITJANA,SDV (PIXELS):   2.538-NaN    
 GIR_MITJA,SDV (GRAUS):   0.161   4.924
------------------------------------------------------------------------------

 SOL,ROT,NODES:   4   900207.00   156  POLAR_ANGLES:  244.67   71.00  358.33
    -0.11296     0.30658     0.94512
    -0.90750    -0.41914     0.02750
     0.40457    -0.85459     0.32557

     H=    1.0000h    0.0000k    0.0000l 
     K=    0.0000h    1.0000k    0.0000l 
     L=    0.0000h    0.0000k    1.0000l 
    
   H   K   L      FO^2      SDV(FO^2) DUM CODI   FMODEL     FO       RODIST   PHI  PIC             cXPIX    cYPIX  2-THETA
   3  -1  -4    15637.42       28.35   0  -9     94.62    125.05       1.0    3.49   1   327  46    382.0    692.0   17.23
   1  -2  -4    11688.02       22.59   0  -6     86.27    108.11       2.2    4.84   2   314  43    465.0    989.0   13.51
  -2  -4  -4    23077.92       30.08   0 -18    136.20    151.91       2.2    3.61   3   290  39    551.0   1451.0   15.29
  -2  -3  -4    22521.12       27.69   0 -20    122.56    150.07       2.2   -6.89   4   300  40    600.0   1400.0   13.67
   1  -1  -3    17318.11       24.66   0 -17    106.72    131.60       1.4    2.15   5   463  56    618.0    944.0   10.07
   3   1  -1     7462.55       11.56   0 -11     62.78     86.39       1.4    3.14   7   803  73    793.0    612.0   11.46
  -3  -3  -1    13596.89       -7.99   0 -84    116.35    116.61       2.0    7.31   8   747  70    964.0   1526.0   12.24
  -4  -4  -1     1226.67        1.52   0 -16     35.57     35.02       7.1   -3.09   9   735  69    998.0   1708.0   16.37
  -2  -1   1    10663.01       11.93   0 -25     83.52    103.26       1.0    6.40  10  1105  82   1195.0   1312.0    8.18
  -3  -2   1     4285.73        7.98   0  -8     49.88     65.47       1.0    4.48  11  1091  81   1214.0   1485.0   12.08
  -1   0   2     8471.66       13.59   0 -13     69.68     92.04       1.0    2.05  12  1278  88   1284.0   1149.0    7.07
   4   3   4    12596.21       17.71   0 -13     90.65    112.23       2.2   -1.78  13  1609 110   1355.0    396.0   16.96
   3   3   4     9397.49       16.44   0  -8     77.51     96.94       2.8    4.97  14  1608 109   1395.0    524.0   14.97
  -2  -1   3     3814.96       11.03   0  -4     68.80     61.77       0.0   -3.86  15  1419  93   1418.0   1322.0   11.98
  -2   0   4    15645.14       26.36   0 -12    106.60    125.08       1.0    5.99  16  1570 104   1554.0   1279.0   14.18
  -3  -1   5     8397.10       21.99   0  -4    107.55     91.64       1.0    3.75  17  1680 114   1693.0   1463.0   18.97
   3   0  -4     4509.28       19.07   0   1     85.62     67.15       1.3   -5.32  18   338  48    433.7    643.0   16.78
   2   2   5     4898.70       14.90   0   1     67.51     69.99       2.5   -4.72  19  1716 121   1534.0    697.7   14.58
  -2   0   5     7064.93       20.14   0   1     82.90     84.05       1.3    4.12  20  1691 116   1668.2   1285.0   16.62
   0  -3  -5     7941.89       21.35   0   1     85.41     89.12       1.9    1.58  21   183  26    372.6   1155.8   15.92
  -1   0   4     3934.33       14.03   0   1     59.26     62.72       1.4   -3.44  22  1571 105   1506.1   1155.9   12.12
   0  -2  -3     2338.72       -9.43   0   1     40.56     48.36       0.4    7.26  24   450  55    629.3   1110.1    9.83
   1  -3  -6     8374.06       23.74   0   1     89.31     91.51       1.9   -0.02  25    93  13    197.0   1030.7   19.54
  -1   0   6     7551.78       20.78   0   1     80.48     86.90       1.6   -3.77  26  1788 130   1741.4   1165.5   17.44
   0   1   6     3334.63       13.53   0   1     51.22     57.75       1.3   -2.02  27  1798 132   1715.2    993.0   16.55
   0   2   6     5558.38       17.85   0   1     67.13     74.55       2.0    6.64  28  1807 133   1741.1    944.3   17.22
   2   2   2     1205.39       -3.99   0   1     32.04     34.72       1.2    7.01  29  1305  89   1197.4    696.0    9.06
   2   3   8     5744.16       20.93   0   1     84.16     75.79       2.2    3.57  30  1906 156   1915.9    641.1   22.63
  -5  -4   2     2209.70        7.67   0   1     51.35     47.01       1.5    3.81  31  1228  84   1364.0   1864.1   21.26
   1   2   5     2275.06       10.09   0   1     44.77     47.70       2.3    2.02  32  1715 120   1575.7    820.1   14.18
   2   2   3      790.72        5.59   0   1     32.55     28.12       2.2   -0.93  33  1459  96   1306.9    697.1   10.52
  -1  -4  -6     4034.26       16.12   0   1     64.71     63.52       2.3   -2.08  34    83   8    276.4   1329.8   19.12
   4   3   7     3353.85       13.60   0   1     59.32     57.91       3.8   -4.42  35  1882 150   1715.1    384.8   22.02
   5   2  -1     1544.44        5.80   0   1     31.34     39.30       3.3   -6.17  36   818  74    725.3    300.1   18.58
   2   3   7     4322.48       16.30   0   1     68.70     65.75       2.2    4.05  37  1880 148   1791.5    644.3   20.19
   3   3   6     2813.29       12.25   0   1     53.40     53.04       2.5    0.31  38  1818 137   1628.3    520.1   18.67
  -1  -4  -7     4850.23       18.75   0   1     75.53     69.64       3.2   -6.66  39    23   1    163.4   1331.9   21.42
   4   3   6     2585.62       11.31   0   1     55.35     50.85       3.6   -4.45  40  1819 138   1592.8    389.6   20.10
  -1   0   3      798.89        5.30   0   1     22.81     28.26       1.0   -1.90  41  1432  94   1393.7   1152.0    9.54
   0   1   7     3657.40       15.51   0   1     56.19     60.48       1.5   -1.89  42  1866 144   1837.2    995.8   19.26
  -5  -5   0      438.22        1.82   0   1     21.84     20.93       2.9   -5.04  43   889  76   1127.1   1906.1   20.87
   3   3   5     2219.50        9.13   0   1     47.16     47.11       2.9    1.80  44  1727 123   1510.6    522.4   16.71
   2  -1  -5     2770.08       12.42   0   1     45.90     52.63       1.3   -5.23  45   205  32    341.6    812.2   17.05
  -3  -4  -3     1071.58        4.97   0   1     28.55     32.73       2.5    0.57  46   425  52    717.4   1576.1   15.16
  -3  -2   6     2139.31       14.71   0   1     56.26     46.25       0.2   -4.10  47  1769 126   1803.0   1524.2   21.68
  -3  -6  -5     1542.06        9.16   0   1     43.10     39.27       3.7    4.08  48   158  20    396.4   1691.8   21.47
   1   0  -1      341.10        2.30   0   1     21.31     18.47       0.3    6.92  49   788  72    865.0    902.7    4.90
  -1   0   5     1286.11        9.39   0   1     36.07     35.86       2.1   -3.90  50  1692 117   1622.1   1160.2   14.76
  -1  -2  -3      650.29        4.22   0   1     26.74     25.50       1.0   -2.18  51   449  54    690.1   1230.0    9.55
  -2   0   6     1809.39       10.69   0   2     39.16     42.54       1.4    3.20  52  1787 129   1787.1   1291.9   19.15
   3   3   7     2091.41       11.42   0   1     45.99     45.73       3.1   -0.27  53  1881 149   1749.5    516.3   20.82
  -4  -3   3     1302.41        6.59   0   1     33.14     36.09       0.8   -2.31  54  1394  91   1467.8   1679.8   18.78
   1  -3  -7     3072.25       15.49   0   1     54.21     55.43       2.3   -4.67  55    30   3     83.1   1028.0   21.99
   4   3   3      525.84        2.88   0   1     20.36     22.93       2.3    3.76  56  1472  97   1236.0    395.9   15.89
   3  -2  -6     3294.78       15.98   0   1     57.28     57.40       1.0   -0.77  57   103  17    108.9    725.0   22.45
  -2  -2  -1      136.41        0.90   0   1      7.65     11.68       1.2    3.37  58   760  71    951.7   1354.0    8.25
   5   2   0      547.45        2.91   0   1     25.54     23.40       2.2    4.47  60   983  78    815.2    306.8   17.78
   1  -4  -6     2933.33       14.62   0   1     51.50     54.16       2.7    5.25  61    85  10    134.9   1081.0   20.93
   1  -2  -5     1554.79        9.08   0   1     36.47     39.43       1.3   -1.36  62   194  29    359.0    984.3   15.95
   2   2   4      637.57        5.30   0   1     26.57     25.25       2.4   -3.73  63  1596 108   1419.1    697.8   12.41
  -2  -5  -6     1498.88        9.75   0   1     39.87     38.72       2.8   -1.35  64    76   5    286.8   1509.1   20.74
  -5  -6  -3      581.66        3.27   0   1     21.88     24.12       4.8   -6.86  65   405  50    765.3   1958.1   22.59
   2  -2  -5     1324.31        8.80   0   1     36.62     36.39       1.2    2.11  66   195  30    291.4    860.2   17.86
  -3  -4  -4      369.97        3.95   0   1     26.08     19.23       2.8   -6.77  67   289  38    617.0   1577.0   16.42
   2  -2  -6     1741.91       11.05   0   1     39.43     41.74       1.1   -3.03  68   102  16    181.6    855.0   20.24
   4   0  -5     1877.85      -10.75   0   1     45.92     43.33       1.3   -7.27  69   218  35    256.9    501.7   21.72
  -2  -5  -5      907.21        6.94   0   1     38.34     30.12       2.9    4.37  70   165  22    389.9   1506.2   18.87
   3   0  -3     1021.50        6.42   0   1     27.12     31.96       0.8    0.72  71   477  58    539.3    649.5   14.73
   2   0  -2      178.37        3.07   0   1     20.15     13.36       0.5    3.83  72   630  65    704.5    779.0    9.80
  -3  -5  -4      492.38        5.54   0   1     22.16     22.19       3.0    3.58  73   281  37    559.9   1631.3   18.16
   0  -2  -5      736.20        5.95   0   1     25.58     27.13       1.9   -6.32  74   193  28    419.3   1106.9   14.68
   3   1  -2      386.89        3.14   0  -1     21.77     19.67       2.0   -6.30  75   643  66    690.3    607.0   12.91
   2   3   5      568.32       -4.87   0   1     23.94     23.84       2.1    7.33  76  1726 122   1557.0    648.2   15.65
  -1   0   7     1115.31        8.75   0   1     32.25     33.40       1.4   -3.31  77  1858 142   1865.1   1171.0   20.14
   5   3   3      195.97        1.60   0   1     12.76     14.00       3.6   -6.01  79  1473  98   1203.9    262.1   18.58
   2   2   7      785.61        7.08   0   1     33.83     28.03       2.9   -4.52  80  1874 147   1773.2    695.7   19.36
   5   1  -2      521.73        4.23   0   1     27.56     22.84       1.4    2.19  83   645  68    559.9    343.1   19.48
   1   2   4      431.23        3.86   0   1     22.94     20.77       2.3    4.35  84  1595 107   1463.7    819.1   11.77
   0   1   8     1121.56        9.85   0   1     36.31     33.49       2.0   -1.45  85  1898 151   1964.2    998.2   22.00
   3  -2  -5      946.95        8.19   0   1     32.06     30.77       1.4    4.40  86   196  31    217.4    732.3   20.21
  -4  -5  -3      176.35        2.00   0   1     15.23     13.28       3.4   -1.56  87   414  51    734.7   1761.0   18.77
   2  -4  -6     1442.47      -10.88   0   1     39.30     37.98       2.8    7.33  88    86  11     55.1    953.9   22.63
  -2  -3  -3      286.67        2.64   0   1     19.77     16.93       1.7    0.24  89   437  53    704.1   1400.3   11.96
  -2   0   7      983.79        9.00   0   1     31.79     31.37       1.0    2.87  91  1857 141   1911.0   1299.8   21.75
  -1  -3  -4      308.51        3.40   0   1     18.20     17.56       1.1    2.16  92   301  41    540.3   1278.1   13.19
  -4  -3   4      476.18        4.54   0   1     20.86     21.82       0.5   -3.13  93  1536  99   1587.5   1690.1   20.54
  -3  -2   2      213.32        2.22   0   1     13.55     14.61       0.3   -1.75  95  1252  86   1327.7   1490.0   13.43
  -3  -2   5      393.66        5.72   0   1     25.83     19.84       0.8   -4.55  96  1670 113   1679.6   1513.3   19.36
   5   0  -3      545.12        5.09   0  -1     30.91     23.35       0.8    5.29  98   479  60    395.3    383.6   21.07
   1  -1  -4      290.13        3.37   0   1     13.84     17.03       1.1   -4.65  99   325  44    511.5    939.9   12.56
  -4  -3   2      146.84        1.85   0   1     17.88     12.12       1.2    0.03 100  1240  85   1348.7   1671.2   17.27
    
   0  -4  -7        0.00        1.85   0   0     17.40      0.00       0.0   -2.70   1    24   2     96.0   1203.0   22.08
  -2  -6  -6        0.00        1.85   0   0     20.68      0.00       0.0    4.02   2    73   4    219.0   1563.0   22.58
  -1  -5  -6        0.00        1.85   0   0      9.05      0.00       0.0    3.55   3    77   6    215.0   1381.0   20.79
   0  -5  -6        0.00       -1.85   0   0     30.62      0.00       0.0    7.10   4    78   7    139.0   1256.0   21.43
   0  -4  -6        0.00        1.85   0   0     20.25      0.00       0.0    2.19   5    84   9    207.0   1204.0   19.74
   0  -3  -6        0.00        1.85   0   0     21.38      0.00       0.0   -3.75   6    92  12    263.0   1153.0   18.33
   2  -3  -6        0.00        1.85   0   0      3.04      0.00       0.0    2.61   7    94  14    123.0    903.0   21.31
   1  -2  -6        0.00        1.85   0   0     12.46      0.00       0.0   -6.28   8   101  15    247.0    980.0   18.47
   3  -1  -6        0.00        1.85   0   0      2.12      0.00       0.0   -6.80   9   112  18    163.0    675.0   21.75
  -4  -6  -5        0.00        1.85   0   0     14.08      0.00       0.0   -4.39  10   157  19    472.0   1822.0   22.61
  -3  -5  -5        0.00        1.85   0   0      2.08      0.00       0.0   -2.95  11   164  21    458.0   1631.0   19.61
  -2  -4  -5        0.00        1.85   0   0     16.11      0.00       0.0   -2.88  12   173  23    447.0   1450.0   17.12
  -1  -4  -5        0.00        1.85   0   0     18.80      0.00       0.0    3.51  13   174  24    381.0   1327.0   16.96
  -1  -3  -5        0.00        1.85   0   0      3.10      0.00       0.0   -4.04  14   182  25    434.0   1276.0   15.39
   1  -3  -5        0.00        1.85   0   0     14.61      0.00       0.0    5.53  15   184  27    303.0   1032.0   17.20
   3  -1  -5        0.00        1.85   0   0     17.90      0.00       0.0   -2.17  16   206  33    276.0    683.0   19.43
   4  -1  -5        0.00        1.85   0   0     14.55      0.00       0.0   -0.19  17   207  34    203.0    550.0   22.14
  -4  -6  -4        0.00        1.85   0   0      5.22      0.00       0.0    1.91  18   272  36    569.0   1819.0   21.46
   0  -2  -4        0.00        1.85   0   0      3.63      0.00       0.0   -0.64  19   313  42    527.0   1107.0   12.19
   2  -1  -4        0.00        1.85   0   0      7.93      0.00       0.0    0.27  20   326  45    451.0    817.0   14.66
   4  -1  -4        0.00        1.85   0   0     16.15      0.00       0.0    5.41  21   328  47    307.0    560.0   20.13
   4   0  -4        0.00        1.85   0   0     18.32      0.00       0.0   -2.41  22   339  49    369.0    511.0   19.66
   2   0  -3        0.00        1.85   0   0      8.66      0.00       0.0   -4.29  23   476  57    602.0    774.0   11.89
   4   0  -3        0.00        1.85   0   0      5.64      0.00       0.0    3.74  24   478  59    471.0    520.0   17.80
   4   1  -3        0.00       -1.85   0   0     17.76      0.00       0.0   -7.19  25   490  61    527.0    471.0   17.70
   5   1  -3        0.00        1.85   0   0      2.20      0.00       0.0   -4.30  26   491  62    462.0    334.0   20.90
  -5  -6  -2        0.00        1.85   0   0     10.34      0.00       0.0    3.97  27   556  63    840.0   1956.0   22.19
   0  -1  -2        0.00        1.85   0   0      5.35      0.00       0.0    2.46  28   616  64    779.0   1065.0    6.09
   4   1  -2        0.00        1.85   0   0      4.22      0.00       0.0   -0.79  29   644  67    630.0    479.0   16.10
   6   2  -1        0.00        1.85   0   0     11.58      0.00       0.0   -2.60  30   819  75    662.0    159.0   21.94
   4   2   0        0.00        1.85   0   0      7.15      0.00       0.0   -4.58  31   982  77    888.0    441.0   14.40
   6   2   0        0.00       -1.85   0   0      2.99      0.00       0.0    7.31  32   984  79    744.0    166.0   21.17
  -4  -3   1        0.00        1.85   0   0      5.42      0.00       0.0    6.33  33  1078  80   1229.0   1663.0   16.08
   1   1   1        0.00        1.85   0   0      5.52      0.00       0.0    2.23  34  1134  83   1111.0    862.0    4.52
  -2  -1   2        0.00        1.85   0   0      3.12      0.00       0.0   -1.23  35  1265  87   1305.0   1317.0    9.89
  -5  -4   3        0.00        1.85   0   0     19.69      0.00       0.0    0.79  36  1382  90   1489.0   1874.0   22.59
  -3  -2   3        0.00        1.85   0   0     15.17      0.00       0.0   -3.92  37  1406  92   1443.0   1496.0   15.17
   0   1   3        0.00        1.85   0   0      4.39      0.00       0.0    2.29  38  1445  95   1374.0    986.0    8.60
  -4  -2   4        0.00        1.85   0   0     16.17      0.00       0.0    6.00  39  1546 100   1600.0   1637.0   19.86
  -3  -2   4        0.00        1.85   0   0     13.76      0.00       0.0   -4.59  40  1547 101   1560.0   1504.0   17.17
  -3  -1   4        0.00        1.85   0   0     15.20      0.00       0.0    5.34  41  1558 102   1577.0   1454.0   16.75
  -2  -1   4        0.00        1.85   0   0     10.50      0.00       0.0   -4.75  42  1559 103   1532.0   1328.0   14.27
   0   1   4        0.00        1.85   0   0      9.44      0.00       0.0   -0.48  43  1583 106   1484.0    989.0   11.22
  -4  -3   5        0.00        1.85   0   0     10.00      0.00       0.0   -3.20  44  1659 111   1710.0   1702.0   22.51
  -4  -2   5        0.00        1.85   0   0     28.25      0.00       0.0    4.47  45  1669 112   1721.0   1649.0   21.89
  -2  -1   5        0.00        1.85   0   0     12.14      0.00       0.0   -4.81  46  1681 115   1650.0   1335.0   16.71
  -1   1   5        0.00        1.85   0   0      9.93      0.00       0.0    5.67  47  1703 118   1647.0   1113.0   15.13
   0   1   5        0.00        1.85   0   0      4.57      0.00       0.0   -1.67  48  1704 119   1598.0    992.0   13.88
   4   3   5        0.00        1.85   0   0     11.39      0.00       0.0   -3.80  49  1728 124   1475.0    396.0   18.36
   5   4   5        0.00        1.85   0   0     12.01      0.00       0.0    6.84  50  1737 125   1438.0    207.0   21.48
  -3  -1   6        0.00        1.85   0   0     22.30      0.00       0.0    3.01  51  1777 127   1816.0   1473.0   21.35
  -2  -1   6        0.00        1.85   0   0     37.27      0.00       0.0   -4.44  52  1778 128   1771.0   1342.0   19.24
  -1   1   6        0.00        1.85   0   0     10.94      0.00       0.0    4.38  53  1797 131   1764.0   1118.0   17.76
   1   2   6        0.00        1.85   0   0     12.87      0.00       0.0    0.92  54  1808 134   1693.0    823.0   16.71
   2   2   6        0.00        1.85   0   0     10.46      0.00       0.0   -4.85  55  1809 135   1653.0    699.0   16.92
   2   3   6        0.00        1.85   0   0     16.74      0.00       0.0    5.18  56  1817 136   1673.0    648.0   17.86
   4   4   6        0.00       -1.85   0   0     14.86      0.00       0.0    7.18  57  1827 139   1605.0    338.0   21.11
  -2  -1   7        0.00        1.85   0   0      7.24      0.00       0.0   -3.79  58  1850 140   1897.0   1351.0   21.82
  -1   1   7        0.00        1.85   0   0      0.03      0.00       0.0    3.79  59  1865 143   1885.0   1122.0   20.42
   0   2   7        0.00        1.85   0   0      9.09      0.00       0.0    5.64  60  1872 145   1862.0    947.0   19.88
   1   2   7        0.00        1.85   0   0      4.85      0.00       0.0    0.53  61  1873 146   1814.0    823.0   19.30
   1   1   8        0.00        1.85   0   0      6.12      0.00       0.0   -6.47  62  1899 152   1927.0    873.0   21.47
   0   2   8        0.00        1.85   0   0      8.90      0.00       0.0    5.20  63  1902 153   1988.0    949.0   22.54
   1   2   8        0.00        1.85   0   0     30.88      0.00       0.0    0.59  64  1903 154   1940.0    823.0   21.94
   2   2   8        0.00        1.85   0   0      5.70      0.00       0.0   -3.91  65  1904 155   1901.0    696.0   21.90
    
   0   0   0     9519.66       14.09   0 -14      0.00     97.57       0.0    0.00   6     0   0    763.0    899.0    7.08
   0   0   0     6961.50       26.35   0   1      0.00     83.44       0.0    0.00  23     0   0    226.5    422.0   23.21
   0   0   0     3157.04       15.74   0   1      0.00     56.19       0.0    0.00  59     0   0    107.8   1385.7   22.92
   0   0   0      886.41        5.91   0   1      0.00     29.77       0.0    0.00  78     0   0    486.1    199.4   22.91
   0   0   0      862.77        7.46   0   1      0.00     29.37       0.0    0.00  81     0   0   1799.2    870.2   18.75
   0   0   0      907.83        7.92   0   1      0.00     30.13       0.0    0.00  82     0   0   1725.8    330.3   22.97
   0   0   0     1471.18       11.73   0  -1      0.00     38.36       0.0    0.00  90     0   0     34.6   1259.1   23.58
   0   0   0     1360.38       11.47   0   1      0.00     36.88       0.0    0.00  94     0   0   2011.1   1126.1   23.08
   0   0   0     1321.55       11.42   0  -1      0.00     36.35       0.0    0.00  97     0   0     44.1    774.4   23.46

 SOL,ROT,NODES:   4   900207.00   156  POLAR_ANGLES:  244.67   71.00  358.33
 R=SUM[!FO-FC!]/SUM[FO]:    0.0852 SKC, BO:       0.4208  0.00
 NREF,INPUT_SK,SFJ2,SKC:    68      -1.0000     89113.7891       0.3275
 N_NODES,N_LLEGITS,N_INDEXATS,N_FEBLES:       156       100        91        65
 DIST_MITJANA,SDV (PIXELS):   2.538-NaN    
 GIR_MITJA,SDV (GRAUS):   0.161   4.924
------------------------------------------------------------------------------

 SOL,ROT,NODES:   5   873365.00   152  POLAR_ANGLES:  244.00   71.00  358.00
    -0.11127     0.30774     0.94494
    -0.90323    -0.42789     0.03300
     0.41449    -0.84983     0.32557

     H=    1.0003h   -0.0079k    0.0039l 
     K=    0.0114h    0.9985k    0.0031l 
     L=   -0.0057h   -0.0046k    1.0011l 
    
   H   K   L      FO^2      SDV(FO^2) DUM CODI   FMODEL     FO       RODIST   PHI  PIC             cXPIX    cYPIX  2-THETA
   3  -1  -4    15621.84       28.32   0  -9     94.62    124.99       1.0    3.80   1   327  45    382.0    692.0   17.23
   1  -2  -4    11675.14       22.57   0  -6     86.27    108.05       2.2    4.86   2   314  42    465.0    989.0   13.51
  -2  -4  -4    23047.55       30.04   0 -18    136.20    151.81       2.2    3.02   3   290  38    551.0   1451.0   15.29
  -2  -3  -4    22505.47      -27.67   0 -20    122.56    150.02       2.2   -7.45   4   300  39    600.0   1400.0   13.67
   1  -1  -3    17299.26       24.63   0 -17    106.72    131.53       1.4    2.26   5   463  54    618.0    944.0   10.07
   3   1  -1     7457.41       11.56   0 -11     62.78     86.36       1.4    4.25   7   803  70    793.0    612.0   11.46
  -3  -3  -1    13546.67        7.96   0 -84    116.35    116.39       2.2    1.93   8   747  67    964.0   1526.0   12.24
  -2  -1   1    10659.24      -11.92   0 -25     83.52    103.24       1.4    7.45  10  1105  78   1195.0   1312.0    8.18
  -3  -2   1     4284.54        7.98   0  -8     49.88     65.46       2.0    6.01  11  1091  77   1214.0   1485.0   12.08
  -1   0   2     8462.77       13.57   0 -13     69.68     91.99       1.0    2.33  12  1278  84   1284.0   1149.0    7.07
   4   3   4    12585.86       17.69   0 -13     90.65    112.19       6.4   -2.97  13  1609 106   1355.0    396.0   16.96
   3   3   4     9383.20       16.41   0  -8     77.51     96.87       5.0    4.10  14  1608 105   1395.0    524.0   14.97
  -2  -1   3     3810.07       11.02   0  -4     68.80     61.73       2.8   -3.41  15  1419  90   1418.0   1322.0   11.98
  -2   0   4    15630.60       26.33   0 -12    106.60    125.02       2.0    6.28  16  1570 100   1554.0   1279.0   14.18
  -3  -1   5     8389.12       21.96   0  -4    107.55     91.59       2.0    4.14  17  1680 110   1693.0   1463.0   18.97
   3   0  -4     4503.35       19.04   0   1     85.62     67.11       1.6   -4.94  18   338  47    433.7    643.0   16.78
   2   2   5     4894.27       14.89   0   1     67.51     69.96       5.2   -5.13  19  1716 117   1534.0    697.7   14.58
  -2   0   5     7057.81       20.11   0   1     82.90     84.01       3.0    4.36  20  1691 112   1668.2   1285.0   16.62
   0  -3  -5     7932.87       21.32   0   1     85.41     89.07       1.9    1.43  21   183  26    372.6   1155.8   15.92
  -1   0   4     3929.74       14.02   0   1     59.26     62.69       3.1   -3.29  22  1571 101   1506.1   1155.9   12.12
   0  -2  -3     2335.84       -9.42   0   1     40.56     48.33       0.4    7.10  24   450  53    629.3   1110.1    9.83
   1  -3  -6     8364.74       23.71   0   1     89.31     91.46       1.9   -0.05  25    93  13    197.0   1030.7   19.54
  -1   0   6     7543.07       20.76   0   1     80.48     86.85       4.5   -3.67  26  1788 126   1741.4   1165.5   17.44
   0   1   6     3330.95       13.51   0   1     51.22     57.71       4.1   -2.07  27  1798 128   1715.2    993.0   16.55
   0   2   6     5551.86       17.83   0   1     67.13     74.51       3.3    6.55  28  1807 129   1741.1    944.3   17.22
   2   2   2     1203.07        3.98   0   1     32.04     34.69       2.6    5.80  29  1305  85   1197.4    696.0    9.06
   2   3   8     5737.18       20.91   0   1     84.16     75.74       6.7    3.28  30  1906 152   1915.9    641.1   22.63
  -5  -4   2     2208.89        7.67   0   1     51.35     47.00       5.0    5.37  31  1228  80   1364.0   1864.1   21.26
   1   2   5     2272.41       10.08   0   1     44.77     47.67       4.6    1.77  32  1715 116   1575.7    820.1   14.18
   2   2   3      789.91        5.59   0   1     32.55     28.11       3.6   -1.67  33  1459  93   1306.9    697.1   10.52
  -1  -4  -6     4030.02       16.10   0   1     64.71     63.48       3.1   -2.36  34    83   8    276.4   1329.8   19.12
   4   3   7     3351.08       13.59   0   1     59.32     57.89       8.7   -5.00  35  1882 146   1715.1    384.8   22.02
   5   2  -1     1541.43        5.79   0   1     31.34     39.26       2.6   -4.69  36   818  71    725.3    300.1   18.58
   2   3   7     4317.09       16.28   0   1     68.70     65.70       5.3    3.72  37  1880 144   1791.5    644.3   20.19
   3   3   6     2810.15       12.24   0   1     53.40     53.01       6.1   -0.23  38  1818 133   1628.3    520.1   18.67
  -1  -4  -7     4845.64       18.73   0   1     75.53     69.61       4.6   -6.90  39    23   1    163.4   1331.9   21.42
   4   3   6     2583.65       11.30   0   1     55.35     50.83       8.3   -5.15  40  1819 134   1592.8    389.6   20.10
  -1   0   3      797.98        5.29   0   1     22.81     28.25       2.0   -1.70  41  1432  91   1393.7   1152.0    9.54
   0   1   7     3653.36       15.50   0   1     56.19     60.44       5.3   -1.93  42  1866 140   1837.2    995.8   19.26
   3   3   5     2216.81        9.12   0   1     47.16     47.08       5.7    1.13  44  1727 119   1510.6    522.4   16.71
   2  -1  -5     2766.74       12.41   0   1     45.90     52.60       2.6   -5.06  45   205  32    341.6    812.2   17.05
  -3  -4  -3     1070.39        4.97   0   1     28.55     32.72       1.2   -0.58  46   425  50    717.4   1576.1   15.16
  -3  -2   6     2136.60       14.69   0   1     56.26     46.22       5.2   -3.72  47  1769 122   1803.0   1524.2   21.68
  -3  -6  -5     1539.93        9.15   0   1     43.10     39.24       2.3    3.39  48   158  20    396.4   1691.8   21.47
   1   0  -1      340.84       -2.30   0   1     21.31     18.46       0.3    7.39  49   788  69    865.0    902.7    4.90
  -1   0   5     1284.61        9.38   0   1     36.07     35.84       3.8   -3.77  50  1692 113   1622.1   1160.2   14.76
  -1  -2  -3      649.63        4.21   0   1     26.74     25.49       1.0   -2.58  51   449  52    690.1   1230.0    9.55
  -2   0   6     1807.50       10.68   0   2     39.16     42.51       3.1    3.40  52  1787 125   1787.1   1291.9   19.15
   3   3   7     2089.13       11.40   0   1     45.99     45.71       6.7   -0.73  53  1881 145   1749.5    516.3   20.82
  -4  -3   3     1300.73        6.58   0   1     33.14     36.07       4.4   -1.40  54  1394  88   1467.8   1679.8   18.78
   1  -3  -7     3068.86       15.48   0   1     54.21     55.40       3.2   -4.69  55    30   3     83.1   1028.0   21.99
   4   3   3      524.96        2.87   0   1     20.36     22.91       6.4    1.90  56  1472  94   1236.0    395.9   15.89
   3  -2  -6     3291.07       15.96   0   1     57.28     57.37       1.0   -0.59  57   103  17    108.9    725.0   22.45
  -2  -2  -1      136.18        0.90   0   1      7.65     11.67       0.3    0.46  58   760  68    951.7   1354.0    8.25
   5   2   0      547.53        2.91   0   1     25.54     23.40       3.1    6.64  60   983  75    815.2    306.8   17.78
   1  -4  -6     2929.97       14.60   0   1     51.50     54.13       2.1    5.19  61    85  10    134.9   1081.0   20.93
   1  -2  -5     1553.05        9.07   0   1     36.47     39.41       1.3   -1.34  62   194  29    359.0    984.3   15.95
   2   2   4      637.00        5.30   0   1     26.57     25.24       4.3   -4.26  63  1596 104   1419.1    697.8   12.41
  -2  -5  -6     1497.32        9.74   0   1     39.87     38.70       2.8   -1.77  64    76   5    286.8   1509.1   20.74
   2  -2  -5     1322.87        8.79   0   1     36.62     36.37       1.2    2.23  66   195  30    291.4    860.2   17.86
   2  -2  -6     1739.91       11.04   0   1     39.43     41.71       2.0   -2.93  68   102  16    181.6    855.0   20.24
   4   0  -5     1875.21       10.73   0   1     45.92     43.30       2.7   -6.88  69   218  35    256.9    501.7   21.72
  -2  -5  -5      906.00        6.94   0   1     38.34     30.10       1.5    3.87  70   165  22    389.9   1506.2   18.87
   3   0  -3     1020.41        6.41   0   1     27.12     31.94       0.8    1.19  71   477  56    539.3    649.5   14.73
   2   0  -2      178.21        3.06   0   1     20.15     13.35       0.5    4.30  72   630  63    704.5    779.0    9.80
  -3  -5  -4      491.69        5.53   0   1     22.16     22.17       1.6    2.74  73   281  37    559.9   1631.3   18.16
   0  -2  -5      735.43        5.94   0   1     25.58     27.12       2.9   -6.42  74   193  28    419.3   1106.9   14.68
   3   1  -2      386.28        3.14   0  -1     21.77     19.65       1.7   -5.54  75   643  64    690.3    607.0   12.91
   2   3   5      567.49        4.87   0   1     23.94     23.82       3.5    6.86  76  1726 118   1557.0    648.2   15.65
  -1   0   7     1114.04        8.74   0   1     32.25     33.38       5.0   -3.22  77  1858 138   1865.1   1171.0   20.14
   2   2   7      784.84        7.07   0   1     33.83     28.02       6.9   -4.81  80  1874 143   1773.2    695.7   19.36
   5   1  -2      521.28        4.23   0   1     27.56     22.83       1.9    3.10  83   645  66    559.9    343.1   19.48
   1   2   4      430.69        3.86   0   1     22.94     20.75       3.2    4.03  84  1595 103   1463.7    819.1   11.77
   0   1   8     1120.32        9.84   0   1     36.31     33.47       6.1   -1.48  85  1898 147   1964.2    998.2   22.00
   3  -2  -5      945.99        8.19   0   1     32.06     30.76       0.6    4.61  86   196  31    217.4    732.3   20.21
  -4  -5  -3      176.23        2.00   0   1     15.23     13.28       2.1   -3.16  87   414  49    734.7   1761.0   18.77
   2  -4  -6     1440.89      -10.87   0   1     39.30     37.96       2.1    7.36  88    86  11     55.1    953.9   22.63
  -2  -3  -3      286.35        2.63   0   1     19.77     16.92       1.7   -0.52  89   437  51    704.1   1400.3   11.96
  -2   0   7      982.75        8.99   0   1     31.79     31.35       4.2    3.04  91  1857 137   1911.0   1299.8   21.75
  -1  -3  -4      308.14        3.39   0   1     18.20     17.55       1.1    1.81  92   301  40    540.3   1278.1   13.19
  -4  -3   4      475.56        4.53   0   1     20.86     21.81       4.5   -2.41  93  1536  95   1587.5   1690.1   20.54
  -3  -2   2      213.06        2.22   0   1     13.55     14.60       2.0   -0.80  95  1252  82   1327.7   1490.0   13.43
  -3  -2   5      393.14        5.71   0   1     25.83     19.83       4.5   -4.10  96  1670 109   1679.6   1513.3   19.36
   5   0  -3      544.71        5.09   0  -1     30.91     23.34       1.5    5.92  98   479  58    395.3    383.6   21.07
   1  -1  -4      289.80        3.37   0   1     13.84     17.02       2.0   -4.57  99   325  43    511.5    939.9   12.56
  -4  -3   2      146.69        1.85   0   1     17.88     12.11       3.8    1.27 100  1240  81   1348.7   1671.2   17.27
    
   0  -4  -7        0.00        1.84   0   0     17.40      0.00       0.0   -2.84   1    24   2     96.0   1203.0   22.08
  -2  -6  -6        0.00        1.84   0   0     20.68      0.00       0.0    3.57   2    73   4    220.0   1565.0   22.58
  -1  -5  -6        0.00        1.84   0   0      9.05      0.00       0.0    3.25   3    77   6    215.0   1382.0   20.79
   0  -5  -6        0.00        1.84   0   0     30.62      0.00       0.0    6.91   4    78   7    140.0   1257.0   21.43
   0  -4  -6        0.00        1.84   0   0     20.25      0.00       0.0    2.03   5    84   9    207.0   1204.0   19.74
   0  -3  -6        0.00        1.84   0   0     21.38      0.00       0.0   -3.87   6    92  12    263.0   1152.0   18.33
   2  -3  -6        0.00        1.84   0   0      3.04      0.00       0.0    2.68   7    94  14    123.0    903.0   21.31
   1  -2  -6        0.00        1.84   0   0     12.46      0.00       0.0   -6.27   8   101  15    247.0    978.0   18.47
   3  -1  -6        0.00        1.84   0   0      2.12      0.00       0.0   -6.57   9   112  18    163.0    674.0   21.75
  -4  -6  -5        0.00        1.84   0   0     14.08      0.00       0.0   -5.31  10   157  19    472.0   1822.0   22.61
  -3  -5  -5        0.00        1.84   0   0      2.08      0.00       0.0   -3.64  11   164  21    458.0   1631.0   19.61
  -2  -4  -5        0.00        1.84   0   0     16.11      0.00       0.0   -3.36  12   173  23    446.0   1450.0   17.12
  -1  -4  -5        0.00        1.84   0   0     18.80      0.00       0.0    3.19  13   174  24    381.0   1327.0   16.96
  -1  -3  -5        0.00        1.84   0   0      3.10      0.00       0.0   -4.32  14   182  25    434.0   1275.0   15.39
   1  -3  -5        0.00        1.84   0   0     14.61      0.00       0.0    5.50  15   184  27    303.0   1033.0   17.20
   3  -1  -5        0.00        1.84   0   0     17.90      0.00       0.0   -1.91  16   206  33    276.0    683.0   19.43
   4  -1  -5        0.00        1.84   0   0     14.55      0.00       0.0    0.15  17   207  34    203.0    550.0   22.14
  -4  -6  -4        0.00        1.84   0   0      5.22      0.00       0.0    0.78  18   272  36    571.0   1820.0   21.46
   0  -2  -4        0.00        1.84   0   0      3.63      0.00       0.0   -0.76  19   313  41    527.0   1107.0   12.19
   2  -1  -4        0.00        1.84   0   0      7.93      0.00       0.0    0.48  20   326  44    451.0    816.0   14.66
   4  -1  -4        0.00        1.84   0   0     16.15      0.00       0.0    5.80  21   328  46    307.0    561.0   20.13
   4   0  -4        0.00        1.84   0   0     18.32      0.00       0.0   -1.94  22   339  48    369.0    511.0   19.66
   2   0  -3        0.00        1.84   0   0      8.66      0.00       0.0   -3.94  23   476  55    602.0    774.0   11.89
   4   0  -3        0.00        1.84   0   0      5.64      0.00       0.0    4.30  24   478  57    470.0    521.0   17.80
   4   1  -3        0.00        1.84   0   0     17.76      0.00       0.0   -6.53  25   490  59    527.0    471.0   17.70
   5   1  -3        0.00        1.84   0   0      2.20      0.00       0.0   -3.56  26   491  60    462.0    335.0   20.90
  -5  -6  -2        0.00        1.84   0   0     10.34      0.00       0.0    0.65  27   556  61    849.0   1958.0   22.19
   0  -1  -2        0.00        1.84   0   0      5.35      0.00       0.0    2.33  28   616  62    779.0   1065.0    6.09
   4   1  -2        0.00        1.84   0   0      4.22      0.00       0.0    0.06  29   644  65    630.0    479.0   16.10
   6   2  -1        0.00        1.84   0   0     11.58      0.00       0.0   -1.13  30   819  72    659.0    160.0   21.94
  -5  -5   0        0.00        1.84   0   0     21.84      0.00       0.0    0.66  31   889  73   1111.0   1906.0   20.83
   4   2   0        0.00        1.84   0   0      7.15      0.00       0.0   -1.94  32   982  74    886.0    442.0   14.40
  -5  -5   1        0.00       -1.84   0   0     14.10      0.00       0.0   -7.21  33  1055  76   1249.0   1914.0   21.51
   1   1   1        0.00        1.84   0   0      5.52      0.00       0.0    1.04  34  1134  79   1111.0    862.0    4.52
  -2  -1   2        0.00        1.84   0   0      3.12      0.00       0.0   -0.59  35  1265  83   1304.0   1318.0    9.89
   5   3   2        0.00        1.84   0   0     25.03      0.00       0.0    5.36  36  1320  86   1072.0    265.0   18.08
  -5  -4   3        0.00        1.84   0   0     19.69      0.00       0.0    1.94  37  1382  87   1484.0   1877.0   22.59
  -3  -2   3        0.00        1.84   0   0     15.17      0.00       0.0   -3.23  38  1406  89   1440.0   1498.0   15.17
   0   1   3        0.00        1.84   0   0      4.39      0.00       0.0    2.20  39  1445  92   1374.0    987.0    8.60
  -4  -2   4        0.00        1.84   0   0     16.17      0.00       0.0    6.66  40  1546  96   1598.0   1639.0   19.86
  -3  -2   4        0.00        1.84   0   0     13.76      0.00       0.0   -4.05  41  1547  97   1557.0   1507.0   17.17
  -3  -1   4        0.00        1.84   0   0     15.20      0.00       0.0    5.81  42  1558  98   1575.0   1456.0   16.75
  -2  -1   4        0.00        1.84   0   0     10.50      0.00       0.0   -4.40  43  1559  99   1531.0   1330.0   14.27
   0   1   4        0.00        1.84   0   0      9.44      0.00       0.0   -0.55  44  1583 102   1484.0    990.0   11.22
  -4  -3   5        0.00        1.84   0   0     10.00      0.00       0.0   -2.60  45  1659 107   1707.0   1706.0   22.51
  -4  -2   5        0.00        1.84   0   0     28.25      0.00       0.0    5.02  46  1669 108   1718.0   1652.0   21.89
  -2  -1   5        0.00        1.84   0   0     12.14      0.00       0.0   -4.53  47  1681 111   1649.0   1338.0   16.71
  -1   1   5        0.00        1.84   0   0      9.93      0.00       0.0    5.74  48  1703 114   1647.0   1115.0   15.13
   0   1   5        0.00        1.84   0   0      4.57      0.00       0.0   -1.72  49  1704 115   1598.0    994.0   13.88
   4   3   5        0.00        1.84   0   0     11.39      0.00       0.0   -4.68  50  1728 120   1478.0    399.0   18.36
   5   4   5        0.00        1.84   0   0     12.01      0.00       0.0    5.56  51  1737 121   1443.0    209.0   21.48
  -3  -1   6        0.00        1.84   0   0     22.30      0.00       0.0    3.35  52  1777 123   1814.0   1476.0   21.35
  -2  -1   6        0.00        1.84   0   0     37.27      0.00       0.0   -4.19  53  1778 124   1770.0   1346.0   19.24
  -1   1   6        0.00        1.84   0   0     10.94      0.00       0.0    4.44  54  1797 127   1763.0   1120.0   17.76
   1   2   6        0.00        1.84   0   0     12.87      0.00       0.0    0.71  55  1808 130   1694.0    825.0   16.71
   2   2   6        0.00        1.84   0   0     10.46      0.00       0.0   -5.19  56  1809 131   1655.0    702.0   16.92
   2   3   6        0.00        1.84   0   0     16.74      0.00       0.0    4.79  57  1817 132   1674.0    650.0   17.86
   4   4   6        0.00        1.84   0   0     14.86      0.00       0.0    6.41  58  1827 135   1608.0    341.0   21.11
  -2  -1   7        0.00        1.84   0   0      7.24      0.00       0.0   -3.58  59  1850 136   1896.0   1355.0   21.82
  -1   1   7        0.00        1.84   0   0      0.03      0.00       0.0    3.84  60  1865 139   1885.0   1125.0   20.42
   0   2   7        0.00        1.84   0   0      9.09      0.00       0.0    5.56  61  1872 141   1862.0    950.0   19.88
   1   2   7        0.00        1.84   0   0      4.85      0.00       0.0    0.35  62  1873 142   1815.0    826.0   19.30
   1   1   8        0.00        1.84   0   0      6.12      0.00       0.0   -6.59  63  1899 148   1928.0    878.0   21.47
   0   2   8        0.00        1.84   0   0      8.90      0.00       0.0    5.13  64  1902 149   1988.0    952.0   22.54
   1   2   8        0.00        1.84   0   0     30.88      0.00       0.0    0.43  65  1903 150   1941.0    826.0   21.94
   2   2   8        0.00        1.84   0   0      5.70      0.00       0.0   -4.16  66  1904 151   1902.0    700.0   21.90
    
   0   0   0     9509.07       14.07   0 -14      0.00     97.51       0.0    0.00   6     0   0    763.0    899.0    7.08
   0   0   0     1224.70        1.52   0 -16      0.00     35.00       0.0    0.00   9     0   0    998.0   1708.0   16.37
   0   0   0     6953.75       26.32   0   1      0.00     83.39       0.0    0.00  23     0   0    226.5    422.0   23.21
   0   0   0      437.16        1.81   0   1      0.00     20.91       0.0    0.00  43     0   0   1127.1   1906.1   20.87
   0   0   0     3153.53       15.73   0   1      0.00     56.16       0.0    0.00  59     0   0    107.8   1385.7   22.92
   0   0   0      579.60        3.25   0   1      0.00     24.07       0.0    0.00  65     0   0    765.3   1958.1   22.59
   0   0   0      368.68        3.94   0   1      0.00     19.20       0.0    0.00  67     0   0    617.0   1577.0   16.42
   0   0   0      885.42        5.91   0   1      0.00     29.76       0.0    0.00  78     0   0    486.1    199.4   22.91
   0   0   0      195.39        1.59   0   1      0.00     13.98       0.0    0.00  79     0   0   1203.9    262.1   18.58
   0   0   0      861.81        7.45   0   1      0.00     29.36       0.0    0.00  81     0   0   1799.2    870.2   18.75
   0   0   0      906.82        7.91   0   1      0.00     30.11       0.0    0.00  82     0   0   1725.8    330.3   22.97
   0   0   0     1469.54       11.72   0  -1      0.00     38.33       0.0    0.00  90     0   0     34.6   1259.1   23.58
   0   0   0     1358.87       11.46   0   1      0.00     36.86       0.0    0.00  94     0   0   2011.1   1126.1   23.08
   0   0   0     1320.08       11.40   0  -1      0.00     36.33       0.0    0.00  97     0   0     44.1    774.4   23.46

 SOL,ROT,NODES:   5   873365.00   152  POLAR_ANGLES:  244.00   71.00  358.00
 R=SUM[!FO-FC!]/SUM[FO]:    0.0821 SKC, BO:       0.4205  0.00
 NREF,INPUT_SK,SFJ2,SKC:    66      -1.0000     84230.8438       0.3202
 N_NODES,N_LLEGITS,N_INDEXATS,N_FEBLES:       152       100        86        66
 DIST_MITJANA,SDV (PIXELS):   4.020   0.956
 GIR_MITJA,SDV (GRAUS):   0.481   4.688
------------------------------------------------------------------------------

 SOL,ROT,NODES:   6   353986.00   159  POLAR_ANGLES:  246.33   52.00  180.00
     0.24714    -0.56388    -0.78801
     0.91590     0.40141     0.00000
     0.31632    -0.72174     0.61566
    
   H   K   L      FO^2      SDV(FO^2) DUM CODI   FMODEL     FO       RODIST   PHI  PIC             cXPIX    cYPIX  2-THETA
  -3   1   4    15694.41       28.45   0  -9     94.62    125.28       8.1   -2.94   1  1580 113    382.0    692.0   17.23
  -1   2   4    11718.79       22.65   0  -6     86.27    108.25       6.3    0.67   2  1593 116    465.0    989.0   13.51
   2   4   4    23206.66       30.25   0 -18    136.20    152.34       5.0   -6.82   3  1617 121    551.0   1451.0   15.29
   2   3   4    22595.69       27.78   0 -20    122.56    150.32       8.5    6.14   4  1607 120    600.0   1400.0   13.67
  -1   1   3    17423.05       24.81   0 -17    106.72    132.00       5.4    6.88   5  1444 103    618.0    944.0   10.07
  -3  -1   1     7493.33       11.61   0 -11     62.78     86.56       7.2   -3.95   7  1104  83    793.0    612.0   11.46
  -3   0   4     4527.05       19.14   0   1     85.62     67.28      11.5    5.52  18  1569 112    433.7    643.0   16.78
   0   3   5     7971.52       21.43   0   1     85.41     89.28       8.3    0.78  21  1724 133    372.6   1155.8   15.92
   0   2   3     2341.44        9.45   0   1     40.56     48.39       4.9    1.24  24  1457 105    629.3   1110.1    9.83
  -1   3   6     8406.26       23.83   0   1     89.31     91.69      10.4   -0.58  25  1814 145    197.0   1030.7   19.54
   1   4   6     4048.81       16.17   0   1     64.71     63.63       9.9   -0.31  34  1824 149    276.4   1329.8   19.12
  -2   1   5     2783.63       12.48   0   1     45.90     52.76      11.4    6.90  45  1702 128    341.6    812.2   17.05
  -1   0   1      342.49       -2.31   0   1     21.31     18.51       2.5    7.24  49  1119  84    865.0    902.7    4.90
  -1   4   6     2948.73      -14.69   0   1     51.50     54.30       8.1   -7.39  61  1822 147    134.9   1081.0   20.93
  -1   2   5     1562.19        9.12   0   1     36.47     39.52       9.8    4.45  62  1713 131    359.0    984.3   15.95
   2   5   6     1506.93        9.80   0   1     39.87     38.82       9.4   -5.60  64  1831 152    286.8   1509.1   20.74
  -2   2   5     1329.14        8.83   0   1     36.62     36.46      10.1   -1.03  66  1712 130    291.4    860.2   17.86
   3   4   4      370.81        3.96   0   1     26.08     19.26       8.1   -4.02  67  1618 122    617.0   1577.0   16.42
  -3   0   3     1025.45        6.44   0   1     27.12     32.02       8.7    1.12  71  1430 101    539.3    649.5   14.73
  -2   0   2      179.08        3.08   0   1     20.15     13.38       6.1    4.19  72  1277  94    704.5    779.0    9.80
  -3  -1   2      388.54        3.16   0  -1     21.77     19.71       9.4    6.95  75  1264  92    690.3    607.0   12.91
  -3   2   5      951.54        8.23   0   1     32.06     30.85       9.3   -6.23  86  1711 129    217.4    732.3   20.21
   2   3   3      287.81        2.65   0   1     19.77     16.96       6.1   -1.78  89  1470 107    704.1   1400.3   11.96
   1   3   4      309.63        3.41   0   1     18.20     17.60       6.5    0.97  92  1606 119    540.3   1278.1   13.19
    
  -1  -6  -5        0.00        1.85   0   0     69.32      0.00       0.0    3.76   1   160   1   1809.0    610.0   20.87
   0  -6  -5        0.00        1.85   0   0      9.54      0.00       0.0    1.26   2   161   2   1893.0    735.0   21.47
   1  -6  -5        0.00        1.85   0   0     21.51      0.00       0.0   -0.25   3   162   3   1981.0    861.0   22.63
   0  -5  -5        0.00        1.85   0   0     26.53      0.00       0.0    5.30   4   167   4   1809.0    787.0   19.40
   1  -5  -5        0.00        1.85   0   0     12.27      0.00       0.0    3.25   5   168   5   1892.0    911.0   20.60
   2  -5  -5        0.00        1.85   0   0      9.75      0.00       0.0    2.09   6   169   6   1979.0   1038.0   22.31
   2  -4  -5        0.00        1.85   0   0     80.11      0.00       0.0    6.05   7   177   7   1895.0   1086.0   20.56
  -3  -7  -4        0.00        1.85   0   0     39.92      0.00       0.0    0.02   8   268   8   1648.0    301.0   22.30
  -2  -7  -4        0.00        1.85   0   0     32.67      0.00       0.0   -4.24   9   269   9   1736.0    432.0   21.70
  -1  -7  -4        0.00        1.85   0   0      5.21      0.00       0.0   -6.91  10   270  10   1824.0    559.0   21.67
  -3  -6  -4        0.00        1.85   0   0      9.06      0.00       0.0    5.50  11   273  11   1560.0    360.0   20.14
  -2  -6  -4        0.00        1.85   0   0     19.17      0.00       0.0   -0.07  12   274  12   1644.0    488.0   19.40
  -1  -6  -4        0.00        1.85   0   0     30.12      0.00       0.0   -3.60  13   275  13   1728.0    614.0   19.29
   0  -6  -4        0.00        1.85   0   0     44.13      0.00       0.0   -5.74  14   276  14   1814.0    738.0   19.83
   1  -6  -4        0.00        1.85   0   0     11.63      0.00       0.0   -6.86  15   277  15   1902.0    863.0   20.97
   2  -6  -4        0.00       -1.85   0   0     51.96      0.00       0.0   -7.23  16   278  16   1994.0    989.0   22.63
  -2  -5  -4        0.00        1.85   0   0     33.94      0.00       0.0    5.79  17   282  17   1562.0    542.0   17.25
  -1  -5  -4        0.00        1.85   0   0     20.93      0.00       0.0    1.02  18   283  18   1641.0    666.0   17.05
   0  -5  -4        0.00        1.85   0   0     21.16      0.00       0.0   -1.93  19   284  19   1723.0    789.0   17.57
   1  -5  -4        0.00        1.85   0   0      3.99      0.00       0.0   -3.62  20   285  20   1807.0    912.0   18.77
   2  -5  -4        0.00        1.85   0   0     22.57      0.00       0.0   -4.39  21   286  21   1896.0   1038.0   20.53
  -1  -4  -4        0.00       -1.85   0   0     30.62      0.00       0.0    7.39  22   291  22   1566.0    716.0   14.99
   0  -4  -4        0.00        1.85   0   0    151.97      0.00       0.0    3.26  23   292  23   1642.0    838.0   15.49
   1  -4  -4        0.00        1.85   0   0     31.02      0.00       0.0    0.76  24   293  24   1722.0    961.0   16.75
   2  -4  -4        0.00        1.85   0   0     64.56      0.00       0.0   -0.58  25   294  25   1806.0   1085.0   18.62
   3  -4  -4        0.00        1.85   0   0     63.58      0.00       0.0   -1.07  26   295  26   1894.0   1212.0   20.93
   1  -3  -4        0.00        1.85   0   0      5.06      0.00       0.0    6.60  27   303  27   1647.0   1007.0   14.98
   2  -3  -4        0.00        1.85   0   0     12.10      0.00       0.0    4.45  28   304  28   1725.0   1131.0   16.95
   3  -3  -4        0.00        1.85   0   0     11.81      0.00       0.0    3.37  29   305  29   1809.0   1258.0   19.38
   4  -3  -4        0.00        1.85   0   0      2.76      0.00       0.0    3.10  30   306  30   1897.0   1390.0   22.13
  -4  -7  -3        0.00        1.85   0   0     20.34      0.00       0.0   -3.06  31   399  31   1491.0    171.0   22.66
  -4  -6  -3        0.00        1.85   0   0     55.57      0.00       0.0    4.38  32   406  32   1395.0    231.0   20.61
  -3  -6  -3        0.00        1.85   0   0     44.67      0.00       0.0   -4.35  33   407  33   1488.0    364.0   19.12
  -3  -5  -3        0.00        1.85   0   0      2.71      0.00       0.0    3.35  34   415  34   1400.0    418.0   17.02
  -2  -5  -3        0.00        1.85   0   0     42.92      0.00       0.0   -4.03  35   416  35   1484.0    545.0   15.92
  -2  -4  -3        0.00        1.85   0   0     44.45      0.00       0.0    4.26  36   426  36   1403.0    596.0   13.80
  -1  -4  -3        0.00        1.85   0   0      7.08      0.00       0.0   -2.16  37   427  37   1481.0    718.0   13.29
   0  -4  -3        0.00        1.85   0   0     37.44      0.00       0.0   -5.77  38   428  38   1561.0    840.0   13.71
  -1  -3  -3        0.00        1.85   0   0      4.04      0.00       0.0    6.98  39   438  39   1408.0    766.0   11.24
   0  -3  -3        0.00        1.85   0   0     10.94      0.00       0.0    1.23  40   439  40   1482.0    887.0   11.60
   1  -3  -3        0.00        1.85   0   0     53.96      0.00       0.0   -1.98  41   440  41   1560.0   1008.0   12.96
   2  -3  -3        0.00        1.85   0   0      6.71      0.00       0.0   -3.56  42   441  42   1641.0   1130.0   15.05
   3  -3  -3        0.00        1.85   0   0     48.06      0.00       0.0   -4.04  43   442  43   1726.0   1256.0   17.62
   4  -3  -3        0.00        1.85   0   0     10.48      0.00       0.0   -3.75  44   443  44   1815.0   1386.0   20.49
   1  -2  -3        0.00        1.85   0   0     12.78      0.00       0.0    6.06  45   451  45   1487.0   1053.0   11.28
   2  -2  -3        0.00        1.85   0   0      2.75      0.00       0.0    3.09  46   452  46   1563.0   1175.0   13.52
   3  -2  -3        0.00        1.85   0   0     11.50      0.00       0.0    1.67  47   453  47   1643.0   1301.0   16.24
   4  -2  -3        0.00        1.85   0   0     17.60      0.00       0.0    1.30  48   454  48   1728.0   1431.0   19.24
   5  -2  -3        0.00        1.85   0   0     29.91      0.00       0.0    1.69  49   455  49   1816.0   1567.0   22.42
  -5  -6  -2        0.00        1.85   0   0     10.34      0.00       0.0    6.58  50   556  50   1220.0     95.0   22.19
  -4  -5  -2        0.00        1.85   0   0     54.13      0.00       0.0    1.93  51   566  51   1239.0    290.0   18.18
  -3  -4  -2        0.00        1.85   0   0      9.49      0.00       0.0    1.08  52   578  52   1244.0    473.0   14.31
  -2  -3  -2        0.00        1.85   0   0     10.63      0.00       0.0    3.44  53   590  53   1248.0    646.0   10.68
  -1  -3  -2        0.00        1.85   0   0     44.47      0.00       0.0   -6.47  54   591  54   1326.0    768.0    9.66
   0  -2  -2        0.00        1.85   0   0     24.52      0.00       0.0   -0.79  55   604  55   1327.0    934.0    7.73
   1  -2  -2        0.00        1.85   0   0     58.50      0.00       0.0   -5.27  56   605  56   1403.0   1053.0    9.28
   2  -2  -2        0.00       -1.85   0   0     19.63      0.00       0.0   -7.14  57   606  57   1483.0   1174.0   11.72
   4  -2  -2        0.00        1.85   0   0      9.36      0.00       0.0   -6.97  58   608  58   1652.0   1427.0   17.77
   5  -2  -2        0.00        1.85   0   0     17.65      0.00       0.0   -5.78  59   609  59   1741.0   1562.0   21.06
   1  -1  -2        0.00        1.85   0   0      7.55      0.00       0.0    6.96  60   617  60   1333.0   1098.0    7.78
   2  -1  -2        0.00        1.85   0   0     10.29      0.00       0.0    2.29  61   618  61   1406.0   1219.0   10.44
   3  -1  -2        0.00        1.85   0   0      2.65      0.00       0.0    0.20  62   619  62   1484.0   1343.0   13.51
   4  -1  -2        0.00        1.85   0   0     57.16      0.00       0.0   -0.35  63   620  63   1565.0   1472.0   16.78
   5  -1  -2        0.00        1.85   0   0     12.53      0.00       0.0    0.09  64   621  64   1649.0   1607.0   20.16
  -4  -4  -1        0.00        1.85   0   0     35.57      0.00       0.0   -2.41  65   735  65   1088.0    344.0   16.35
  -3  -3  -1        0.00        1.85   0   0    116.35      0.00       0.0   -2.19  66   747  66   1093.0    523.0   12.25
   0  -1  -1        0.00        1.85   0   0     36.34      0.00       0.0   -2.81  67   774  67   1174.0    979.0    3.86
   6  -1  -1        0.00        1.85   0   0     24.59      0.00       0.0   -6.93  68   780  68   1670.0   1745.0   22.57
   2   0  -1        0.00        1.85   0   0     94.01      0.00       0.0    3.10  69   789  69   1252.0   1263.0    8.08
   3   0  -1        0.00        1.85   0   0      1.08      0.00       0.0   -0.71  70   790  70   1328.0   1386.0   11.48
   4   0  -1        0.00        1.85   0   0    164.82      0.00       0.0   -1.68  71   791  71   1407.0   1514.0   14.95
   5   0  -1        0.00        1.85   0   0     22.30      0.00       0.0   -1.20  72   792  72   1488.0   1648.0   18.47
   6   0  -1        0.00        1.85   0   0     88.27      0.00       0.0    0.14  73   793  73   1571.0   1790.0   22.01
  -5  -4   0        0.00        1.85   0   0     23.25      0.00       0.0   -4.81  74   900  74    930.0    206.0   19.46
  -4  -3   0        0.00        1.85   0   0     39.45      0.00       0.0    0.88  75   913  75    927.0    394.0   15.31
  -3  -2   0        0.00        1.85   0   0     31.95      0.00       0.0   -1.00  76   926  76    938.0    571.0   11.20
   3   1   0        0.00        1.85   0   0     29.83      0.00       0.0    0.64  77   969  77   1173.0   1431.0   10.54
   4   1   0        0.00        1.85   0   0      3.30      0.00       0.0   -2.08  78   970  78   1251.0   1558.0   13.99
   5   1   0        0.00        1.85   0   0     16.55      0.00       0.0   -1.73  79   971  79   1329.0   1692.0   17.49
   6   1   0        0.00        1.85   0   0      0.24      0.00       0.0   -0.12  80   972  80   1408.0   1833.0   21.03
  -5  -3   1        0.00        1.85   0   0     39.47      0.00       0.0   -3.90  81  1077  81    769.0    255.0   19.18
  -4  -2   1        0.00        1.85   0   0     30.65      0.00       0.0   -2.45  82  1090  82    777.0    441.0   15.22
   4   2   1        0.00        1.85   0   0     59.62      0.00       0.0    4.87  83  1149  85   1088.0   1605.0   14.08
   5   2   1        0.00        1.85   0   0     19.76      0.00       0.0    0.95  84  1150  86   1166.0   1738.0   17.36
   6   2   1        0.00        1.85   0   0      7.03      0.00       0.0    2.18  85  1151  87   1240.0   1879.0   20.75
  -5  -3   2        0.00        1.85   0   0     19.08      0.00       0.0    6.00  86  1239  88    647.0    250.0   20.28
  -5  -2   2        0.00        1.85   0   0     55.71      0.00       0.0   -5.24  87  1250  89    612.0    300.0   19.68
  -4  -2   2        0.00       -1.85   0   0     11.27      0.00       0.0    7.47  88  1251  90    665.0    437.0   16.46
  -4  -1   2        0.00        1.85   0   0      4.22      0.00       0.0   -4.80  89  1263  91    623.0    485.0   16.10
  -3   0   2        0.00        1.85   0   0     30.73      0.00       0.0   -6.17  90  1276  93    634.0    660.0   12.91
  -1   1   2        0.00        1.85   0   0      7.55      0.00       0.0   -1.04  91  1290  95    714.0    950.0    7.78
   1   2   2        0.00        1.85   0   0     15.24      0.00       0.0   -1.63  92  1304  96    792.0   1234.0    7.64
  -5  -2   3        0.00        1.85   0   0     20.63      0.00       0.0    1.35  93  1404  97    499.0    294.0   21.12
  -5  -1   3        0.00        1.85   0   0      2.20      0.00       0.0   -6.97  94  1416  98    452.0    343.0   20.90
  -4   0   3        0.00        1.85   0   0      5.64      0.00       0.0   -6.97  95  1429 100    465.0    527.0   17.80
  -2   1   3        0.00        1.85   0   0     23.35      0.00       0.0   -1.26  96  1443 102    549.0    828.0   12.43
  -1   2   3        0.00        1.85   0   0     12.78      0.00       0.0   -5.25  97  1456 104    560.0    995.0   11.28
   1   3   3        0.00        1.85   0   0      4.04      0.00       0.0   -6.53  98  1469 106    639.0   1282.0   11.24
   3   3   3        0.00        1.85   0   0      5.15      0.00       0.0    3.60  99  1471 108    773.0   1528.0   13.58
  -5  -1   4        0.00        1.85   0   0     24.14      0.00       0.0   -2.15 100  1556 109    342.0    335.0   22.61
  -4  -1   4        0.00        1.85   0   0     15.72      0.00       0.0    6.00 101  1557 110    405.0    474.0   19.56
  -4   0   4        0.00        1.85   0   0     18.32      0.00       0.0   -1.98 102  1568 111    361.0    521.0   19.66
  -2   1   4        0.00        1.85   0   0      7.93      0.00       0.0    3.77 103  1581 114    448.0    826.0   14.66
  -2   2   4        0.00        1.85   0   0     35.12      0.00       0.0   -5.06 104  1592 115    392.0    871.0   15.60
   0   2   4        0.00        1.85   0   0      3.63      0.00       0.0    6.94 105  1594 117    529.0   1116.0   12.19
   0   3   4        0.00        1.85   0   0     68.07      0.00       0.0   -3.84 106  1605 118    475.0   1163.0   13.66
   4   4   4        0.00        1.85   0   0     41.52      0.00       0.0   -1.57 107  1619 123    691.0   1711.0   18.14
   5   4   4        0.00        1.85   0   0      7.81      0.00       0.0    0.22 108  1620 124    758.0   1847.0   20.36
  -4   0   5        0.00        1.85   0   0     45.92      0.00       0.0    1.35 109  1689 125    249.0    515.0   21.70
  -4   1   5        0.00        1.85   0   0     14.55      0.00       0.0   -5.21 110  1700 126    197.0    561.0   22.14
  -3   1   5        0.00        1.85   0   0     17.90      0.00       0.0    0.67 111  1701 127    271.0    695.0   19.43
  -1   3   5        0.00        1.85   0   0     14.61      0.00       0.0   -3.78 112  1723 132    303.0   1041.0   17.20
   1   3   5        0.00        1.85   0   0      3.10      0.00       0.0    5.51 113  1725 134    439.0   1286.0   15.39
   1   4   5        0.00        1.85   0   0     18.80      0.00       0.0   -4.16 114  1733 135    385.0   1335.0   16.96
   2   4   5        0.00        1.85   0   0     16.11      0.00       0.0   -0.74 115  1734 136    453.0   1459.0   17.12
   3   4   5        0.00        1.85   0   0     57.34      0.00       0.0    2.59 116  1735 137    517.0   1586.0   17.99
   4   4   5        0.00        1.85   0   0     35.06      0.00       0.0    5.76 117  1736 138    577.0   1717.0   19.49
   4   5   5        0.00       -1.85   0   0     23.39      0.00       0.0   -7.34 118  1744 139    539.0   1771.0   20.92
  -3   1   6        0.00        1.85   0   0      2.12      0.00       0.0    3.08 119  1795 140    157.0    690.0   21.75
  -3   2   6        0.00        1.85   0   0     57.28      0.00       0.0   -3.26 120  1804 141    104.0    737.0   22.46
  -2   2   6        0.00        1.85   0   0     39.43      0.00       0.0    1.71 121  1805 142    179.0    867.0   20.25
  -1   2   6        0.00        1.85   0   0     12.46      0.00       0.0    6.85 122  1806 143    246.0    994.0   18.47
  -2   3   6        0.00        1.85   0   0      3.04      0.00       0.0   -4.89 123  1813 144    122.0    914.0   21.31
   0   3   6        0.00        1.85   0   0     21.38      0.00       0.0    3.82 124  1815 146    265.0   1166.0   18.33
   0   4   6        0.00        1.85   0   0     20.25      0.00       0.0   -3.84 125  1823 148    210.0   1215.0   19.74
   2   4   6        0.00        1.85   0   0     13.93      0.00       0.0    3.16 126  1825 150    345.0   1465.0   19.16
   3   4   6        0.00        1.85   0   0     56.46      0.00       0.0    6.52 127  1826 151    404.0   1592.0   19.84
   3   5   6        0.00        1.85   0   0     24.79      0.00       0.0   -3.36 128  1832 153    361.0   1646.0   21.32
   4   5   6        0.00        1.85   0   0     39.25      0.00       0.0   -1.46 129  1833 154    427.0   1779.0   22.44
  -1   3   7        0.00        1.85   0   0     54.21      0.00       0.0    1.62 130  1877 155     82.0   1041.0   22.01
   0   3   7        0.00        1.85   0   0     53.19      0.00       0.0    5.79 131  1878 156    150.0   1168.0   20.82
   0   4   7        0.00        1.85   0   0     17.40      0.00       0.0   -1.18 132  1883 157     99.0   1218.0   22.08
   1   4   7        0.00        1.85   0   0     75.53      0.00       0.0    2.28 133  1884 158    167.0   1344.0   21.43
   2   4   7        0.00        1.85   0   0     53.38      0.00       0.0    5.65 134  1885 159    230.0   1471.0   21.36
    
   0   0   0     9556.10       14.14   0 -14      0.00     97.76       0.0    0.00   6     0   0    763.0    899.0    7.08
   0   0   0    13611.06        8.00   0 -84      0.00    116.67       0.0    0.00   8     0   0    964.0   1526.0   12.24
   0   0   0     1230.76        1.53   0 -16      0.00     35.08       0.0    0.00   9     0   0    998.0   1708.0   16.37
   0   0   0    10681.10       11.95   0 -25      0.00    103.35       0.0    0.00  10     0   0   1195.0   1312.0    8.18
   0   0   0     4297.67        8.00   0  -8      0.00     65.56       0.0    0.00  11     0   0   1214.0   1485.0   12.08
   0   0   0     8502.24       13.64   0 -13      0.00     92.21       0.0    0.00  12     0   0   1284.0   1149.0    7.07
   0   0   0    12642.35       17.77   0 -13      0.00    112.44       0.0    0.00  13     0   0   1355.0    396.0   16.96
   0   0   0     9421.41       16.48   0  -8      0.00     97.06       0.0    0.00  14     0   0   1395.0    524.0   14.97
   0   0   0     3826.60       11.06   0  -4      0.00     61.86       0.0    0.00  15     0   0   1418.0   1322.0   11.98
   0   0   0    15675.79       26.41   0 -12      0.00    125.20       0.0    0.00  16     0   0   1554.0   1279.0   14.18
   0   0   0     8423.13       22.05   0  -4      0.00     91.78       0.0    0.00  17     0   0   1693.0   1463.0   18.97
   0   0   0     4911.79       14.94   0   1      0.00     70.08       0.0    0.00  19     0   0   1534.0    697.7   14.58
   0   0   0     7085.75       20.19   0   1      0.00     84.18       0.0    0.00  20     0   0   1668.2   1285.0   16.62
   0   0   0     3946.97       14.08   0   1      0.00     62.82       0.0    0.00  22     0   0   1506.1   1155.9   12.12
   0   0   0     6988.15       26.45   0   1      0.00     83.60       0.0    0.00  23     0   0    226.5    422.0   23.21
   0   0   0     7575.10       20.84   0   1      0.00     87.04       0.0    0.00  26     0   0   1741.4   1165.5   17.44
   0   0   0     3346.68       13.57   0   1      0.00     57.85       0.0    0.00  27     0   0   1715.2    993.0   16.55
   0   0   0     5566.91       17.88   0   1      0.00     74.61       0.0    0.00  28     0   0   1741.1    944.3   17.22
   0   0   0     1206.91        3.99   0   1      0.00     34.74       0.0    0.00  29     0   0   1197.4    696.0    9.06
   0   0   0     5762.35       21.00   0   1      0.00     75.91       0.0    0.00  30     0   0   1915.9    641.1   22.63
   0   0   0     2216.50        7.69   0   1      0.00     47.08       0.0    0.00  31     0   0   1364.0   1864.1   21.26
   0   0   0     2283.28       10.13   0   1      0.00     47.78       0.0    0.00  32     0   0   1575.7    820.1   14.18
   0   0   0      793.71        5.61   0   1      0.00     28.17       0.0    0.00  33     0   0   1306.9    697.1   10.52
   0   0   0     3363.29       13.64   0   1      0.00     57.99       0.0    0.00  35     0   0   1715.1    384.8   22.02
   0   0   0     1547.29        5.81   0   1      0.00     39.34       0.0    0.00  36     0   0    725.3    300.1   18.58
   0   0   0     4335.34       16.34   0   1      0.00     65.84       0.0    0.00  37     0   0   1791.5    644.3   20.19
   0   0   0     2824.04       12.30   0   1      0.00     53.14       0.0    0.00  38     0   0   1628.3    520.1   18.67
   0   0   0     4857.58       18.78   0   1      0.00     69.70       0.0    0.00  39     0   0    163.4   1331.9   21.42
   0   0   0     2592.86       11.35   0   1      0.00     50.92       0.0    0.00  40     0   0   1592.8    389.6   20.10
   0   0   0      801.80        5.32   0   1      0.00     28.32       0.0    0.00  41     0   0   1393.7   1152.0    9.54
   0   0   0     3670.72       15.57   0   1      0.00     60.59       0.0    0.00  42     0   0   1837.2    995.8   19.26
   0   0   0      439.32        1.82   0   1      0.00     20.96       0.0    0.00  43     0   0   1127.1   1906.1   20.87
   0   0   0     2227.63        9.16   0   1      0.00     47.20       0.0    0.00  44     0   0   1510.6    522.4   16.71
   0   0   0     1075.66        4.99   0   1      0.00     32.80       0.0    0.00  46     0   0    717.4   1576.1   15.16
   0   0   0     2145.62       14.75   0   1      0.00     46.32       0.0    0.00  47     0   0   1803.0   1524.2   21.68
   0   0   0     1546.63        9.19   0   1      0.00     39.33       0.0    0.00  48     0   0    396.4   1691.8   21.47
   0   0   0     1290.02        9.42   0   1      0.00     35.92       0.0    0.00  50     0   0   1622.1   1160.2   14.76
   0   0   0      652.62        4.23   0   1      0.00     25.55       0.0    0.00  51     0   0    690.1   1230.0    9.55
   0   0   0     1815.35       10.73   0   2      0.00     42.61       0.0    0.00  52     0   0   1787.1   1291.9   19.15
   0   0   0     2099.40       11.46   0   1      0.00     45.82       0.0    0.00  53     0   0   1749.5    516.3   20.82
   0   0   0     1307.03        6.61   0   1      0.00     36.15       0.0    0.00  54     0   0   1467.8   1679.8   18.78
   0   0   0     3080.52       15.54   0   1      0.00     55.50       0.0    0.00  55     0   0     83.1   1028.0   21.99
   0   0   0      527.46        2.89   0   1      0.00     22.97       0.0    0.00  56     0   0   1236.0    395.9   15.89
   0   0   0     3307.29       16.04   0   1      0.00     57.51       0.0    0.00  57     0   0    108.9    725.0   22.45
   0   0   0      136.85        0.90   0   1      0.00     11.70       0.0    0.00  58     0   0    951.7   1354.0    8.25
   0   0   0     3169.12       15.80   0   1      0.00     56.29       0.0    0.00  59     0   0    107.8   1385.7   22.92
   0   0   0      548.98        2.91   0   1      0.00     23.43       0.0    0.00  60     0   0    815.2    306.8   17.78
   0   0   0      639.55        5.32   0   1      0.00     25.29       0.0    0.00  63     0   0   1419.1    697.8   12.41
   0   0   0      582.46        3.27   0   1      0.00     24.13       0.0    0.00  65     0   0    765.3   1958.1   22.59
   0   0   0     1747.74       11.09   0   1      0.00     41.81       0.0    0.00  68     0   0    181.6    855.0   20.24
   0   0   0     1879.86       10.76   0   1      0.00     43.36       0.0    0.00  69     0   0    256.9    501.7   21.72
   0   0   0      909.78        6.96   0   1      0.00     30.16       0.0    0.00  70     0   0    389.9   1506.2   18.87
   0   0   0      493.93        5.55   0   1      0.00     22.22       0.0    0.00  73     0   0    559.9   1631.3   18.16
   0   0   0      737.49        5.96   0   1      0.00     27.16       0.0    0.00  74     0   0    419.3   1106.9   14.68
   0   0   0      568.91        4.88   0   1      0.00     23.85       0.0    0.00  76     0   0   1557.0    648.2   15.65
   0   0   0     1118.95        8.78   0   1      0.00     33.45       0.0    0.00  77     0   0   1865.1   1171.0   20.14
   0   0   0      889.80        5.94   0   1      0.00     29.83       0.0    0.00  78     0   0    486.1    199.4   22.91
   0   0   0      196.35        1.60   0   1      0.00     14.01       0.0    0.00  79     0   0   1203.9    262.1   18.58
   0   0   0      787.78        7.10   0   1      0.00     28.07       0.0    0.00  80     0   0   1773.2    695.7   19.36
   0   0   0      866.07        7.49   0   1      0.00     29.43       0.0    0.00  81     0   0   1799.2    870.2   18.75
   0   0   0      911.31        7.95   0   1      0.00     30.19       0.0    0.00  82     0   0   1725.8    330.3   22.97
   0   0   0      523.60        4.25   0   1      0.00     22.88       0.0    0.00  83     0   0    559.9    343.1   19.48
   0   0   0      432.45        3.88   0   1      0.00     20.80       0.0    0.00  84     0   0   1463.7    819.1   11.77
   0   0   0     1125.73        9.89   0   1      0.00     33.55       0.0    0.00  85     0   0   1964.2    998.2   22.00
   0   0   0      177.01        2.01   0   1      0.00     13.30       0.0    0.00  87     0   0    734.7   1761.0   18.77
   0   0   0     1443.95       10.90   0   1      0.00     38.00       0.0    0.00  88     0   0     55.1    953.9   22.63
   0   0   0     1476.81       11.78   0  -1      0.00     38.43       0.0    0.00  90     0   0     34.6   1259.1   23.58
   0   0   0      987.14        9.03   0   1      0.00     31.42       0.0    0.00  91     0   0   1911.0   1299.8   21.75
   0   0   0      477.76        4.55   0   1      0.00     21.86       0.0    0.00  93     0   0   1587.5   1690.1   20.54
   0   0   0     1365.59       11.52   0   1      0.00     36.95       0.0    0.00  94     0   0   2011.1   1126.1   23.08
   0   0   0      214.10        2.23   0   1      0.00     14.63       0.0    0.00  95     0   0   1327.7   1490.0   13.43
   0   0   0      394.74        5.73   0   1      0.00     19.87       0.0    0.00  96     0   0   1679.6   1513.3   19.36
   0   0   0     1326.61       11.46   0  -1      0.00     36.42       0.0    0.00  97     0   0     44.1    774.4   23.46
   0   0   0      546.41        5.11   0  -1      0.00     23.38       0.0    0.00  98     0   0    395.3    383.6   21.07
   0   0   0      290.92        3.38   0   1      0.00     17.06       0.0    0.00  99     0   0    511.5    939.9   12.56
   0   0   0      147.40        1.85   0   1      0.00     12.14       0.0    0.00 100     0   0   1348.7   1671.2   17.27

 SOL,ROT,NODES:   6   353986.00   159  POLAR_ANGLES:  246.33   52.00  180.00
 R=SUM[!FO-FC!]/SUM[FO]:    0.1014 SKC, BO:       0.4216  0.00
 NREF,INPUT_SK,SFJ2,SKC:    15      -1.0000     22776.4512       0.3147
 N_NODES,N_LLEGITS,N_INDEXATS,N_FEBLES:       159       100        24       134
 DIST_MITJANA,SDV (PIXELS):  12.728-NaN    
 GIR_MITJA,SDV (GRAUS):   0.827   5.844
------------------------------------------------------------------------------

 SOL,ROT,NODES:   7   331586.00   156  POLAR_ANGLES:  235.33   50.67  174.00
     0.27258    -0.57791    -0.76923
     0.85565     0.51119    -0.08085
     0.43995    -0.63616     0.63383
    
   H   K   L      FO^2      SDV(FO^2) DUM CODI   FMODEL     FO       RODIST   PHI  PIC             cXPIX    cYPIX  2-THETA
  -3   1   4    14438.76       26.17   0  -9     94.62    120.16       8.9   -5.40   1  1580 107    382.0    692.0   17.23
  -1   2   4    10771.70       20.82   0  -6     86.27    103.79       2.2    1.98   2  1593 110    465.0    989.0   13.51
   2   4   4    21283.88       27.74   0 -18    136.20    145.89       2.2    2.71   3  1617 115    551.0   1451.0   15.29
  -1   1   3    16013.69      -22.80   0 -17    106.72    126.55       1.4    7.02   5  1444  97    618.0    944.0   10.07
  -2  -5  -2     8667.64       15.16   0  -8     34.46     93.10       7.8   -4.53  14   568  50   1395.0    524.0   14.97
  -3   0   4     4154.60       17.57   0   1     85.62     64.46       2.4    1.85  18  1569 106    433.7    643.0   16.78
   0   3   5     7332.89       19.71   0   1     85.41     85.63       0.6    4.34  21  1724 129    372.6   1155.8   15.92
   0   2   3     2154.42        8.69   0   1     40.56     46.42       2.9    4.98  24  1457  99    629.3   1110.1    9.83
  -1   3   6     7726.06       21.90   0   1     89.31     87.90       1.7    1.33  25  1814 144    197.0   1030.7   19.54
   6   2   0     2039.27        7.08   0   1      2.99     45.16      11.4   -4.64  31   984  76   1364.0   1864.1   21.26
   1   4   6     3725.72       14.88   0   1     64.71     61.04       4.5    5.00  34  1824 148    276.4   1329.8   19.12
   1   4   7     4475.99      -17.31   0   1     75.53     66.90      11.8    7.12  39  1884 156    163.4   1331.9   21.42
  -2   1   5     2556.74       11.46   0   1     45.90     50.56       6.6    6.06  45  1702 123    341.6    812.2   17.05
   3   4   3      988.66        4.59   0   1     28.55     31.44       0.6    1.44  46  1482 102    717.4   1576.1   15.16
   3   6   5     1425.43       -8.47   0   1     43.10     37.75      11.8   -7.40  48  1749 137    396.4   1691.8   21.47
  -1   0   1      314.00        2.12   0   1     21.31     17.72       1.6    2.63  49  1119  80    865.0    902.7    4.90
  -1   3   7     2832.81       14.29   0   1     54.21     53.22       6.1    3.47  55  1877 154     83.1   1028.0   21.99
  -3   2   6     3042.16       14.75   0   1     57.28     55.16       7.6   -4.14  57  1804 141    108.9    725.0   22.45
  -1   2   5     1436.68        8.39   0   1     36.47     37.90       2.3    5.76  62  1713 126    359.0    984.3   15.95
   2   5   6     1382.88        8.99   0   1     39.87     37.19       1.4    1.81  64  1831 151    286.8   1509.1   20.74
  -2   2   5     1221.51        8.12   0   1     36.62     34.95       5.0   -1.07  66  1712 125    291.4    860.2   17.86
  -2   2   6     1606.48       10.19   0   1     39.43     40.08       1.1    1.84  68  1805 142    181.6    855.0   20.24
  -4   0   5     1728.22        9.89   0   1     45.92     41.57       1.3   -2.58  69  1689 120    256.9    501.7   21.72
   2   5   5      836.30        6.40   0   1     38.34     28.92       7.1   -2.14  70  1742 134    389.9   1506.2   18.87
  -3   0   3      942.95        5.92   0   1     27.12     30.71       5.1   -3.52  71  1430  94    539.3    649.5   14.73
  -2   0   2      164.43        2.83   0   1     20.15     12.82       3.3   -0.44  72  1277  85    704.5    779.0    9.80
   3   5   4      454.26        5.11   0   1     22.16     21.31       7.2   -3.75  73  1626 116    559.9   1631.3   18.16
  -3  -1   2      356.24        2.90   0  -1     21.77     18.87       2.0   -1.81  75  1264  84    690.3    607.0   12.91
  -1  -5  -3      522.85        4.48   0   1     18.53     22.87      11.5   -0.64  76   417  28   1557.0    648.2   15.65
   1  -5  -4      795.94        6.88   0   1      3.99     28.21       7.4   -0.44  81   285  14   1799.2    870.2   18.75
   1   3   4      285.33       -3.14   0   1     18.20     16.89       1.1    7.30  92  1606 113    540.3   1278.1   13.19
    
   0  -6  -5        0.00        1.70   0   0      9.54      0.00       0.0    6.06   1   161   1   1882.0    704.0   21.47
   1  -6  -5        0.00        1.70   0   0     21.51      0.00       0.0    3.17   2   162   2   1973.0    821.0   22.63
   1  -5  -5        0.00        1.70   0   0     12.27      0.00       0.0    6.27   3   168   3   1888.0    885.0   20.60
   2  -5  -5        0.00        1.70   0   0      9.75      0.00       0.0    3.90   4   169   4   1979.0   1002.0   22.31
   2  -4  -5        0.00       -1.70   0   0     80.11      0.00       0.0    7.34   5   177   5   1896.0   1064.0   20.56
  -2  -7  -4        0.00        1.70   0   0     32.67      0.00       0.0    5.02   6   269   6   1704.0    395.0   21.70
  -1  -7  -4        0.00        1.70   0   0      5.21      0.00       0.0    0.11   7   270   7   1796.0    514.0   21.67
   0  -7  -4        0.00        1.70   0   0     16.09      0.00       0.0   -3.20   8   271   8   1890.0    631.0   22.22
  -1  -6  -4        0.00        1.70   0   0     30.12      0.00       0.0    3.40   9   275   9   1709.0    582.0   19.29
   0  -6  -4        0.00        1.70   0   0     44.13      0.00       0.0   -0.65  10   276  10   1798.0    698.0   19.83
   1  -6  -4        0.00        1.70   0   0     11.63      0.00       0.0   -3.29  11   277  11   1891.0    814.0   20.97
   2  -6  -4        0.00        1.70   0   0     51.96      0.00       0.0   -4.89  12   278  12   1990.0    931.0   22.63
   0  -5  -4        0.00        1.70   0   0     21.16      0.00       0.0    2.90  13   284  13   1713.0    762.0   17.57
   2  -5  -4        0.00        1.70   0   0     22.57      0.00       0.0   -2.53  14   286  15   1895.0    993.0   20.53
   1  -4  -4        0.00        1.70   0   0     31.02      0.00       0.0    3.45  15   293  16   1719.0    938.0   16.75
   2  -4  -4        0.00        1.70   0   0     64.56      0.00       0.0    0.70  16   294  17   1808.0   1054.0   18.62
   3  -4  -4        0.00        1.70   0   0     63.58      0.00       0.0   -0.93  17   295  18   1902.0   1172.0   20.93
   2  -3  -4        0.00        1.70   0   0     12.10      0.00       0.0    5.03  18   304  19   1728.0   1113.0   16.95
   3  -3  -4        0.00        1.70   0   0     11.81      0.00       0.0    2.76  19   305  20   1816.0   1231.0   19.38
   4  -3  -4        0.00        1.70   0   0      2.76      0.00       0.0    1.50  20   306  21   1912.0   1354.0   22.13
   4  -2  -4        0.00        1.70   0   0      1.57      0.00       0.0    5.70  21   317  22   1827.0   1413.0   20.97
  -3  -7  -3        0.00        1.70   0   0     34.54      0.00       0.0    4.24  22   400  23   1534.0    268.0   21.39
  -2  -7  -3        0.00        1.70   0   0     21.40      0.00       0.0   -2.98  23   401  24   1631.0    390.0   20.65
  -2  -6  -3        0.00        1.70   0   0     75.99      0.00       0.0    1.03  24   408  25   1543.0    460.0   18.22
  -1  -6  -3        0.00        1.70   0   0     16.44      0.00       0.0   -4.81  25   409  26   1633.0    576.0   18.00
  -2  -5  -3        0.00       -1.70   0   0     42.92      0.00       0.0    7.03  26   416  27   1463.0    526.0   15.92
   0  -5  -3        0.00        1.70   0   0     66.52      0.00       0.0   -5.39  27   418  29   1636.0    755.0   16.02
  -1  -4  -3        0.00        1.70   0   0      7.08      0.00       0.0    5.54  28   427  30   1471.0    704.0   13.29
   0  -4  -3        0.00        1.70   0   0     37.44      0.00       0.0   -0.89  29   428  31   1553.0    817.0   13.71
   1  -4  -3        0.00        1.70   0   0     45.36      0.00       0.0   -4.79  30   429  32   1639.0    930.0   14.97
   2  -4  -3        0.00       -1.70   0   0     11.43      0.00       0.0   -7.02  31   430  33   1731.0   1044.0   16.90
   0  -3  -3        0.00        1.70   0   0     10.94      0.00       0.0    5.68  32   439  34   1479.0    877.0   11.60
   1  -3  -3        0.00        1.70   0   0     53.96      0.00       0.0    0.21  33   440  35   1559.0    989.0   12.96
   2  -3  -3        0.00        1.70   0   0      6.71      0.00       0.0   -3.04  34   441  36   1645.0   1103.0   15.05
   3  -3  -3        0.00        1.70   0   0     48.06      0.00       0.0   -4.80  35   442  37   1737.0   1220.0   17.62
   4  -3  -3        0.00        1.70   0   0     10.48      0.00       0.0   -5.53  36   443  38   1835.0   1341.0   20.49
   1  -2  -3        0.00       -1.70   0   0     12.78      0.00       0.0    7.35  37   451  39   1488.0   1048.0   11.28
   2  -2  -3        0.00        1.70   0   0      2.75      0.00       0.0    2.59  38   452  40   1567.0   1161.0   13.52
   3  -2  -3        0.00        1.70   0   0     11.50      0.00       0.0   -0.17  39   453  41   1653.0   1278.0   16.24
   4  -2  -3        0.00        1.70   0   0     17.60      0.00       0.0   -1.59  40   454  42   1745.0   1399.0   19.24
   5  -2  -3        0.00        1.70   0   0     29.91      0.00       0.0   -2.06  41   455  43   1843.0   1526.0   22.42
   3  -1  -3        0.00        1.70   0   0     77.61      0.00       0.0    6.21  42   465  44   1577.0   1336.0   15.25
   4  -1  -3        0.00        1.70   0   0      7.75      0.00       0.0    3.78  43   466  45   1662.0   1457.0   18.33
   5  -1  -3        0.00        1.70   0   0     34.61      0.00       0.0    2.60  44   467  46   1754.0   1585.0   21.57
  -4  -7  -2        0.00        1.70   0   0     21.07      0.00       0.0    5.75  45   549  47   1361.0    135.0   22.20
  -3  -7  -2        0.00        1.70   0   0     24.54      0.00       0.0   -6.00  46   550  48   1472.0    262.0   20.79
  -3  -6  -2        0.00        1.70   0   0      8.67      0.00       0.0   -0.65  47   558  49   1380.0    333.0   18.46
  -2  -4  -2        0.00        1.70   0   0     10.55      0.00       0.0    4.36  48   579  51   1308.0    582.0   12.72
  -1  -4  -2        0.00        1.70   0   0     73.10      0.00       0.0   -6.27  49   580  52   1394.0    696.0   11.99
  -1  -3  -2        0.00        1.70   0   0     44.47      0.00       0.0    2.78  50   591  53   1316.0    757.0    9.66
   0  -3  -2        0.00        1.70   0   0     18.74      0.00       0.0   -6.04  51   592  54   1398.0    868.0    9.88
   0  -2  -2        0.00        1.70   0   0     24.52      0.00       0.0    3.64  52   604  55   1324.0    927.0    7.73
   1  -2  -2        0.00        1.70   0   0     58.50      0.00       0.0   -3.97  53   605  56   1404.0   1038.0    9.28
   1  -1  -2        0.00        1.70   0   0      7.55      0.00       0.0    6.72  54   617  57   1334.0   1096.0    7.78
   2  -1  -2        0.00        1.70   0   0     10.29      0.00       0.0   -0.14  55   618  58   1411.0   1209.0   10.44
   3  -1  -2        0.00        1.70   0   0      2.65      0.00       0.0   -3.66  56   619  59   1496.0   1324.0   13.51
   4  -1  -2        0.00        1.70   0   0     57.16      0.00       0.0   -5.22  57   620  60   1587.0   1444.0   16.78
   5  -1  -2        0.00        1.70   0   0     12.53      0.00       0.0   -5.57  58   621  61   1682.0   1570.0   20.16
   3   0  -2        0.00        1.70   0   0     30.73      0.00       0.0    5.34  59   631  62   1420.0   1382.0   12.91
   4   0  -2        0.00        1.70   0   0     74.45      0.00       0.0    1.95  60   632  63   1503.0   1502.0   16.21
   5   0  -2        0.00        1.70   0   0     43.61      0.00       0.0    0.44  61   633  64   1592.0   1629.0   19.61
  -4  -6  -1        0.00        1.70   0   0     74.36      0.00       0.0    0.12  62   715  65   1213.0    200.0   19.96
  -2  -3  -1        0.00        1.70   0   0     31.63      0.00       0.0    0.30  63   748  66   1157.0    635.0   10.01
  -1  -2  -1        0.00        1.70   0   0      8.41      0.00       0.0   -1.48  64   761  67   1165.0    807.0    6.35
   0  -1  -1        0.00        1.70   0   0     36.34      0.00       0.0    1.61  65   774  68   1173.0    976.0    3.86
   2   0  -1        0.00        1.70   0   0     94.01      0.00       0.0   -3.76  66   789  69   1260.0   1256.0    8.08
   3   1  -1        0.00        1.70   0   0     62.78      0.00       0.0    5.93  67   803  70   1265.0   1429.0   11.45
   4   1  -1        0.00        1.70   0   0     16.20      0.00       0.0    0.34  68   804  71   1348.0   1549.0   14.83
   5   1  -1        0.00        1.70   0   0     15.08      0.00       0.0   -1.80  69   805  72   1436.0   1674.0   18.29
   6   1  -1        0.00        1.70   0   0     17.50      0.00       0.0   -2.17  70   806  73   1527.0   1808.0   21.80
   4   2   0        0.00        1.70   0   0      7.15      0.00       0.0   -0.51  71   982  74   1194.0   1598.0   14.40
   5   2   0        0.00        1.70   0   0     25.54      0.00       0.0   -4.26  72   983  75   1283.0   1723.0   17.75
  -5  -5   1        0.00        1.70   0   0     14.10      0.00       0.0   -3.75  73  1055  77    896.0    115.0   21.51
  -3  -2   1        0.00        1.70   0   0     49.88      0.00       0.0   -0.65  74  1091  78    844.0    560.0   12.06
  -2  -1   1        0.00        1.70   0   0     83.52      0.00       0.0    2.98  75  1105  79    853.0    735.0    8.21
  -5  -4   2        0.00        1.70   0   0     51.35      0.00       0.0   -1.08  76  1228  81    728.0    168.0   21.24
  -4  -3   2        0.00        1.70   0   0     17.88      0.00       0.0    6.48  77  1240  82    727.0    364.0   17.26
  -4  -2   2        0.00        1.70   0   0     11.27      0.00       0.0   -5.24  78  1251  83    683.0    426.0   16.46
  -1   1   2        0.00        1.70   0   0      7.55      0.00       0.0   -1.26  79  1290  86    714.0    952.0    7.78
   2   3   2        0.00        1.70   0   0     10.63      0.00       0.0   -1.37  80  1317  87    804.0   1405.0   10.68
   5   4   2        0.00        1.70   0   0     59.35      0.00       0.0   -2.14  81  1331  88    964.0   1831.0   19.15
  -5  -4   3        0.00        1.70   0   0     19.69      0.00       0.0    6.75  82  1382  89    604.0    151.0   22.59
  -5  -3   3        0.00        1.70   0   0     45.64      0.00       0.0   -1.74  83  1393  90    568.0    218.0   21.69
  -4  -2   3        0.00        1.70   0   0     90.46      0.00       0.0    2.81  84  1405  91    576.0    412.0   18.03
  -4  -1   3        0.00        1.70   0   0     17.76      0.00       0.0   -5.51  85  1417  92    525.0    473.0   17.70
  -3  -1   3        0.00        1.70   0   0     20.57      0.00       0.0    5.82  86  1418  93    589.0    595.0   14.68
  -2   0   3        0.00       -1.70   0   0      8.66      0.00       0.0    7.26  87  1431  95    604.0    771.0   11.89
  -2   1   3        0.00        1.70   0   0     23.35      0.00       0.0   -2.98  88  1443  96    549.0    829.0   12.43
  -1   2   3        0.00        1.70   0   0     12.78      0.00       0.0   -3.95  89  1456  98    560.0   1001.0   11.28
   1   3   3        0.00        1.70   0   0      4.04      0.00       0.0    0.96  90  1469 100    641.0   1284.0   11.24
   2   4   3        0.00        1.70   0   0     44.45      0.00       0.0   -5.22  91  1481 101    652.0   1459.0   13.80
  -4  -2   4        0.00       -1.70   0   0     16.17      0.00       0.0    7.39  92  1546 103    464.0    396.0   19.86
  -4  -1   4        0.00        1.70   0   0     15.72      0.00       0.0   -0.04  93  1557 104    420.0    457.0   19.56
  -4   0   4        0.00        1.70   0   0     18.32      0.00       0.0   -6.63  94  1568 105    364.0    518.0   19.66
  -2   1   4        0.00        1.70   0   0      7.93      0.00       0.0    2.54  95  1581 108    450.0    818.0   14.66
  -2   2   4        0.00        1.70   0   0     35.12      0.00       0.0   -5.28  96  1592 109    390.0    877.0   15.60
  -1   3   4        0.00        1.70   0   0      5.06      0.00       0.0   -6.32  97  1604 111    401.0   1050.0   14.98
   0   3   4        0.00        1.70   0   0     68.07      0.00       0.0    0.08  98  1605 112    475.0   1164.0   13.66
   1   4   4        0.00        1.70   0   0     30.62      0.00       0.0   -3.22  99  1616 114    485.0   1338.0   14.99
   4   5   4        0.00        1.70   0   0     40.71      0.00       0.0    0.84 100  1627 117    630.0   1758.0   19.67
   5   5   4        0.00        1.70   0   0      5.65      0.00       0.0    5.80 101  1628 118    686.0   1886.0   21.68
  -4  -1   5        0.00        1.70   0   0     44.25      0.00       0.0    3.49 102  1679 119    309.0    440.0   21.62
  -3   0   5        0.00        1.70   0   0      1.17      0.00       0.0    5.28 103  1690 121    327.0    627.0   19.01
  -3   1   5        0.00        1.70   0   0     17.90      0.00       0.0   -1.34 104  1701 122    275.0    686.0   19.43
  -3   2   5        0.00       -1.70   0   0     32.06      0.00       0.0   -7.34 105  1711 124    212.0    746.0   20.22
  -2   3   5        0.00       -1.70   0   0     80.20      0.00       0.0   -7.48 106  1722 127    225.0    925.0   19.05
  -1   3   5        0.00        1.70   0   0     14.61      0.00       0.0   -1.80 107  1723 128    303.0   1041.0   17.20
   0   4   5        0.00        1.70   0   0     33.96      0.00       0.0   -3.59 108  1732 130    314.0   1217.0   17.53
   1   4   5        0.00        1.70   0   0     18.80      0.00       0.0    1.74 109  1733 131    383.0   1331.0   16.96
   2   4   5        0.00       -1.70   0   0     16.11      0.00       0.0    7.43 110  1734 132    444.0   1447.0   17.12
   1   5   5        0.00        1.70   0   0     25.64      0.00       0.0   -6.47 111  1741 133    322.0   1395.0   18.81
   3   5   5        0.00        1.70   0   0      2.08      0.00       0.0    2.39 112  1743 135    458.0   1631.0   19.61
   4   5   5        0.00       -1.70   0   0     23.39      0.00       0.0    7.11 113  1744 136    514.0   1754.0   20.92
   4   6   5        0.00        1.70   0   0     14.08      0.00       0.0   -4.34 114  1750 138    476.0   1825.0   22.61
  -3   0   6        0.00       -1.70   0   0      7.15      0.00       0.0    7.46 115  1786 139    211.0    611.0   21.37
  -3   1   6        0.00        1.70   0   0      2.12      0.00       0.0    1.46 116  1795 140    164.0    672.0   21.75
  -2   3   6        0.00        1.70   0   0      3.04      0.00       0.0   -4.14 117  1813 143    122.0    914.0   21.31
   0   3   6        0.00       -1.70   0   0     21.38      0.00       0.0    7.09 118  1815 145    262.0   1148.0   18.33
  -1   4   6        0.00        1.70   0   0     51.50      0.00       0.0   -4.98 119  1822 146    134.0   1093.0   20.96
   0   4   6        0.00        1.70   0   0     20.25      0.00       0.0   -0.10 120  1823 147    209.0   1210.0   19.74
   0   5   6        0.00        1.70   0   0     30.62      0.00       0.0   -6.69 121  1829 149    144.0   1273.0   21.43
   1   5   6        0.00        1.70   0   0      9.05      0.00       0.0   -2.50 122  1830 150    219.0   1390.0   20.79
   3   5   6        0.00        1.70   0   0     24.79      0.00       0.0    6.23 123  1832 152    344.0   1628.0   21.32
   2   6   6        0.00        1.70   0   0     20.68      0.00       0.0   -5.92 124  1834 153    227.0   1576.0   22.58
   0   4   7        0.00        1.70   0   0     17.40      0.00       0.0    2.31 125  1883 155     96.0   1203.0   22.08
    
   0   0   0    20725.32       25.48   0 -20      0.00    143.96       0.0    0.00   4     0   0    600.0   1400.0   13.67
   0   0   0     8782.22       12.99   0 -14      0.00     93.71       0.0    0.00   6     0   0    763.0    899.0    7.08
   0   0   0     6880.96       10.66   0 -11      0.00     82.95       0.0    0.00   7     0   0    793.0    612.0   11.46
   0   0   0    12508.79        7.35   0 -84      0.00    111.84       0.0    0.00   8     0   0    964.0   1526.0   12.24
   0   0   0     1131.09        1.40   0 -16      0.00     33.63       0.0    0.00   9     0   0    998.0   1708.0   16.37
   0   0   0     9816.11       10.98   0 -25      0.00     99.08       0.0    0.00  10     0   0   1195.0   1312.0    8.18
   0   0   0     3949.63        7.35   0  -8      0.00     62.85       0.0    0.00  11     0   0   1214.0   1485.0   12.08
   0   0   0     7813.70       12.53   0 -13      0.00     88.40       0.0    0.00  12     0   0   1284.0   1149.0    7.07
   0   0   0    11618.53       16.33   0 -13      0.00    107.79       0.0    0.00  13     0   0   1355.0    396.0   16.96
   0   0   0     3516.72       10.17   0  -4      0.00     59.30       0.0    0.00  15     0   0   1418.0   1322.0   11.98
   0   0   0    14406.32       24.27   0 -12      0.00    120.03       0.0    0.00  16     0   0   1554.0   1279.0   14.18
   0   0   0     7741.00       20.27   0  -4      0.00     87.98       0.0    0.00  17     0   0   1693.0   1463.0   18.97
   0   0   0     4514.02       13.73   0   1      0.00     67.19       0.0    0.00  19     0   0   1534.0    697.7   14.58
   0   0   0     6511.92       18.56   0   1      0.00     80.70       0.0    0.00  20     0   0   1668.2   1285.0   16.62
   0   0   0     3627.33       12.94   0   1      0.00     60.23       0.0    0.00  22     0   0   1506.1   1155.9   12.12
   0   0   0     6422.23       24.31   0   1      0.00     80.14       0.0    0.00  23     0   0    226.5    422.0   23.21
   0   0   0     6961.65       19.16   0   1      0.00     83.44       0.0    0.00  26     0   0   1741.4   1165.5   17.44
   0   0   0     3075.66       12.48   0   1      0.00     55.46       0.0    0.00  27     0   0   1715.2    993.0   16.55
   0   0   0     5116.08       16.43   0   1      0.00     71.53       0.0    0.00  28     0   0   1741.1    944.3   17.22
   0   0   0     1109.17        3.67   0   1      0.00     33.30       0.0    0.00  29     0   0   1197.4    696.0    9.06
   0   0   0     5295.69       19.30   0   1      0.00     72.77       0.0    0.00  30     0   0   1915.9    641.1   22.63
   0   0   0     2098.38        9.31   0   1      0.00     45.81       0.0    0.00  32     0   0   1575.7    820.1   14.18
   0   0   0      729.43        5.16   0   1      0.00     27.01       0.0    0.00  33     0   0   1306.9    697.1   10.52
   0   0   0     3090.92       12.53   0   1      0.00     55.60       0.0    0.00  35     0   0   1715.1    384.8   22.02
   0   0   0     1421.99        5.34   0   1      0.00     37.71       0.0    0.00  36     0   0    725.3    300.1   18.58
   0   0   0     3984.25       15.02   0   1      0.00     63.12       0.0    0.00  37     0   0   1791.5    644.3   20.19
   0   0   0     2595.34       11.31   0   1      0.00     50.94       0.0    0.00  38     0   0   1628.3    520.1   18.67
   0   0   0     2382.88       10.43   0   1      0.00     48.81       0.0    0.00  40     0   0   1592.8    389.6   20.10
   0   0   0      736.87        4.89   0   1      0.00     27.15       0.0    0.00  41     0   0   1393.7   1152.0    9.54
   0   0   0     3373.45       14.31   0   1      0.00     58.08       0.0    0.00  42     0   0   1837.2    995.8   19.26
   0   0   0      403.74        1.67   0   1      0.00     20.09       0.0    0.00  43     0   0   1127.1   1906.1   20.87
   0   0   0     2047.23        8.42   0   1      0.00     45.25       0.0    0.00  44     0   0   1510.6    522.4   16.71
   0   0   0     1971.87       13.55   0   1      0.00     44.41       0.0    0.00  47     0   0   1803.0   1524.2   21.68
   0   0   0     1185.55        8.66   0   1      0.00     34.43       0.0    0.00  50     0   0   1622.1   1160.2   14.76
   0   0   0      599.77        3.89   0   1      0.00     24.49       0.0    0.00  51     0   0    690.1   1230.0    9.55
   0   0   0     1668.34        9.86   0   2      0.00     40.85       0.0    0.00  52     0   0   1787.1   1291.9   19.15
   0   0   0     1929.39       10.53   0   1      0.00     43.92       0.0    0.00  53     0   0   1749.5    516.3   20.82
   0   0   0     1201.18        6.08   0   1      0.00     34.66       0.0    0.00  54     0   0   1467.8   1679.8   18.78
   0   0   0      484.75        2.65   0   1      0.00     22.02       0.0    0.00  56     0   0   1236.0    395.9   15.89
   0   0   0      125.77        0.83   0   1      0.00     11.21       0.0    0.00  58     0   0    951.7   1354.0    8.25
   0   0   0     2912.48       14.52   0   1      0.00     53.97       0.0    0.00  59     0   0    107.8   1385.7   22.92
   0   0   0      504.52        2.68   0   1      0.00     22.46       0.0    0.00  60     0   0    815.2    306.8   17.78
   0   0   0     2702.25       13.47   0   1      0.00     51.98       0.0    0.00  61     0   0    134.9   1081.0   20.93
   0   0   0      587.76        4.89   0   1      0.00     24.24       0.0    0.00  63     0   0   1419.1    697.8   12.41
   0   0   0      535.29        3.01   0   1      0.00     23.14       0.0    0.00  65     0   0    765.3   1958.1   22.59
   0   0   0      340.50        3.64   0   1      0.00     18.45       0.0    0.00  67     0   0    617.0   1577.0   16.42
   0   0   0      677.77        5.48   0   1      0.00     26.03       0.0    0.00  74     0   0    419.3   1106.9   14.68
   0   0   0     1028.33        8.07   0   1      0.00     32.07       0.0    0.00  77     0   0   1865.1   1171.0   20.14
   0   0   0      817.74        5.46   0   1      0.00     28.60       0.0    0.00  78     0   0    486.1    199.4   22.91
   0   0   0      180.45        1.47   0   1      0.00     13.43       0.0    0.00  79     0   0   1203.9    262.1   18.58
   0   0   0      723.98        6.52   0   1      0.00     26.91       0.0    0.00  80     0   0   1773.2    695.7   19.36
   0   0   0      837.51        7.31   0   1      0.00     28.94       0.0    0.00  82     0   0   1725.8    330.3   22.97
   0   0   0      481.19        3.91   0   1      0.00     21.94       0.0    0.00  83     0   0    559.9    343.1   19.48
   0   0   0      397.43        3.56   0   1      0.00     19.94       0.0    0.00  84     0   0   1463.7    819.1   11.77
   0   0   0     1034.56        9.09   0   1      0.00     32.16       0.0    0.00  85     0   0   1964.2    998.2   22.00
   0   0   0      872.72        7.55   0   1      0.00     29.54       0.0    0.00  86     0   0    217.4    732.3   20.21
   0   0   0      162.67        1.84   0   1      0.00     12.75       0.0    0.00  87     0   0    734.7   1761.0   18.77
   0   0   0     1327.01       10.01   0   1      0.00     36.43       0.0    0.00  88     0   0     55.1    953.9   22.63
   0   0   0      264.46        2.43   0   1      0.00     16.26       0.0    0.00  89     0   0    704.1   1400.3   11.96
   0   0   0     1357.22       10.82   0  -1      0.00     36.84       0.0    0.00  90     0   0     34.6   1259.1   23.58
   0   0   0      907.20        8.30   0   1      0.00     30.12       0.0    0.00  91     0   0   1911.0   1299.8   21.75
   0   0   0      439.07        4.18   0   1      0.00     20.95       0.0    0.00  93     0   0   1587.5   1690.1   20.54
   0   0   0     1255.00       10.58   0   1      0.00     35.43       0.0    0.00  94     0   0   2011.1   1126.1   23.08
   0   0   0      196.77        2.05   0   1      0.00     14.03       0.0    0.00  95     0   0   1327.7   1490.0   13.43
   0   0   0      362.77        5.27   0   1      0.00     19.05       0.0    0.00  96     0   0   1679.6   1513.3   19.36
   0   0   0     1219.18       10.53   0  -1      0.00     34.92       0.0    0.00  97     0   0     44.1    774.4   23.46
   0   0   0      502.16        4.69   0  -1      0.00     22.41       0.0    0.00  98     0   0    395.3    383.6   21.07
   0   0   0      267.36        3.10   0   1      0.00     16.35       0.0    0.00  99     0   0    511.5    939.9   12.56
   0   0   0      135.46        1.70   0   1      0.00     11.64       0.0    0.00 100     0   0   1348.7   1671.2   17.27

 SOL,ROT,NODES:   7   331586.00   156  POLAR_ANGLES:  235.33   50.67  174.00
 R=SUM[!FO-FC!]/SUM[FO]:    0.1650 SKC, BO:       0.4041  0.00
 NREF,INPUT_SK,SFJ2,SKC:    22      -1.0000     33323.9102       0.3172
 N_NODES,N_LLEGITS,N_INDEXATS,N_FEBLES:       156       100        31       125
 DIST_MITJANA,SDV (PIXELS):   6.726   2.241
 GIR_MITJA,SDV (GRAUS):   1.097   4.745
------------------------------------------------------------------------------

 SOL,ROT,NODES:   8   432724.00   157  POLAR_ANGLES:  252.33   87.67  180.00
     0.01236    -0.03879    -0.99917
     0.95284     0.30348     0.00000
     0.30323    -0.95205     0.04071
    
   H   K   L      FO^2      SDV(FO^2) DUM CODI   FMODEL     FO       RODIST   PHI  PIC             cXPIX    cYPIX  2-THETA
  -2  -2   5    11440.93       20.74   0  -9     11.12    106.96       2.8    0.97   1  1671 114    382.0    692.0   17.23
   3   1   5    16885.80       22.01   0 -18     18.70    129.95       2.2    1.77   3  1707 120    551.0   1451.0   15.29
   2   1  -1     7798.55        8.72   0 -25     83.52     88.31       2.0    4.76  10   802  71   1195.0   1312.0    8.18
   1   0  -2     6218.39       -9.97   0 -13     69.68     78.86       2.0   -7.46  12   629  66   1284.0   1149.0    7.07
  -4  -3  -4     9246.00      -13.00   0 -13     90.65     96.16       8.5    7.40  13   298  44   1355.0    396.0   16.96
  -3  -3  -4     6886.31       12.05   0  -8     77.51     82.98       7.8   -6.60  14   299  45   1395.0    524.0   14.97
   2   1  -3     2798.41       -8.09   0  -4     68.80     52.90       8.1    7.31  15   488  59   1418.0   1322.0   11.98
   2   0  -4    11439.15       19.27   0 -12    106.60    106.95       4.1   -3.50  16   337  50   1554.0   1279.0   14.18
   3   1  -5     6157.00       16.12   0  -4    107.55     78.47       6.4    6.68  17   227  42   1693.0   1463.0   18.97
  -2  -2  -5     3582.10       10.90   0   1     67.51     59.85       3.4    0.61  19   191  33   1534.0    697.7   14.58
   2   0  -5     5167.43       14.73   0   1     82.90     71.88       1.3   -0.02  20   216  39   1668.2   1285.0   16.62
   1   0   6     5813.23       15.62   0   1     43.61     76.24       1.8   -0.23  21  1790 131    372.6   1155.8   15.92
   1   0  -4     2878.63       10.27   0   1     59.26     53.65       4.4    1.20  22   336  49   1506.1   1155.9   12.12
   1   0  -6     5535.10       15.23   0   1     80.48     74.40       9.9    6.14  26   119  28   1741.4   1165.5   17.44
   0  -1  -6     2440.93        9.90   0   1     51.22     49.41       4.1    1.50  27   109  24   1715.2    993.0   16.55
   0  -2  -6     4069.59       13.07   0   1     67.13     63.79       8.9   -6.82  28   100  22   1741.1    944.3   17.22
  -2  -3  -8     4202.61       15.31   0   1     84.16     64.83       1.4    1.17  30     1   1   1915.9    641.1   22.63
  -1  -2  -5     1668.60        7.40   0   1     44.77     40.85       5.4   -6.33  32   192  34   1575.7    820.1   14.18
   2   1   7     2959.20       11.82   0   1      6.37     54.40       9.0   -6.53  34  1868 147    276.4   1329.8   19.12
  -2  -3  -7     3162.23       11.92   0   1     68.70     56.23       4.4   -1.90  37    27   7   1791.5    644.3   20.19
  -3  -3  -6     2059.62        8.97   0   1     53.40     45.38       1.3    1.10  38    89  18   1628.3    520.1   18.67
   1   0  -3      584.89        3.88   0   1     22.81     24.18       1.6   -2.25  41   475  58   1393.7   1152.0    9.54
   0  -1  -7     2679.33       11.36   0   1     56.19     51.76       7.8    4.14  42    41  13   1837.2    995.8   19.26
  -3  -3  -5     1624.95        6.68   0   1     47.16     40.31       2.9   -2.19  44   180  32   1510.6    522.4   16.71
   1   0  -5      941.50        6.87   0   1     36.07     30.68       6.5    3.87  50   215  38   1622.1   1160.2   14.76
   2   0  -6     1324.44        7.83   0   2     39.16     36.39       2.7    2.84  52   120  29   1787.1   1291.9   19.15
  -3  -3  -7     1532.18        8.36   0   1     45.99     39.14       4.8    3.80  53    26   6   1749.5    516.3   20.82
  -4  -3  -3      385.54        2.11   0   1     20.36     19.64       4.2    6.64  56   435  55   1236.0    395.9   15.89
  -2  -2  -4      466.62        3.88   0   1     26.57     21.60       0.2   -2.96  63   311  46   1419.1    697.8   12.41
  -1  -1   7     1276.11        8.10   0   1      1.20     35.72       1.8   -4.81  68  1851 140    181.6    855.0   20.24
  -2  -2  -7      575.49        5.19   0   1     33.83     23.99      10.2    5.74  80    33   9   1773.2    695.7   19.36
   0  -1  -8      822.75        7.23   0   1     36.31     28.68      10.2    6.48  85     9   4   1964.2    998.2   22.00
   5   2   4      129.17        1.46   0   1     17.56     11.37       3.4   -3.50  87  1599 109    734.7   1761.0   18.77
   0  -2   8     1054.18        7.95   0   1     24.45     32.47       5.7    4.58  88  1887 150     55.1    953.9   22.63
   2   0  -7      720.95        6.60   0   1     31.79     26.85       6.5    5.32  91    50  16   1911.0   1299.8   21.75
    
  -1  -2  -8        0.00        1.35   0   0     30.88      0.00       0.0    3.50   1     4   2   1938.0    816.0   21.94
   0  -2  -8        0.00        1.35   0   0      8.90      0.00       0.0    0.08   2     5   3   1988.0    951.0   22.54
  -3  -4  -7        0.00        1.35   0   0     57.62      0.00       0.0   -3.75   3    21   5   1779.0    472.0   21.88
  -1  -3  -7        0.00        1.35   0   0     23.56      0.00       0.0   -6.31   4    28   8   1846.0    782.0   20.20
  -1  -2  -7        0.00        1.35   0   0      4.85      0.00       0.0    0.76   5    34  10   1813.0    819.0   19.30
   0  -2  -7        0.00        1.35   0   0      9.09      0.00       0.0   -3.09   6    35  11   1863.0    952.0   19.88
   1  -2  -7        0.00        1.35   0   0     32.11      0.00       0.0   -5.96   7    36  12   1918.0   1086.0   21.05
   1  -1  -7        0.00        1.35   0   0      0.03      0.00       0.0    0.81   8    42  14   1885.0   1122.0   20.42
   2  -1  -7        0.00        1.35   0   0     70.35      0.00       0.0   -1.65   9    43  15   1939.0   1258.0   22.08
  -4  -4  -6        0.00        1.35   0   0     14.86      0.00       0.0   -0.13  10    80  17   1608.0    341.0   21.11
  -2  -3  -6        0.00        1.35   0   0     16.74      0.00       0.0   -5.53  11    90  19   1676.0    654.0   17.86
  -2  -2  -6        0.00        1.35   0   0     10.46      0.00       0.0    3.39  12    98  20   1649.0    691.0   16.92
  -1  -2  -6        0.00        1.35   0   0     12.87      0.00       0.0   -2.43  13    99  21   1693.0    822.0   16.71
  -1  -1  -6        0.00        1.35   0   0     38.05      0.00       0.0    6.57  14   108  23   1675.0    858.0   16.10
   1  -1  -6        0.00        1.35   0   0     10.94      0.00       0.0   -2.33  15   110  25   1763.0   1120.0   17.76
   2  -1  -6        0.00        1.35   0   0     24.49      0.00       0.0   -5.08  16   111  26   1817.0   1254.0   19.53
   3  -1  -6        0.00        1.35   0   0      2.12      0.00       0.0   -6.91  17   112  27   1876.0   1393.0   21.75
   3   0  -6        0.00        1.35   0   0      7.15      0.00       0.0    0.50  18   121  30   1840.0   1428.0   21.37
  -4  -4  -5        0.00        1.35   0   0     35.06      0.00       0.0   -3.73  19   171  31   1495.0    348.0   19.49
  -1  -1  -5        0.00        1.35   0   0     31.70      0.00       0.0    4.45  20   202  35   1557.0    860.0   13.47
   0  -1  -5        0.00        1.35   0   0      4.57      0.00       0.0   -1.63  21   203  36   1598.0    989.0   13.88
   1  -1  -5        0.00        1.35   0   0      9.93      0.00       0.0   -6.08  22   204  37   1646.0   1119.0   15.13
   3   0  -5        0.00        1.35   0   0      1.17      0.00       0.0   -2.72  23   217  40   1720.0   1422.0   19.01
   4   0  -5        0.00        1.35   0   0     45.92      0.00       0.0   -4.39  24   218  41   1777.0   1564.0   21.70
   4   1  -5        0.00        1.35   0   0     44.25      0.00       0.0    4.40  25   228  43   1745.0   1600.0   21.62
  -1  -1  -4        0.00        1.35   0   0     19.31      0.00       0.0    1.93  26   323  47   1442.0    862.0   10.90
   0  -1  -4        0.00        1.35   0   0      9.44      0.00       0.0   -5.59  27   324  48   1484.0    990.0   11.22
   3   0  -4        0.00        1.35   0   0     85.62      0.00       0.0   -6.62  28   338  51   1605.0   1417.0   16.77
   3   1  -4        0.00        1.35   0   0     15.20      0.00       0.0    4.56  29   349  52   1578.0   1453.0   16.75
   4   1  -4        0.00        1.35   0   0     15.72      0.00       0.0    1.82  30   350  53   1625.0   1593.0   19.56
   5   1  -4        0.00        1.35   0   0     24.14      0.00       0.0    0.22  31   351  54   1677.0   1740.0   22.61
  -1  -1  -3        0.00        1.35   0   0    129.80      0.00       0.0   -1.41  32   461  56   1329.0    863.0    8.44
   0   0  -3        0.00        1.35   0   0     63.62      0.00       0.0    6.41  33   474  57   1357.0   1024.0    8.15
   3   1  -3        0.00        1.35   0   0     20.57      0.00       0.0    2.06  34   489  60   1462.0   1448.0   14.68
   4   1  -3        0.00        1.35   0   0     17.76      0.00       0.0   -1.32  35   490  61   1510.0   1587.0   17.70
   5   1  -3        0.00        1.35   0   0      2.20      0.00       0.0   -3.19  36   491  62   1562.0   1732.0   20.90
  -4  -3  -2        0.00       -1.35   0   0     65.48      0.00       0.0    7.33  37   588  63   1117.0    399.0   15.19
  -1  -1  -2        0.00        1.35   0   0      8.69      0.00       0.0   -6.98  38   615  64   1219.0    864.0    6.20
   0   0  -2        0.00        1.35   0   0      6.39      0.00       0.0    5.05  39   628  65   1245.0   1024.0    5.43
   2   1  -2        0.00        1.35   0   0      3.12      0.00       0.0    6.00  40   642  67   1309.0   1313.0    9.89
   3   1  -2        0.00        1.35   0   0     21.77      0.00       0.0   -1.20  41   643  68   1350.0   1445.0   12.88
   4   1  -2        0.00        1.35   0   0      4.22      0.00       0.0   -5.49  42   644  69   1399.0   1582.0   16.10
   0   0  -1        0.00        1.35   0   0      4.60      0.00       0.0    3.69  43   787  70   1134.0   1024.0    2.71
   3   1  -1        0.00        1.35   0   0     62.78      0.00       0.0   -6.38  44   803  72   1241.0   1443.0   11.45
   6   2  -1        0.00        1.35   0   0     11.58      0.00       0.0    4.79  45   819  73   1336.0   1909.0   21.94
  -5  -4   0        0.00        1.35   0   0     23.25      0.00       0.0   -3.44  46   900  74    873.0    215.0   19.46
  -4  -3   0        0.00        1.35   0   0     39.45      0.00       0.0   -2.13  47   913  75    901.0    398.0   15.31
   2   1   0        0.00        1.35   0   0     32.10      0.00       0.0    3.93  48   968  76   1086.0   1311.0    7.19
   6   2   0        0.00        1.35   0   0      2.99      0.00       0.0    2.68  49   984  77   1222.0   1904.0   21.17
  -5  -4   1        0.00        1.35   0   0     32.30      0.00       0.0   -3.18  50  1065  78    754.0    211.0   20.19
  -4  -3   1        0.00        1.35   0   0      5.42      0.00       0.0   -2.11  51  1078  79    786.0    396.0   16.08
  -3  -2   1        0.00        1.35   0   0     49.88      0.00       0.0   -4.24  52  1091  80    820.0    570.0   12.06
   0   0   1        0.00        1.35   0   0      4.60      0.00       0.0    0.98  53  1120  81    913.0   1024.0    2.71
   2   1   1        0.00        1.35   0   0     42.20      0.00       0.0    0.67  54  1135  82    976.0   1311.0    7.12
   6   2   1        0.00        1.35   0   0      7.03      0.00       0.0   -1.27  55  1151  83   1115.0   1902.0   20.75
  -5  -4   2        0.00        1.35   0   0     51.35      0.00       0.0   -3.91  56  1228  84    637.0    206.0   21.24
  -4  -3   2        0.00        1.35   0   0     17.88      0.00       0.0   -2.99  57  1240  85    671.0    392.0   17.26
  -3  -2   2        0.00        1.35   0   0     13.55      0.00       0.0   -4.17  58  1252  86    706.0    567.0   13.43
   0   0   2        0.00        1.35   0   0      6.39      0.00       0.0   -0.38  59  1279  87    802.0   1024.0    5.43
   2   1   2        0.00        1.35   0   0      8.28      0.00       0.0    0.05  60  1293  88    864.0   1312.0    8.04
  -5  -4   3        0.00        1.35   0   0     19.69      0.00       0.0   -4.94  61  1382  89    518.0    198.0   22.59
  -4  -4   3        0.00       -1.35   0   0     35.78      0.00       0.0    7.41  62  1383  90    525.0    346.0   19.87
  -4  -3   3        0.00        1.35   0   0     33.14      0.00       0.0   -4.11  63  1394  91    555.0    387.0   18.77
  -2  -2   3        0.00       -1.35   0   0     92.39      0.00       0.0    7.12  64  1407  93    615.0    697.0   12.67
  -1  -1   3        0.00        1.35   0   0      5.82      0.00       0.0    4.05  65  1420  94    655.0    862.0    9.80
   0   0   3        0.00        1.35   0   0     63.62      0.00       0.0   -1.74  66  1433  95    690.0   1024.0    8.15
   2   1   3        0.00        1.35   0   0      0.22      0.00       0.0   -1.17  67  1447  96    752.0   1313.0    9.66
   5   2   3        0.00        1.35   0   0     84.01      0.00       0.0   -3.60  68  1462  97    850.0   1755.0   17.86
   6   2   3        0.00        1.35   0   0     55.74      0.00       0.0    3.05  69  1463  98    867.0   1903.0   20.97
  -4  -4   4        0.00        1.35   0   0     87.46      0.00       0.0    4.03  70  1527  99    410.0    339.0   21.55
  -4  -3   4        0.00        1.35   0   0     20.86      0.00       0.0   -5.33  71  1536 100    436.0    380.0   20.53
  -3  -3   4        0.00        1.35   0   0     44.76      0.00       0.0    4.51  72  1537 101    457.0    521.0   18.02
  -3  -2   4        0.00        1.35   0   0     13.76      0.00       0.0   -5.82  73  1547 102    474.0    559.0   17.17
  -2  -2   4        0.00        1.35   0   0     29.43      0.00       0.0    3.68  74  1548 103    501.0    694.0   14.86
  -1  -1   4        0.00        1.35   0   0      5.01      0.00       0.0    1.25  75  1560 104    541.0    861.0   12.34
   0   0   4        0.00        1.35   0   0     58.46      0.00       0.0   -3.10  76  1572 105    576.0   1024.0   10.87
   1   0   4        0.00        1.35   0   0     36.79      0.00       0.0    5.28  77  1573 106    603.0   1152.0   10.68
   2   1   4        0.00        1.35   0   0     28.49      0.00       0.0   -2.48  78  1585 107    639.0   1315.0   11.70
   3   1   4        0.00        1.35   0   0     27.36      0.00       0.0    4.72  79  1586 108    663.0   1446.0   13.41
   6   2   4        0.00        1.35   0   0     38.54      0.00       0.0    0.60  80  1600 110    754.0   1907.0   21.61
  -4  -3   5        0.00        1.35   0   0     10.00      0.00       0.0   -6.61  81  1659 111    313.0    371.0   22.51
  -3  -3   5        0.00        1.35   0   0     22.06      0.00       0.0    1.67  82  1660 112    339.0    515.0   20.12
  -3  -2   5        0.00        1.35   0   0     25.83      0.00       0.0   -6.93  83  1670 113    354.0    553.0   19.37
  -1  -1   5        0.00        1.35   0   0     40.49      0.00       0.0   -1.01  84  1682 115    424.0    859.0   14.94
   0  -1   5        0.00        1.35   0   0     22.39      0.00       0.0    6.30  85  1683 116    449.0    989.0   13.88
   0   0   5        0.00        1.35   0   0     14.85      0.00       0.0   -4.47  86  1693 117    460.0   1024.0   13.60
   1   0   5        0.00        1.35   0   0     22.15      0.00       0.0    2.23  87  1694 118    489.0   1153.0   13.29
   2   1   5        0.00        1.35   0   0     47.43      0.00       0.0   -3.82  88  1706 119    524.0   1318.0   13.97
   4   1   5        0.00        1.35   0   0     45.59      0.00       0.0    6.90  89  1708 121    566.0   1585.0   17.27
   5   2   5        0.00        1.35   0   0     44.25      0.00       0.0   -4.24  90  1719 122    616.0   1764.0   19.92
   6   2   5        0.00        1.35   0   0      3.83      0.00       0.0   -1.22  91  1720 123    639.0   1913.0   22.58
  -3  -3   6        0.00        1.35   0   0     26.61      0.00       0.0   -0.77  92  1761 124    216.0    507.0   22.38
  -2  -3   6        0.00        1.35   0   0      4.09      0.00       0.0    6.15  93  1762 125    238.0    648.0   20.50
  -2  -2   6        0.00        1.35   0   0     13.69      0.00       0.0   -1.35  94  1770 126    262.0    686.0   19.68
  -1  -2   6        0.00        1.35   0   0     65.01      0.00       0.0    5.23  95  1771 127    287.0    821.0   18.16
  -1  -1   6        0.00        1.35   0   0      5.73      0.00       0.0   -2.99  96  1779 128    304.0    857.0   17.60
   0  -1   6        0.00        1.35   0   0     25.96      0.00       0.0    3.17  97  1780 129    331.0    989.0   16.57
   0   0   6        0.00        1.35   0   0     22.25      0.00       0.0   -5.84  98  1789 130    341.0   1024.0   16.34
   2   0   6        0.00        1.35   0   0     60.86      0.00       0.0    5.08  99  1791 132    393.0   1286.0   16.34
   2   1   6        0.00        1.35   0   0     53.92      0.00       0.0   -5.17 100  1800 133    406.0   1321.0   16.40
   3   1   6        0.00        1.35   0   0     27.62      0.00       0.0   -0.59 101  1801 134    432.0   1454.0   17.43
   4   1   6        0.00        1.35   0   0     46.10      0.00       0.0    3.57 102  1802 135    451.0   1591.0   19.08
   5   1   6        0.00       -1.35   0   0     19.02      0.00       0.0    7.16 103  1803 136    464.0   1733.0   21.20
   5   2   6        0.00        1.35   0   0     21.11      0.00       0.0   -5.26 104  1812 137    497.0   1771.0   21.42
  -2  -2   7        0.00        1.35   0   0      9.64      0.00       0.0   -3.42 105  1843 138    137.0    680.0   22.22
  -1  -2   7        0.00        1.35   0   0     34.14      0.00       0.0    2.32 106  1844 139    164.0    817.0   20.78
   0  -1   7        0.00        1.35   0   0      3.94      0.00       0.0    0.52 107  1852 141    209.0    988.0   19.29
   1  -1   7        0.00        1.35   0   0      3.75      0.00       0.0    5.56 108  1853 142    231.0   1121.0   18.92
   0   0   7        0.00       -1.35   0   0      1.96      0.00       0.0   -7.21 109  1859 143    218.0   1024.0   19.09
   1   0   7        0.00        1.35   0   0     35.49      0.00       0.0   -2.38 110  1860 144    249.0   1157.0   18.64
   2   0   7        0.00        1.35   0   0      4.12      0.00       0.0    2.16 111  1861 145    273.0   1289.0   18.86
   3   0   7        0.00        1.35   0   0      2.82      0.00       0.0    6.32 112  1862 146    290.0   1424.0   19.73
   3   1   7        0.00        1.35   0   0     14.09      0.00       0.0   -2.63 113  1869 148    312.0   1460.0   19.71
   4   1   7        0.00        1.35   0   0     21.25      0.00       0.0    0.87 114  1870 149    333.0   1598.0   21.09
   0  -1   8        0.00        1.35   0   0     46.71      0.00       0.0   -1.81 115  1890 151     82.0    988.0   22.02
   1  -1   8        0.00        1.35   0   0     72.17      0.00       0.0    2.62 116  1891 152    107.0   1123.0   21.60
   2  -1   8        0.00        1.35   0   0     53.74      0.00       0.0    6.72 117  1892 153    124.0   1258.0   21.76
   1   0   8        0.00        1.35   0   0     24.38      0.00       0.0   -4.33 118  1895 154    123.0   1159.0   21.35
   2   0   8        0.00        1.35   0   0     15.82      0.00       0.0   -0.36 119  1896 155    149.0   1294.0   21.45
   3   0   8        0.00        1.35   0   0     55.85      0.00       0.0    3.27 120  1897 156    168.0   1431.0   22.13
   3   1   8        0.00        1.35   0   0     34.15      0.00       0.0   -4.49 121  1901 157    187.0   1467.0   22.11
    
   0   0   0     8545.98       16.52   0  -6      0.00     92.44       0.0    0.00   2     0   0    465.0    989.0   13.51
   0   0   0    16446.25       20.22   0 -20      0.00    128.24       0.0    0.00   4     0   0    600.0   1400.0   13.67
   0   0   0    12674.91       18.05   0 -17      0.00    112.58       0.0    0.00   5     0   0    618.0    944.0   10.07
   0   0   0     6968.99       10.31   0 -14      0.00     83.48       0.0    0.00   6     0   0    763.0    899.0    7.08
   0   0   0     5460.27        8.46   0 -11      0.00     73.89       0.0    0.00   7     0   0    793.0    612.0   11.46
   0   0   0     9926.16        5.84   0 -84      0.00     99.63       0.0    0.00   8     0   0    964.0   1526.0   12.24
   0   0   0      897.56        1.11   0 -16      0.00     29.96       0.0    0.00   9     0   0    998.0   1708.0   16.37
   0   0   0     3134.17        5.84   0  -8      0.00     55.98       0.0    0.00  11     0   0   1214.0   1485.0   12.08
   0   0   0     3296.24       13.94   0   1      0.00     57.41       0.0    0.00  18     0   0    433.7    643.0   16.78
   0   0   0     5096.26       19.29   0   1      0.00     71.39       0.0    0.00  23     0   0    226.5    422.0   23.21
   0   0   0     1707.41        6.89   0   1      0.00     41.32       0.0    0.00  24     0   0    629.3   1110.1    9.83
   0   0   0     6130.34       17.38   0   1      0.00     78.30       0.0    0.00  25     0   0    197.0   1030.7   19.54
   0   0   0      880.17        2.91   0   1      0.00     29.67       0.0    0.00  29     0   0   1197.4    696.0    9.06
   0   0   0     1616.43        5.61   0   1      0.00     40.20       0.0    0.00  31     0   0   1364.0   1864.1   21.26
   0   0   0      578.83        4.09   0   1      0.00     24.06       0.0    0.00  33     0   0   1306.9    697.1   10.52
   0   0   0     2452.75        9.95   0   1      0.00     49.53       0.0    0.00  35     0   0   1715.1    384.8   22.02
   0   0   0     1128.40        4.24   0   1      0.00     33.59       0.0    0.00  36     0   0    725.3    300.1   18.58
   0   0   0     3542.49       13.70   0   1      0.00     59.52       0.0    0.00  39     0   0    163.4   1331.9   21.42
   0   0   0     1890.90        8.27   0   1      0.00     43.48       0.0    0.00  40     0   0   1592.8    389.6   20.10
   0   0   0      320.38        1.33   0   1      0.00     17.90       0.0    0.00  43     0   0   1127.1   1906.1   20.87
   0   0   0     2025.00        9.08   0   1      0.00     45.00       0.0    0.00  45     0   0    341.6    812.2   17.05
   0   0   0      784.45        3.64   0   1      0.00     28.01       0.0    0.00  46     0   0    717.4   1576.1   15.16
   0   0   0     1564.74       10.76   0   1      0.00     39.56       0.0    0.00  47     0   0   1803.0   1524.2   21.68
   0   0   0     1127.91        6.70   0   1      0.00     33.58       0.0    0.00  48     0   0    396.4   1691.8   21.47
   0   0   0      249.08        1.68   0   1      0.00     15.78       0.0    0.00  49     0   0    865.0    902.7    4.90
   0   0   0      475.94        3.09   0   1      0.00     21.82       0.0    0.00  51     0   0    690.1   1230.0    9.55
   0   0   0      953.18        4.82   0   1      0.00     30.87       0.0    0.00  54     0   0   1467.8   1679.8   18.78
   0   0   0     2246.54       11.33   0   1      0.00     47.40       0.0    0.00  55     0   0     83.1   1028.0   21.99
   0   0   0     2411.91       11.70   0   1      0.00     49.11       0.0    0.00  57     0   0    108.9    725.0   22.45
   0   0   0       99.80        0.66   0   1      0.00      9.99       0.0    0.00  58     0   0    951.7   1354.0    8.25
   0   0   0     2311.15       11.52   0   1      0.00     48.07       0.0    0.00  59     0   0    107.8   1385.7   22.92
   0   0   0      400.35        2.13   0   1      0.00     20.01       0.0    0.00  60     0   0    815.2    306.8   17.78
   0   0   0     2144.32       10.69   0   1      0.00     46.31       0.0    0.00  61     0   0    134.9   1081.0   20.93
   0   0   0     1138.09        6.64   0   1      0.00     33.74       0.0    0.00  62     0   0    359.0    984.3   15.95
   0   0   0     1097.18        7.14   0   1      0.00     33.12       0.0    0.00  64     0   0    286.8   1509.1   20.74
   0   0   0      424.77        2.39   0   1      0.00     20.61       0.0    0.00  65     0   0    765.3   1958.1   22.59
   0   0   0      969.25        6.44   0   1      0.00     31.13       0.0    0.00  66     0   0    291.4    860.2   17.86
   0   0   0      270.20        2.89   0   1      0.00     16.44       0.0    0.00  67     0   0    617.0   1577.0   16.42
   0   0   0     1370.93        7.84   0   1      0.00     37.03       0.0    0.00  69     0   0    256.9    501.7   21.72
   0   0   0      663.48        5.08   0   1      0.00     25.76       0.0    0.00  70     0   0    389.9   1506.2   18.87
   0   0   0      747.78        4.70   0   1      0.00     27.35       0.0    0.00  71     0   0    539.3    649.5   14.73
   0   0   0      130.48        2.24   0   1      0.00     11.42       0.0    0.00  72     0   0    704.5    779.0    9.80
   0   0   0      360.21        4.05   0   1      0.00     18.98       0.0    0.00  73     0   0    559.9   1631.3   18.16
   0   0   0      537.83        4.34   0   1      0.00     23.19       0.0    0.00  74     0   0    419.3   1106.9   14.68
   0   0   0      282.64        2.30   0  -1      0.00     16.81       0.0    0.00  75     0   0    690.3    607.0   12.91
   0   0   0      414.89        3.56   0   1      0.00     20.37       0.0    0.00  76     0   0   1557.0    648.2   15.65
   0   0   0      816.02        6.40   0   1      0.00     28.57       0.0    0.00  77     0   0   1865.1   1171.0   20.14
   0   0   0      648.91        4.33   0   1      0.00     25.47       0.0    0.00  78     0   0    486.1    199.4   22.91
   0   0   0      143.20        1.17   0   1      0.00     11.97       0.0    0.00  79     0   0   1203.9    262.1   18.58
   0   0   0      631.60        5.46   0   1      0.00     25.13       0.0    0.00  81     0   0   1799.2    870.2   18.75
   0   0   0      664.59        5.80   0   1      0.00     25.78       0.0    0.00  82     0   0   1725.8    330.3   22.97
   0   0   0      381.84        3.10   0   1      0.00     19.54       0.0    0.00  83     0   0    559.9    343.1   19.48
   0   0   0      315.38        2.83   0   1      0.00     17.76       0.0    0.00  84     0   0   1463.7    819.1   11.77
   0   0   0      692.53        5.99   0   1      0.00     26.32       0.0    0.00  86     0   0    217.4    732.3   20.21
   0   0   0      209.86        1.93   0   1      0.00     14.49       0.0    0.00  89     0   0    704.1   1400.3   11.96
   0   0   0     1077.00        8.59   0  -1      0.00     32.82       0.0    0.00  90     0   0     34.6   1259.1   23.58
   0   0   0      225.79        2.49   0   1      0.00     15.03       0.0    0.00  92     0   0    540.3   1278.1   13.19
   0   0   0      348.42        3.32   0   1      0.00     18.67       0.0    0.00  93     0   0   1587.5   1690.1   20.54
   0   0   0      995.88        8.40   0   1      0.00     31.56       0.0    0.00  94     0   0   2011.1   1126.1   23.08
   0   0   0      156.14        1.62   0   1      0.00     12.50       0.0    0.00  95     0   0   1327.7   1490.0   13.43
   0   0   0      287.87        4.18   0   1      0.00     16.97       0.0    0.00  96     0   0   1679.6   1513.3   19.36
   0   0   0      967.46        8.36   0  -1      0.00     31.10       0.0    0.00  97     0   0     44.1    774.4   23.46
   0   0   0      398.48        3.72   0  -1      0.00     19.96       0.0    0.00  98     0   0    395.3    383.6   21.07
   0   0   0      212.16        2.46   0   1      0.00     14.57       0.0    0.00  99     0   0    511.5    939.9   12.56
   0   0   0      107.50        1.35   0   1      0.00     10.37       0.0    0.00 100     0   0   1348.7   1671.2   17.27

 SOL,ROT,NODES:   8   432724.00   157  POLAR_ANGLES:  252.33   87.67  180.00
 R=SUM[!FO-FC!]/SUM[FO]:    0.2301 SKC, BO:       0.3600  0.00
 NREF,INPUT_SK,SFJ2,SKC:    26      -1.0000     32978.6367       0.2724
 N_NODES,N_LLEGITS,N_INDEXATS,N_FEBLES:       157       100        35       121
 DIST_MITJANA,SDV (PIXELS):   6.461   0.776
 GIR_MITJA,SDV (GRAUS):   1.112   5.236
------------------------------------------------------------------------------

 SOL,ROT,NODES:   9   327293.00   154  POLAR_ANGLES:  231.33   57.67  172.67
     0.23177    -0.49394    -0.83804
     0.81706     0.56637    -0.10785
     0.52792    -0.65973     0.53484
    
   H   K   L      FO^2      SDV(FO^2) DUM CODI   FMODEL     FO       RODIST   PHI  PIC             cXPIX    cYPIX  2-THETA
  -1   2   4    11499.41       22.23   0  -6     86.27    107.24       9.2   -4.81   2  1593 108    465.0    989.0   13.51
   2   4   4    22690.58       29.57   0 -18    136.20    150.63       3.6   -0.17   3  1617 113    551.0   1451.0   15.29
  -1   1   3    17034.96       24.25   0 -17    106.72    130.52       2.2   -0.36   5  1444  94    618.0    944.0   10.07
  -1   0   2     9388.76       13.89   0 -14     69.68     96.90       4.5    6.81   6  1278  85    763.0    899.0    7.08
   3   3   1    13365.18        7.86   0 -84    116.35    115.61      10.0   -5.96   8  1160  80    964.0   1526.0   12.24
   2   1  -1    10485.50       11.73   0 -25     83.52    102.40       3.0    5.54  10   802  72   1195.0   1312.0    8.18
  -3   0   4     4442.34      -18.78   0   1     85.62     66.65       3.5   -7.29  18  1569 104    433.7    643.0   16.78
   0   3   5     7813.65       21.00   0   1     85.41     88.39       4.2   -1.40  21  1724 126    372.6   1155.8   15.92
   0   2   3     2294.78        9.26   0   1     40.56     47.90       6.1   -0.66  24  1457  95    629.3   1110.1    9.83
  -1   3   6     8250.59       23.39   0   1     89.31     90.83       8.4   -5.19  25  1814 141    197.0   1030.7   19.54
   1   4   6     3968.33       15.85   0   1     64.71     62.99       3.1    0.07  34  1824 144    276.4   1329.8   19.12
  -2   1   5     2722.03       12.20   0   1     45.90     52.17       3.5   -1.81  45  1702 122    341.6    812.2   17.05
   3   4   3     1054.54        4.89   0   1     28.55     32.47       2.5    2.18  46  1482  98    717.4   1576.1   15.16
  -1   3   7     3020.81       15.23   0   1     54.21     54.96       2.3   -3.11  55  1877 151     83.1   1028.0   21.99
  -1   2   5     1529.67        8.93   0   1     36.47     39.11       0.7   -1.06  62  1713 124    359.0    984.3   15.95
   2   5   6     1474.92        9.59   0   1     39.87     38.40       0.9   -2.11  64  1831 147    286.8   1509.1   20.74
  -2   2   6     1715.73       10.89   0   1     39.43     41.42       5.3   -5.53  68  1805 139    181.6    855.0   20.24
   3   5   4      484.75        5.45   0   1     22.16     22.02       9.9   -5.04  73  1626 114    559.9   1631.3   18.16
   4   5   3      173.98       -1.97   0   1     15.23     13.19       7.4   -7.35  87  1493  99    734.7   1761.0   18.77
   1   3   4      303.59        3.34   0   1     18.20     17.42       0.3    2.87  92  1606 111    540.3   1278.1   13.19
  -1   1   4      285.40        3.31   0   1     13.84     16.89       7.1    4.24  99  1582 107    511.5    939.9   12.56
    
   1  -5  -6        0.00        1.82   0   0      3.03      0.00       0.0    6.10   1    79   1   1982.0    872.0   22.62
   2  -4  -6        0.00        1.82   0   0     39.30      0.00       0.0    6.31   2    86   2   1996.0   1054.0   22.67
  -1  -6  -5        0.00        1.82   0   0     69.32      0.00       0.0    6.04   3   160   3   1787.0    570.0   20.87
   0  -6  -5        0.00        1.82   0   0      9.54      0.00       0.0    1.07   4   161   4   1873.0    680.0   21.47
   1  -6  -5        0.00        1.82   0   0     21.51      0.00       0.0   -2.48   5   162   5   1966.0    791.0   22.63
   0  -5  -5        0.00        1.82   0   0     26.53      0.00       0.0    4.61   6   167   6   1797.0    752.0   19.40
   1  -5  -5        0.00        1.82   0   0     12.27      0.00       0.0    0.41   7   168   7   1884.0    862.0   20.60
   2  -5  -5        0.00        1.82   0   0      9.75      0.00       0.0   -2.52   8   169   8   1978.0    973.0   22.31
   1  -4  -5        0.00        1.82   0   0     11.10      0.00       0.0    4.17   9   176   9   1809.0    930.0   18.77
   2  -4  -5        0.00        1.82   0   0     80.11      0.00       0.0    0.63  10   177  10   1897.0   1041.0   20.56
   2  -3  -5        0.00        1.82   0   0     80.20      0.00       0.0    4.67  11   185  11   1824.0   1108.0   19.05
   3  -3  -5        0.00        1.82   0   0     10.58      0.00       0.0    1.68  12   186  12   1913.0   1222.0   21.35
   3  -2  -5        0.00        1.82   0   0     32.06      0.00       0.0    6.06  13   196  13   1840.0   1287.0   20.22
  -2  -7  -4        0.00        1.82   0   0     32.67      0.00       0.0    2.35  14   269  14   1684.0    374.0   21.70
  -1  -7  -4        0.00        1.82   0   0      5.21      0.00       0.0   -3.72  15   270  15   1777.0    486.0   21.67
  -2  -6  -4        0.00        1.82   0   0     19.17      0.00       0.0    6.77  16   274  16   1610.0    450.0   19.40
  -1  -6  -4        0.00        1.82   0   0     30.12      0.00       0.0   -0.47  17   275  17   1695.0    562.0   19.29
   0  -6  -4        0.00        1.82   0   0     44.13      0.00       0.0   -5.47  18   276  18   1786.0    671.0   19.83
  -1  -5  -4        0.00        1.82   0   0     20.93      0.00       0.0    3.99  19   283  19   1622.0    634.0   17.05
   0  -5  -4        0.00        1.82   0   0     21.16      0.00       0.0   -2.08  20   284  20   1705.0    742.0   17.57
   1  -5  -4        0.00        1.82   0   0      3.99      0.00       0.0   -6.19  21   285  21   1796.0    851.0   18.77
   0  -4  -4        0.00        1.82   0   0    151.97      0.00       0.0    2.54  22   292  22   1633.0    811.0   15.49
   1  -4  -4        0.00        1.82   0   0     31.02      0.00       0.0   -2.57  23   293  23   1717.0    919.0   16.75
   2  -4  -4        0.00        1.82   0   0     64.56      0.00       0.0   -5.96  24   294  24   1808.0   1028.0   18.62
   1  -3  -4        0.00        1.82   0   0      5.06      0.00       0.0    2.31  25   303  25   1646.0    985.0   14.98
   2  -3  -4        0.00        1.82   0   0     12.10      0.00       0.0   -2.00  26   304  26   1730.0   1094.0   16.95
   3  -3  -4        0.00        1.82   0   0     11.81      0.00       0.0   -4.80  27   305  27   1822.0   1206.0   19.38
   4  -3  -4        0.00        1.82   0   0      2.76      0.00       0.0   -6.48  28   306  28   1923.0   1323.0   22.13
   2  -2  -4        0.00        1.82   0   0     35.12      0.00       0.0    3.24  29   315  29   1660.0   1160.0   15.60
   3  -2  -4        0.00        1.82   0   0     18.50      0.00       0.0   -0.44  30   316  30   1745.0   1272.0   18.13
   4  -2  -4        0.00        1.82   0   0      1.57      0.00       0.0   -2.77  31   317  31   1839.0   1388.0   20.97
   3  -1  -4        0.00        1.82   0   0     94.62      0.00       0.0    5.25  32   327  32   1675.0   1337.0   17.24
   4  -1  -4        0.00        1.82   0   0     16.15      0.00       0.0    2.07  33   328  33   1762.0   1453.0   20.13
  -3  -7  -3        0.00        1.82   0   0     34.54      0.00       0.0    3.98  34   400  34   1506.0    250.0   21.39
  -2  -7  -3        0.00        1.82   0   0     21.40      0.00       0.0   -5.25  35   401  35   1604.0    366.0   20.65
  -2  -6  -3        0.00        1.82   0   0     75.99      0.00       0.0   -1.00  36   408  36   1523.0    442.0   18.22
  -2  -5  -3        0.00        1.82   0   0     42.92      0.00       0.0    5.25  37   416  37   1450.0    515.0   15.92
  -1  -5  -3        0.00        1.82   0   0     18.53      0.00       0.0   -4.20  38   417  38   1535.0    624.0   15.57
  -1  -4  -3        0.00        1.82   0   0      7.08      0.00       0.0    1.97  39   427  39   1463.0    693.0   13.29
   0  -4  -3        0.00        1.82   0   0     37.44      0.00       0.0   -5.83  40   428  40   1546.0    801.0   13.71
   0  -3  -3        0.00        1.82   0   0     10.94      0.00       0.0    0.48  41   439  41   1475.0    867.0   11.60
   1  -3  -3        0.00        1.82   0   0     53.96      0.00       0.0   -6.05  42   440  42   1557.0    974.0   12.96
   1  -2  -3        0.00        1.82   0   0     12.78      0.00       0.0    0.61  43   451  43   1488.0   1038.0   11.28
   2  -2  -3        0.00        1.82   0   0      2.75      0.00       0.0   -4.93  44   452  44   1570.0   1146.0   13.52
   2  -1  -3        0.00        1.82   0   0     23.35      0.00       0.0    2.22  45   464  45   1502.0   1210.0   12.43
   3  -1  -3        0.00        1.82   0   0     77.61      0.00       0.0   -2.59  46   465  46   1585.0   1321.0   15.25
   4  -1  -3        0.00        1.82   0   0      7.75      0.00       0.0   -5.43  47   466  47   1676.0   1436.0   18.33
   5  -1  -3        0.00        1.82   0   0     34.61      0.00       0.0   -6.92  48   467  48   1774.0   1557.0   21.57
   3   0  -3        0.00        1.82   0   0     27.12      0.00       0.0    5.22  49   477  49   1517.0   1386.0   14.71
   4   0  -3        0.00        1.82   0   0      5.64      0.00       0.0    0.94  50   478  50   1600.0   1501.0   17.80
   5   0  -3        0.00        1.82   0   0     30.91      0.00       0.0   -1.56  51   479  51   1691.0   1623.0   21.06
   5   1  -3        0.00        1.82   0   0      2.20      0.00       0.0    5.60  52   491  52   1613.0   1690.0   20.90
  -3  -7  -2        0.00        1.82   0   0     24.54      0.00       0.0   -5.53  53   550  53   1433.0    240.0   20.79
  -3  -6  -2        0.00        1.82   0   0      8.67      0.00       0.0    1.04  54   558  54   1350.0    318.0   18.46
  -2  -5  -2        0.00        1.82   0   0     34.46      0.00       0.0   -5.43  55   568  55   1369.0    505.0   14.99
  -2  -4  -2        0.00        1.82   0   0     10.55      0.00       0.0    4.35  56   579  56   1296.0    575.0   12.72
  -1  -3  -2        0.00        1.82   0   0     44.47      0.00       0.0    0.00  57   591  57   1310.0    750.0    9.66
   0  -2  -2        0.00        1.82   0   0     24.52      0.00       0.0   -1.57  58   604  58   1322.0    921.0    7.73
   1  -1  -2        0.00        1.82   0   0      7.55      0.00       0.0   -0.76  59   617  59   1335.0   1090.0    7.78
   2   0  -2        0.00        1.82   0   0     20.15      0.00       0.0    2.17  60   630  60   1349.0   1261.0    9.79
   3   0  -2        0.00        1.82   0   0     30.73      0.00       0.0   -4.78  61   631  61   1430.0   1371.0   12.91
   3   1  -2        0.00        1.82   0   0     21.77      0.00       0.0    7.00  62   643  62   1362.0   1436.0   12.88
   4   1  -2        0.00        1.82   0   0      4.22      0.00       0.0    0.49  63   644  63   1442.0   1550.0   16.10
   5   1  -2        0.00        1.82   0   0     27.56      0.00       0.0   -3.01  64   645  64   1531.0   1671.0   19.45
   5   2  -2        0.00       -1.82   0   0     55.71      0.00       0.0    7.26  65   657  65   1450.0   1740.0   19.68
  -4  -7  -1        0.00        1.82   0   0      9.60      0.00       0.0   -1.72  66   707  66   1251.0    108.0   22.07
  -3  -5  -1        0.00        1.82   0   0     10.53      0.00       0.0   -3.31  67   725  67   1200.0    381.0   15.97
  -2  -3  -1        0.00        1.82   0   0     31.63      0.00       0.0    6.34  68   748  68   1144.0    631.0   10.01
  -1  -2  -1        0.00        1.82   0   0      8.41      0.00       0.0   -1.75  69   761  69   1160.0    804.0    6.35
   0  -1  -1        0.00        1.82   0   0     36.34      0.00       0.0   -3.62  70   774  70   1172.0    973.0    3.86
   1   0  -1        0.00        1.82   0   0     21.31      0.00       0.0   -0.86  71   788  71   1185.0   1141.0    4.89
   3   1  -1        0.00       -1.82   0   0     62.78      0.00       0.0   -7.15  72   803  73   1278.0   1421.0   11.45
   4   2  -1        0.00        1.82   0   0     30.65      0.00       0.0    1.91  73   817  74   1285.0   1601.0   15.22
   5   2  -1        0.00        1.82   0   0     31.34      0.00       0.0   -3.91  74   818  75   1374.0   1722.0   18.53
   6   2  -1        0.00        1.82   0   0     11.58      0.00       0.0   -6.32  75   819  76   1468.0   1850.0   21.94
   6   3  -1        0.00        1.82   0   0     42.72      0.00       0.0    6.43  76   831  77   1368.0   1922.0   22.43
   5   3   0        0.00        1.82   0   0    187.96      0.00       0.0   -2.96  77   995  78   1215.0   1776.0   18.42
  -3  -3   1        0.00        1.82   0   0     12.31      0.00       0.0    3.62  78  1079  79    884.0    494.0   13.23
   6   4   1        0.00        1.82   0   0      1.56      0.00       0.0   -6.68  79  1174  81   1150.0   1962.0   22.12
  -4  -4   2        0.00        1.82   0   0     12.74      0.00       0.0    3.19  80  1229  82    766.0    291.0   18.45
  -3  -2   2        0.00        1.82   0   0     13.55      0.00       0.0   -1.65  81  1252  83    738.0    547.0   13.43
   0   1   2        0.00       -1.82   0   0      5.35      0.00       0.0    7.39  82  1291  86    778.0   1064.0    6.09
   1   2   2        0.00        1.82   0   0     15.24      0.00       0.0    5.00  83  1304  87    792.0   1233.0    7.64
   2   3   2        0.00        1.82   0   0     10.63      0.00       0.0   -0.94  84  1317  88    806.0   1406.0   10.68
   4   4   2        0.00        1.82   0   0     27.64      0.00       0.0    2.89  85  1330  89    880.0   1700.0   16.52
  -4  -3   3        0.00        1.82   0   0     33.14      0.00       0.0   -0.81  86  1394  90    619.0    344.0   18.77
  -3  -2   3        0.00        1.82   0   0     15.17      0.00       0.0    5.10  87  1406  91    630.0    531.0   15.17
  -3  -1   3        0.00        1.82   0   0     20.57      0.00       0.0   -4.73  88  1418  92    587.0    597.0   14.68
  -2   0   3        0.00        1.82   0   0      8.66      0.00       0.0   -1.76  89  1431  93    602.0    774.0   11.89
   1   3   3        0.00        1.82   0   0      4.04      0.00       0.0   -2.86  90  1469  96    643.0   1288.0   11.24
   2   4   3        0.00       -1.82   0   0     44.45      0.00       0.0   -7.18  91  1481  97    657.0   1463.0   13.80
   5   5   3        0.00        1.82   0   0     56.13      0.00       0.0    1.20  92  1494 100    793.0   1885.0   20.94
  -4  -3   4        0.00        1.82   0   0     20.86      0.00       0.0    3.50  93  1536 101    504.0    324.0   20.53
  -4  -2   4        0.00        1.82   0   0     16.17      0.00       0.0   -3.77  94  1546 102    466.0    394.0   19.86
  -3  -1   4        0.00        1.82   0   0     15.20      0.00       0.0    0.14  95  1558 103    481.0    580.0   16.75
  -2   0   4        0.00        1.82   0   0    106.60      0.00       0.0    2.83  96  1570 105    497.0    759.0   14.20
  -2   1   4        0.00        1.82   0   0      7.93      0.00       0.0   -5.45  97  1581 106    448.0    824.0   14.66
   0   2   4        0.00        1.82   0   0      3.63      0.00       0.0    4.30  98  1594 109    527.0   1105.0   12.19
   0   3   4        0.00        1.82   0   0     68.07      0.00       0.0   -5.45  99  1605 110    477.0   1170.0   13.66
   1   4   4        0.00       -1.82   0   0     30.62      0.00       0.0   -7.48 100  1616 112    489.0   1345.0   14.99
   4   5   4        0.00        1.82   0   0     40.71      0.00       0.0    1.75 101  1627 115    623.0   1754.0   19.67
  -4  -3   5        0.00        1.82   0   0     10.00      0.00       0.0    5.83 102  1659 116    384.0    301.0   22.51
  -4  -2   5        0.00        1.82   0   0     28.25      0.00       0.0   -0.47 103  1669 117    352.0    373.0   21.89
  -4  -1   5        0.00        1.82   0   0     44.25      0.00       0.0   -6.36 104  1679 118    307.0    442.0   21.62
  -3  -1   5        0.00        1.82   0   0    107.55      0.00       0.0    3.01 105  1680 119    369.0    562.0   18.99
  -3   0   5        0.00        1.82   0   0      1.17      0.00       0.0   -3.59 106  1690 120    325.0    629.0   19.01
  -2   0   5        0.00        1.82   0   0     82.90      0.00       0.0    5.46 107  1691 121    386.0    744.0   16.65
  -1   1   5        0.00        1.82   0   0      9.93      0.00       0.0    6.83 108  1703 123    403.0    920.0   15.13
   0   2   5        0.00       -1.82   0   0     25.58      0.00       0.0    7.08 109  1714 125    417.0   1093.0   14.68
   1   3   5        0.00        1.82   0   0      3.10      0.00       0.0    6.12 110  1725 127    431.0   1268.0   15.39
   1   4   5        0.00        1.82   0   0     18.80      0.00       0.0   -2.89 111  1733 128    385.0   1336.0   16.96
   2   4   5        0.00        1.82   0   0     16.11      0.00       0.0    3.85 112  1734 129    443.0   1446.0   17.12
   2   5   5        0.00        1.82   0   0     38.34      0.00       0.0   -5.63 113  1742 130    398.0   1517.0   18.88
   3   5   5        0.00        1.82   0   0      2.08      0.00       0.0    0.16 114  1743 131    457.0   1630.0   19.61
   4   5   5        0.00        1.82   0   0     23.39      0.00       0.0    6.36 115  1744 132    504.0   1747.0   20.92
   4   6   5        0.00        1.82   0   0     14.08      0.00       0.0   -5.17 116  1750 133    475.0   1824.0   22.61
  -3  -1   6        0.00        1.82   0   0     22.30      0.00       0.0    4.68 117  1777 134    251.0    542.0   21.35
  -3   0   6        0.00        1.82   0   0      7.15      0.00       0.0   -1.19 118  1786 135    212.0    610.0   21.37
  -2   0   6        0.00        1.82   0   0     39.16      0.00       0.0    6.93 119  1787 136    270.0    727.0   19.18
  -3   1   6        0.00        1.82   0   0      2.12      0.00       0.0   -6.73 120  1795 137    162.0    677.0   21.75
  -2   1   6        0.00        1.82   0   0     24.49      0.00       0.0    0.51 121  1796 138    231.0    793.0   19.53
  -1   2   6        0.00        1.82   0   0     12.46      0.00       0.0    1.32 122  1806 140    247.0    972.0   18.47
   0   3   6        0.00        1.82   0   0     21.38      0.00       0.0    1.19 123  1815 142    262.0   1149.0   18.33
   0   4   6        0.00        1.82   0   0     20.25      0.00       0.0   -5.75 124  1823 143    210.0   1217.0   19.74
   2   4   6        0.00        1.82   0   0     13.93      0.00       0.0    6.21 125  1825 145    328.0   1438.0   19.16
   1   5   6        0.00       -1.82   0   0      9.05      0.00       0.0   -7.26 126  1830 146    222.0   1398.0   20.79
   3   5   6        0.00        1.82   0   0     24.79      0.00       0.0    3.28 127  1832 148    341.0   1624.0   21.32
  -2   1   7        0.00        1.82   0   0     70.35      0.00       0.0    1.96 128  1864 149    112.0    777.0   22.08
  -1   2   7        0.00        1.82   0   0     32.11      0.00       0.0    2.79 129  1871 150    130.0    958.0   21.05
   0   3   7        0.00        1.82   0   0     53.19      0.00       0.0    2.80 130  1878 152    145.0   1138.0   20.82
   0   4   7        0.00        1.82   0   0     17.40      0.00       0.0   -3.48 131  1883 153     97.0   1207.0   22.08
   1   4   7        0.00        1.82   0   0     75.53      0.00       0.0    1.95 132  1884 154    158.0   1319.0   21.43
    
   0   0   0    15375.65       27.87   0  -9      0.00    124.00       0.0    0.00   1     0   0    382.0    692.0   17.23
   0   0   0    22103.45       27.17   0 -20      0.00    148.67       0.0    0.00   4     0   0    600.0   1400.0   13.67
   0   0   0     7338.51       11.37   0 -11      0.00     85.67       0.0    0.00   7     0   0    793.0    612.0   11.46
   0   0   0     1206.30        1.50   0 -16      0.00     34.73       0.0    0.00   9     0   0    998.0   1708.0   16.37
   0   0   0     4212.27        7.84   0  -8      0.00     64.90       0.0    0.00  11     0   0   1214.0   1485.0   12.08
   0   0   0     8333.28       13.37   0 -13      0.00     91.29       0.0    0.00  12     0   0   1284.0   1149.0    7.07
   0   0   0    12391.11       17.42   0 -13      0.00    111.32       0.0    0.00  13     0   0   1355.0    396.0   16.96
   0   0   0     9234.18       16.15   0  -8      0.00     96.09       0.0    0.00  14     0   0   1395.0    524.0   14.97
   0   0   0     3750.56       10.84   0  -4      0.00     61.24       0.0    0.00  15     0   0   1418.0   1322.0   11.98
   0   0   0    15364.27       25.88   0 -12      0.00    123.95       0.0    0.00  16     0   0   1554.0   1279.0   14.18
   0   0   0     8255.74       21.62   0  -4      0.00     90.86       0.0    0.00  17     0   0   1693.0   1463.0   18.97
   0   0   0     4814.18       14.65   0   1      0.00     69.38       0.0    0.00  19     0   0   1534.0    697.7   14.58
   0   0   0     6944.94       19.79   0   1      0.00     83.34       0.0    0.00  20     0   0   1668.2   1285.0   16.62
   0   0   0     3868.53       13.80   0   1      0.00     62.20       0.0    0.00  22     0   0   1506.1   1155.9   12.12
   0   0   0     6849.27       25.92   0   1      0.00     82.76       0.0    0.00  23     0   0    226.5    422.0   23.21
   0   0   0     7424.56       20.43   0   1      0.00     86.17       0.0    0.00  26     0   0   1741.4   1165.5   17.44
   0   0   0     3280.18       13.31   0   1      0.00     57.27       0.0    0.00  27     0   0   1715.2    993.0   16.55
   0   0   0     5456.28       17.52   0   1      0.00     73.87       0.0    0.00  28     0   0   1741.1    944.3   17.22
   0   0   0     1182.93        3.91   0   1      0.00     34.39       0.0    0.00  29     0   0   1197.4    696.0    9.06
   0   0   0     5647.83       20.58   0   1      0.00     75.15       0.0    0.00  30     0   0   1915.9    641.1   22.63
   0   0   0     2172.45        7.54   0   1      0.00     46.61       0.0    0.00  31     0   0   1364.0   1864.1   21.26
   0   0   0     2237.91        9.93   0   1      0.00     47.31       0.0    0.00  32     0   0   1575.7    820.1   14.18
   0   0   0      777.93        5.50   0   1      0.00     27.89       0.0    0.00  33     0   0   1306.9    697.1   10.52
   0   0   0     3296.45       13.37   0   1      0.00     57.41       0.0    0.00  35     0   0   1715.1    384.8   22.02
   0   0   0     1516.55        5.70   0   1      0.00     38.94       0.0    0.00  36     0   0    725.3    300.1   18.58
   0   0   0     4249.18       16.02   0   1      0.00     65.19       0.0    0.00  37     0   0   1791.5    644.3   20.19
   0   0   0     2767.92       12.06   0   1      0.00     52.61       0.0    0.00  38     0   0   1628.3    520.1   18.67
   0   0   0     4761.05       18.41   0   1      0.00     69.00       0.0    0.00  39     0   0    163.4   1331.9   21.42
   0   0   0     2541.33       11.12   0   1      0.00     50.41       0.0    0.00  40     0   0   1592.8    389.6   20.10
   0   0   0      785.87        5.21   0   1      0.00     28.03       0.0    0.00  41     0   0   1393.7   1152.0    9.54
   0   0   0     3597.77       15.26   0   1      0.00     59.98       0.0    0.00  42     0   0   1837.2    995.8   19.26
   0   0   0      430.59        1.78   0   1      0.00     20.75       0.0    0.00  43     0   0   1127.1   1906.1   20.87
   0   0   0     2183.36        8.98   0   1      0.00     46.73       0.0    0.00  44     0   0   1510.6    522.4   16.71
   0   0   0     2102.99       14.46   0   1      0.00     45.86       0.0    0.00  47     0   0   1803.0   1524.2   21.68
   0   0   0     1515.90        9.00   0   1      0.00     38.93       0.0    0.00  48     0   0    396.4   1691.8   21.47
   0   0   0      334.77        2.26   0   1      0.00     18.30       0.0    0.00  49     0   0    865.0    902.7    4.90
   0   0   0     1264.38        9.23   0   1      0.00     35.56       0.0    0.00  50     0   0   1622.1   1160.2   14.76
   0   0   0      639.65        4.15   0   1      0.00     25.29       0.0    0.00  51     0   0    690.1   1230.0    9.55
   0   0   0     1779.28       10.52   0   2      0.00     42.18       0.0    0.00  52     0   0   1787.1   1291.9   19.15
   0   0   0     2057.68       11.23   0   1      0.00     45.36       0.0    0.00  53     0   0   1749.5    516.3   20.82
   0   0   0     1281.06        6.48   0   1      0.00     35.79       0.0    0.00  54     0   0   1467.8   1679.8   18.78
   0   0   0      516.98        2.83   0   1      0.00     22.74       0.0    0.00  56     0   0   1236.0    395.9   15.89
   0   0   0     3241.57       15.72   0   1      0.00     56.93       0.0    0.00  57     0   0    108.9    725.0   22.45
   0   0   0      134.13        0.88   0   1      0.00     11.58       0.0    0.00  58     0   0    951.7   1354.0    8.25
   0   0   0     3106.15       15.49   0   1      0.00     55.73       0.0    0.00  59     0   0    107.8   1385.7   22.92
   0   0   0      538.07        2.86   0   1      0.00     23.20       0.0    0.00  60     0   0    815.2    306.8   17.78
   0   0   0     2881.93       14.36   0   1      0.00     53.68       0.0    0.00  61     0   0    134.9   1081.0   20.93
   0   0   0      626.84        5.21   0   1      0.00     25.04       0.0    0.00  63     0   0   1419.1    697.8   12.41
   0   0   0      570.89        3.21   0   1      0.00     23.89       0.0    0.00  65     0   0    765.3   1958.1   22.59
   0   0   0     1302.66        8.66   0   1      0.00     36.09       0.0    0.00  66     0   0    291.4    860.2   17.86
   0   0   0      363.14        3.88   0   1      0.00     19.06       0.0    0.00  67     0   0    617.0   1577.0   16.42
   0   0   0     1842.50       10.54   0   1      0.00     42.92       0.0    0.00  69     0   0    256.9    501.7   21.72
   0   0   0      891.70        6.83   0   1      0.00     29.86       0.0    0.00  70     0   0    389.9   1506.2   18.87
   0   0   0     1005.01        6.31   0   1      0.00     31.70       0.0    0.00  71     0   0    539.3    649.5   14.73
   0   0   0      175.36        3.01   0   1      0.00     13.24       0.0    0.00  72     0   0    704.5    779.0    9.80
   0   0   0      722.84        5.84   0   1      0.00     26.89       0.0    0.00  74     0   0    419.3   1106.9   14.68
   0   0   0      379.87        3.09   0  -1      0.00     19.49       0.0    0.00  75     0   0    690.3    607.0   12.91
   0   0   0      557.60        4.78   0   1      0.00     23.61       0.0    0.00  76     0   0   1557.0    648.2   15.65
   0   0   0     1096.71        8.61   0   1      0.00     33.12       0.0    0.00  77     0   0   1865.1   1171.0   20.14
   0   0   0      872.12        5.82   0   1      0.00     29.53       0.0    0.00  78     0   0    486.1    199.4   22.91
   0   0   0      192.45        1.57   0   1      0.00     13.87       0.0    0.00  79     0   0   1203.9    262.1   18.58
   0   0   0      772.12        6.96   0   1      0.00     27.79       0.0    0.00  80     0   0   1773.2    695.7   19.36
   0   0   0      848.86        7.34   0   1      0.00     29.14       0.0    0.00  81     0   0   1799.2    870.2   18.75
   0   0   0      893.20        7.80   0   1      0.00     29.89       0.0    0.00  82     0   0   1725.8    330.3   22.97
   0   0   0      513.19        4.17   0   1      0.00     22.65       0.0    0.00  83     0   0    559.9    343.1   19.48
   0   0   0      423.86        3.80   0   1      0.00     20.59       0.0    0.00  84     0   0   1463.7    819.1   11.77
   0   0   0     1103.36        9.69   0   1      0.00     33.22       0.0    0.00  85     0   0   1964.2    998.2   22.00
   0   0   0      930.75        8.05   0   1      0.00     30.51       0.0    0.00  86     0   0    217.4    732.3   20.21
   0   0   0     1415.25       10.68   0   1      0.00     37.62       0.0    0.00  88     0   0     55.1    953.9   22.63
   0   0   0      282.04        2.60   0   1      0.00     16.79       0.0    0.00  89     0   0    704.1   1400.3   11.96
   0   0   0     1447.46       11.54   0  -1      0.00     38.05       0.0    0.00  90     0   0     34.6   1259.1   23.58
   0   0   0      967.52        8.85   0   1      0.00     31.11       0.0    0.00  91     0   0   1911.0   1299.8   21.75
   0   0   0      468.27        4.46   0   1      0.00     21.64       0.0    0.00  93     0   0   1587.5   1690.1   20.54
   0   0   0     1338.45       11.29   0   1      0.00     36.58       0.0    0.00  94     0   0   2011.1   1126.1   23.08
   0   0   0      209.85        2.18   0   1      0.00     14.49       0.0    0.00  95     0   0   1327.7   1490.0   13.43
   0   0   0      386.90        5.62   0   1      0.00     19.67       0.0    0.00  96     0   0   1679.6   1513.3   19.36
   0   0   0     1300.25       11.23   0  -1      0.00     36.06       0.0    0.00  97     0   0     44.1    774.4   23.46
   0   0   0      535.55        5.00   0  -1      0.00     23.14       0.0    0.00  98     0   0    395.3    383.6   21.07
   0   0   0      144.47        1.82   0   1      0.00     12.02       0.0    0.00 100     0   0   1348.7   1671.2   17.27

 SOL,ROT,NODES:   9   327293.00   154  POLAR_ANGLES:  231.33   57.67  172.67
 R=SUM[!FO-FC!]/SUM[FO]:    0.0597 SKC, BO:       0.4173  0.00
 NREF,INPUT_SK,SFJ2,SKC:    13      -1.0000     19994.3457       0.2969
 N_NODES,N_LLEGITS,N_INDEXATS,N_FEBLES:       154       100        21       132
 DIST_MITJANA,SDV (PIXELS):   7.519-NaN    
 GIR_MITJA,SDV (GRAUS):  -2.320   4.867
------------------------------------------------------------------------------

 SOL,ROT,NODES:  10   718440.00   158  POLAR_ANGLES:  244.33   74.00  358.33
    -0.09312     0.26093     0.96086
    -0.90442    -0.42573     0.02796
     0.41636    -0.86641     0.27564

     H=    0.9954h   -0.0043k    0.0181l 
     K=    0.0203h    0.9981k   -0.0433l 
     L=   -0.0377h    0.0467k    1.0037l 
    
   H   K   L      FO^2      SDV(FO^2) DUM CODI   FMODEL     FO       RODIST   PHI  PIC             cXPIX    cYPIX  2-THETA
   3  -1  -4    15852.27       28.74   0  -9     94.62    125.91       1.4    6.68   1   327  50    382.0    692.0   17.23
  -2  -4  -4    23387.07       30.48   0 -18    136.20    152.93       0.0    6.25   3   290  43    551.0   1451.0   15.29
  -2  -3  -4    22757.30       27.98   0 -20    122.56    150.86       1.0   -4.27   4   300  44    600.0   1400.0   13.67
   1  -1  -3    17547.00       24.98   0 -17    106.72    132.47       1.0    5.22   5   463  61    618.0    944.0   10.07
   1   0  -2     9637.58       14.26   0 -14     69.68     98.17       1.4   -2.62   6   629  69    763.0    899.0    7.08
   3   1  -1     7566.77       11.73   0 -11     62.78     86.99       2.8    6.83   7   803  77    793.0    612.0   11.46
  -3  -3  -1    13757.53       -8.09   0 -84    116.35    117.29       2.2    7.03   8   747  74    964.0   1526.0   12.24
  -1   0   2     8583.85       13.77   0 -13     69.68     92.65       1.4    5.23  12  1278  88   1284.0   1149.0    7.07
   4   3   4    12745.77       17.92   0 -13     90.65    112.90       2.8    0.44  13  1609 109   1355.0    396.0   16.96
   3   3   4     9525.73      -16.66   0  -8     77.51     97.60       2.2    7.43  14  1608 108   1395.0    524.0   14.97
  -2  -1   3     3857.93       11.15   0  -4     68.80     62.11       0.0   -0.57  15  1419  93   1418.0   1322.0   11.98
  -3  -1   5     8513.55       22.29   0  -4    107.55     92.27       1.4    6.99  17  1680 113   1693.0   1463.0   18.97
   3   0  -4     4557.84       19.27   0   1     85.62     67.51       1.0   -2.07  18   338  52    433.7    643.0   16.78
   2   2   5     4952.93       15.07   0   1     67.51     70.38       2.5   -1.99  19  1716 120   1534.0    697.7   14.58
  -2   0   5     7163.29      -20.42   0   1     82.90     84.64       0.9    7.27  20  1691 115   1668.2   1285.0   16.62
   0  -3  -5     8044.77       21.62   0   1     85.41     89.69       0.6    4.48  21   183  29    372.6   1155.8   15.92
  -1   0   4     3979.24       14.19   0   1     59.26     63.08       1.4   -0.34  22  1571 103   1506.1   1155.9   12.12
   1  -3  -6     8478.64       24.04   0   1     89.31     92.08       1.1    2.96  25    93  15    197.0   1030.7   19.54
  -1   0   6     7637.19       21.01   0   1     80.48     87.39       0.8   -0.70  26  1788 128   1741.4   1165.5   17.44
   0   1   6     3374.18       13.69   0   1     51.22     58.09       1.3    0.95  27  1798 130   1715.2    993.0   16.55
   2   3   8     5821.75       21.21   0   1     84.16     76.30       2.2    6.39  30  1906 158   1915.9    641.1   22.63
   1   2   5     2304.77       10.23   0   1     44.77     48.01       1.6    4.87  32  1715 119   1575.7    820.1   14.18
   2   2   3      800.30        5.66   0   1     32.55     28.29       2.2    1.59  33  1459  97   1306.9    697.1   10.52
  -1  -4  -6     4081.99       16.31   0   1     64.71     63.89       0.5    0.74  34    83  11    276.4   1329.8   19.12
   4   3   7     3391.34       13.75   0   1     59.32     58.24       3.8   -1.80  35  1882 151   1715.1    384.8   22.02
   5   2  -1     1560.32        5.86   0   1     31.34     39.50       2.9   -2.18  36   818  78    725.3    300.1   18.58
   2   3   7     4381.42       16.52   0   1     68.70     66.19       1.7    6.85  37  1880 149   1791.5    644.3   20.19
   3   3   6     2848.41       12.41   0   1     53.40     53.37       2.0    2.97  38  1818 134   1628.3    520.1   18.67
  -1  -4  -7     4900.97       18.95   0   1     75.53     70.01       1.7   -3.82  39    23   1    163.4   1331.9   21.42
   4   3   6     2614.54       11.44   0   1     55.35     51.13       4.1   -1.92  40  1819 135   1592.8    389.6   20.10
  -1   0   3      808.42        5.36   0   1     22.81     28.43       0.3    1.23  41  1432  94   1393.7   1152.0    9.54
   0   1   7     3700.93       15.70   0   1     56.19     60.84       1.5    1.08  42  1866 144   1837.2    995.8   19.26
  -5  -5   0      442.96        1.83   0   1     21.84     21.05       6.2    1.50  43   889  80   1127.1   1906.1   20.87
   3   3   5     2248.06        9.25   0   1     47.16     47.41       1.6    4.38  44  1727 121   1510.6    522.4   16.71
   2  -1  -5     2800.08       12.55   0   1     45.90     52.92       0.9   -2.11  45   205  34    341.6    812.2   17.05
  -3  -4  -3     1084.90        5.03   0   1     28.55     32.94       0.6    2.84  46   425  57    717.4   1576.1   15.16
  -3  -2   6     2163.24       14.87   0   1     56.26     46.51       0.8   -0.85  47  1769 124   1803.0   1524.2   21.68
  -3  -6  -5     1562.86        9.28   0   1     43.10     39.53       0.6    6.66  48   158  23    396.4   1691.8   21.47
  -1   0   5     1300.60        9.50   0   1     36.07     36.06       1.3   -0.81  50  1692 116   1622.1   1160.2   14.76
  -1  -2  -3      657.97        4.27   0   1     26.74     25.65       0.1    0.56  51   449  59    690.1   1230.0    9.55
  -2   0   6     1833.99       10.84   0   2     39.16     42.83       0.9    6.32  52  1787 127   1787.1   1291.9   19.15
   3   3   7     2117.21       11.56   0   1     45.99     46.01       3.1    2.44  53  1881 150   1749.5    516.3   20.82
  -4  -3   3     1317.82        6.67   0   1     33.14     36.30       1.2    1.28  54  1394  91   1467.8   1679.8   18.78
   1  -3  -7     3106.15       15.67   0   1     54.21     55.73       1.1   -1.68  55    30   4     83.1   1028.0   21.99
   4   3   3      532.63        2.91   0   1     20.36     23.08       2.3    5.59  56  1472  98   1236.0    395.9   15.89
   3  -2  -6     3335.26       16.17   0   1     57.28     57.75       2.2    2.35  57   103  19    108.9    725.0   22.45
  -2  -2  -1      138.11        0.91   0   1      7.65     11.75       1.3    4.54  58   760  75    951.7   1354.0    8.25
   1  -2  -5     1573.56        9.19   0   1     36.47     39.67       0.7    1.65  62   194  31    359.0    984.3   15.95
   2   2   4      644.81        5.36   0   1     26.57     25.39       2.4   -1.08  63  1596 107   1419.1    697.8   12.41
  -2  -5  -6     1516.92        9.87   0   1     39.87     38.95       0.8    1.38  64    76   8    286.8   1509.1   20.74
  -5  -6  -3      588.10        3.30   0   1     21.88     24.25       2.1   -5.36  65   405  55    765.3   1958.1   22.59
   2  -2  -5     1341.80        8.92   0   1     36.62     36.63       1.8    5.19  66   195  32    291.4    860.2   17.86
  -3  -4  -4      373.89        4.00   0   1     26.08     19.34       1.0   -4.33  67   289  42    617.0   1577.0   16.42
   2  -2  -6     1762.02       11.18   0   1     39.43     41.98       1.2    0.04  68   102  18    181.6    855.0   20.24
   4   0  -5     1896.79       10.85   0   1     45.92     43.55       1.3   -4.00  69   218  38    256.9    501.7   21.72
  -2  -5  -5      919.59       -7.04   0   1     38.34     30.32       0.8    7.06  70   165  25    389.9   1506.2   18.87
   3   0  -3     1034.63        6.50   0   1     27.12     32.17       1.5    4.02  71   477  63    539.3    649.5   14.73
   2   0  -2      180.86       -3.11   0   1     20.15     13.45       1.1    7.12  72   630  70    704.5    779.0    9.80
  -3  -5  -4      498.92        5.61   0   1     22.16     22.34       0.3    6.06  73   281  41    559.9   1631.3   18.16
   0  -2  -5      743.96        6.01   0   1     25.58     27.28       0.9   -3.38  74   193  30    419.3   1106.9   14.68
   3   1  -2      390.89        3.18   0  -1     21.77     19.77       2.1   -2.79  75   643  71    690.3    607.0   12.91
  -1   0   7     1128.10        8.85   0   1     32.25     33.59       1.4   -0.25  77  1858 141   1865.1   1171.0   20.14
   5   3   3      198.19        1.61   0   1     12.76     14.08       6.4   -4.72  79  1473  99   1203.9    262.1   18.58
   2   2   7      794.34        7.16   0   1     33.83     28.18       2.9   -1.71  80  1874 147   1773.2    695.7   19.36
   1   1   7      874.12        7.55   0   1     30.35     29.57       3.3   -4.64  81  1867 145   1799.2    870.2   18.75
   5   1  -2      528.78        4.29   0   1     27.56     23.00       3.4    5.76  83   645  73    559.9    343.1   19.48
   1   2   4      437.15       -3.92   0   1     22.94     20.91       0.9    7.15  84  1595 106   1463.7    819.1   11.77
   0   1   8     1135.06        9.97   0   1     36.31     33.69       1.1    1.53  85  1898 153   1964.2    998.2   22.00
  -4  -5  -3      178.45        2.02   0   1     15.23     13.36       1.6    0.40  87   414  56    734.7   1761.0   18.77
  -2  -3  -3      290.23        2.67   0   1     19.77     17.04       0.9    2.76  89   437  58    704.1   1400.3   11.96
  -2   0   7      997.05        9.13   0   1     31.79     31.58       1.0    5.98  91  1857 140   1911.0   1299.8   21.75
  -1  -3  -4      312.54        3.44   0   1     18.20     17.68       0.3    4.94  92   301  45    540.3   1278.1   13.19
  -4  -3   4      481.67        4.59   0   1     20.86     21.95       0.5    0.35  93  1536 100   1587.5   1690.1   20.54
  -3  -2   2      215.89        2.25   0   1     13.55     14.69       0.3    1.86  95  1252  86   1327.7   1490.0   13.43
  -3  -2   5      398.00        5.78   0   1     25.83     19.95       0.8   -1.25  96  1670 112   1679.6   1513.3   19.36
   1  -1  -4      293.33        3.41   0   1     13.84     17.13       0.5   -1.59  99   325  48    511.5    939.9   12.56
  -4  -3   2      148.72        1.87   0   1     17.88     12.19       0.3    3.81 100  1240  85   1348.7   1671.2   17.27
    
   0  -4  -7        0.00        1.87   0   0     17.40      0.00       0.0    0.21   1    24   2     96.0   1206.0   22.08
   0  -3  -7        0.00        1.87   0   0     53.19      0.00       0.0   -5.20   2    29   3    147.0   1154.0   20.82
   1  -2  -7        0.00       -1.87   0   0     32.11      0.00       0.0   -7.35   3    36   5    129.0    977.0   21.05
  -2  -6  -6        0.00        1.87   0   0     20.68      0.00       0.0    6.75   4    73   6    221.0   1567.0   22.58
  -3  -5  -6        0.00        1.87   0   0     24.79      0.00       0.0   -5.30   5    75   7    352.0   1637.0   21.32
  -1  -5  -6        0.00        1.87   0   0      9.05      0.00       0.0    6.36   6    77   9    216.0   1384.0   20.79
  -2  -4  -6        0.00        1.87   0   0     13.93      0.00       0.0   -5.10   7    82  10    338.0   1454.0   19.16
   0  -4  -6        0.00        1.87   0   0     20.25      0.00       0.0    5.09   8    84  12    208.0   1206.0   19.74
  -1  -3  -6        0.00        1.87   0   0     18.18      0.00       0.0   -5.95   9    91  13    323.0   1277.0   17.74
   0  -3  -6        0.00        1.87   0   0     21.38      0.00       0.0   -0.83  10    92  14    263.0   1155.0   18.33
   2  -3  -6        0.00        1.87   0   0      3.04      0.00       0.0    5.65  11    94  16    123.0    906.0   21.31
   1  -2  -6        0.00        1.87   0   0     12.46      0.00       0.0   -3.27  12   101  17    247.0    981.0   18.47
   2  -1  -6        0.00        1.87   0   0     24.49      0.00       0.0   -6.52  13   111  20    227.0    806.0   19.53
   3  -1  -6        0.00        1.87   0   0      2.12      0.00       0.0   -3.65  14   112  21    162.0    677.0   21.75
  -4  -6  -5        0.00        1.87   0   0     14.08      0.00       0.0   -2.00  15   157  22    475.0   1824.0   22.61
  -3  -5  -5        0.00        1.87   0   0      2.08      0.00       0.0   -0.40  16   164  24    460.0   1633.0   19.61
  -2  -4  -5        0.00        1.87   0   0     16.11      0.00       0.0   -0.19  17   173  26    448.0   1452.0   17.12
  -1  -4  -5        0.00        1.87   0   0     18.80      0.00       0.0    6.31  18   174  27    382.0   1329.0   16.96
  -1  -3  -5        0.00        1.87   0   0      3.10      0.00       0.0   -1.22  19   182  28    435.0   1278.0   15.39
   1  -1  -5        0.00        1.87   0   0      9.93      0.00       0.0   -6.56  20   204  33    400.0    936.0   15.13
   3  -1  -5        0.00        1.87   0   0     17.90      0.00       0.0    1.00  21   206  35    275.0    686.0   19.43
   4  -1  -5        0.00        1.87   0   0     14.55      0.00       0.0    3.03  22   207  36    202.0    553.0   22.14
   3   0  -5        0.00        1.87   0   0      1.17      0.00       0.0   -6.74  23   217  37    321.0    636.0   19.01
  -4  -6  -4        0.00        1.87   0   0      5.22      0.00       0.0    4.20  24   272  39    573.0   1821.0   21.46
  -4  -5  -4        0.00        1.87   0   0     40.71      0.00       0.0   -6.31  25   280  40    636.0   1761.0   19.67
  -1  -2  -4        0.00        1.87   0   0     22.94      0.00       0.0   -5.82  26   312  46    583.0   1228.0   11.78
   0  -2  -4        0.00        1.87   0   0      3.63      0.00       0.0    2.29  27   313  47    528.0   1109.0   12.19
   2  -1  -4        0.00        1.87   0   0      7.93      0.00       0.0    3.40  28   326  49    450.0    818.0   14.66
   2   0  -4        0.00        1.87   0   0    106.60      0.00       0.0   -6.56  29   337  51    492.0    770.0   14.20
   4   0  -4        0.00        1.87   0   0     18.32      0.00       0.0    0.90  30   339  53    367.0    513.0   19.66
   5   1  -4        0.00        1.87   0   0     24.14      0.00       0.0   -5.79  31   351  54    352.0    325.0   22.61
   0  -1  -3        0.00        1.87   0   0      4.39      0.00       0.0   -3.42  32   462  60    673.0   1063.0    8.60
   2   0  -3        0.00        1.87   0   0      8.66      0.00       0.0   -1.06  33   476  62    601.0    775.0   11.89
   4   0  -3        0.00       -1.87   0   0      5.64      0.00       0.0    7.08  34   478  64    469.0    522.0   17.80
   4   1  -3        0.00        1.87   0   0     17.76      0.00       0.0   -3.74  35   490  65    525.0    473.0   17.70
   5   1  -3        0.00        1.87   0   0      2.20      0.00       0.0   -0.81  36   491  66    460.0    336.0   20.90
  -5  -6  -2        0.00        1.87   0   0     10.34      0.00       0.0    4.90  37   556  67    849.0   1958.0   22.19
   0  -1  -2        0.00        1.87   0   0      5.35      0.00       0.0    5.38  38   616  68    779.0   1066.0    6.09
   4   1  -2        0.00        1.87   0   0      4.22      0.00       0.0    2.75  39   644  72    628.0    481.0   16.10
   2   1  -1        0.00        1.87   0   0     83.52      0.00       0.0   -5.81  40   802  76    850.0    736.0    8.21
   6   2  -1        0.00        1.87   0   0     11.58      0.00       0.0    1.35  41   819  79    657.0    161.0   21.94
   4   2   0        0.00        1.87   0   0      7.15      0.00       0.0    0.15  42   982  81    885.0    442.0   14.40
  -5  -5   1        0.00        1.87   0   0     14.10      0.00       0.0   -4.96  43  1055  82   1255.0   1913.0   21.51
   1   1   1        0.00        1.87   0   0      5.52      0.00       0.0    4.48  44  1134  83   1111.0    862.0    4.52
  -5  -5   2        0.00        1.87   0   0     59.54      0.00       0.0   -6.01  45  1218  84   1378.0   1922.0   22.51
  -2  -1   2        0.00        1.87   0   0      3.12      0.00       0.0    2.18  46  1265  87   1306.0   1316.0    9.89
   1   1   2        0.00        1.87   0   0      8.69      0.00       0.0   -5.09  47  1292  89   1220.0    865.0    6.20
  -5  -4   3        0.00        1.87   0   0     19.69      0.00       0.0    4.51  48  1382  90   1488.0   1874.0   22.59
  -3  -2   3        0.00        1.87   0   0     15.17      0.00       0.0   -0.47  49  1406  92   1443.0   1496.0   15.17
   0   1   3        0.00        1.87   0   0      4.39      0.00       0.0    5.23  50  1445  95   1374.0    985.0    8.60
   1   1   3        0.00        1.87   0   0    129.80      0.00       0.0   -6.84  51  1446  96   1331.0    867.0    8.44
  -3  -2   4        0.00        1.87   0   0     13.76      0.00       0.0   -1.23  52  1547 101   1560.0   1504.0   17.17
  -2  -1   4        0.00        1.87   0   0     10.50      0.00       0.0   -1.51  53  1559 102   1532.0   1328.0   14.27
   0   1   4        0.00        1.87   0   0      9.44      0.00       0.0    2.48  54  1583 104   1484.0    988.0   11.22
   1   1   4        0.00        1.87   0   0     19.31      0.00       0.0   -6.94  55  1584 105   1445.0    869.0   10.90
   5   3   4        0.00        1.87   0   0     31.89      0.00       0.0   -6.85  56  1610 110   1330.0    265.0   19.36
  -4  -3   5        0.00        1.87   0   0     10.00      0.00       0.0    0.20  57  1659 111   1710.0   1702.0   22.51
  -2  -1   5        0.00        1.87   0   0     12.14      0.00       0.0   -1.62  58  1681 114   1650.0   1334.0   16.71
   0   1   5        0.00        1.87   0   0      4.57      0.00       0.0    1.30  59  1704 117   1598.0    991.0   13.88
   1   1   5        0.00        1.87   0   0     31.70      0.00       0.0   -6.43  60  1705 118   1560.0    871.0   13.47
   4   3   5        0.00        1.87   0   0     11.39      0.00       0.0   -1.38  61  1728 122   1475.0    396.0   18.36
   5   3   5        0.00       -1.87   0   0     68.58      0.00       0.0   -7.05  62  1729 123   1449.0    263.0   20.53
  -3  -1   6        0.00        1.87   0   0     22.30      0.00       0.0    6.22  63  1777 125   1816.0   1472.0   21.35
  -2  -1   6        0.00        1.87   0   0     37.27      0.00       0.0   -1.27  64  1778 126   1771.0   1342.0   19.24
  -1   1   6        0.00       -1.87   0   0     10.94      0.00       0.0    7.42  65  1797 129   1764.0   1117.0   17.76
   1   1   6        0.00        1.87   0   0     38.05      0.00       0.0   -5.62  66  1799 131   1678.0    872.0   16.10
   1   2   6        0.00        1.87   0   0     12.87      0.00       0.0    3.79  67  1808 132   1693.0    822.0   16.71
   2   2   6        0.00        1.87   0   0     10.46      0.00       0.0   -2.07  68  1809 133   1653.0    699.0   16.92
   5   3   6        0.00        1.87   0   0     43.15      0.00       0.0   -6.57  69  1820 136   1569.0    259.0   21.98
  -2  -2   7        0.00       -1.87   0   0      9.64      0.00       0.0   -7.20  70  1843 137   1896.0   1403.0   22.22
  -2  -1   7        0.00        1.87   0   0      7.24      0.00       0.0   -0.65  71  1850 138   1897.0   1351.0   21.82
  -1  -1   7        0.00       -1.87   0   0      1.20      0.00       0.0   -7.28  72  1851 139   1861.0   1223.0   20.28
   0   0   7        0.00        1.87   0   0      1.96      0.00       0.0   -6.46  73  1859 142   1829.0   1047.0   19.09
  -1   1   7        0.00        1.87   0   0      0.03      0.00       0.0    6.82  74  1865 143   1885.0   1121.0   20.42
   1   2   7        0.00        1.87   0   0      4.85      0.00       0.0    3.42  75  1873 146   1814.0    822.0   19.30
   3   2   7        0.00        1.87   0   0     17.75      0.00       0.0   -6.70  76  1875 148   1745.0    572.0   20.08
   0   0   8        0.00        1.87   0   0     60.52      0.00       0.0   -5.08  77  1894 152   1957.0   1051.0   21.85
   1   1   8        0.00        1.87   0   0      6.12      0.00       0.0   -3.55  78  1899 154   1927.0    874.0   21.47
   1   2   8        0.00        1.87   0   0     30.88      0.00       0.0    3.49  79  1903 155   1940.0    822.0   21.94
   2   2   8        0.00        1.87   0   0      5.70      0.00       0.0   -1.08  80  1904 156   1901.0    696.0   21.90
   3   2   8        0.00        1.87   0   0     32.34      0.00       0.0   -5.47  81  1905 157   1870.0    568.0   22.44
    
   0   0   0    11814.27       22.84   0  -6      0.00    108.69       0.0    0.00   2     0   0    465.0    989.0   13.51
   0   0   0     1240.81        1.54   0 -16      0.00     35.23       0.0    0.00   9     0   0    998.0   1708.0   16.37
   0   0   0    10768.37       12.05   0 -25      0.00    103.77       0.0    0.00  10     0   0   1195.0   1312.0    8.18
   0   0   0     4332.79        8.07   0  -8      0.00     65.82       0.0    0.00  11     0   0   1214.0   1485.0   12.08
   0   0   0    15803.87       26.62   0 -12      0.00    125.71       0.0    0.00  16     0   0   1554.0   1279.0   14.18
   0   0   0     7045.24       26.67   0   1      0.00     83.94       0.0    0.00  23     0   0    226.5    422.0   23.21
   0   0   0     2360.39        9.52   0   1      0.00     48.58       0.0    0.00  24     0   0    629.3   1110.1    9.83
   0   0   0     5612.39       18.02   0   1      0.00     74.92       0.0    0.00  28     0   0   1741.1    944.3   17.22
   0   0   0     1216.78        4.03   0   1      0.00     34.88       0.0    0.00  29     0   0   1197.4    696.0    9.06
   0   0   0     2234.61        7.76   0   1      0.00     47.27       0.0    0.00  31     0   0   1364.0   1864.1   21.26
   0   0   0      344.34        2.32   0   1      0.00     18.56       0.0    0.00  49     0   0    865.0    902.7    4.90
   0   0   0     3195.02       15.93   0   1      0.00     56.52       0.0    0.00  59     0   0    107.8   1385.7   22.92
   0   0   0      553.46        2.94   0   1      0.00     23.53       0.0    0.00  60     0   0    815.2    306.8   17.78
   0   0   0     2964.39       14.77   0   1      0.00     54.45       0.0    0.00  61     0   0    134.9   1081.0   20.93
   0   0   0      573.56        4.92   0   1      0.00     23.95       0.0    0.00  76     0   0   1557.0    648.2   15.65
   0   0   0      897.07        5.99   0   1      0.00     29.95       0.0    0.00  78     0   0    486.1    199.4   22.91
   0   0   0      918.75        8.02   0   1      0.00     30.31       0.0    0.00  82     0   0   1725.8    330.3   22.97
   0   0   0      957.38        8.28   0   1      0.00     30.94       0.0    0.00  86     0   0    217.4    732.3   20.21
   0   0   0     1455.75       10.98   0   1      0.00     38.15       0.0    0.00  88     0   0     55.1    953.9   22.63
   0   0   0     1488.88       11.87   0  -1      0.00     38.59       0.0    0.00  90     0   0     34.6   1259.1   23.58
   0   0   0     1376.74       11.61   0   1      0.00     37.10       0.0    0.00  94     0   0   2011.1   1126.1   23.08
   0   0   0     1337.45       11.55   0  -1      0.00     36.57       0.0    0.00  97     0   0     44.1    774.4   23.46
   0   0   0      550.88        5.15   0  -1      0.00     23.47       0.0    0.00  98     0   0    395.3    383.6   21.07

 SOL,ROT,NODES:  10   718440.00   158  POLAR_ANGLES:  244.33   74.00  358.33
 R=SUM[!FO-FC!]/SUM[FO]:    0.0828 SKC, BO:       0.4233  0.00
 NREF,INPUT_SK,SFJ2,SKC:    60      -1.0000     78127.1562       0.3263
 N_NODES,N_LLEGITS,N_INDEXATS,N_FEBLES:       158       100        77        81
 DIST_MITJANA,SDV (PIXELS):   1.997   0.953
 GIR_MITJA,SDV (GRAUS):   2.270   4.039
------------------------------------------------------------------------------

  COPY OF FILE.INC:
  ==== == =======

AXINITA(PONT DE SUERT) P-1 V=568.30 manganita,t=3s, CELLA DAJUST                
CELL                                                                            
   7.15482   8.95485   9.18633   88.1620   77.3453   81.5639                    
LATTICE                                                                         
P-                                                                              
SYMMETRY                                                                        
X,Y,Z                                                                           
CONTENTS                                                                        
 CA SI AL  O  B   H                                                             
  6  8  4 32  2   2                                                             
&CONTROL NSOL=10,DELSIG=2.0,ISCAN=2,SWING=7.5,KARLE=1,IPCS=1,GRUIX=0.10,NTRAMZ=4
IREF=0/                                                                         

++++++++++++++++++++++++++++++++++++++++++++++++++++++++++++++++++++++++++++++
     FINAL DE XLENS -- durada:         2min.
++++++++++++++++++++++++++++++++++++++++++++++++++++++++++++++++++++++++++++++
