# Supplementary material for: Application of synchrotron through-the-substrate microdiffraction to crystals in polished thin sections
Source: IUCrJ. 2015 Jun 11;2(Pt 4):452–63. doi: 10.1107/S2052252515007794 (PMC4491317; doi:10.1107/S2052252515007794)
Supplement: Supplementary file 1 [file m-02-00452-sup1.zip › Suppl_files_Rius/Axinite_mvolumes_orientation/NAXI10_03_FULL.OUT]

 ==============================================================================
             DINCO: 25 Des 2014    (c)Dr.Jordi Rius
             ORIENTACIO DE PATRONS DE DIFRACCIO (2D) ALEATORIS
              Institut de Ciencia de Materials de Barcelona (CSIC)
              08193-Bellaterra, Catalonia, Spain
              La data es  5- 1-2015 a les 16:59:13

 ==============================================================================
     CRYSTAL DATA:
     =============
     AXINITA(PONT DE SUERT) P-1 V=568.30 manganita,t=3s, CELLA DAJUST                

     A=   7.155      B=   8.955     C=   9.186
     ALPHA=   88.16  BETA=   77.35  GAMMA=   81.56

     VOLUME (A3)=        568.06

     (SINT/L)2=  0.005237*H2 + 0.003186*K2 + 0.003112*L2 +
                -0.001170*HK +-0.001751*HL + 0.000000*KL

     BRAVAIS LATTICE IS  P  CENTRED AT:

       1)  0.000000       0.000000       0.000000

      SYMMETRY OPERATIONS: 

      R11  R12  R13     R21  R22  R23     R31  R32  R33    T1     T2     T3

  1)    1    0    0       0    1    0       0    0    1    0.00   0.00   0.00

     STRUCTURE TREATED AS CENTROSYMMETRIC

     TYPE OF RADIATION IS X-RAYS

          UNIT CELL CONTENTS
      SYMBOL  ATOMIC_NUMBER    NUMBER IN CELL    TYPE    SCAT_POWER
        CA         20                6            1          20.00
        SI         14                8            2          14.00
        AL         13                4            3          13.00
        O           8               32            4           8.00
        B           5                2            5           5.00
        H           1                2            6           1.00
------------------------------------------------------------------------------

 INPUT STRUCTURE: 

                         FRACTIONAL COORDINATES
              NR TYPE    X        Y        Z      MULTIPLICITY

               1    1   0.1825   0.9162   0.6010     1.0000
               2    1   0.7676   0.8871   0.0917     1.0000
               3    1   0.2539   0.3946   0.1523     1.0000
               4    3   0.0525   0.7458   0.3006     1.0000
               5    2   0.6990   0.9885   0.7568     1.0000
               6    3   0.3514   0.5792   0.4361     1.0000
               7    2   0.2109   0.7667   0.9499     1.0000
               8    2   0.3582   0.2302   0.4810     1.0000
               9    2   0.7810   0.5230   0.2251     1.0000
              10    4   0.6186   0.4961   0.3732     1.0000
              11    4   0.1235   0.9332   0.3449     1.0000
              12    4   0.3262   0.6454   0.2459     1.0000
              13    4   0.9793   0.5635   0.2578     1.0000
              14    4   0.7929   0.8226   0.3729     1.0000
              15    4   0.7220   0.6153   0.5987     1.0000
              16    4   0.0529   0.8103   0.1033     1.0000
              17    4   0.4656   0.8775   0.1565     1.0000
              18    4   0.4197   0.6882   0.9867     1.0000
              19    4   0.3949   0.0874   0.3654     1.0000
              20    4   0.0955   0.6775   0.4950     1.0000
              21    4   0.2307   0.1384   0.1323     1.0000
              22    4   0.5651   0.2432   0.5175     1.0000
              23    4   0.8617   0.3693   0.1287     1.0000
              24    4   0.7673   0.0941   0.1612     1.0000
              25    4   0.3262   0.3544   0.8806     1.0000
              26    5   0.4626   0.7128   0.1344     1.0000

                 SCATTERING POWER =   99.97 %
------------------------------------------------------------------------------
 NOM DE LA IMATGE:                     NAXI10_03
 NPIX_X,NPIX_Y,CENT_X,CENT_Y:  2048  2048     1023.65   1024.14
 PIXLEN,SEPOD,WAVE: 79.000   184.00000  0.42460
 0/1/3 ES ELECTRONS/RAIGS_X/MOTT:    1
 MODE DE RECERCA (0=FULL,1=REF,-1=HKLGIR):    0
 ANGLE D.OFFSET DEL DIAGRAMA 2D en graus:      0.00
 TIPUS D"ESCOMBRAT (0=PRECESSIO; 1,2= ROTACIO):    2
 DELTA_PHI en graus (EIX GIR_VERTICAL):      7.50
 MU_VIDRE, CM-1:       3.39 GRUIX_VIDRE, CM:       0.10
 DSCIRC,DSFOU:     1.03244     1.08000
 NUM. TEORIC DE REFLEXIONS:            157
 PATRO OBSERVAT EXPERIMENTAL
 NOMBRE DE PICS LLEGITS (PCS)=      105
 MODEL DE REFERENCIA (S=1/N=0)      1
 SIGMA_I,n_SIGMA:     698.104     2.000

------------------------------------------------------------------------------

 FULL SCAN:
  1  13.333  60.000 233.667   769030.00 158  76
  2  15.000  59.667 234.667   765787.00 158  71
  3  13.333  60.000 233.667   769030.00 158  76
  4  13.333  60.000 233.667   769030.00 158  76
  5  13.333  60.000 233.667   769030.00 158  76
  6  21.333  74.333  57.000   382940.00 160  17
  7  15.333  59.000 235.000   720067.00 156  65
  8  21.333  74.333  57.000   382940.00 160  17
  9  21.333  74.333  57.000   382940.00 160  17
 10  15.000  73.000  54.667   292177.00 146  16
------------------------------------------------------------------------------

 SOL,ROT,NODES:   1   769030.00   156  POLAR_ANGLES:   13.33   60.00  233.67
    -0.47404    -0.71555    -0.51310
     0.25530    -0.66940     0.69766
    -0.84268     0.19972     0.50000

     H=    1.0000h    0.0000k    0.0000l 
     K=    0.0000h    1.0000k    0.0000l 
     L=    0.0000h    0.0000k    1.0000l 
    
   H   K   L      FO^2      SDV(FO^2) DUM CODI   FMODEL     FO       RODIST   PHI  PIC             cXPIX    cYPIX  2-THETA
   2   4   4    29671.55       44.39   0 -12    136.20    172.25       3.2   -4.19   1  1617 122    389.0   1093.0   15.33
   2   3   4    32287.62       44.03   0 -19    122.56    179.69       2.0   -5.41   2  1607 121    476.0   1169.0   13.67
   1   4   2    10533.45       23.14   0  -6     73.10    102.63       3.6    1.55   3  1327 100    542.0    907.0   12.01
   1   1   3    19936.41       24.34   0 -20    129.80    141.20       1.4    5.30   5  1446 109    733.0   1211.0    8.44
   1   0   3    12503.92       16.29   0 -18     91.73    111.82       1.4    1.65   6  1434 108    817.0   1286.0    8.15
   1  -1   4    26308.14       22.25   0 -44    138.14    162.20       4.5    5.69   7  1562 120    837.0   1444.0   11.16
   0  -3   2     2746.15        5.94   0  -6     37.05     52.40       0.0   -3.99   8  1244  97   1155.0   1408.0    9.88
   0  -4   3     4395.94        8.57   0  -8     54.13     66.30       1.0   -3.75   9  1387 107   1182.0   1570.0   13.71
  -1  -3  -1    55659.25       43.53   0 -45    215.44    235.92       1.0    2.19  10   749  66   1358.0   1144.0    8.67
  -1  -5   1    12935.87       22.77   0 -10     87.07    113.74       1.4   -1.40  11  1059  86   1416.0   1460.0   14.13
   1  -3   6     2429.63        5.96   0   1     49.40     49.29      11.9    4.64  12  1765 136    882.7   1777.3   18.21
   1  -2   5     2504.90       -6.45   0   1     43.22     50.05       6.4    7.04  13  1674 129    855.3   1606.1   14.58
  -1   6  -3     5324.78       12.35   0   1     68.29     72.97       8.7   -4.52  14   537  48    734.6    279.2   18.94
   0   6  -1     6263.37       17.00   0   1     79.65     79.14       6.6   -2.76  15   856  71    581.1    478.0   16.79
   2   2   5     5428.72       17.89   0   1     67.51     73.68       3.2   -3.00  16  1716 131    498.0   1327.0   14.60
   2   0   6     4549.49       13.85   0   1     60.86     67.45       4.3   -4.96  17  1791 137    606.9   1565.2   16.34
   0  -5   4     1686.88        5.48   0   1     36.34     41.07       2.7   -0.15  19  1522 119   1202.4   1739.9   17.58
  -3  -3  -4     6582.41       21.12   0   1     77.51     81.13       2.2   -4.16  20   299  32   1622.3    850.8   14.98
   0   6   0     4858.18       16.89   0   1     67.11     69.70       5.5    4.44  21  1022  80    509.8    559.7   16.56
  -3   0  -5     3500.98      -12.47   0   1     59.86     59.17       1.2   -7.19  22   211  26   1439.7    538.8   15.35
   2   6   3     6577.01      -23.10   0   1     75.99     81.10       4.9   -7.18  24  1499 115    273.2    857.0   18.27
  -1  -4   0     2946.38       10.68   0   1     50.66     54.28       1.7   -0.58  25   904  78   1386.1   1299.7   11.06
  -1  -6   2     3920.30       13.09   0   1     54.09     62.61       0.7   -0.63  26  1213  96   1446.3   1626.4   17.53
   2   1   6     3584.09       13.90   0   1     53.92     59.87       3.8   -1.60  27  1800 138    518.2   1488.0   16.41
   0   3  -1     1087.04        4.81   0   1     34.35     32.97       2.9   -4.70  28   825  68    837.3    720.0    8.71
  -2  -6   0     4922.64       17.25   0   1     65.80     70.16       2.3   -3.75  29   883  76   1607.8   1434.6   17.04
  -2   1  -4     1359.30        5.51   0   1     32.52     36.87       1.0   -5.61  30   344  36   1250.7    576.0   12.17
  -3  -4  -5     3409.42       17.79   0   1     57.34     58.39       1.9    5.75  31   172  21   1759.3    845.1   18.01
   2   3   8     4523.89       22.51   0   1     84.16     67.26       7.4    4.21  32  1906 156    184.2   1514.7   22.66
   2   1   5     1918.81        9.50   0   1     47.43     43.80       2.9   -5.72  33  1706 130    583.8   1402.8   13.99
  -4   1  -7     1910.10       10.77   0   1     52.92     43.70       1.0   -2.07  34    51   5   1522.0    246.1   21.64
  -1   7  -2     2682.51       10.97   0   1     51.51     51.79       9.3    4.39  35   699  60    562.6    275.1   20.69
  -2  -4  -3     2608.78       12.35   0   1     44.45     51.08       2.1    5.11  36   426  43   1596.1   1035.9   13.81
   1   3   2     2000.32        8.93   0   1     44.47     44.72       1.7    1.20  37  1316  99    628.0    982.4    9.69
   2  -1   8     2438.61       10.49   0   1     53.74     49.38       8.3   -2.49  38  1892 152    561.3   1830.8   21.76
  -4  -3  -6     3063.82       15.64   0   1     55.35     55.35       2.2   -0.40  39    88   9   1790.8    653.0   20.10
   0  -2   1      327.64        2.09   0   1     14.80     18.10       0.9    1.53  40  1094  87   1127.3   1251.1    6.12
  -1  -5   0     1729.72        8.89   0   1     38.22     41.59       2.2    5.54  41   893  77   1467.2   1379.2   13.71
   2   3   7     3800.84       17.56   0   1     68.70     61.65       6.3    3.04  42  1880 149    264.4   1423.8   20.22
  -2  -6  -1     3629.79       15.30   0   1     51.82     60.25       2.2    1.76  43   717  63   1655.5   1353.4   17.01
  -1  -6   3     1313.33       -7.21   0   1     39.90     36.24       0.3   -7.28  44  1368 106   1407.2   1712.2   18.69
  -4  -3  -7     2409.91       15.25   0   1     59.32     49.09       2.0    5.83  45    25   1   1846.2    565.0   22.02
   0   8  -1     2237.83       11.95   0  -1     49.26     47.31       8.4   -5.03  46   867  73    400.7    299.2   22.31
  -4  -1  -6     2655.64       12.77   0   1     46.10     51.53       1.4   -6.36  47   105  11   1634.6    497.7   19.10
   3   4   7     3805.39      -19.13   0   1     57.62     61.69       5.9   -7.08  48  1886 151    155.9   1376.8   21.91
  -1   4  -3      412.13        2.18   0   1     20.47     20.30       8.2   -5.36  49   519  46    903.8    450.2   14.13
   2   1   8     1406.93       11.68   0   1     51.95     37.51       7.4    2.78  50  1900 154    371.4   1669.9   21.51
  -2  -8   1     1910.78       14.45   0   1     53.61     43.71       1.6    2.63  52  1038  83   1723.4   1695.2   22.60
   0   8   0     2511.02       13.83   0   1     55.38     50.11       8.8    0.64  53  1035  82    324.9    384.3   22.14
  -2  -2  -3     1009.86        6.74   0   1     32.55     31.78       2.0   -3.29  54   448  45   1432.7    884.0   10.52
  -2  -1  -4      803.99        5.82   0   1     28.49     28.35       1.9    2.92  55   322  34   1405.2    728.2   11.71
  -4   0  -7     1123.81        8.53   0   1     44.05     33.52       1.1   -0.10  56    44   4   1599.2    327.9   21.20
  -3  -6  -3     2955.54       15.87   0   1     44.67     54.36       2.4    1.49  57   407  40   1819.9   1165.5   19.15
  -3   2  -6      739.85        4.70   0   1     31.05     27.20       1.7    0.39  58   132  15   1324.6    291.4   18.78
   2   4   7     2522.84       15.15   0   1     53.38     50.23       7.3    3.13  59  1885 150    170.9   1347.0   21.38
  -4   2  -7     1367.10        7.51   0   1     38.22     36.97       2.0   -4.03  60    58   6   1446.9    161.6   22.42
  -2  -7   1     1081.26        9.70   0   1     43.67     32.88       1.5   -3.05  61  1042  84   1643.0   1603.9   20.01
   1   2   3      763.64        5.38   0   1     26.74     27.63       2.9    6.50  62  1458 110    647.8   1136.8    9.56
  -3  -3  -5     2353.79       12.58   0   1     47.16     48.52       2.5    2.98  63   180  23   1674.4    768.5   16.71
   0   4  -1      591.75        3.98   0   1     19.86     24.33       3.4   -2.49  65   837  69    753.7    641.7   11.36
  -2  -2  -4      995.64        6.97   0   1     26.57     31.55       2.0    5.98  66   311  33   1487.0    804.0   12.42
  -2  -5  -1     1129.31        8.29   0   1     29.44     33.61       2.2   -3.38  67   726  64   1573.7   1272.6   14.53
  -2  -5  -2     1062.00        8.45   0   1     34.46     32.59       2.5    2.85  68   568  54   1624.4   1193.0   15.00
  -4  -6  -3     1668.54       15.18   0   1     55.57     40.85       2.2   -6.86  70   406  39   1893.5   1138.4   20.64
  -3   3  -6      327.28        2.62   0   1     20.51     18.09       3.1   -1.12  71   140  16   1248.1    207.1   19.99
   2   5   6     1913.22       13.44   0   1     39.87     43.74       6.2    1.36  72  1831 142    154.3   1183.2   20.78
  -3  -1  -6      990.93        7.33   0   1     27.62     31.48       1.4    5.72  74   106  12   1564.3    530.8   17.44
   0   7   0     1004.45        8.12   0   1     35.09     31.69       6.7    2.55  75  1030  81    418.7    474.1   19.34
   2   5   4     1153.15        9.37   0   1     33.94     33.96       4.3   -3.70  77  1625 123    298.9   1016.8   17.28
  -4  -5  -6     1486.76       13.00   0   1     39.25     38.56       2.0    4.89  78    74   7   1962.8    808.2   22.48
   2   2   7      785.19        7.27   0   1     33.83     28.02       5.5    2.44  79  1874 148    356.4   1499.9   19.38
  -2  -7  -1      716.14        7.25   0   1     33.72     26.76       2.6    6.20  80   709  62   1741.6   1438.0   19.59
  -3  -4  -3      831.79        7.36   0   1     28.55     28.84       2.0   -6.92  82   425  42   1654.9   1008.2   15.17
   2   5   5     1156.62        9.81   0   1     38.34     34.01       5.1   -0.77  83  1742 134    229.3   1099.0   18.91
   2   3   5      549.40        5.98   0   1     23.94     23.44       3.3   -1.54  84  1726 132    410.7   1251.2   15.68
   1   2   2      355.30        3.60   0   1     15.24     18.85       1.9   -0.34  85  1304  98    712.3   1057.8    7.66
  -4  -5  -4     1139.91       10.26   0   1     40.71     33.76       2.2   -5.64  86   280  29   1856.4    976.2   19.70
  -3  -5  -4      630.35        7.35   0   1     22.16     25.11       2.3    3.13  87   281  30   1788.1   1005.0   18.18
   2  -1   7      414.76        3.94   0   1     22.37     20.37       6.6   -5.72  89  1854 145    631.8   1735.2   19.22
  -3  -2  -5      703.19        6.41   0   1     24.96     26.52       1.6   -0.02  91   190  24   1592.7    692.4   15.79
   0   5  -1      344.96        3.49   0   1     14.16     18.57       4.9   -2.21  92   847  70    668.2    561.2   14.07
  -3  -7  -1      773.74        8.37   0   1     25.28     27.82       1.6   -3.84  93   708  61   1807.2   1412.0   20.58
   1   8   2      644.19        7.96   0   1     30.99     25.38       7.2   -1.65  95  1359 104    172.8    579.8   22.40
  -3  -7  -3      993.01       10.53   0   1     34.54     31.51       2.8    5.09  96   400  38   1909.0   1248.1   21.41
  -3  -4  -4      634.38        6.71   0   1     26.08     25.19       1.8   -0.32  97   289  31   1703.3    927.2   16.42
  -4  -4  -5      969.13        9.05   0   1     35.06     31.13       2.2   -3.52  98   171  20   1822.3    815.2   19.52
   1   7   2      398.38        7.66   0   1     23.43     19.96       6.2   -0.47  99  1355 103    269.2    666.0   19.73
   1   7   1      810.07        7.56   0   1     28.87     28.46       6.2   -4.84 100  1197  92    338.9    584.5   19.26
  -1  -7   3      312.00        3.73   0   1     17.34     17.66       0.4    1.50 101  1362 105   1474.4   1803.2   21.13
   1   6   4      831.09        8.50   0   1     30.12     28.83       6.6    6.68 102  1632 124    214.7    910.2   19.33
   1   7   3      672.48        7.64   0   1     25.67     25.93       7.0    2.82 104  1505 116    195.8    747.2   20.54
   1   5   3      435.46        5.69   0   1     18.53     20.87       4.8    5.21 105  1490 113    383.8    908.3   15.60
    
  -4  -2  -7        0.00        5.68   0   0     18.55      0.00       0.0    3.86   1    31   2   1761.0    489.0   21.37
  -4  -1  -7        0.00        5.68   0   0     21.25      0.00       0.0    1.88   2    37   3   1679.0    409.0   21.09
  -4  -4  -6        0.00        5.68   0   0     14.86      0.00       0.0    2.31   3    80   8   1874.0    732.0   21.11
  -4  -2  -6        0.00        5.68   0   0      8.09      0.00       0.0   -3.27   4    96  10   1710.0    577.0   19.38
  -3   0  -6        0.00        5.68   0   0     19.04      0.00       0.0    3.89   5   115  13   1483.0    454.0   17.45
  -3   1  -6        0.00        5.68   0   0      5.89      0.00       0.0    2.09   6   124  14   1403.0    374.0   17.91
  -3   4  -6        0.00        5.68   0   0      4.22      0.00       0.0   -2.09   7   147  17   1164.0    118.0   21.48
  -4  -6  -5        0.00        5.68   0   0     14.08      0.00       0.0    2.83   8   157  18   1993.0    974.0   22.61
  -4  -5  -5        0.00        5.68   0   0     23.39      0.00       0.0   -0.24   9   163  19   1905.0    895.0   20.92
  -4  -3  -5        0.00       -5.68   0   0     11.39      0.00       0.0   -7.07  10   179  22   1742.0    740.0   18.36
  -3  -1  -5        0.00        5.68   0   0     18.70      0.00       0.0   -3.35  11   200  25   1514.0    618.0   15.30
  -4  -6  -4        0.00        5.68   0   0      5.22      0.00       0.0   -1.92  12   272  27   1938.0   1057.0   21.46
  -3  -6  -4        0.00        5.68   0   0      9.06      0.00       0.0    6.30  13   273  28   1876.0   1086.0   20.14
  -2   0  -4        0.00        5.68   0   0      4.67      0.00       0.0   -0.75  14   333  35   1327.0    654.0   11.61
  -4  -7  -3        0.00        5.68   0   0     20.34      0.00       0.0   -2.81  15   399  37   1976.0   1222.0   22.66
  -3  -5  -3        0.00        5.68   0   0      2.71      0.00       0.0   -2.47  16   415  41   1734.0   1088.0   17.02
  -2  -3  -3        0.00        5.68   0   0     19.77      0.00       0.0    1.28  17   437  44   1513.0    961.0   11.95
  -1   5  -3        0.00        5.68   0   0      1.98      0.00       0.0   -3.95  18   529  47    827.0    365.0   16.45
  -1   7  -3        0.00        5.68   0   0      5.16      0.00       0.0   -5.74  19   543  49    658.0    185.0   21.46
  -4  -7  -2        0.00       -5.68   0   0     21.07      0.00       0.0   -7.29  20   549  50   1932.0   1305.0   22.20
  -3  -7  -2        0.00        5.68   0   0     24.54      0.00       0.0    0.73  21   550  51   1853.0   1331.0   20.79
  -3  -6  -2        0.00        5.68   0   0      8.67      0.00       0.0   -3.61  22   558  52   1768.0   1248.0   18.46
  -2  -6  -2        0.00        5.68   0   0    106.47      0.00       0.0    6.84  23   559  53   1709.0   1275.0   17.41
  -2  -4  -2        0.00        5.68   0   0     10.55      0.00       0.0   -1.77  24   579  55   1541.0   1117.0   12.72
  -2  -3  -2        0.00       -5.68   0   0     10.63      0.00       0.0   -7.31  25   590  56   1463.0   1040.0   10.68
  -1  -2  -2        0.00       -5.68   0   0     15.24      0.00       0.0    7.34  26   603  57   1334.0    992.0    7.64
  -1  -1  -2        0.00        5.68   0   0      8.69      0.00       0.0    2.55  27   615  58   1253.0    917.0    6.20
  -1   0  -2        0.00        5.68   0   0     10.03      0.00       0.0   -5.32  28   627  59   1174.0    842.0    5.80
  -1  -4  -1        0.00       -5.68   0   0     10.26      0.00       0.0    7.36  29   738  65   1440.0   1223.0   11.21
  -1  -2  -1        0.00        5.68   0   0      8.41      0.00       0.0   -5.00  30   761  67   1279.0   1070.0    6.35
   0   7  -1        0.00        5.68   0   0      7.94      0.00       0.0   -3.76  31   863  72    499.0    388.0   19.51
  -2  -8   0        0.00        5.68   0   0     80.68      0.00       0.0    6.48  32   870  74   1773.0   1611.0   22.23
  -2  -7   0        0.00        5.68   0   0      0.72      0.00       0.0    1.72  33   875  75   1687.0   1521.0   19.60
   0   5   0        0.00        5.68   0   0     10.72      0.00       0.0    6.31  34  1013  79    602.0    639.0   13.77
  -1  -6   1        0.00        5.68   0   0     11.13      0.00       0.0    5.23  35  1050  85   1494.0   1544.0   16.76
   1   4   1        0.00        5.68   0   0     10.26      0.00       0.0   -5.05  36  1169  88    607.0    826.0   11.21
   1   5   1        0.00        5.68   0   0     16.42      0.00       0.0   -4.32  37  1180  89    522.0    747.0   13.83
   1   6   1        0.00        5.68   0   0     20.15      0.00       0.0   -4.34  38  1189  90    434.0    665.0   16.51
   0   7   1        0.00       -5.68   0   0     47.50      0.00       0.0    7.08  39  1196  91    348.0    551.0   19.51
   0   8   1        0.00        5.68   0   0     15.97      0.00       0.0    4.85  40  1201  93    253.0    461.0   22.28
   1   8   1        0.00        5.68   0   0      0.61      0.00       0.0   -5.65  41  1202  94    250.0    492.0   21.96
  -1  -7   2        0.00        5.68   0   0     13.43      0.00       0.0    6.24  42  1206  95   1522.0   1716.0   20.11
   1   5   2        0.00        5.68   0   0      5.30      0.00       0.0    1.24  43  1338 101    456.0    825.0   14.47
   1   6   2        0.00        5.68   0   0     13.81      0.00       0.0    0.52  44  1347 102    366.0    745.0   17.05
   1   3   3        0.00        5.68   0   0      4.04      0.00       0.0    6.59  45  1469 111    562.0   1059.0   11.24
   1   4   3        0.00        5.68   0   0      7.08      0.00       0.0    6.08  46  1480 112    475.0    982.0   13.29
   1   6   3        0.00        5.68   0   0     16.44      0.00       0.0    4.10  47  1498 114    294.0    824.0   18.00
   2   7   3        0.00       -5.68   0   0     21.40      0.00       0.0   -7.23  48  1506 117    183.0    770.0   20.65
  -1  -7   4        0.00        5.68   0   0     16.00      0.00       0.0   -3.73  49  1509 118   1435.0   1894.0   22.44
   2   6   4        0.00        5.68   0   0     19.17      0.00       0.0   -3.70  50  1633 125    209.0    933.0   19.40
   1   7   4        0.00        5.68   0   0      5.21      0.00       0.0    5.25  51  1637 126    121.0    822.0   21.67
   2   7   4        0.00        5.68   0   0     32.67      0.00       0.0   -4.07  52  1638 127    113.0    851.0   21.70
   0  -6   5        0.00        5.68   0   0     30.15      0.00       0.0    5.96  53  1641 128   1218.0   1920.0   21.47
   2   4   5        0.00        5.68   0   0     16.11      0.00       0.0   -0.88  54  1734 133    322.0   1171.0   17.12
   2   6   5        0.00        5.68   0   0     16.72      0.00       0.0   -1.06  55  1748 135    136.0   1015.0   20.87
   2   2   6        0.00        5.68   0   0     10.46      0.00       0.0    0.26  56  1809 139    428.0   1408.0   16.92
   2   3   6        0.00        5.68   0   0     16.74      0.00       0.0    1.19  57  1817 140    339.0   1331.0   17.86
   2   4   6        0.00        5.68   0   0     13.93      0.00       0.0    1.49  58  1825 141    248.0   1255.0   19.16
   2   6   6        0.00        5.68   0   0     20.68      0.00       0.0    0.90  59  1834 143     58.0   1098.0   22.58
   1  -4   7        0.00        5.68   0   0     20.75      0.00       0.0   -4.36  60  1836 144    917.0   1957.0   21.95
   2   0   7        0.00        5.68   0   0      4.12      0.00       0.0   -1.36  61  1861 146    534.0   1651.0   18.86
   2   1   7        0.00        5.68   0   0      6.37      0.00       0.0    1.10  62  1868 147    444.0   1573.0   18.92
   2   0   8        0.00        5.68   0   0     15.82      0.00       0.0    0.86  63  1896 153    459.0   1745.0   21.45
   2   2   8        0.00        5.68   0   0      5.70      0.00       0.0    3.80  64  1904 155    274.0   1586.0   21.90
    
   0   0   0    53877.95       42.89   0 -44      0.00    232.12       0.0    0.00   4     0   0    688.0    904.0    8.70
   0   0   0     4968.38       13.40   0  -1      0.00     70.49       0.0    0.00  18     0   0   1373.8     73.7   23.50
   0   0   0     7402.05       24.54   0   1      0.00     86.04       0.0    0.00  23     0   0   1678.5   1782.9   23.28
   0   0   0     1764.72       12.51   0   1      0.00     42.01       0.0    0.00  51     0   0    363.3    936.0   15.96
   0   0   0      903.54        6.48   0   1      0.00     30.06       0.0    0.00  64     0   0    560.0   1244.7   12.43
   0   0   0      275.10        2.39   0   1      0.00     16.59       0.0    0.00  69     0   0    801.9   1871.9   20.62
   0   0   0      237.29        1.80   0   1      0.00     15.40       0.0    0.00  73     0   0   1172.4   2016.9   23.32
   0   0   0     2611.63       20.01   0  -1      0.00     51.10       0.0    0.00  76     0   0   2028.8   1137.6   23.48
   0   0   0     1361.33       11.51   0   1      0.00     36.90       0.0    0.00  81     0   0   1892.2   1499.9   23.03
   0   0   0     1146.80       10.24   0   1      0.00     33.86       0.0    0.00  88     0   0   1847.1   1584.8   23.16
   0   0   0      312.30        3.01   0  -1      0.00     17.67       0.0    0.00  90     0   0    710.7     62.4   23.47
   0   0   0     1178.91       11.15   0   1      0.00     34.34       0.0    0.00  94     0   0     96.8    662.1   23.13
   0   0   0      634.62        7.82   0   1      0.00     25.19       0.0    0.00 103     0   0   1839.2    451.0   23.17

 SOL,ROT,NODES:   1   769030.00   156  POLAR_ANGLES:   13.33   60.00  233.67
 R=SUM[!FO-FC!]/SUM[FO]:    0.1025 SKC, BO:       0.4805  0.00
 NREF,INPUT_SK,SFJ2,SKC:    76      -1.0000     98879.6797       0.3777
 N_NODES,N_LLEGITS,N_INDEXATS,N_FEBLES:       156       105        92        64
 DIST_MITJANA,SDV (PIXELS):   4.316   2.099
 GIR_MITJA,SDV (GRAUS):  -0.348   4.515
------------------------------------------------------------------------------

 SOL,ROT,NODES:   2   765787.00   156  POLAR_ANGLES:   15.00   59.67  234.67
    -0.49327    -0.71241    -0.49916
     0.24828    -0.66526     0.70412
    -0.83369     0.22339     0.50503

     H=    0.9946h    0.0164k    0.0076l 
     K=   -0.0298h    1.0027k    0.0143l 
     L=   -0.0105h   -0.0089k    1.0020l 
    
   H   K   L      FO^2      SDV(FO^2) DUM CODI   FMODEL     FO       RODIST   PHI  PIC             cXPIX    cYPIX  2-THETA
   2   4   4    29558.68       44.22   0 -12    136.20    171.93       1.4   -2.89   1  1617 122    389.0   1093.0   15.33
   2   3   4    32160.72       43.86   0 -19    122.56    179.33       1.0   -4.20   2  1607 121    476.0   1169.0   13.67
   1   4   2    10502.14       23.07   0  -6     73.10    102.48       1.4    3.05   3  1327 100    542.0    907.0   12.01
   1   1   3    19882.17       24.27   0 -20    129.80    141.00       0.0    6.31   5  1446 109    733.0   1211.0    8.44
   1   0   3    12463.94       16.24   0 -18     91.73    111.64       0.0    2.30   6  1434 108    817.0   1286.0    8.15
   1  -1   4    26222.72       22.18   0 -44    138.14    161.93       1.4    5.82   7  1562 119    837.0   1444.0   11.16
   0  -3   2     2734.88        5.91   0  -6     37.05     52.30       0.0   -0.93   8  1244  96   1155.0   1408.0    9.88
   0  -4   3     4378.15        8.53   0  -8     54.13     66.17       0.0   -0.40   9  1387 107   1182.0   1570.0   13.71
  -1  -3  -1    55500.78       43.41   0 -45    215.44    235.59       1.0    3.76  10   749  65   1358.0   1144.0    8.67
  -1  -5   1    12891.74       22.69   0 -10     87.07    113.54       0.0    0.60  11  1059  85   1416.0   1460.0   14.13
   1  -3   6     2420.09        5.94   0   1     49.40     49.19       2.7    3.15  12  1765 134    882.7   1777.3   18.21
   1  -2   5     2495.68        6.43   0   1     43.22     49.96       1.3    6.54  13  1674 127    855.3   1606.1   14.58
  -1   6  -3     5302.16       12.30   0   1     68.29     72.82       3.4   -1.63  14   537  49    734.6    279.2   18.94
   0   6  -1     6240.21       16.94   0   1     79.65     78.99       2.9   -0.68  15   856  70    581.1    478.0   16.79
   2   2   5     5409.22       17.82   0   1     67.51     73.55       1.0   -1.97  16  1716 129    498.0   1327.0   14.60
   2   0   6     4533.00       13.80   0   1     60.86     67.33       1.5   -4.35  17  1791 135    606.9   1565.2   16.34
   0  -5   4     1682.31        5.46   0   1     36.34     41.02       0.6    3.46  19  1522 118   1202.4   1739.9   17.58
  -3  -3  -4     6557.61       21.04   0   1     77.51     80.98       1.2   -2.96  20   299  32   1622.3    850.8   14.98
   0   6   0     4847.07       16.86   0   1     67.11     69.62       2.3    6.31  21  1022  79    509.8    559.7   16.56
  -3   0  -5     3487.63       12.42   0   1     59.86     59.06       1.2   -6.51  22   211  27   1439.7    538.8   15.35
   2   6   3     6548.54       23.00   0   1     75.99     80.92       3.5   -5.69  24  1499 114    273.2    857.0   18.27
  -1  -4   0     2936.75       10.64   0   1     50.66     54.19       0.3    1.22  25   904  77   1386.1   1299.7   11.06
  -1  -6   2     3907.66       13.05   0   1     54.09     62.51       0.7    1.55  26  1213  94   1446.3   1626.4   17.53
   2   1   6     3571.79       13.86   0   1     53.92     59.76       1.1   -0.76  27  1800 136    518.2   1488.0   16.41
   0   3  -1     1082.50        4.79   0   1     34.35     32.90       1.7   -2.37  28   825  67    837.3    720.0    8.71
  -2  -6   0     4903.68       17.18   0   1     65.80     70.03       2.3   -1.98  29   883  75   1607.8   1434.6   17.04
  -2   1  -4     1354.61        5.49   0   1     32.52     36.81       1.6   -5.40  30   344  37   1250.7    576.0   12.17
  -3  -4  -5     3400.85       17.74   0   1     57.34     58.32       1.0    6.98  31   172  22   1759.3    845.1   18.01
   2   3   8     4511.14       22.45   0   1     84.16     67.16       1.7    5.25  32  1906 156    184.2   1514.7   22.66
   2   1   5     1911.52        9.47   0   1     47.43     43.72       0.8   -4.85  33  1706 128    583.8   1402.8   13.99
  -4   1  -7     1903.58       10.74   0   1     52.92     43.63       0.9   -1.61  34    51   5   1522.0    246.1   21.64
  -1   7  -2     2677.09       10.95   0   1     51.51     51.74       2.4    6.66  35   699  60    562.6    275.1   20.69
  -2  -4  -3     2602.26       12.32   0   1     44.45     51.01       0.1    6.49  36   426  44   1596.1   1035.9   13.81
   1   3   2     1994.22        8.91   0   1     44.47     44.66       1.1    2.62  37  1316  99    628.0    982.4    9.69
   2  -1   8     2430.28       10.46   0   1     53.74     49.30       2.5   -2.12  38  1892 151    561.3   1830.8   21.76
  -4  -3  -6     3053.67       15.59   0   1     55.35     55.26       1.3    0.69  39    88  10   1790.8    653.0   20.10
   0  -2   1      326.80        2.09   0   1     14.80     18.08       1.1    4.13  40  1094  86   1127.3   1251.1    6.12
  -1  -5   0     1726.06       -8.87   0   1     38.22     41.55       0.8    7.34  41   893  76   1467.2   1379.2   13.71
   2   3   7     3789.69       17.51   0   1     68.70     61.56       1.9    4.11  42  1880 147    264.4   1423.8   20.22
  -2  -6  -1     3619.32       15.26   0   1     51.82     60.16       0.8    3.42  43   717  63   1655.5   1353.4   17.01
  -1  -6   3     1306.95        7.17   0   1     39.90     36.15       1.5   -4.86  44  1368 106   1407.2   1712.2   18.69
  -4  -3  -7     2403.57       15.21   0   1     59.32     49.03       1.2    6.88  45    25   1   1846.2    565.0   22.02
   0   8  -1     2228.48       11.90   0  -1     49.26     47.21       3.5   -2.98  46   867  72    400.7    299.2   22.31
  -4  -1  -6     2645.40       12.72   0   1     46.10     51.43       1.4   -5.50  47   105  12   1634.6    497.7   19.10
   3   4   7     3789.81       19.05   0   1     57.62     61.56       2.8   -5.96  48  1886 150    155.9   1376.8   21.91
  -1   4  -3      410.18        2.17   0   1     20.47     20.25       3.3   -1.08  49   519  47    903.8    450.2   14.13
   2   1   8     1402.63       11.64   0   1     51.95     37.45       1.9    3.59  50  1900 153    371.4   1669.9   21.51
   2   5   3     1762.31       12.49   0   1     42.92     41.98       2.0   -6.16  51  1491 112    363.3    936.0   15.96
  -2  -8   1     1905.76       14.41   0   1     53.61     43.66       0.4    4.53  52  1038  82   1723.4   1695.2   22.60
   0   8   0     2503.43       13.79   0   1     55.38     50.03       3.4    2.53  53  1035  81    324.9    384.3   22.14
  -2  -2  -3     1006.18        6.71   0   1     32.55     31.72       1.0   -2.12  54   448  46   1432.7    884.0   10.52
  -2  -1  -4      801.58        5.80   0   1     28.49     28.31       0.8    3.85  55   322  35   1405.2    728.2   11.71
  -4   0  -7     1120.09        8.51   0   1     44.05     33.47       1.1    0.57  56    44   4   1599.2    327.9   21.20
  -3  -6  -3     2946.70       15.82   0   1     44.67     54.28       1.0    2.95  57   407  41   1819.9   1165.5   19.15
  -3   2  -6      737.39        4.68   0   1     31.05     27.15       0.8    0.36  58   132  16   1324.6    291.4   18.78
   2   4   7     2515.56       15.11   0   1     53.38     50.16       2.0    4.28  59  1885 149    170.9   1347.0   21.38
  -4   2  -7     1362.45        7.48   0   1     38.22     36.91       0.4   -3.86  60    58   6   1446.9    161.6   22.42
  -2  -7   1     1077.22        9.66   0   1     43.67     32.82       1.5   -1.15  61  1042  83   1643.0   1603.9   20.01
  -3  -3  -5     2346.94       12.54   0   1     47.16     48.45       0.6    4.13  63   180  24   1674.4    768.5   16.71
   2   2   4      902.60        6.48   0   1     26.57     30.04       1.2   -6.63  64  1596 120    560.0   1244.7   12.43
   0   4  -1      589.59        3.96   0   1     19.86     24.28       2.3   -0.30  65   837  68    753.7    641.7   11.36
  -2  -2  -4      993.07       -6.95   0   1     26.57     31.51       1.0    7.09  66   311  34   1487.0    804.0   12.42
  -2  -5  -1     1125.07        8.26   0   1     29.44     33.54       1.5   -1.75  67   726  64   1573.7   1272.6   14.53
  -2  -5  -2     1059.07        8.43   0   1     34.46     32.54       1.1    4.37  68   568  55   1624.4   1193.0   15.00
  -4  -6  -3     1661.45       15.12   0   1     55.57     40.76       2.2   -5.42  70   406  40   1893.5   1138.4   20.64
  -3   3  -6      326.22        2.61   0   1     20.51     18.06       0.9   -1.88  71   140  17   1248.1    207.1   19.99
   2   5   6     1907.35       13.40   0   1     39.87     43.67       2.3    2.62  72  1831 140    154.3   1183.2   20.78
  -3  -1  -6      988.18        7.31   0   1     27.62     31.44       0.4    6.58  74   106  13   1564.3    530.8   17.44
   0   7   0     1001.79        8.10   0   1     35.09     31.65       2.6    4.43  75  1030  80    418.7    474.1   19.34
   2   5   4     1148.82        9.34   0   1     33.94     33.89       2.7   -2.32  77  1625 123    298.9   1016.8   17.28
  -4  -5  -6     1482.87       12.97   0   1     39.25     38.51       1.9    6.13  78    74   7   1962.8    808.2   22.48
   2   2   7      782.80        7.25   0   1     33.83     27.98       2.0    3.40  79  1874 146    356.4   1499.9   19.38
  -3  -4  -3      828.29        7.33   0   1     28.55     28.78       1.2   -5.57  82   425  43   1654.9   1008.2   15.17
   2   5   5     1152.75        9.78   0   1     38.34     33.95       2.6    0.54  83  1742 132    229.3   1099.0   18.91
   2   3   5      547.51        5.96   0   1     23.94     23.40       1.2   -0.38  84  1726 130    410.7   1251.2   15.68
   1   2   2      354.13        3.59   0   1     15.24     18.82       1.0    0.97  85  1304  98    712.3   1057.8    7.66
  -4  -5  -4     1135.33       10.22   0   1     40.71     33.69       2.2   -4.31  86   280  29   1856.4    976.2   19.70
  -3  -5  -4      628.59        7.33   0   1     22.16     25.07       1.1    4.48  87   281  30   1788.1   1005.0   18.18
   2  -1   7      413.31        3.93   0   1     22.37     20.33       2.1   -5.40  89  1854 143    631.8   1735.2   19.22
  -3  -2  -5      700.89        6.39   0   1     24.96     26.47       0.9    1.02  91   190  25   1592.7    692.4   15.79
   0   5  -1      343.72        3.48   0   1     14.16     18.54       2.8   -0.09  92   847  69    668.2    561.2   14.07
  -3  -7  -1      770.76        8.34   0   1     25.28     27.76       1.6   -2.19  93   708  61   1807.2   1412.0   20.58
   1   8   2      641.95        7.93   0   1     30.99     25.34       2.9    0.01  95  1359 104    172.8    579.8   22.40
  -3  -7  -3      990.61       10.51   0   1     34.54     31.47       1.0    6.60  96   400  39   1909.0   1248.1   21.41
  -3  -4  -4      632.30        6.69   0   1     26.08     25.15       1.5    0.97  97   289  31   1703.3    927.2   16.42
  -4  -4  -5      965.55        9.02   0   1     35.06     31.07       1.5   -2.31  98   171  21   1822.3    815.2   19.52
   1   7   2      397.07        7.63   0   1     23.43     19.93       2.9    1.17  99  1355 103    269.2    666.0   19.73
   1   7   1      806.80        7.53   0   1     28.87     28.40       3.2   -3.09 100  1197  90    338.9    584.5   19.26
  -1  -7   3      311.16        3.72   0   1     17.34     17.64       0.4    3.84 101  1362 105   1474.4   1803.2   21.13
   1   7   3      670.63        7.62   0   1     25.67     25.90       2.5    4.37 104  1505 115    195.8    747.2   20.54
   1   5   3      434.40        5.67   0   1     18.53     20.84       1.2    6.67 105  1490 111    383.8    908.3   15.60
    
  -4  -2  -7        0.00        5.66   0   0     18.55      0.00       0.0    4.81   1    31   2   1760.0    488.0   21.37
  -4  -1  -7        0.00        5.66   0   0     21.25      0.00       0.0    2.71   2    37   3   1678.0    409.0   21.09
  -4  -4  -6        0.00        5.66   0   0     14.86      0.00       0.0    3.48   3    80   8   1874.0    731.0   21.11
  -5  -3  -6        0.00       -5.66   0   0     43.15      0.00       0.0   -7.32   4    87   9   1873.0    621.0   21.98
  -4  -2  -6        0.00        5.66   0   0      8.09      0.00       0.0   -2.28   5    96  11   1710.0    577.0   19.38
  -3   0  -6        0.00        5.66   0   0     19.04      0.00       0.0    4.55   6   115  14   1482.0    453.0   17.45
  -3   1  -6        0.00        5.66   0   0      5.89      0.00       0.0    2.49   7   124  15   1403.0    374.0   17.91
  -3   4  -6        0.00        5.66   0   0      4.22      0.00       0.0   -4.36   8   147  18   1173.0    120.0   21.48
  -4  -6  -5        0.00        5.66   0   0     14.08      0.00       0.0    4.16   9   157  19   1992.0    973.0   22.61
  -4  -5  -5        0.00        5.66   0   0     23.39      0.00       0.0    1.04  10   163  20   1904.0    894.0   20.92
  -4  -3  -5        0.00        5.66   0   0     11.39      0.00       0.0   -5.94  11   179  23   1742.0    740.0   18.36
  -3  -1  -5        0.00        5.66   0   0     18.70      0.00       0.0   -2.47  12   200  26   1514.0    617.0   15.30
  -4  -6  -4        0.00        5.66   0   0      5.22      0.00       0.0   -0.54  13   272  28   1938.0   1057.0   21.46
  -3  -2  -4        0.00       -5.66   0   0     15.43      0.00       0.0   -7.45  14   310  33   1546.0    776.0   13.94
  -2   0  -4        0.00        5.66   0   0      4.67      0.00       0.0   -0.09  15   333  36   1326.0    654.0   11.61
  -4  -7  -3        0.00        5.66   0   0     20.34      0.00       0.0   -1.33  16   399  38   1976.0   1222.0   22.66
  -3  -5  -3        0.00        5.66   0   0      2.71      0.00       0.0   -1.06  17   415  42   1734.0   1087.0   17.02
  -2  -3  -3        0.00        5.66   0   0     19.77      0.00       0.0    2.57  18   437  45   1512.0    960.0   11.95
  -1   5  -3        0.00        5.66   0   0      1.98      0.00       0.0   -0.67  19   529  48    822.0    367.0   16.45
  -1   7  -3        0.00        5.66   0   0      5.16      0.00       0.0   -3.04  20   543  50    653.0    187.0   21.46
  -4  -7  -2        0.00        5.66   0   0     21.07      0.00       0.0   -5.74  21   549  51   1932.0   1305.0   22.20
  -3  -7  -2        0.00        5.66   0   0     24.54      0.00       0.0    2.30  22   550  52   1853.0   1330.0   20.79
  -3  -6  -2        0.00        5.66   0   0      8.67      0.00       0.0   -2.07  23   558  53   1768.0   1248.0   18.46
  -3  -5  -2        0.00        5.66   0   0     28.45      0.00       0.0   -6.99  24   567  54   1688.0   1168.0   16.28
  -2  -4  -2        0.00        5.66   0   0     10.55      0.00       0.0   -0.30  25   579  56   1541.0   1116.0   12.72
  -2  -3  -2        0.00        5.66   0   0     10.63      0.00       0.0   -5.93  26   590  57   1463.0   1040.0   10.68
  -1  -1  -2        0.00        5.66   0   0      8.69      0.00       0.0    3.65  27   615  58   1252.0    916.0    6.20
  -1   0  -2        0.00        5.66   0   0     10.03      0.00       0.0   -4.66  28   627  59   1174.0    842.0    5.80
  -3  -6  -1        0.00       -5.66   0   0     41.87      0.00       0.0   -7.37  29   716  62   1726.0   1329.0   18.19
  -1  -2  -1        0.00        5.66   0   0      8.41      0.00       0.0   -3.53  30   761  66   1279.0   1069.0    6.35
   0   7  -1        0.00        5.66   0   0      7.94      0.00       0.0   -1.70  31   863  71    495.0    390.0   19.51
  -3  -7   0        0.00        5.66   0   0     19.66      0.00       0.0   -6.86  32   874  73   1765.0   1496.0   20.68
  -2  -7   0        0.00        5.66   0   0      0.72      0.00       0.0    3.51  33   875  74   1688.0   1521.0   19.60
  -1  -3   0        0.00       -5.66   0   0     52.49      0.00       0.0   -7.19  34   916  78   1309.0   1223.0    8.49
  -1  -6   1        0.00       -5.66   0   0     11.13      0.00       0.0    7.20  35  1050  84   1495.0   1543.0   16.76
   1   4   1        0.00        5.66   0   0     10.26      0.00       0.0   -3.41  36  1169  87    606.0    827.0   11.21
   1   5   1        0.00        5.66   0   0     16.42      0.00       0.0   -2.64  37  1180  88    521.0    749.0   13.83
   1   6   1        0.00        5.66   0   0     20.15      0.00       0.0   -2.63  38  1189  89    433.0    668.0   16.51
   0   8   1        0.00        5.66   0   0     15.97      0.00       0.0    6.62  39  1201  91    250.0    466.0   22.28
   1   8   1        0.00        5.66   0   0      0.61      0.00       0.0   -3.88  40  1202  92    248.0    495.0   21.96
  -2  -7   2        0.00        5.66   0   0      3.06      0.00       0.0   -6.08  41  1205  93   1603.0   1690.0   20.76
  -1  -5   2        0.00       -5.66   0   0     38.70      0.00       0.0   -7.31  42  1222  95   1374.0   1543.0   15.04
   1   1   2        0.00        5.66   0   0      8.69      0.00       0.0   -3.20  43  1292  97    795.0   1132.0    6.20
   1   5   2        0.00        5.66   0   0      5.30      0.00       0.0    2.80  44  1338 101    455.0    828.0   14.47
   1   6   2        0.00        5.66   0   0     13.81      0.00       0.0    2.12  45  1347 102    365.0    748.0   17.05
   1   4   3        0.00       -5.66   0   0      7.08      0.00       0.0    7.49  46  1480 110    475.0    985.0   13.29
   1   6   3        0.00        5.66   0   0     16.44      0.00       0.0    5.61  47  1498 113    293.0    828.0   18.00
   2   7   3        0.00        5.66   0   0     21.40      0.00       0.0   -5.70  48  1506 116    182.0    773.0   20.65
  -1  -7   4        0.00        5.66   0   0     16.00      0.00       0.0   -1.13  49  1509 117   1433.0   1895.0   22.44
   2   6   4        0.00        5.66   0   0     19.17      0.00       0.0   -2.27  50  1633 124    208.0    937.0   19.40
   1   7   4        0.00        5.66   0   0      5.21      0.00       0.0    6.74  51  1637 125    119.0    827.0   21.67
   2   7   4        0.00        5.66   0   0     32.67      0.00       0.0   -2.59  52  1638 126    112.0    855.0   21.70
   2   4   5        0.00        5.66   0   0     16.11      0.00       0.0    0.36  53  1734 131    322.0   1174.0   17.12
   2   6   5        0.00        5.66   0   0     16.72      0.00       0.0    0.31  54  1748 133    136.0   1019.0   20.87
   2   2   6        0.00        5.66   0   0     10.46      0.00       0.0    1.26  55  1809 137    430.0   1411.0   16.92
   2   3   6        0.00        5.66   0   0     16.74      0.00       0.0    2.30  56  1817 138    340.0   1335.0   17.86
   2   4   6        0.00        5.66   0   0     13.93      0.00       0.0    2.69  57  1825 139    249.0   1258.0   19.16
   3   5   6        0.00       -5.66   0   0     24.79      0.00       0.0   -7.31  58  1832 141    134.0   1210.0   21.32
   2   6   6        0.00        5.66   0   0     20.68      0.00       0.0    2.22  59  1834 142     58.0   1103.0   22.58
   2   0   7        0.00        5.66   0   0      4.12      0.00       0.0   -0.74  60  1861 144    537.0   1654.0   18.86
   2   1   7        0.00        5.66   0   0      6.37      0.00       0.0    1.92  61  1868 145    447.0   1576.0   18.92
   3   3   7        0.00       -5.66   0   0     45.99      0.00       0.0   -7.32  62  1881 148    248.0   1451.0   20.81
   2   0   8        0.00        5.66   0   0     15.82      0.00       0.0    1.49  63  1896 152    464.0   1748.0   21.45
   2   2   8        0.00        5.66   0   0      5.70      0.00       0.0    4.74  64  1904 154    278.0   1590.0   21.90
   3   2   8        0.00       -5.66   0   0     32.34      0.00       0.0   -7.07  65  1905 155    269.0   1621.0   22.44
    
   0   0   0    53698.62       42.75   0 -44      0.00    231.73       0.0    0.00   4     0   0    688.0    904.0    8.70
   0   0   0     4951.85       13.36   0  -1      0.00     70.37       0.0    0.00  18     0   0   1373.8     73.7   23.50
   0   0   0     7377.41       24.46   0   1      0.00     85.89       0.0    0.00  23     0   0   1678.5   1782.9   23.28
   0   0   0      759.43        5.35   0   1      0.00     27.56       0.0    0.00  62     0   0    647.8   1136.8    9.56
   0   0   0      274.19        2.39   0   1      0.00     16.56       0.0    0.00  69     0   0    801.9   1871.9   20.62
   0   0   0      236.50        1.79   0   1      0.00     15.38       0.0    0.00  73     0   0   1172.4   2016.9   23.32
   0   0   0     2602.94       19.94   0  -1      0.00     51.02       0.0    0.00  76     0   0   2028.8   1137.6   23.48
   0   0   0      712.33        7.22   0   1      0.00     26.69       0.0    0.00  80     0   0   1741.6   1438.0   19.59
   0   0   0     1356.80       11.47   0   1      0.00     36.83       0.0    0.00  81     0   0   1892.2   1499.9   23.03
   0   0   0     1142.98       10.21   0   1      0.00     33.81       0.0    0.00  88     0   0   1847.1   1584.8   23.16
   0   0   0      311.27        3.00   0  -1      0.00     17.64       0.0    0.00  90     0   0    710.7     62.4   23.47
   0   0   0     1174.99       11.11   0   1      0.00     34.28       0.0    0.00  94     0   0     96.8    662.1   23.13
   0   0   0      826.41        8.45   0   1      0.00     28.75       0.0    0.00 102     0   0    214.7    910.2   19.33
   0   0   0      632.51        7.79   0   1      0.00     25.15       0.0    0.00 103     0   0   1839.2    451.0   23.17

 SOL,ROT,NODES:   2   765787.00   156  POLAR_ANGLES:   15.00   59.67  234.67
 R=SUM[!FO-FC!]/SUM[FO]:    0.0987 SKC, BO:       0.4797  0.00
 NREF,INPUT_SK,SFJ2,SKC:    78      -1.0000     97658.9453       0.3750
 N_NODES,N_LLEGITS,N_INDEXATS,N_FEBLES:       156       105        91        65
 DIST_MITJANA,SDV (PIXELS):   1.777   0.691
 GIR_MITJA,SDV (GRAUS):   0.822   4.324
------------------------------------------------------------------------------

 SOL,ROT,NODES:   3   769030.00   156  POLAR_ANGLES:   13.33   60.00  233.67
    -0.47404    -0.71555    -0.51310
     0.25530    -0.66940     0.69766
    -0.84268     0.19972     0.50000

     H=    1.0000h    0.0000k    0.0000l 
     K=    0.0000h    1.0000k    0.0000l 
     L=    0.0000h    0.0000k    1.0000l 
    
   H   K   L      FO^2      SDV(FO^2) DUM CODI   FMODEL     FO       RODIST   PHI  PIC             cXPIX    cYPIX  2-THETA
   2   4   4    29671.55       44.39   0 -12    136.20    172.25       3.2   -4.19   1  1617 122    389.0   1093.0   15.33
   2   3   4    32287.62       44.03   0 -19    122.56    179.69       2.0   -5.41   2  1607 121    476.0   1169.0   13.67
   1   4   2    10533.45       23.14   0  -6     73.10    102.63       3.6    1.55   3  1327 100    542.0    907.0   12.01
   1   1   3    19936.41       24.34   0 -20    129.80    141.20       1.4    5.30   5  1446 109    733.0   1211.0    8.44
   1   0   3    12503.92       16.29   0 -18     91.73    111.82       1.4    1.65   6  1434 108    817.0   1286.0    8.15
   1  -1   4    26308.14       22.25   0 -44    138.14    162.20       4.5    5.69   7  1562 120    837.0   1444.0   11.16
   0  -3   2     2746.15        5.94   0  -6     37.05     52.40       0.0   -3.99   8  1244  97   1155.0   1408.0    9.88
   0  -4   3     4395.94        8.57   0  -8     54.13     66.30       1.0   -3.75   9  1387 107   1182.0   1570.0   13.71
  -1  -3  -1    55659.25       43.53   0 -45    215.44    235.92       1.0    2.19  10   749  66   1358.0   1144.0    8.67
  -1  -5   1    12935.87       22.77   0 -10     87.07    113.74       1.4   -1.40  11  1059  86   1416.0   1460.0   14.13
   1  -3   6     2429.63        5.96   0   1     49.40     49.29      11.9    4.64  12  1765 136    882.7   1777.3   18.21
   1  -2   5     2504.90       -6.45   0   1     43.22     50.05       6.4    7.04  13  1674 129    855.3   1606.1   14.58
  -1   6  -3     5324.78       12.35   0   1     68.29     72.97       8.7   -4.52  14   537  48    734.6    279.2   18.94
   0   6  -1     6263.37       17.00   0   1     79.65     79.14       6.6   -2.76  15   856  71    581.1    478.0   16.79
   2   2   5     5428.72       17.89   0   1     67.51     73.68       3.2   -3.00  16  1716 131    498.0   1327.0   14.60
   2   0   6     4549.49       13.85   0   1     60.86     67.45       4.3   -4.96  17  1791 137    606.9   1565.2   16.34
   0  -5   4     1686.88        5.48   0   1     36.34     41.07       2.7   -0.15  19  1522 119   1202.4   1739.9   17.58
  -3  -3  -4     6582.41       21.12   0   1     77.51     81.13       2.2   -4.16  20   299  32   1622.3    850.8   14.98
   0   6   0     4858.18       16.89   0   1     67.11     69.70       5.5    4.44  21  1022  80    509.8    559.7   16.56
  -3   0  -5     3500.98      -12.47   0   1     59.86     59.17       1.2   -7.19  22   211  26   1439.7    538.8   15.35
   2   6   3     6577.01      -23.10   0   1     75.99     81.10       4.9   -7.18  24  1499 115    273.2    857.0   18.27
  -1  -4   0     2946.38       10.68   0   1     50.66     54.28       1.7   -0.58  25   904  78   1386.1   1299.7   11.06
  -1  -6   2     3920.30       13.09   0   1     54.09     62.61       0.7   -0.63  26  1213  96   1446.3   1626.4   17.53
   2   1   6     3584.09       13.90   0   1     53.92     59.87       3.8   -1.60  27  1800 138    518.2   1488.0   16.41
   0   3  -1     1087.04        4.81   0   1     34.35     32.97       2.9   -4.70  28   825  68    837.3    720.0    8.71
  -2  -6   0     4922.64       17.25   0   1     65.80     70.16       2.3   -3.75  29   883  76   1607.8   1434.6   17.04
  -2   1  -4     1359.30        5.51   0   1     32.52     36.87       1.0   -5.61  30   344  36   1250.7    576.0   12.17
  -3  -4  -5     3409.42       17.79   0   1     57.34     58.39       1.9    5.75  31   172  21   1759.3    845.1   18.01
   2   3   8     4523.89       22.51   0   1     84.16     67.26       7.4    4.21  32  1906 156    184.2   1514.7   22.66
   2   1   5     1918.81        9.50   0   1     47.43     43.80       2.9   -5.72  33  1706 130    583.8   1402.8   13.99
  -4   1  -7     1910.10       10.77   0   1     52.92     43.70       1.0   -2.07  34    51   5   1522.0    246.1   21.64
  -1   7  -2     2682.51       10.97   0   1     51.51     51.79       9.3    4.39  35   699  60    562.6    275.1   20.69
  -2  -4  -3     2608.78       12.35   0   1     44.45     51.08       2.1    5.11  36   426  43   1596.1   1035.9   13.81
   1   3   2     2000.32        8.93   0   1     44.47     44.72       1.7    1.20  37  1316  99    628.0    982.4    9.69
   2  -1   8     2438.61       10.49   0   1     53.74     49.38       8.3   -2.49  38  1892 152    561.3   1830.8   21.76
  -4  -3  -6     3063.82       15.64   0   1     55.35     55.35       2.2   -0.40  39    88   9   1790.8    653.0   20.10
   0  -2   1      327.64        2.09   0   1     14.80     18.10       0.9    1.53  40  1094  87   1127.3   1251.1    6.12
  -1  -5   0     1729.72        8.89   0   1     38.22     41.59       2.2    5.54  41   893  77   1467.2   1379.2   13.71
   2   3   7     3800.84       17.56   0   1     68.70     61.65       6.3    3.04  42  1880 149    264.4   1423.8   20.22
  -2  -6  -1     3629.79       15.30   0   1     51.82     60.25       2.2    1.76  43   717  63   1655.5   1353.4   17.01
  -1  -6   3     1313.33       -7.21   0   1     39.90     36.24       0.3   -7.28  44  1368 106   1407.2   1712.2   18.69
  -4  -3  -7     2409.91       15.25   0   1     59.32     49.09       2.0    5.83  45    25   1   1846.2    565.0   22.02
   0   8  -1     2237.83       11.95   0  -1     49.26     47.31       8.4   -5.03  46   867  73    400.7    299.2   22.31
  -4  -1  -6     2655.64       12.77   0   1     46.10     51.53       1.4   -6.36  47   105  11   1634.6    497.7   19.10
   3   4   7     3805.39      -19.13   0   1     57.62     61.69       5.9   -7.08  48  1886 151    155.9   1376.8   21.91
  -1   4  -3      412.13        2.18   0   1     20.47     20.30       8.2   -5.36  49   519  46    903.8    450.2   14.13
   2   1   8     1406.93       11.68   0   1     51.95     37.51       7.4    2.78  50  1900 154    371.4   1669.9   21.51
  -2  -8   1     1910.78       14.45   0   1     53.61     43.71       1.6    2.63  52  1038  83   1723.4   1695.2   22.60
   0   8   0     2511.02       13.83   0   1     55.38     50.11       8.8    0.64  53  1035  82    324.9    384.3   22.14
  -2  -2  -3     1009.86        6.74   0   1     32.55     31.78       2.0   -3.29  54   448  45   1432.7    884.0   10.52
  -2  -1  -4      803.99        5.82   0   1     28.49     28.35       1.9    2.92  55   322  34   1405.2    728.2   11.71
  -4   0  -7     1123.81        8.53   0   1     44.05     33.52       1.1   -0.10  56    44   4   1599.2    327.9   21.20
  -3  -6  -3     2955.54       15.87   0   1     44.67     54.36       2.4    1.49  57   407  40   1819.9   1165.5   19.15
  -3   2  -6      739.85        4.70   0   1     31.05     27.20       1.7    0.39  58   132  15   1324.6    291.4   18.78
   2   4   7     2522.84       15.15   0   1     53.38     50.23       7.3    3.13  59  1885 150    170.9   1347.0   21.38
  -4   2  -7     1367.10        7.51   0   1     38.22     36.97       2.0   -4.03  60    58   6   1446.9    161.6   22.42
  -2  -7   1     1081.26        9.70   0   1     43.67     32.88       1.5   -3.05  61  1042  84   1643.0   1603.9   20.01
   1   2   3      763.64        5.38   0   1     26.74     27.63       2.9    6.50  62  1458 110    647.8   1136.8    9.56
  -3  -3  -5     2353.79       12.58   0   1     47.16     48.52       2.5    2.98  63   180  23   1674.4    768.5   16.71
   0   4  -1      591.75        3.98   0   1     19.86     24.33       3.4   -2.49  65   837  69    753.7    641.7   11.36
  -2  -2  -4      995.64        6.97   0   1     26.57     31.55       2.0    5.98  66   311  33   1487.0    804.0   12.42
  -2  -5  -1     1129.31        8.29   0   1     29.44     33.61       2.2   -3.38  67   726  64   1573.7   1272.6   14.53
  -2  -5  -2     1062.00        8.45   0   1     34.46     32.59       2.5    2.85  68   568  54   1624.4   1193.0   15.00
  -4  -6  -3     1668.54       15.18   0   1     55.57     40.85       2.2   -6.86  70   406  39   1893.5   1138.4   20.64
  -3   3  -6      327.28        2.62   0   1     20.51     18.09       3.1   -1.12  71   140  16   1248.1    207.1   19.99
   2   5   6     1913.22       13.44   0   1     39.87     43.74       6.2    1.36  72  1831 142    154.3   1183.2   20.78
  -3  -1  -6      990.93        7.33   0   1     27.62     31.48       1.4    5.72  74   106  12   1564.3    530.8   17.44
   0   7   0     1004.45        8.12   0   1     35.09     31.69       6.7    2.55  75  1030  81    418.7    474.1   19.34
   2   5   4     1153.15        9.37   0   1     33.94     33.96       4.3   -3.70  77  1625 123    298.9   1016.8   17.28
  -4  -5  -6     1486.76       13.00   0   1     39.25     38.56       2.0    4.89  78    74   7   1962.8    808.2   22.48
   2   2   7      785.19        7.27   0   1     33.83     28.02       5.5    2.44  79  1874 148    356.4   1499.9   19.38
  -2  -7  -1      716.14        7.25   0   1     33.72     26.76       2.6    6.20  80   709  62   1741.6   1438.0   19.59
  -3  -4  -3      831.79        7.36   0   1     28.55     28.84       2.0   -6.92  82   425  42   1654.9   1008.2   15.17
   2   5   5     1156.62        9.81   0   1     38.34     34.01       5.1   -0.77  83  1742 134    229.3   1099.0   18.91
   2   3   5      549.40        5.98   0   1     23.94     23.44       3.3   -1.54  84  1726 132    410.7   1251.2   15.68
   1   2   2      355.30        3.60   0   1     15.24     18.85       1.9   -0.34  85  1304  98    712.3   1057.8    7.66
  -4  -5  -4     1139.91       10.26   0   1     40.71     33.76       2.2   -5.64  86   280  29   1856.4    976.2   19.70
  -3  -5  -4      630.35        7.35   0   1     22.16     25.11       2.3    3.13  87   281  30   1788.1   1005.0   18.18
   2  -1   7      414.76        3.94   0   1     22.37     20.37       6.6   -5.72  89  1854 145    631.8   1735.2   19.22
  -3  -2  -5      703.19        6.41   0   1     24.96     26.52       1.6   -0.02  91   190  24   1592.7    692.4   15.79
   0   5  -1      344.96        3.49   0   1     14.16     18.57       4.9   -2.21  92   847  70    668.2    561.2   14.07
  -3  -7  -1      773.74        8.37   0   1     25.28     27.82       1.6   -3.84  93   708  61   1807.2   1412.0   20.58
   1   8   2      644.19        7.96   0   1     30.99     25.38       7.2   -1.65  95  1359 104    172.8    579.8   22.40
  -3  -7  -3      993.01       10.53   0   1     34.54     31.51       2.8    5.09  96   400  38   1909.0   1248.1   21.41
  -3  -4  -4      634.38        6.71   0   1     26.08     25.19       1.8   -0.32  97   289  31   1703.3    927.2   16.42
  -4  -4  -5      969.13        9.05   0   1     35.06     31.13       2.2   -3.52  98   171  20   1822.3    815.2   19.52
   1   7   2      398.38        7.66   0   1     23.43     19.96       6.2   -0.47  99  1355 103    269.2    666.0   19.73
   1   7   1      810.07        7.56   0   1     28.87     28.46       6.2   -4.84 100  1197  92    338.9    584.5   19.26
  -1  -7   3      312.00        3.73   0   1     17.34     17.66       0.4    1.50 101  1362 105   1474.4   1803.2   21.13
   1   6   4      831.09        8.50   0   1     30.12     28.83       6.6    6.68 102  1632 124    214.7    910.2   19.33
   1   7   3      672.48        7.64   0   1     25.67     25.93       7.0    2.82 104  1505 116    195.8    747.2   20.54
   1   5   3      435.46        5.69   0   1     18.53     20.87       4.8    5.21 105  1490 113    383.8    908.3   15.60
    
  -4  -2  -7        0.00        5.68   0   0     18.55      0.00       0.0    3.86   1    31   2   1761.0    489.0   21.37
  -4  -1  -7        0.00        5.68   0   0     21.25      0.00       0.0    1.88   2    37   3   1679.0    409.0   21.09
  -4  -4  -6        0.00        5.68   0   0     14.86      0.00       0.0    2.31   3    80   8   1874.0    732.0   21.11
  -4  -2  -6        0.00        5.68   0   0      8.09      0.00       0.0   -3.27   4    96  10   1710.0    577.0   19.38
  -3   0  -6        0.00        5.68   0   0     19.04      0.00       0.0    3.89   5   115  13   1483.0    454.0   17.45
  -3   1  -6        0.00        5.68   0   0      5.89      0.00       0.0    2.09   6   124  14   1403.0    374.0   17.91
  -3   4  -6        0.00        5.68   0   0      4.22      0.00       0.0   -2.09   7   147  17   1164.0    118.0   21.48
  -4  -6  -5        0.00        5.68   0   0     14.08      0.00       0.0    2.83   8   157  18   1993.0    974.0   22.61
  -4  -5  -5        0.00        5.68   0   0     23.39      0.00       0.0   -0.24   9   163  19   1905.0    895.0   20.92
  -4  -3  -5        0.00       -5.68   0   0     11.39      0.00       0.0   -7.07  10   179  22   1742.0    740.0   18.36
  -3  -1  -5        0.00        5.68   0   0     18.70      0.00       0.0   -3.35  11   200  25   1514.0    618.0   15.30
  -4  -6  -4        0.00        5.68   0   0      5.22      0.00       0.0   -1.92  12   272  27   1938.0   1057.0   21.46
  -3  -6  -4        0.00        5.68   0   0      9.06      0.00       0.0    6.30  13   273  28   1876.0   1086.0   20.14
  -2   0  -4        0.00        5.68   0   0      4.67      0.00       0.0   -0.75  14   333  35   1327.0    654.0   11.61
  -4  -7  -3        0.00        5.68   0   0     20.34      0.00       0.0   -2.81  15   399  37   1976.0   1222.0   22.66
  -3  -5  -3        0.00        5.68   0   0      2.71      0.00       0.0   -2.47  16   415  41   1734.0   1088.0   17.02
  -2  -3  -3        0.00        5.68   0   0     19.77      0.00       0.0    1.28  17   437  44   1513.0    961.0   11.95
  -1   5  -3        0.00        5.68   0   0      1.98      0.00       0.0   -3.95  18   529  47    827.0    365.0   16.45
  -1   7  -3        0.00        5.68   0   0      5.16      0.00       0.0   -5.74  19   543  49    658.0    185.0   21.46
  -4  -7  -2        0.00       -5.68   0   0     21.07      0.00       0.0   -7.29  20   549  50   1932.0   1305.0   22.20
  -3  -7  -2        0.00        5.68   0   0     24.54      0.00       0.0    0.73  21   550  51   1853.0   1331.0   20.79
  -3  -6  -2        0.00        5.68   0   0      8.67      0.00       0.0   -3.61  22   558  52   1768.0   1248.0   18.46
  -2  -6  -2        0.00        5.68   0   0    106.47      0.00       0.0    6.84  23   559  53   1709.0   1275.0   17.41
  -2  -4  -2        0.00        5.68   0   0     10.55      0.00       0.0   -1.77  24   579  55   1541.0   1117.0   12.72
  -2  -3  -2        0.00       -5.68   0   0     10.63      0.00       0.0   -7.31  25   590  56   1463.0   1040.0   10.68
  -1  -2  -2        0.00       -5.68   0   0     15.24      0.00       0.0    7.34  26   603  57   1334.0    992.0    7.64
  -1  -1  -2        0.00        5.68   0   0      8.69      0.00       0.0    2.55  27   615  58   1253.0    917.0    6.20
  -1   0  -2        0.00        5.68   0   0     10.03      0.00       0.0   -5.32  28   627  59   1174.0    842.0    5.80
  -1  -4  -1        0.00       -5.68   0   0     10.26      0.00       0.0    7.36  29   738  65   1440.0   1223.0   11.21
  -1  -2  -1        0.00        5.68   0   0      8.41      0.00       0.0   -5.00  30   761  67   1279.0   1070.0    6.35
   0   7  -1        0.00        5.68   0   0      7.94      0.00       0.0   -3.76  31   863  72    499.0    388.0   19.51
  -2  -8   0        0.00        5.68   0   0     80.68      0.00       0.0    6.48  32   870  74   1773.0   1611.0   22.23
  -2  -7   0        0.00        5.68   0   0      0.72      0.00       0.0    1.72  33   875  75   1687.0   1521.0   19.60
   0   5   0        0.00        5.68   0   0     10.72      0.00       0.0    6.31  34  1013  79    602.0    639.0   13.77
  -1  -6   1        0.00        5.68   0   0     11.13      0.00       0.0    5.23  35  1050  85   1494.0   1544.0   16.76
   1   4   1        0.00        5.68   0   0     10.26      0.00       0.0   -5.05  36  1169  88    607.0    826.0   11.21
   1   5   1        0.00        5.68   0   0     16.42      0.00       0.0   -4.32  37  1180  89    522.0    747.0   13.83
   1   6   1        0.00        5.68   0   0     20.15      0.00       0.0   -4.34  38  1189  90    434.0    665.0   16.51
   0   7   1        0.00       -5.68   0   0     47.50      0.00       0.0    7.08  39  1196  91    348.0    551.0   19.51
   0   8   1        0.00        5.68   0   0     15.97      0.00       0.0    4.85  40  1201  93    253.0    461.0   22.28
   1   8   1        0.00        5.68   0   0      0.61      0.00       0.0   -5.65  41  1202  94    250.0    492.0   21.96
  -1  -7   2        0.00        5.68   0   0     13.43      0.00       0.0    6.24  42  1206  95   1522.0   1716.0   20.11
   1   5   2        0.00        5.68   0   0      5.30      0.00       0.0    1.24  43  1338 101    456.0    825.0   14.47
   1   6   2        0.00        5.68   0   0     13.81      0.00       0.0    0.52  44  1347 102    366.0    745.0   17.05
   1   3   3        0.00        5.68   0   0      4.04      0.00       0.0    6.59  45  1469 111    562.0   1059.0   11.24
   1   4   3        0.00        5.68   0   0      7.08      0.00       0.0    6.08  46  1480 112    475.0    982.0   13.29
   1   6   3        0.00        5.68   0   0     16.44      0.00       0.0    4.10  47  1498 114    294.0    824.0   18.00
   2   7   3        0.00       -5.68   0   0     21.40      0.00       0.0   -7.23  48  1506 117    183.0    770.0   20.65
  -1  -7   4        0.00        5.68   0   0     16.00      0.00       0.0   -3.73  49  1509 118   1435.0   1894.0   22.44
   2   6   4        0.00        5.68   0   0     19.17      0.00       0.0   -3.70  50  1633 125    209.0    933.0   19.40
   1   7   4        0.00        5.68   0   0      5.21      0.00       0.0    5.25  51  1637 126    121.0    822.0   21.67
   2   7   4        0.00        5.68   0   0     32.67      0.00       0.0   -4.07  52  1638 127    113.0    851.0   21.70
   0  -6   5        0.00        5.68   0   0     30.15      0.00       0.0    5.96  53  1641 128   1218.0   1920.0   21.47
   2   4   5        0.00        5.68   0   0     16.11      0.00       0.0   -0.88  54  1734 133    322.0   1171.0   17.12
   2   6   5        0.00        5.68   0   0     16.72      0.00       0.0   -1.06  55  1748 135    136.0   1015.0   20.87
   2   2   6        0.00        5.68   0   0     10.46      0.00       0.0    0.26  56  1809 139    428.0   1408.0   16.92
   2   3   6        0.00        5.68   0   0     16.74      0.00       0.0    1.19  57  1817 140    339.0   1331.0   17.86
   2   4   6        0.00        5.68   0   0     13.93      0.00       0.0    1.49  58  1825 141    248.0   1255.0   19.16
   2   6   6        0.00        5.68   0   0     20.68      0.00       0.0    0.90  59  1834 143     58.0   1098.0   22.58
   1  -4   7        0.00        5.68   0   0     20.75      0.00       0.0   -4.36  60  1836 144    917.0   1957.0   21.95
   2   0   7        0.00        5.68   0   0      4.12      0.00       0.0   -1.36  61  1861 146    534.0   1651.0   18.86
   2   1   7        0.00        5.68   0   0      6.37      0.00       0.0    1.10  62  1868 147    444.0   1573.0   18.92
   2   0   8        0.00        5.68   0   0     15.82      0.00       0.0    0.86  63  1896 153    459.0   1745.0   21.45
   2   2   8        0.00        5.68   0   0      5.70      0.00       0.0    3.80  64  1904 155    274.0   1586.0   21.90
    
   0   0   0    53877.95       42.89   0 -44      0.00    232.12       0.0    0.00   4     0   0    688.0    904.0    8.70
   0   0   0     4968.38       13.40   0  -1      0.00     70.49       0.0    0.00  18     0   0   1373.8     73.7   23.50
   0   0   0     7402.05       24.54   0   1      0.00     86.04       0.0    0.00  23     0   0   1678.5   1782.9   23.28
   0   0   0     1764.72       12.51   0   1      0.00     42.01       0.0    0.00  51     0   0    363.3    936.0   15.96
   0   0   0      903.54        6.48   0   1      0.00     30.06       0.0    0.00  64     0   0    560.0   1244.7   12.43
   0   0   0      275.10        2.39   0   1      0.00     16.59       0.0    0.00  69     0   0    801.9   1871.9   20.62
   0   0   0      237.29        1.80   0   1      0.00     15.40       0.0    0.00  73     0   0   1172.4   2016.9   23.32
   0   0   0     2611.63       20.01   0  -1      0.00     51.10       0.0    0.00  76     0   0   2028.8   1137.6   23.48
   0   0   0     1361.33       11.51   0   1      0.00     36.90       0.0    0.00  81     0   0   1892.2   1499.9   23.03
   0   0   0     1146.80       10.24   0   1      0.00     33.86       0.0    0.00  88     0   0   1847.1   1584.8   23.16
   0   0   0      312.30        3.01   0  -1      0.00     17.67       0.0    0.00  90     0   0    710.7     62.4   23.47
   0   0   0     1178.91       11.15   0   1      0.00     34.34       0.0    0.00  94     0   0     96.8    662.1   23.13
   0   0   0      634.62        7.82   0   1      0.00     25.19       0.0    0.00 103     0   0   1839.2    451.0   23.17

 SOL,ROT,NODES:   3   769030.00   156  POLAR_ANGLES:   13.33   60.00  233.67
 R=SUM[!FO-FC!]/SUM[FO]:    0.1025 SKC, BO:       0.4805  0.00
 NREF,INPUT_SK,SFJ2,SKC:    76      -1.0000     98879.6797       0.3777
 N_NODES,N_LLEGITS,N_INDEXATS,N_FEBLES:       156       105        92        64
 DIST_MITJANA,SDV (PIXELS):   4.316   2.099
 GIR_MITJA,SDV (GRAUS):  -0.348   4.515
------------------------------------------------------------------------------

 SOL,ROT,NODES:   4   769030.00   156  POLAR_ANGLES:   13.33   60.00  233.67
    -0.47404    -0.71555    -0.51310
     0.25530    -0.66940     0.69766
    -0.84268     0.19972     0.50000

     H=    1.0000h    0.0000k    0.0000l 
     K=    0.0000h    1.0000k    0.0000l 
     L=    0.0000h    0.0000k    1.0000l 
    
   H   K   L      FO^2      SDV(FO^2) DUM CODI   FMODEL     FO       RODIST   PHI  PIC             cXPIX    cYPIX  2-THETA
   2   4   4    29671.55       44.39   0 -12    136.20    172.25       3.2   -4.19   1  1617 122    389.0   1093.0   15.33
   2   3   4    32287.62       44.03   0 -19    122.56    179.69       2.0   -5.41   2  1607 121    476.0   1169.0   13.67
   1   4   2    10533.45       23.14   0  -6     73.10    102.63       3.6    1.55   3  1327 100    542.0    907.0   12.01
   1   1   3    19936.41       24.34   0 -20    129.80    141.20       1.4    5.30   5  1446 109    733.0   1211.0    8.44
   1   0   3    12503.92       16.29   0 -18     91.73    111.82       1.4    1.65   6  1434 108    817.0   1286.0    8.15
   1  -1   4    26308.14       22.25   0 -44    138.14    162.20       4.5    5.69   7  1562 120    837.0   1444.0   11.16
   0  -3   2     2746.15        5.94   0  -6     37.05     52.40       0.0   -3.99   8  1244  97   1155.0   1408.0    9.88
   0  -4   3     4395.94        8.57   0  -8     54.13     66.30       1.0   -3.75   9  1387 107   1182.0   1570.0   13.71
  -1  -3  -1    55659.25       43.53   0 -45    215.44    235.92       1.0    2.19  10   749  66   1358.0   1144.0    8.67
  -1  -5   1    12935.87       22.77   0 -10     87.07    113.74       1.4   -1.40  11  1059  86   1416.0   1460.0   14.13
   1  -3   6     2429.63        5.96   0   1     49.40     49.29      11.9    4.64  12  1765 136    882.7   1777.3   18.21
   1  -2   5     2504.90       -6.45   0   1     43.22     50.05       6.4    7.04  13  1674 129    855.3   1606.1   14.58
  -1   6  -3     5324.78       12.35   0   1     68.29     72.97       8.7   -4.52  14   537  48    734.6    279.2   18.94
   0   6  -1     6263.37       17.00   0   1     79.65     79.14       6.6   -2.76  15   856  71    581.1    478.0   16.79
   2   2   5     5428.72       17.89   0   1     67.51     73.68       3.2   -3.00  16  1716 131    498.0   1327.0   14.60
   2   0   6     4549.49       13.85   0   1     60.86     67.45       4.3   -4.96  17  1791 137    606.9   1565.2   16.34
   0  -5   4     1686.88        5.48   0   1     36.34     41.07       2.7   -0.15  19  1522 119   1202.4   1739.9   17.58
  -3  -3  -4     6582.41       21.12   0   1     77.51     81.13       2.2   -4.16  20   299  32   1622.3    850.8   14.98
   0   6   0     4858.18       16.89   0   1     67.11     69.70       5.5    4.44  21  1022  80    509.8    559.7   16.56
  -3   0  -5     3500.98      -12.47   0   1     59.86     59.17       1.2   -7.19  22   211  26   1439.7    538.8   15.35
   2   6   3     6577.01      -23.10   0   1     75.99     81.10       4.9   -7.18  24  1499 115    273.2    857.0   18.27
  -1  -4   0     2946.38       10.68   0   1     50.66     54.28       1.7   -0.58  25   904  78   1386.1   1299.7   11.06
  -1  -6   2     3920.30       13.09   0   1     54.09     62.61       0.7   -0.63  26  1213  96   1446.3   1626.4   17.53
   2   1   6     3584.09       13.90   0   1     53.92     59.87       3.8   -1.60  27  1800 138    518.2   1488.0   16.41
   0   3  -1     1087.04        4.81   0   1     34.35     32.97       2.9   -4.70  28   825  68    837.3    720.0    8.71
  -2  -6   0     4922.64       17.25   0   1     65.80     70.16       2.3   -3.75  29   883  76   1607.8   1434.6   17.04
  -2   1  -4     1359.30        5.51   0   1     32.52     36.87       1.0   -5.61  30   344  36   1250.7    576.0   12.17
  -3  -4  -5     3409.42       17.79   0   1     57.34     58.39       1.9    5.75  31   172  21   1759.3    845.1   18.01
   2   3   8     4523.89       22.51   0   1     84.16     67.26       7.4    4.21  32  1906 156    184.2   1514.7   22.66
   2   1   5     1918.81        9.50   0   1     47.43     43.80       2.9   -5.72  33  1706 130    583.8   1402.8   13.99
  -4   1  -7     1910.10       10.77   0   1     52.92     43.70       1.0   -2.07  34    51   5   1522.0    246.1   21.64
  -1   7  -2     2682.51       10.97   0   1     51.51     51.79       9.3    4.39  35   699  60    562.6    275.1   20.69
  -2  -4  -3     2608.78       12.35   0   1     44.45     51.08       2.1    5.11  36   426  43   1596.1   1035.9   13.81
   1   3   2     2000.32        8.93   0   1     44.47     44.72       1.7    1.20  37  1316  99    628.0    982.4    9.69
   2  -1   8     2438.61       10.49   0   1     53.74     49.38       8.3   -2.49  38  1892 152    561.3   1830.8   21.76
  -4  -3  -6     3063.82       15.64   0   1     55.35     55.35       2.2   -0.40  39    88   9   1790.8    653.0   20.10
   0  -2   1      327.64        2.09   0   1     14.80     18.10       0.9    1.53  40  1094  87   1127.3   1251.1    6.12
  -1  -5   0     1729.72        8.89   0   1     38.22     41.59       2.2    5.54  41   893  77   1467.2   1379.2   13.71
   2   3   7     3800.84       17.56   0   1     68.70     61.65       6.3    3.04  42  1880 149    264.4   1423.8   20.22
  -2  -6  -1     3629.79       15.30   0   1     51.82     60.25       2.2    1.76  43   717  63   1655.5   1353.4   17.01
  -1  -6   3     1313.33       -7.21   0   1     39.90     36.24       0.3   -7.28  44  1368 106   1407.2   1712.2   18.69
  -4  -3  -7     2409.91       15.25   0   1     59.32     49.09       2.0    5.83  45    25   1   1846.2    565.0   22.02
   0   8  -1     2237.83       11.95   0  -1     49.26     47.31       8.4   -5.03  46   867  73    400.7    299.2   22.31
  -4  -1  -6     2655.64       12.77   0   1     46.10     51.53       1.4   -6.36  47   105  11   1634.6    497.7   19.10
   3   4   7     3805.39      -19.13   0   1     57.62     61.69       5.9   -7.08  48  1886 151    155.9   1376.8   21.91
  -1   4  -3      412.13        2.18   0   1     20.47     20.30       8.2   -5.36  49   519  46    903.8    450.2   14.13
   2   1   8     1406.93       11.68   0   1     51.95     37.51       7.4    2.78  50  1900 154    371.4   1669.9   21.51
  -2  -8   1     1910.78       14.45   0   1     53.61     43.71       1.6    2.63  52  1038  83   1723.4   1695.2   22.60
   0   8   0     2511.02       13.83   0   1     55.38     50.11       8.8    0.64  53  1035  82    324.9    384.3   22.14
  -2  -2  -3     1009.86        6.74   0   1     32.55     31.78       2.0   -3.29  54   448  45   1432.7    884.0   10.52
  -2  -1  -4      803.99        5.82   0   1     28.49     28.35       1.9    2.92  55   322  34   1405.2    728.2   11.71
  -4   0  -7     1123.81        8.53   0   1     44.05     33.52       1.1   -0.10  56    44   4   1599.2    327.9   21.20
  -3  -6  -3     2955.54       15.87   0   1     44.67     54.36       2.4    1.49  57   407  40   1819.9   1165.5   19.15
  -3   2  -6      739.85        4.70   0   1     31.05     27.20       1.7    0.39  58   132  15   1324.6    291.4   18.78
   2   4   7     2522.84       15.15   0   1     53.38     50.23       7.3    3.13  59  1885 150    170.9   1347.0   21.38
  -4   2  -7     1367.10        7.51   0   1     38.22     36.97       2.0   -4.03  60    58   6   1446.9    161.6   22.42
  -2  -7   1     1081.26        9.70   0   1     43.67     32.88       1.5   -3.05  61  1042  84   1643.0   1603.9   20.01
   1   2   3      763.64        5.38   0   1     26.74     27.63       2.9    6.50  62  1458 110    647.8   1136.8    9.56
  -3  -3  -5     2353.79       12.58   0   1     47.16     48.52       2.5    2.98  63   180  23   1674.4    768.5   16.71
   0   4  -1      591.75        3.98   0   1     19.86     24.33       3.4   -2.49  65   837  69    753.7    641.7   11.36
  -2  -2  -4      995.64        6.97   0   1     26.57     31.55       2.0    5.98  66   311  33   1487.0    804.0   12.42
  -2  -5  -1     1129.31        8.29   0   1     29.44     33.61       2.2   -3.38  67   726  64   1573.7   1272.6   14.53
  -2  -5  -2     1062.00        8.45   0   1     34.46     32.59       2.5    2.85  68   568  54   1624.4   1193.0   15.00
  -4  -6  -3     1668.54       15.18   0   1     55.57     40.85       2.2   -6.86  70   406  39   1893.5   1138.4   20.64
  -3   3  -6      327.28        2.62   0   1     20.51     18.09       3.1   -1.12  71   140  16   1248.1    207.1   19.99
   2   5   6     1913.22       13.44   0   1     39.87     43.74       6.2    1.36  72  1831 142    154.3   1183.2   20.78
  -3  -1  -6      990.93        7.33   0   1     27.62     31.48       1.4    5.72  74   106  12   1564.3    530.8   17.44
   0   7   0     1004.45        8.12   0   1     35.09     31.69       6.7    2.55  75  1030  81    418.7    474.1   19.34
   2   5   4     1153.15        9.37   0   1     33.94     33.96       4.3   -3.70  77  1625 123    298.9   1016.8   17.28
  -4  -5  -6     1486.76       13.00   0   1     39.25     38.56       2.0    4.89  78    74   7   1962.8    808.2   22.48
   2   2   7      785.19        7.27   0   1     33.83     28.02       5.5    2.44  79  1874 148    356.4   1499.9   19.38
  -2  -7  -1      716.14        7.25   0   1     33.72     26.76       2.6    6.20  80   709  62   1741.6   1438.0   19.59
  -3  -4  -3      831.79        7.36   0   1     28.55     28.84       2.0   -6.92  82   425  42   1654.9   1008.2   15.17
   2   5   5     1156.62        9.81   0   1     38.34     34.01       5.1   -0.77  83  1742 134    229.3   1099.0   18.91
   2   3   5      549.40        5.98   0   1     23.94     23.44       3.3   -1.54  84  1726 132    410.7   1251.2   15.68
   1   2   2      355.30        3.60   0   1     15.24     18.85       1.9   -0.34  85  1304  98    712.3   1057.8    7.66
  -4  -5  -4     1139.91       10.26   0   1     40.71     33.76       2.2   -5.64  86   280  29   1856.4    976.2   19.70
  -3  -5  -4      630.35        7.35   0   1     22.16     25.11       2.3    3.13  87   281  30   1788.1   1005.0   18.18
   2  -1   7      414.76        3.94   0   1     22.37     20.37       6.6   -5.72  89  1854 145    631.8   1735.2   19.22
  -3  -2  -5      703.19        6.41   0   1     24.96     26.52       1.6   -0.02  91   190  24   1592.7    692.4   15.79
   0   5  -1      344.96        3.49   0   1     14.16     18.57       4.9   -2.21  92   847  70    668.2    561.2   14.07
  -3  -7  -1      773.74        8.37   0   1     25.28     27.82       1.6   -3.84  93   708  61   1807.2   1412.0   20.58
   1   8   2      644.19        7.96   0   1     30.99     25.38       7.2   -1.65  95  1359 104    172.8    579.8   22.40
  -3  -7  -3      993.01       10.53   0   1     34.54     31.51       2.8    5.09  96   400  38   1909.0   1248.1   21.41
  -3  -4  -4      634.38        6.71   0   1     26.08     25.19       1.8   -0.32  97   289  31   1703.3    927.2   16.42
  -4  -4  -5      969.13        9.05   0   1     35.06     31.13       2.2   -3.52  98   171  20   1822.3    815.2   19.52
   1   7   2      398.38        7.66   0   1     23.43     19.96       6.2   -0.47  99  1355 103    269.2    666.0   19.73
   1   7   1      810.07        7.56   0   1     28.87     28.46       6.2   -4.84 100  1197  92    338.9    584.5   19.26
  -1  -7   3      312.00        3.73   0   1     17.34     17.66       0.4    1.50 101  1362 105   1474.4   1803.2   21.13
   1   6   4      831.09        8.50   0   1     30.12     28.83       6.6    6.68 102  1632 124    214.7    910.2   19.33
   1   7   3      672.48        7.64   0   1     25.67     25.93       7.0    2.82 104  1505 116    195.8    747.2   20.54
   1   5   3      435.46        5.69   0   1     18.53     20.87       4.8    5.21 105  1490 113    383.8    908.3   15.60
    
  -4  -2  -7        0.00        5.68   0   0     18.55      0.00       0.0    3.86   1    31   2   1761.0    489.0   21.37
  -4  -1  -7        0.00        5.68   0   0     21.25      0.00       0.0    1.88   2    37   3   1679.0    409.0   21.09
  -4  -4  -6        0.00        5.68   0   0     14.86      0.00       0.0    2.31   3    80   8   1874.0    732.0   21.11
  -4  -2  -6        0.00        5.68   0   0      8.09      0.00       0.0   -3.27   4    96  10   1710.0    577.0   19.38
  -3   0  -6        0.00        5.68   0   0     19.04      0.00       0.0    3.89   5   115  13   1483.0    454.0   17.45
  -3   1  -6        0.00        5.68   0   0      5.89      0.00       0.0    2.09   6   124  14   1403.0    374.0   17.91
  -3   4  -6        0.00        5.68   0   0      4.22      0.00       0.0   -2.09   7   147  17   1164.0    118.0   21.48
  -4  -6  -5        0.00        5.68   0   0     14.08      0.00       0.0    2.83   8   157  18   1993.0    974.0   22.61
  -4  -5  -5        0.00        5.68   0   0     23.39      0.00       0.0   -0.24   9   163  19   1905.0    895.0   20.92
  -4  -3  -5        0.00       -5.68   0   0     11.39      0.00       0.0   -7.07  10   179  22   1742.0    740.0   18.36
  -3  -1  -5        0.00        5.68   0   0     18.70      0.00       0.0   -3.35  11   200  25   1514.0    618.0   15.30
  -4  -6  -4        0.00        5.68   0   0      5.22      0.00       0.0   -1.92  12   272  27   1938.0   1057.0   21.46
  -3  -6  -4        0.00        5.68   0   0      9.06      0.00       0.0    6.30  13   273  28   1876.0   1086.0   20.14
  -2   0  -4        0.00        5.68   0   0      4.67      0.00       0.0   -0.75  14   333  35   1327.0    654.0   11.61
  -4  -7  -3        0.00        5.68   0   0     20.34      0.00       0.0   -2.81  15   399  37   1976.0   1222.0   22.66
  -3  -5  -3        0.00        5.68   0   0      2.71      0.00       0.0   -2.47  16   415  41   1734.0   1088.0   17.02
  -2  -3  -3        0.00        5.68   0   0     19.77      0.00       0.0    1.28  17   437  44   1513.0    961.0   11.95
  -1   5  -3        0.00        5.68   0   0      1.98      0.00       0.0   -3.95  18   529  47    827.0    365.0   16.45
  -1   7  -3        0.00        5.68   0   0      5.16      0.00       0.0   -5.74  19   543  49    658.0    185.0   21.46
  -4  -7  -2        0.00       -5.68   0   0     21.07      0.00       0.0   -7.29  20   549  50   1932.0   1305.0   22.20
  -3  -7  -2        0.00        5.68   0   0     24.54      0.00       0.0    0.73  21   550  51   1853.0   1331.0   20.79
  -3  -6  -2        0.00        5.68   0   0      8.67      0.00       0.0   -3.61  22   558  52   1768.0   1248.0   18.46
  -2  -6  -2        0.00        5.68   0   0    106.47      0.00       0.0    6.84  23   559  53   1709.0   1275.0   17.41
  -2  -4  -2        0.00        5.68   0   0     10.55      0.00       0.0   -1.77  24   579  55   1541.0   1117.0   12.72
  -2  -3  -2        0.00       -5.68   0   0     10.63      0.00       0.0   -7.31  25   590  56   1463.0   1040.0   10.68
  -1  -2  -2        0.00       -5.68   0   0     15.24      0.00       0.0    7.34  26   603  57   1334.0    992.0    7.64
  -1  -1  -2        0.00        5.68   0   0      8.69      0.00       0.0    2.55  27   615  58   1253.0    917.0    6.20
  -1   0  -2        0.00        5.68   0   0     10.03      0.00       0.0   -5.32  28   627  59   1174.0    842.0    5.80
  -1  -4  -1        0.00       -5.68   0   0     10.26      0.00       0.0    7.36  29   738  65   1440.0   1223.0   11.21
  -1  -2  -1        0.00        5.68   0   0      8.41      0.00       0.0   -5.00  30   761  67   1279.0   1070.0    6.35
   0   7  -1        0.00        5.68   0   0      7.94      0.00       0.0   -3.76  31   863  72    499.0    388.0   19.51
  -2  -8   0        0.00        5.68   0   0     80.68      0.00       0.0    6.48  32   870  74   1773.0   1611.0   22.23
  -2  -7   0        0.00        5.68   0   0      0.72      0.00       0.0    1.72  33   875  75   1687.0   1521.0   19.60
   0   5   0        0.00        5.68   0   0     10.72      0.00       0.0    6.31  34  1013  79    602.0    639.0   13.77
  -1  -6   1        0.00        5.68   0   0     11.13      0.00       0.0    5.23  35  1050  85   1494.0   1544.0   16.76
   1   4   1        0.00        5.68   0   0     10.26      0.00       0.0   -5.05  36  1169  88    607.0    826.0   11.21
   1   5   1        0.00        5.68   0   0     16.42      0.00       0.0   -4.32  37  1180  89    522.0    747.0   13.83
   1   6   1        0.00        5.68   0   0     20.15      0.00       0.0   -4.34  38  1189  90    434.0    665.0   16.51
   0   7   1        0.00       -5.68   0   0     47.50      0.00       0.0    7.08  39  1196  91    348.0    551.0   19.51
   0   8   1        0.00        5.68   0   0     15.97      0.00       0.0    4.85  40  1201  93    253.0    461.0   22.28
   1   8   1        0.00        5.68   0   0      0.61      0.00       0.0   -5.65  41  1202  94    250.0    492.0   21.96
  -1  -7   2        0.00        5.68   0   0     13.43      0.00       0.0    6.24  42  1206  95   1522.0   1716.0   20.11
   1   5   2        0.00        5.68   0   0      5.30      0.00       0.0    1.24  43  1338 101    456.0    825.0   14.47
   1   6   2        0.00        5.68   0   0     13.81      0.00       0.0    0.52  44  1347 102    366.0    745.0   17.05
   1   3   3        0.00        5.68   0   0      4.04      0.00       0.0    6.59  45  1469 111    562.0   1059.0   11.24
   1   4   3        0.00        5.68   0   0      7.08      0.00       0.0    6.08  46  1480 112    475.0    982.0   13.29
   1   6   3        0.00        5.68   0   0     16.44      0.00       0.0    4.10  47  1498 114    294.0    824.0   18.00
   2   7   3        0.00       -5.68   0   0     21.40      0.00       0.0   -7.23  48  1506 117    183.0    770.0   20.65
  -1  -7   4        0.00        5.68   0   0     16.00      0.00       0.0   -3.73  49  1509 118   1435.0   1894.0   22.44
   2   6   4        0.00        5.68   0   0     19.17      0.00       0.0   -3.70  50  1633 125    209.0    933.0   19.40
   1   7   4        0.00        5.68   0   0      5.21      0.00       0.0    5.25  51  1637 126    121.0    822.0   21.67
   2   7   4        0.00        5.68   0   0     32.67      0.00       0.0   -4.07  52  1638 127    113.0    851.0   21.70
   0  -6   5        0.00        5.68   0   0     30.15      0.00       0.0    5.96  53  1641 128   1218.0   1920.0   21.47
   2   4   5        0.00        5.68   0   0     16.11      0.00       0.0   -0.88  54  1734 133    322.0   1171.0   17.12
   2   6   5        0.00        5.68   0   0     16.72      0.00       0.0   -1.06  55  1748 135    136.0   1015.0   20.87
   2   2   6        0.00        5.68   0   0     10.46      0.00       0.0    0.26  56  1809 139    428.0   1408.0   16.92
   2   3   6        0.00        5.68   0   0     16.74      0.00       0.0    1.19  57  1817 140    339.0   1331.0   17.86
   2   4   6        0.00        5.68   0   0     13.93      0.00       0.0    1.49  58  1825 141    248.0   1255.0   19.16
   2   6   6        0.00        5.68   0   0     20.68      0.00       0.0    0.90  59  1834 143     58.0   1098.0   22.58
   1  -4   7        0.00        5.68   0   0     20.75      0.00       0.0   -4.36  60  1836 144    917.0   1957.0   21.95
   2   0   7        0.00        5.68   0   0      4.12      0.00       0.0   -1.36  61  1861 146    534.0   1651.0   18.86
   2   1   7        0.00        5.68   0   0      6.37      0.00       0.0    1.10  62  1868 147    444.0   1573.0   18.92
   2   0   8        0.00        5.68   0   0     15.82      0.00       0.0    0.86  63  1896 153    459.0   1745.0   21.45
   2   2   8        0.00        5.68   0   0      5.70      0.00       0.0    3.80  64  1904 155    274.0   1586.0   21.90
    
   0   0   0    53877.95       42.89   0 -44      0.00    232.12       0.0    0.00   4     0   0    688.0    904.0    8.70
   0   0   0     4968.38       13.40   0  -1      0.00     70.49       0.0    0.00  18     0   0   1373.8     73.7   23.50
   0   0   0     7402.05       24.54   0   1      0.00     86.04       0.0    0.00  23     0   0   1678.5   1782.9   23.28
   0   0   0     1764.72       12.51   0   1      0.00     42.01       0.0    0.00  51     0   0    363.3    936.0   15.96
   0   0   0      903.54        6.48   0   1      0.00     30.06       0.0    0.00  64     0   0    560.0   1244.7   12.43
   0   0   0      275.10        2.39   0   1      0.00     16.59       0.0    0.00  69     0   0    801.9   1871.9   20.62
   0   0   0      237.29        1.80   0   1      0.00     15.40       0.0    0.00  73     0   0   1172.4   2016.9   23.32
   0   0   0     2611.63       20.01   0  -1      0.00     51.10       0.0    0.00  76     0   0   2028.8   1137.6   23.48
   0   0   0     1361.33       11.51   0   1      0.00     36.90       0.0    0.00  81     0   0   1892.2   1499.9   23.03
   0   0   0     1146.80       10.24   0   1      0.00     33.86       0.0    0.00  88     0   0   1847.1   1584.8   23.16
   0   0   0      312.30        3.01   0  -1      0.00     17.67       0.0    0.00  90     0   0    710.7     62.4   23.47
   0   0   0     1178.91       11.15   0   1      0.00     34.34       0.0    0.00  94     0   0     96.8    662.1   23.13
   0   0   0      634.62        7.82   0   1      0.00     25.19       0.0    0.00 103     0   0   1839.2    451.0   23.17

 SOL,ROT,NODES:   4   769030.00   156  POLAR_ANGLES:   13.33   60.00  233.67
 R=SUM[!FO-FC!]/SUM[FO]:    0.1025 SKC, BO:       0.4805  0.00
 NREF,INPUT_SK,SFJ2,SKC:    76      -1.0000     98879.6797       0.3777
 N_NODES,N_LLEGITS,N_INDEXATS,N_FEBLES:       156       105        92        64
 DIST_MITJANA,SDV (PIXELS):   4.316   2.099
 GIR_MITJA,SDV (GRAUS):  -0.348   4.515
------------------------------------------------------------------------------

 SOL,ROT,NODES:   5   769030.00   156  POLAR_ANGLES:   13.33   60.00  233.67
    -0.47404    -0.71555    -0.51310
     0.25530    -0.66940     0.69766
    -0.84268     0.19972     0.50000

     H=    1.0000h    0.0000k    0.0000l 
     K=    0.0000h    1.0000k    0.0000l 
     L=    0.0000h    0.0000k    1.0000l 
    
   H   K   L      FO^2      SDV(FO^2) DUM CODI   FMODEL     FO       RODIST   PHI  PIC             cXPIX    cYPIX  2-THETA
   2   4   4    29671.55       44.39   0 -12    136.20    172.25       3.2   -4.19   1  1617 122    389.0   1093.0   15.33
   2   3   4    32287.62       44.03   0 -19    122.56    179.69       2.0   -5.41   2  1607 121    476.0   1169.0   13.67
   1   4   2    10533.45       23.14   0  -6     73.10    102.63       3.6    1.55   3  1327 100    542.0    907.0   12.01
   1   1   3    19936.41       24.34   0 -20    129.80    141.20       1.4    5.30   5  1446 109    733.0   1211.0    8.44
   1   0   3    12503.92       16.29   0 -18     91.73    111.82       1.4    1.65   6  1434 108    817.0   1286.0    8.15
   1  -1   4    26308.14       22.25   0 -44    138.14    162.20       4.5    5.69   7  1562 120    837.0   1444.0   11.16
   0  -3   2     2746.15        5.94   0  -6     37.05     52.40       0.0   -3.99   8  1244  97   1155.0   1408.0    9.88
   0  -4   3     4395.94        8.57   0  -8     54.13     66.30       1.0   -3.75   9  1387 107   1182.0   1570.0   13.71
  -1  -3  -1    55659.25       43.53   0 -45    215.44    235.92       1.0    2.19  10   749  66   1358.0   1144.0    8.67
  -1  -5   1    12935.87       22.77   0 -10     87.07    113.74       1.4   -1.40  11  1059  86   1416.0   1460.0   14.13
   1  -3   6     2429.63        5.96   0   1     49.40     49.29      11.9    4.64  12  1765 136    882.7   1777.3   18.21
   1  -2   5     2504.90       -6.45   0   1     43.22     50.05       6.4    7.04  13  1674 129    855.3   1606.1   14.58
  -1   6  -3     5324.78       12.35   0   1     68.29     72.97       8.7   -4.52  14   537  48    734.6    279.2   18.94
   0   6  -1     6263.37       17.00   0   1     79.65     79.14       6.6   -2.76  15   856  71    581.1    478.0   16.79
   2   2   5     5428.72       17.89   0   1     67.51     73.68       3.2   -3.00  16  1716 131    498.0   1327.0   14.60
   2   0   6     4549.49       13.85   0   1     60.86     67.45       4.3   -4.96  17  1791 137    606.9   1565.2   16.34
   0  -5   4     1686.88        5.48   0   1     36.34     41.07       2.7   -0.15  19  1522 119   1202.4   1739.9   17.58
  -3  -3  -4     6582.41       21.12   0   1     77.51     81.13       2.2   -4.16  20   299  32   1622.3    850.8   14.98
   0   6   0     4858.18       16.89   0   1     67.11     69.70       5.5    4.44  21  1022  80    509.8    559.7   16.56
  -3   0  -5     3500.98      -12.47   0   1     59.86     59.17       1.2   -7.19  22   211  26   1439.7    538.8   15.35
   2   6   3     6577.01      -23.10   0   1     75.99     81.10       4.9   -7.18  24  1499 115    273.2    857.0   18.27
  -1  -4   0     2946.38       10.68   0   1     50.66     54.28       1.7   -0.58  25   904  78   1386.1   1299.7   11.06
  -1  -6   2     3920.30       13.09   0   1     54.09     62.61       0.7   -0.63  26  1213  96   1446.3   1626.4   17.53
   2   1   6     3584.09       13.90   0   1     53.92     59.87       3.8   -1.60  27  1800 138    518.2   1488.0   16.41
   0   3  -1     1087.04        4.81   0   1     34.35     32.97       2.9   -4.70  28   825  68    837.3    720.0    8.71
  -2  -6   0     4922.64       17.25   0   1     65.80     70.16       2.3   -3.75  29   883  76   1607.8   1434.6   17.04
  -2   1  -4     1359.30        5.51   0   1     32.52     36.87       1.0   -5.61  30   344  36   1250.7    576.0   12.17
  -3  -4  -5     3409.42       17.79   0   1     57.34     58.39       1.9    5.75  31   172  21   1759.3    845.1   18.01
   2   3   8     4523.89       22.51   0   1     84.16     67.26       7.4    4.21  32  1906 156    184.2   1514.7   22.66
   2   1   5     1918.81        9.50   0   1     47.43     43.80       2.9   -5.72  33  1706 130    583.8   1402.8   13.99
  -4   1  -7     1910.10       10.77   0   1     52.92     43.70       1.0   -2.07  34    51   5   1522.0    246.1   21.64
  -1   7  -2     2682.51       10.97   0   1     51.51     51.79       9.3    4.39  35   699  60    562.6    275.1   20.69
  -2  -4  -3     2608.78       12.35   0   1     44.45     51.08       2.1    5.11  36   426  43   1596.1   1035.9   13.81
   1   3   2     2000.32        8.93   0   1     44.47     44.72       1.7    1.20  37  1316  99    628.0    982.4    9.69
   2  -1   8     2438.61       10.49   0   1     53.74     49.38       8.3   -2.49  38  1892 152    561.3   1830.8   21.76
  -4  -3  -6     3063.82       15.64   0   1     55.35     55.35       2.2   -0.40  39    88   9   1790.8    653.0   20.10
   0  -2   1      327.64        2.09   0   1     14.80     18.10       0.9    1.53  40  1094  87   1127.3   1251.1    6.12
  -1  -5   0     1729.72        8.89   0   1     38.22     41.59       2.2    5.54  41   893  77   1467.2   1379.2   13.71
   2   3   7     3800.84       17.56   0   1     68.70     61.65       6.3    3.04  42  1880 149    264.4   1423.8   20.22
  -2  -6  -1     3629.79       15.30   0   1     51.82     60.25       2.2    1.76  43   717  63   1655.5   1353.4   17.01
  -1  -6   3     1313.33       -7.21   0   1     39.90     36.24       0.3   -7.28  44  1368 106   1407.2   1712.2   18.69
  -4  -3  -7     2409.91       15.25   0   1     59.32     49.09       2.0    5.83  45    25   1   1846.2    565.0   22.02
   0   8  -1     2237.83       11.95   0  -1     49.26     47.31       8.4   -5.03  46   867  73    400.7    299.2   22.31
  -4  -1  -6     2655.64       12.77   0   1     46.10     51.53       1.4   -6.36  47   105  11   1634.6    497.7   19.10
   3   4   7     3805.39      -19.13   0   1     57.62     61.69       5.9   -7.08  48  1886 151    155.9   1376.8   21.91
  -1   4  -3      412.13        2.18   0   1     20.47     20.30       8.2   -5.36  49   519  46    903.8    450.2   14.13
   2   1   8     1406.93       11.68   0   1     51.95     37.51       7.4    2.78  50  1900 154    371.4   1669.9   21.51
  -2  -8   1     1910.78       14.45   0   1     53.61     43.71       1.6    2.63  52  1038  83   1723.4   1695.2   22.60
   0   8   0     2511.02       13.83   0   1     55.38     50.11       8.8    0.64  53  1035  82    324.9    384.3   22.14
  -2  -2  -3     1009.86        6.74   0   1     32.55     31.78       2.0   -3.29  54   448  45   1432.7    884.0   10.52
  -2  -1  -4      803.99        5.82   0   1     28.49     28.35       1.9    2.92  55   322  34   1405.2    728.2   11.71
  -4   0  -7     1123.81        8.53   0   1     44.05     33.52       1.1   -0.10  56    44   4   1599.2    327.9   21.20
  -3  -6  -3     2955.54       15.87   0   1     44.67     54.36       2.4    1.49  57   407  40   1819.9   1165.5   19.15
  -3   2  -6      739.85        4.70   0   1     31.05     27.20       1.7    0.39  58   132  15   1324.6    291.4   18.78
   2   4   7     2522.84       15.15   0   1     53.38     50.23       7.3    3.13  59  1885 150    170.9   1347.0   21.38
  -4   2  -7     1367.10        7.51   0   1     38.22     36.97       2.0   -4.03  60    58   6   1446.9    161.6   22.42
  -2  -7   1     1081.26        9.70   0   1     43.67     32.88       1.5   -3.05  61  1042  84   1643.0   1603.9   20.01
   1   2   3      763.64        5.38   0   1     26.74     27.63       2.9    6.50  62  1458 110    647.8   1136.8    9.56
  -3  -3  -5     2353.79       12.58   0   1     47.16     48.52       2.5    2.98  63   180  23   1674.4    768.5   16.71
   0   4  -1      591.75        3.98   0   1     19.86     24.33       3.4   -2.49  65   837  69    753.7    641.7   11.36
  -2  -2  -4      995.64        6.97   0   1     26.57     31.55       2.0    5.98  66   311  33   1487.0    804.0   12.42
  -2  -5  -1     1129.31        8.29   0   1     29.44     33.61       2.2   -3.38  67   726  64   1573.7   1272.6   14.53
  -2  -5  -2     1062.00        8.45   0   1     34.46     32.59       2.5    2.85  68   568  54   1624.4   1193.0   15.00
  -4  -6  -3     1668.54       15.18   0   1     55.57     40.85       2.2   -6.86  70   406  39   1893.5   1138.4   20.64
  -3   3  -6      327.28        2.62   0   1     20.51     18.09       3.1   -1.12  71   140  16   1248.1    207.1   19.99
   2   5   6     1913.22       13.44   0   1     39.87     43.74       6.2    1.36  72  1831 142    154.3   1183.2   20.78
  -3  -1  -6      990.93        7.33   0   1     27.62     31.48       1.4    5.72  74   106  12   1564.3    530.8   17.44
   0   7   0     1004.45        8.12   0   1     35.09     31.69       6.7    2.55  75  1030  81    418.7    474.1   19.34
   2   5   4     1153.15        9.37   0   1     33.94     33.96       4.3   -3.70  77  1625 123    298.9   1016.8   17.28
  -4  -5  -6     1486.76       13.00   0   1     39.25     38.56       2.0    4.89  78    74   7   1962.8    808.2   22.48
   2   2   7      785.19        7.27   0   1     33.83     28.02       5.5    2.44  79  1874 148    356.4   1499.9   19.38
  -2  -7  -1      716.14        7.25   0   1     33.72     26.76       2.6    6.20  80   709  62   1741.6   1438.0   19.59
  -3  -4  -3      831.79        7.36   0   1     28.55     28.84       2.0   -6.92  82   425  42   1654.9   1008.2   15.17
   2   5   5     1156.62        9.81   0   1     38.34     34.01       5.1   -0.77  83  1742 134    229.3   1099.0   18.91
   2   3   5      549.40        5.98   0   1     23.94     23.44       3.3   -1.54  84  1726 132    410.7   1251.2   15.68
   1   2   2      355.30        3.60   0   1     15.24     18.85       1.9   -0.34  85  1304  98    712.3   1057.8    7.66
  -4  -5  -4     1139.91       10.26   0   1     40.71     33.76       2.2   -5.64  86   280  29   1856.4    976.2   19.70
  -3  -5  -4      630.35        7.35   0   1     22.16     25.11       2.3    3.13  87   281  30   1788.1   1005.0   18.18
   2  -1   7      414.76        3.94   0   1     22.37     20.37       6.6   -5.72  89  1854 145    631.8   1735.2   19.22
  -3  -2  -5      703.19        6.41   0   1     24.96     26.52       1.6   -0.02  91   190  24   1592.7    692.4   15.79
   0   5  -1      344.96        3.49   0   1     14.16     18.57       4.9   -2.21  92   847  70    668.2    561.2   14.07
  -3  -7  -1      773.74        8.37   0   1     25.28     27.82       1.6   -3.84  93   708  61   1807.2   1412.0   20.58
   1   8   2      644.19        7.96   0   1     30.99     25.38       7.2   -1.65  95  1359 104    172.8    579.8   22.40
  -3  -7  -3      993.01       10.53   0   1     34.54     31.51       2.8    5.09  96   400  38   1909.0   1248.1   21.41
  -3  -4  -4      634.38        6.71   0   1     26.08     25.19       1.8   -0.32  97   289  31   1703.3    927.2   16.42
  -4  -4  -5      969.13        9.05   0   1     35.06     31.13       2.2   -3.52  98   171  20   1822.3    815.2   19.52
   1   7   2      398.38        7.66   0   1     23.43     19.96       6.2   -0.47  99  1355 103    269.2    666.0   19.73
   1   7   1      810.07        7.56   0   1     28.87     28.46       6.2   -4.84 100  1197  92    338.9    584.5   19.26
  -1  -7   3      312.00        3.73   0   1     17.34     17.66       0.4    1.50 101  1362 105   1474.4   1803.2   21.13
   1   6   4      831.09        8.50   0   1     30.12     28.83       6.6    6.68 102  1632 124    214.7    910.2   19.33
   1   7   3      672.48        7.64   0   1     25.67     25.93       7.0    2.82 104  1505 116    195.8    747.2   20.54
   1   5   3      435.46        5.69   0   1     18.53     20.87       4.8    5.21 105  1490 113    383.8    908.3   15.60
    
  -4  -2  -7        0.00        5.68   0   0     18.55      0.00       0.0    3.86   1    31   2   1761.0    489.0   21.37
  -4  -1  -7        0.00        5.68   0   0     21.25      0.00       0.0    1.88   2    37   3   1679.0    409.0   21.09
  -4  -4  -6        0.00        5.68   0   0     14.86      0.00       0.0    2.31   3    80   8   1874.0    732.0   21.11
  -4  -2  -6        0.00        5.68   0   0      8.09      0.00       0.0   -3.27   4    96  10   1710.0    577.0   19.38
  -3   0  -6        0.00        5.68   0   0     19.04      0.00       0.0    3.89   5   115  13   1483.0    454.0   17.45
  -3   1  -6        0.00        5.68   0   0      5.89      0.00       0.0    2.09   6   124  14   1403.0    374.0   17.91
  -3   4  -6        0.00        5.68   0   0      4.22      0.00       0.0   -2.09   7   147  17   1164.0    118.0   21.48
  -4  -6  -5        0.00        5.68   0   0     14.08      0.00       0.0    2.83   8   157  18   1993.0    974.0   22.61
  -4  -5  -5        0.00        5.68   0   0     23.39      0.00       0.0   -0.24   9   163  19   1905.0    895.0   20.92
  -4  -3  -5        0.00       -5.68   0   0     11.39      0.00       0.0   -7.07  10   179  22   1742.0    740.0   18.36
  -3  -1  -5        0.00        5.68   0   0     18.70      0.00       0.0   -3.35  11   200  25   1514.0    618.0   15.30
  -4  -6  -4        0.00        5.68   0   0      5.22      0.00       0.0   -1.92  12   272  27   1938.0   1057.0   21.46
  -3  -6  -4        0.00        5.68   0   0      9.06      0.00       0.0    6.30  13   273  28   1876.0   1086.0   20.14
  -2   0  -4        0.00        5.68   0   0      4.67      0.00       0.0   -0.75  14   333  35   1327.0    654.0   11.61
  -4  -7  -3        0.00        5.68   0   0     20.34      0.00       0.0   -2.81  15   399  37   1976.0   1222.0   22.66
  -3  -5  -3        0.00        5.68   0   0      2.71      0.00       0.0   -2.47  16   415  41   1734.0   1088.0   17.02
  -2  -3  -3        0.00        5.68   0   0     19.77      0.00       0.0    1.28  17   437  44   1513.0    961.0   11.95
  -1   5  -3        0.00        5.68   0   0      1.98      0.00       0.0   -3.95  18   529  47    827.0    365.0   16.45
  -1   7  -3        0.00        5.68   0   0      5.16      0.00       0.0   -5.74  19   543  49    658.0    185.0   21.46
  -4  -7  -2        0.00       -5.68   0   0     21.07      0.00       0.0   -7.29  20   549  50   1932.0   1305.0   22.20
  -3  -7  -2        0.00        5.68   0   0     24.54      0.00       0.0    0.73  21   550  51   1853.0   1331.0   20.79
  -3  -6  -2        0.00        5.68   0   0      8.67      0.00       0.0   -3.61  22   558  52   1768.0   1248.0   18.46
  -2  -6  -2        0.00        5.68   0   0    106.47      0.00       0.0    6.84  23   559  53   1709.0   1275.0   17.41
  -2  -4  -2        0.00        5.68   0   0     10.55      0.00       0.0   -1.77  24   579  55   1541.0   1117.0   12.72
  -2  -3  -2        0.00       -5.68   0   0     10.63      0.00       0.0   -7.31  25   590  56   1463.0   1040.0   10.68
  -1  -2  -2        0.00       -5.68   0   0     15.24      0.00       0.0    7.34  26   603  57   1334.0    992.0    7.64
  -1  -1  -2        0.00        5.68   0   0      8.69      0.00       0.0    2.55  27   615  58   1253.0    917.0    6.20
  -1   0  -2        0.00        5.68   0   0     10.03      0.00       0.0   -5.32  28   627  59   1174.0    842.0    5.80
  -1  -4  -1        0.00       -5.68   0   0     10.26      0.00       0.0    7.36  29   738  65   1440.0   1223.0   11.21
  -1  -2  -1        0.00        5.68   0   0      8.41      0.00       0.0   -5.00  30   761  67   1279.0   1070.0    6.35
   0   7  -1        0.00        5.68   0   0      7.94      0.00       0.0   -3.76  31   863  72    499.0    388.0   19.51
  -2  -8   0        0.00        5.68   0   0     80.68      0.00       0.0    6.48  32   870  74   1773.0   1611.0   22.23
  -2  -7   0        0.00        5.68   0   0      0.72      0.00       0.0    1.72  33   875  75   1687.0   1521.0   19.60
   0   5   0        0.00        5.68   0   0     10.72      0.00       0.0    6.31  34  1013  79    602.0    639.0   13.77
  -1  -6   1        0.00        5.68   0   0     11.13      0.00       0.0    5.23  35  1050  85   1494.0   1544.0   16.76
   1   4   1        0.00        5.68   0   0     10.26      0.00       0.0   -5.05  36  1169  88    607.0    826.0   11.21
   1   5   1        0.00        5.68   0   0     16.42      0.00       0.0   -4.32  37  1180  89    522.0    747.0   13.83
   1   6   1        0.00        5.68   0   0     20.15      0.00       0.0   -4.34  38  1189  90    434.0    665.0   16.51
   0   7   1        0.00       -5.68   0   0     47.50      0.00       0.0    7.08  39  1196  91    348.0    551.0   19.51
   0   8   1        0.00        5.68   0   0     15.97      0.00       0.0    4.85  40  1201  93    253.0    461.0   22.28
   1   8   1        0.00        5.68   0   0      0.61      0.00       0.0   -5.65  41  1202  94    250.0    492.0   21.96
  -1  -7   2        0.00        5.68   0   0     13.43      0.00       0.0    6.24  42  1206  95   1522.0   1716.0   20.11
   1   5   2        0.00        5.68   0   0      5.30      0.00       0.0    1.24  43  1338 101    456.0    825.0   14.47
   1   6   2        0.00        5.68   0   0     13.81      0.00       0.0    0.52  44  1347 102    366.0    745.0   17.05
   1   3   3        0.00        5.68   0   0      4.04      0.00       0.0    6.59  45  1469 111    562.0   1059.0   11.24
   1   4   3        0.00        5.68   0   0      7.08      0.00       0.0    6.08  46  1480 112    475.0    982.0   13.29
   1   6   3        0.00        5.68   0   0     16.44      0.00       0.0    4.10  47  1498 114    294.0    824.0   18.00
   2   7   3        0.00       -5.68   0   0     21.40      0.00       0.0   -7.23  48  1506 117    183.0    770.0   20.65
  -1  -7   4        0.00        5.68   0   0     16.00      0.00       0.0   -3.73  49  1509 118   1435.0   1894.0   22.44
   2   6   4        0.00        5.68   0   0     19.17      0.00       0.0   -3.70  50  1633 125    209.0    933.0   19.40
   1   7   4        0.00        5.68   0   0      5.21      0.00       0.0    5.25  51  1637 126    121.0    822.0   21.67
   2   7   4        0.00        5.68   0   0     32.67      0.00       0.0   -4.07  52  1638 127    113.0    851.0   21.70
   0  -6   5        0.00        5.68   0   0     30.15      0.00       0.0    5.96  53  1641 128   1218.0   1920.0   21.47
   2   4   5        0.00        5.68   0   0     16.11      0.00       0.0   -0.88  54  1734 133    322.0   1171.0   17.12
   2   6   5        0.00        5.68   0   0     16.72      0.00       0.0   -1.06  55  1748 135    136.0   1015.0   20.87
   2   2   6        0.00        5.68   0   0     10.46      0.00       0.0    0.26  56  1809 139    428.0   1408.0   16.92
   2   3   6        0.00        5.68   0   0     16.74      0.00       0.0    1.19  57  1817 140    339.0   1331.0   17.86
   2   4   6        0.00        5.68   0   0     13.93      0.00       0.0    1.49  58  1825 141    248.0   1255.0   19.16
   2   6   6        0.00        5.68   0   0     20.68      0.00       0.0    0.90  59  1834 143     58.0   1098.0   22.58
   1  -4   7        0.00        5.68   0   0     20.75      0.00       0.0   -4.36  60  1836 144    917.0   1957.0   21.95
   2   0   7        0.00        5.68   0   0      4.12      0.00       0.0   -1.36  61  1861 146    534.0   1651.0   18.86
   2   1   7        0.00        5.68   0   0      6.37      0.00       0.0    1.10  62  1868 147    444.0   1573.0   18.92
   2   0   8        0.00        5.68   0   0     15.82      0.00       0.0    0.86  63  1896 153    459.0   1745.0   21.45
   2   2   8        0.00        5.68   0   0      5.70      0.00       0.0    3.80  64  1904 155    274.0   1586.0   21.90
    
   0   0   0    53877.95       42.89   0 -44      0.00    232.12       0.0    0.00   4     0   0    688.0    904.0    8.70
   0   0   0     4968.38       13.40   0  -1      0.00     70.49       0.0    0.00  18     0   0   1373.8     73.7   23.50
   0   0   0     7402.05       24.54   0   1      0.00     86.04       0.0    0.00  23     0   0   1678.5   1782.9   23.28
   0   0   0     1764.72       12.51   0   1      0.00     42.01       0.0    0.00  51     0   0    363.3    936.0   15.96
   0   0   0      903.54        6.48   0   1      0.00     30.06       0.0    0.00  64     0   0    560.0   1244.7   12.43
   0   0   0      275.10        2.39   0   1      0.00     16.59       0.0    0.00  69     0   0    801.9   1871.9   20.62
   0   0   0      237.29        1.80   0   1      0.00     15.40       0.0    0.00  73     0   0   1172.4   2016.9   23.32
   0   0   0     2611.63       20.01   0  -1      0.00     51.10       0.0    0.00  76     0   0   2028.8   1137.6   23.48
   0   0   0     1361.33       11.51   0   1      0.00     36.90       0.0    0.00  81     0   0   1892.2   1499.9   23.03
   0   0   0     1146.80       10.24   0   1      0.00     33.86       0.0    0.00  88     0   0   1847.1   1584.8   23.16
   0   0   0      312.30        3.01   0  -1      0.00     17.67       0.0    0.00  90     0   0    710.7     62.4   23.47
   0   0   0     1178.91       11.15   0   1      0.00     34.34       0.0    0.00  94     0   0     96.8    662.1   23.13
   0   0   0      634.62        7.82   0   1      0.00     25.19       0.0    0.00 103     0   0   1839.2    451.0   23.17

 SOL,ROT,NODES:   5   769030.00   156  POLAR_ANGLES:   13.33   60.00  233.67
 R=SUM[!FO-FC!]/SUM[FO]:    0.1025 SKC, BO:       0.4805  0.00
 NREF,INPUT_SK,SFJ2,SKC:    76      -1.0000     98879.6797       0.3777
 N_NODES,N_LLEGITS,N_INDEXATS,N_FEBLES:       156       105        92        64
 DIST_MITJANA,SDV (PIXELS):   4.316   2.099
 GIR_MITJA,SDV (GRAUS):  -0.348   4.515
------------------------------------------------------------------------------

 SOL,ROT,NODES:   6   382940.00   159  POLAR_ANGLES:   21.33   74.33   57.00
     0.44210     0.72770     0.52441
    -0.01282     0.58971    -0.80751
    -0.89687     0.35028     0.27004
    
   H   K   L      FO^2      SDV(FO^2) DUM CODI   FMODEL     FO       RODIST   PHI  PIC             cXPIX    cYPIX  2-THETA
  -2  -4  -4    24728.81      -36.99   0 -12    136.20    157.25       4.1   -7.38   1   290  33    389.0   1093.0   15.33
  -2  -3  -4    26825.33       36.58   0 -19    122.56    163.78       4.0   -2.50   2   300  34    476.0   1169.0   13.67
  -1  -1  -3    16566.28       20.22   0 -20    129.80    128.71       6.4   -2.85   5   461  47    733.0   1211.0    8.44
  -1   0  -3    10429.16      -13.59   0 -18     91.73    102.12       5.0    7.40   6   473  48    817.0   1286.0    8.15
  -1   1  -4    21873.58       18.50   0 -44    138.14    147.90       1.4    4.86   7   345  37    837.0   1444.0   11.16
   0   4  -3     3653.96        7.12   0  -8     54.13     60.45       2.0   -0.27   9   520  49   1182.0   1570.0   13.71
   1   3   1    46312.83       36.22   0 -45    215.44    215.20       1.0    3.30  10  1158  87   1358.0   1144.0    8.67
   1   5  -1    10784.60       18.98   0 -10     87.07    103.85      10.6    6.74  11   848  68   1416.0   1460.0   14.13
  -1   2  -5     2078.83        5.36   0   1     43.22     45.59      10.1   -2.31  13   233  28    855.3   1606.1   14.58
  -2  -2  -5     4515.17       14.88   0   1     67.51     67.20       2.0   -2.60  16   191  26    498.0   1327.0   14.60
  -2   0  -6     3779.66       11.50   0   1     60.86     61.48      11.5    0.88  17   116  18    606.9   1565.2   16.34
   1   4   0     2453.11        8.89   0   1     50.66     49.53       5.3    4.27  25  1003  77   1386.1   1299.7   11.06
  -2  -1  -6     2983.32       11.57   0   1     53.92     54.62       2.0   -3.96  27   107  17    518.2   1488.0   16.41
   1   5   0     1436.66        7.38   0   1     38.22     37.90       6.4    1.36  41  1014  78   1467.2   1379.2   13.71
  -2  -3  -5      458.16       -4.99   0   1     23.94     21.40       7.6   -7.15  84   181  25    410.7   1251.2   15.68
  -1  -2  -2      295.73        3.00   0   1     15.24     17.20       2.3   -3.52  85   603  59    712.3   1057.8    7.66
  -2   1  -7      344.58        3.28   0   1     22.37     18.56       8.8   -3.03  89    53  10    631.8   1735.2   19.22
    
  -3  -2  -8        0.00        4.72   0   0     32.34      0.00       0.0   -6.01   1     2   1    266.0   1616.0   22.44
  -3  -1  -8        0.00        4.72   0   0     34.15      0.00       0.0   -2.74   2     6   2    348.0   1686.0   22.11
  -3   0  -8        0.00        4.72   0   0     55.85      0.00       0.0    0.90   3    10   3    424.0   1757.0   22.13
  -3   1  -8        0.00        4.72   0   0     58.85      0.00       0.0    5.03   4    14   4    495.0   1830.0   22.49
  -4  -3  -7        0.00        4.72   0   0     59.32      0.00       0.0    4.62   5    25   5    177.0   1435.0   22.00
  -3  -3  -7        0.00        4.72   0   0     45.99      0.00       0.0   -4.63   6    26   6    244.0   1444.0   20.81
  -3  -2  -7        0.00        4.72   0   0     17.75      0.00       0.0   -0.85   7    32   7    326.0   1512.0   20.08
  -3  -1  -7        0.00        4.72   0   0     14.09      0.00       0.0    3.40   8    38   8    402.0   1581.0   19.71
  -2   0  -7        0.00        4.72   0   0      4.12      0.00       0.0   -6.80   9    46   9    545.0   1660.0   18.86
  -2   2  -7        0.00        4.72   0   0     44.74      0.00       0.0    1.70  10    60  11    697.0   1804.0   19.94
  -4  -5  -6        0.00        4.72   0   0     39.25      0.00       0.0    0.48  11    74  12     77.0   1198.0   22.44
  -4  -4  -6        0.00        4.72   0   0     14.86      0.00       0.0    4.77  12    80  13    158.0   1267.0   21.11
  -3  -4  -6        0.00        4.72   0   0     56.46      0.00       0.0   -4.14  13    81  14    222.0   1277.0   19.84
  -3  -3  -6        0.00        4.72   0   0     53.40      0.00       0.0    0.00  14    89  15    305.0   1344.0   18.66
  -3  -2  -6        0.00        4.72   0   0     48.56      0.00       0.0    4.69  15    97  16    382.0   1412.0   17.84
  -2   1  -6        0.00        4.72   0   0     69.48      0.00       0.0    7.00  16   125  19    668.0   1628.0   16.74
  -4  -6  -5        0.00        4.72   0   0     14.08      0.00       0.0   -0.29  17   157  20     54.0   1030.0   22.61
  -4  -5  -5        0.00        4.72   0   0     23.39      0.00       0.0    4.18  18   163  21    137.0   1101.0   20.92
  -3  -5  -5        0.00        4.72   0   0      2.08      0.00       0.0   -4.47  19   164  22    199.0   1112.0   19.61
  -3  -4  -5        0.00        4.72   0   0     57.34      0.00       0.0   -0.06  20   172  23    284.0   1180.0   17.99
  -3  -3  -5        0.00        4.72   0   0     47.16      0.00       0.0    4.94  21   180  24    362.0   1248.0   16.69
  -2  -1  -5        0.00        4.72   0   0     47.43      0.00       0.0    2.92  22   201  27    576.0   1392.0   13.97
  -4  -6  -4        0.00        4.72   0   0      5.22      0.00       0.0    2.91  23   272  29    113.0    935.0   21.46
  -3  -6  -4        0.00        4.72   0   0      9.06      0.00       0.0   -5.53  24   273  30    173.0    947.0   20.14
  -3  -5  -4        0.00        4.72   0   0     22.16      0.00       0.0   -0.95  25   281  31    260.0   1017.0   18.15
  -3  -4  -4        0.00        4.72   0   0     26.08      0.00       0.0    4.24  26   289  32    341.0   1086.0   16.40
  -2  -2  -4        0.00        4.72   0   0     26.57      0.00       0.0    3.42  27   311  35    555.0   1231.0   12.41
  -1   0  -4        0.00        4.72   0   0     36.79      0.00       0.0   -4.40  28   334  36    760.0   1375.0   10.68
   0   6  -4        0.00        4.72   0   0     20.03      0.00       0.0    5.18  29   392  38   1284.0   1823.0   19.83
   0   7  -4        0.00        4.72   0   0     57.43      0.00       0.0    3.16  30   397  39   1378.0   1907.0   22.22
  -4  -7  -3        0.00        4.72   0   0     20.34      0.00       0.0    1.00  31   399  40     86.0    766.0   22.66
  -3  -7  -3        0.00       -4.72   0   0     34.54      0.00       0.0   -7.27  32   400  41    145.0    780.0   21.39
  -4  -6  -3        0.00        4.72   0   0     55.57      0.00       0.0    6.16  33   406  42    168.0    840.0   20.61
  -3  -6  -3        0.00        4.72   0   0     44.67      0.00       0.0   -2.60  34   407  43    234.0    853.0   19.12
  -3  -5  -3        0.00        4.72   0   0      2.71      0.00       0.0    2.69  35   415  44    318.0    924.0   17.02
  -2  -4  -3        0.00        4.72   0   0     44.45      0.00       0.0   -3.50  36   426  45    452.0   1005.0   13.80
  -2  -3  -3        0.00        4.72   0   0     19.77      0.00       0.0    2.62  37   437  46    533.0   1073.0   11.95
   0   5  -3        0.00        4.72   0   0      4.65      0.00       0.0   -3.82  38   530  50   1273.0   1645.0   16.02
   0   6  -3        0.00        4.72   0   0     12.17      0.00       0.0   -4.56  39   538  51   1366.0   1722.0   18.46
   0   7  -3        0.00        4.72   0   0     31.90      0.00       0.0   -4.24  40   544  52   1460.0   1804.0   21.00
  -4  -7  -2        0.00        4.72   0   0     21.07      0.00       0.0    3.68  41   549  53    141.0    670.0   22.20
  -3  -7  -2        0.00        4.72   0   0     24.54      0.00       0.0   -4.95  42   550  54    206.0    686.0   20.79
  -3  -6  -2        0.00        4.72   0   0      8.67      0.00       0.0    0.37  43   558  55    292.0    760.0   18.46
  -3  -5  -2        0.00        4.72   0   0     28.45      0.00       0.0    6.48  44   567  56    371.0    832.0   16.28
  -2  -5  -2        0.00        4.72   0   0     34.46      0.00       0.0   -5.47  45   568  57    426.0    845.0   14.99
  -2  -4  -2        0.00        4.72   0   0     10.55      0.00       0.0    0.68  46   579  58    510.0    914.0   12.72
  -1  -1  -2        0.00        4.72   0   0      8.69      0.00       0.0    6.82  47   615  60    792.0   1126.0    6.20
   0   2  -2        0.00        4.72   0   0    160.79      0.00       0.0    3.13  48   652  61   1070.0   1337.0    7.73
  -4  -7  -1        0.00        4.72   0   0      9.60      0.00       0.0    6.33  49   707  62    193.0    575.0   22.07
  -3  -7  -1        0.00        4.72   0   0     25.28      0.00       0.0   -2.67  50   708  63    265.0    591.0   20.55
  -3  -6  -1        0.00        4.72   0   0     41.87      0.00       0.0    3.38  51   716  64    347.0    667.0   18.19
  -2  -5  -1        0.00        4.72   0   0     29.44      0.00       0.0   -2.26  52   726  65    485.0    753.0   14.51
  -2  -4  -1        0.00        4.72   0   0     80.07      0.00       0.0    5.21  53   737  66    564.0    823.0   12.16
  -1  -2  -1        0.00        4.72   0   0      8.41      0.00       0.0    3.93  54   761  67    770.0    970.0    6.35
   1   6  -1        0.00        4.72   0   0     11.13      0.00       0.0    4.21  55   857  69   1497.0   1541.0   16.76
   1   7  -1        0.00        4.72   0   0     36.45      0.00       0.0    3.01  56   864  70   1591.0   1619.0   19.44
   1   8  -1        0.00        4.72   0   0     14.91      0.00       0.0    2.62  57   868  71   1687.0   1701.0   22.15
  -3  -7   0        0.00        4.72   0   0     19.66      0.00       0.0   -0.46  58   874  72    321.0    496.0   20.68
  -3  -6   0        0.00        4.72   0   0      5.33      0.00       0.0    6.42  59   882  73    398.0    573.0   18.33
  -2  -6   0        0.00        4.72   0   0     65.80      0.00       0.0   -6.08  60   883  74    459.0    588.0   17.03
  -2  -5   0        0.00        4.72   0   0     10.60      0.00       0.0    1.09  61   892  75    541.0    661.0   14.55
  -1  -3   0        0.00        4.72   0   0     52.49      0.00       0.0   -0.70  62   916  76    747.0    813.0    8.49
   1   6   0        0.00        4.72   0   0      5.47      0.00       0.0   -0.03  63  1023  79   1563.0   1448.0   16.41
   1   7   0        0.00        4.72   0   0      9.34      0.00       0.0   -0.54  64  1031  80   1659.0   1524.0   19.13
   1   8   0        0.00        4.72   0   0     38.94      0.00       0.0   -0.47  65  1036  81   1758.0   1604.0   21.88
  -3  -7   1        0.00        4.72   0   0     26.52      0.00       0.0    1.67  66  1041  82    374.0    398.0   21.16
  -2  -6   1        0.00        4.72   0   0     20.15      0.00       0.0   -3.94  67  1049  83    517.0    493.0   17.49
  -1  -4   1        0.00        4.72   0   0      4.85      0.00       0.0   -6.68  68  1069  85    724.0    653.0   11.57
  -1  -3   1        0.00        4.72   0   0     55.59      0.00       0.0    5.88  69  1081  86    801.0    723.0    9.15
   1   4   1        0.00        4.72   0   0     10.26      0.00       0.0   -0.32  70  1169  88   1445.0   1213.0   11.21
   1   5   1        0.00        4.72   0   0     16.42      0.00       0.0   -2.11  71  1180  89   1535.0   1283.0   13.83
   1   6   1        0.00        4.72   0   0     20.15      0.00       0.0   -2.87  72  1189  90   1629.0   1355.0   16.51
   1   7   1        0.00        4.72   0   0     28.87      0.00       0.0   -2.97  73  1197  91   1727.0   1430.0   19.22
   1   8   1        0.00        4.72   0   0      0.61      0.00       0.0   -2.64  74  1202  92   1828.0   1508.0   21.96
  -3  -7   2        0.00        4.72   0   0     20.00      0.00       0.0    3.66  75  1204  93    425.0    299.0   21.98
  -2  -6   2        0.00        4.72   0   0     25.87      0.00       0.0   -1.93  76  1212  94    573.0    397.0   18.35
  -1  -4   2        0.00        4.72   0   0     26.97      0.00       0.0   -3.37  77  1232  95    781.0    560.0   12.67
   1   2   2        0.00        4.72   0   0     15.24      0.00       0.0    4.16  78  1304  96   1334.0    988.0    7.64
   1   3   2        0.00        4.72   0   0     44.47      0.00       0.0   -0.64  79  1316  97   1419.0   1055.0    9.66
   1   4   2        0.00        4.72   0   0     73.10      0.00       0.0   -3.12  80  1327  98   1508.0   1123.0   11.99
   1   5   2        0.00        4.72   0   0      5.30      0.00       0.0   -4.30  81  1338  99   1601.0   1192.0   14.47
   1   6   2        0.00        4.72   0   0     13.81      0.00       0.0   -4.70  82  1347 100   1697.0   1263.0   17.05
   1   7   2        0.00        4.72   0   0     23.43      0.00       0.0   -4.58  83  1355 101   1796.0   1336.0   19.69
   2   7   2        0.00        4.72   0   0      7.53      0.00       0.0    6.60  84  1356 102   1803.0   1349.0   19.93
   1   8   2        0.00        4.72   0   0     30.99      0.00       0.0   -4.11  85  1359 103   1900.0   1413.0   22.37
   2   8   2        0.00        4.72   0   0     29.45      0.00       0.0    5.90  86  1360 104   1902.0   1426.0   22.53
  -2  -6   3        0.00        4.72   0   0     18.87      0.00       0.0   -0.10  87  1367 105    627.0    298.0   19.56
  -1  -4   3        0.00        4.72   0   0     18.74      0.00       0.0    0.40  88  1386 106    836.0    465.0   14.20
   1   1   3        0.00       -4.72   0   0    129.80      0.00       0.0    7.29  89  1446 107   1311.0    832.0    8.44
   1   2   3        0.00        4.72   0   0     26.74      0.00       0.0    0.65  90  1458 108   1394.0    898.0    9.55
   1   3   3        0.00        4.72   0   0      4.04      0.00       0.0   -2.88  91  1469 109   1482.0    964.0   11.24
   1   4   3        0.00        4.72   0   0      7.08      0.00       0.0   -4.73  92  1480 110   1574.0   1032.0   13.29
   1   5   3        0.00        4.72   0   0     18.53      0.00       0.0   -5.57  93  1490 111   1668.0   1100.0   15.57
   1   6   3        0.00        4.72   0   0     16.44      0.00       0.0   -5.78  94  1498 112   1766.0   1170.0   18.00
   2   6   3        0.00        4.72   0   0     75.99      0.00       0.0    5.74  95  1499 113   1774.0   1182.0   18.22
   1   7   3        0.00        4.72   0   0     25.67      0.00       0.0   -5.56  96  1505 114   1867.0   1243.0   20.52
   2   7   3        0.00        4.72   0   0     21.40      0.00       0.0    4.71  97  1506 115   1871.0   1255.0   20.65
  -2  -6   4        0.00        4.72   0   0     80.82      0.00       0.0    1.42  98  1513 116    681.0    195.0   21.07
  -1  -4   4        0.00        4.72   0   0      1.12      0.00       0.0    5.07  99  1530 117    886.0    368.0   16.07
   1   1   4        0.00        4.72   0   0     19.31      0.00       0.0    3.90 100  1584 118   1370.0    740.0   10.90
   1   2   4        0.00        4.72   0   0     22.94      0.00       0.0   -1.19 101  1595 119   1458.0    806.0   11.78
   1   3   4        0.00        4.72   0   0     18.20      0.00       0.0   -4.00 102  1606 120   1548.0    872.0   13.19
   1   4   4        0.00        4.72   0   0     30.62      0.00       0.0   -5.50 103  1616 121   1641.0    939.0   14.99
   1   5   4        0.00        4.72   0   0     20.93      0.00       0.0   -6.18 104  1624 122   1738.0   1007.0   17.05
   2   5   4        0.00        4.72   0   0     33.94      0.00       0.0    5.70 105  1625 123   1747.0   1019.0   17.25
   1   6   4        0.00        4.72   0   0     30.12      0.00       0.0   -6.30 106  1632 124   1837.0   1077.0   19.29
   2   6   4        0.00        4.72   0   0     19.17      0.00       0.0    4.24 107  1633 125   1841.0   1089.0   19.40
   1   7   4        0.00        4.72   0   0      5.21      0.00       0.0   -6.05 108  1637 126   1941.0   1149.0   21.67
   2   7   4        0.00        4.72   0   0     32.67      0.00       0.0    3.42 109  1638 127   1940.0   1161.0   21.70
   0  -2   5        0.00        4.72   0   0    129.50      0.00       0.0    2.41 110  1673 128   1152.0    428.0   14.68
   1   1   5        0.00        4.72   0   0     31.70      0.00       0.0    2.23 111  1705 129   1433.0    645.0   13.47
   1   2   5        0.00        4.72   0   0     44.77      0.00       0.0   -1.96 112  1715 130   1523.0    712.0   14.20
   1   3   5        0.00        4.72   0   0      3.10      0.00       0.0   -4.37 113  1725 131   1616.0    779.0   15.39
   1   4   5        0.00        4.72   0   0     18.80      0.00       0.0   -5.68 114  1733 132   1711.0    845.0   16.96
   2   4   5        0.00        4.72   0   0     16.11      0.00       0.0    6.56 115  1734 133   1721.0    857.0   17.12
   1   5   5        0.00        4.72   0   0     25.64      0.00       0.0   -6.28 116  1741 134   1809.0    913.0   18.81
   2   5   5        0.00        4.72   0   0     38.34      0.00       0.0    4.56 117  1742 135   1814.0    925.0   18.88
   1   6   5        0.00        4.72   0   0     69.32      0.00       0.0   -6.39 118  1747 136   1911.0    982.0   20.87
   2   6   5        0.00        4.72   0   0     16.72      0.00       0.0    3.31 119  1748 137   1911.0    994.0   20.87
   0  -2   6        0.00        4.72   0   0     43.75      0.00       0.0    1.32 120  1772 138   1215.0    327.0   17.25
   1   1   6        0.00        4.72   0   0     38.05      0.00       0.0    1.63 121  1799 139   1498.0    548.0   16.10
   1   2   6        0.00        4.72   0   0     12.87      0.00       0.0   -2.02 122  1808 140   1591.0    615.0   16.71
   1   3   6        0.00        4.72   0   0     18.18      0.00       0.0   -4.19 123  1816 141   1686.0    682.0   17.74
   1   4   6        0.00        4.72   0   0     64.71      0.00       0.0   -5.42 124  1824 142   1783.0    749.0   19.12
   2   4   6        0.00        4.72   0   0     13.93      0.00       0.0    5.73 125  1825 143   1789.0    761.0   19.16
   1   5   6        0.00        4.72   0   0      9.05      0.00       0.0   -6.00 126  1830 144   1883.0    816.0   20.79
   2   5   6        0.00        4.72   0   0     39.87      0.00       0.0    3.95 127  1831 145   1884.0    828.0   20.75
   2   6   6        0.00        4.72   0   0     20.68      0.00       0.0    2.84 128  1834 146   1984.0    897.0   22.58
   0  -2   7        0.00        4.72   0   0     12.51      0.00       0.0    2.01 129  1845 147   1277.0    221.0   19.88
   0  -1   7        0.00        4.72   0   0      3.94      0.00       0.0   -6.67 130  1852 148   1385.0    294.0   19.29
   1   0   7        0.00       -4.72   0   0     35.49      0.00       0.0    7.09 131  1860 149   1470.0    378.0   18.64
   1   1   7        0.00        4.72   0   0     30.35      0.00       0.0    1.75 132  1867 150   1565.0    447.0   18.77
   1   2   7        0.00        4.72   0   0      4.85      0.00       0.0   -1.56 133  1873 151   1661.0    515.0   19.30
   1   3   7        0.00        4.72   0   0     23.56      0.00       0.0   -3.61 134  1879 152   1758.0    582.0   20.20
   1   4   7        0.00        4.72   0   0     75.53      0.00       0.0   -4.80 135  1884 153   1857.0    649.0   21.43
   2   4   7        0.00        4.72   0   0     53.38      0.00       0.0    5.41 136  1885 154   1859.0    661.0   21.36
   0  -2   8        0.00        4.72   0   0     24.45      0.00       0.0    3.46 137  1887 155   1338.0    110.0   22.54
   0  -1   8        0.00        4.72   0   0     46.71      0.00       0.0   -4.32 138  1890 156   1450.0    184.0   22.02
   1   0   8        0.00       -4.72   0   0     24.38      0.00       0.0    7.21 139  1895 157   1535.0    271.0   21.35
   1   1   8        0.00        4.72   0   0      6.12      0.00       0.0    2.37 140  1899 158   1634.0    341.0   21.47
   1   2   8        0.00        4.72   0   0     30.88      0.00       0.0   -0.73 141  1903 159   1732.0    410.0   21.94
    
   0   0   0     8760.80       19.24   0  -6      0.00     93.60       0.0    0.00   3     0   0    542.0    907.0   12.01
   0   0   0    44816.51       35.68   0 -44      0.00    211.70       0.0    0.00   4     0   0    688.0    904.0    8.70
   0   0   0     2282.41        4.94   0  -6      0.00     47.77       0.0    0.00   8     0   0   1155.0   1408.0    9.88
   0   0   0     2018.76        4.96   0   1      0.00     44.93       0.0    0.00  12     0   0    882.7   1777.3   18.21
   0   0   0     4424.54       10.26   0   1      0.00     66.52       0.0    0.00  14     0   0    734.6    279.2   18.94
   0   0   0     5207.91       14.14   0   1      0.00     72.17       0.0    0.00  15     0   0    581.1    478.0   16.79
   0   0   0     4132.78       11.15   0  -1      0.00     64.29       0.0    0.00  18     0   0   1373.8     73.7   23.50
   0   0   0     1403.17        4.55   0   1      0.00     37.46       0.0    0.00  19     0   0   1202.4   1739.9   17.58
   0   0   0     5470.46       17.55   0   1      0.00     73.96       0.0    0.00  20     0   0   1622.3    850.8   14.98
   0   0   0     4036.99       14.04   0   1      0.00     63.54       0.0    0.00  21     0   0    509.8    559.7   16.56
   0   0   0     2904.36       10.35   0   1      0.00     53.89       0.0    0.00  22     0   0   1439.7    538.8   15.35
   0   0   0     6157.14       20.41   0   1      0.00     78.47       0.0    0.00  23     0   0   1678.5   1782.9   23.28
   0   0   0     5456.21       19.17   0   1      0.00     73.87       0.0    0.00  24     0   0    273.2    857.0   18.27
   0   0   0     3260.90       10.89   0   1      0.00     57.10       0.0    0.00  26     0   0   1446.3   1626.4   17.53
   0   0   0      903.19        3.99   0   1      0.00     30.05       0.0    0.00  28     0   0    837.3    720.0    8.71
   0   0   0     4091.75       14.34   0   1      0.00     63.97       0.0    0.00  29     0   0   1607.8   1434.6   17.04
   0   0   0     1128.84        4.57   0   1      0.00     33.60       0.0    0.00  30     0   0   1250.7    576.0   12.17
   0   0   0     2831.15       14.77   0   1      0.00     53.21       0.0    0.00  31     0   0   1759.3    845.1   18.01
   0   0   0     3759.60       18.71   0   1      0.00     61.32       0.0    0.00  32     0   0    184.2   1514.7   22.66
   0   0   0     1593.39        7.89   0   1      0.00     39.92       0.0    0.00  33     0   0    583.8   1402.8   13.99
   0   0   0     1588.50        8.96   0   1      0.00     39.86       0.0    0.00  34     0   0   1522.0    246.1   21.64
   0   0   0     2229.13        9.12   0   1      0.00     47.21       0.0    0.00  35     0   0    562.6    275.1   20.69
   0   0   0     2167.09       10.26   0   1      0.00     46.55       0.0    0.00  36     0   0   1596.1   1035.9   13.81
   0   0   0     1663.78        7.43   0   1      0.00     40.79       0.0    0.00  37     0   0    628.0    982.4    9.69
   0   0   0     2027.82        8.72   0   1      0.00     45.03       0.0    0.00  38     0   0    561.3   1830.8   21.76
   0   0   0     2548.51       13.01   0   1      0.00     50.48       0.0    0.00  39     0   0   1790.8    653.0   20.10
   0   0   0      272.50        1.74   0   1      0.00     16.51       0.0    0.00  40     0   0   1127.3   1251.1    6.12
   0   0   0     3160.09       14.60   0   1      0.00     56.21       0.0    0.00  42     0   0    264.4   1423.8   20.22
   0   0   0     3018.83       12.72   0   1      0.00     54.94       0.0    0.00  43     0   0   1655.5   1353.4   17.01
   0   0   0     1089.44        5.98   0   1      0.00     33.01       0.0    0.00  44     0   0   1407.2   1712.2   18.69
   0   0   0     2001.07       12.66   0   1      0.00     44.73       0.0    0.00  45     0   0   1846.2    565.0   22.02
   0   0   0     1859.02        9.93   0  -1      0.00     43.12       0.0    0.00  46     0   0    400.7    299.2   22.31
   0   0   0     2204.37       10.60   0   1      0.00     46.95       0.0    0.00  47     0   0   1634.6    497.7   19.10
   0   0   0     3157.14       15.87   0   1      0.00     56.19       0.0    0.00  48     0   0    155.9   1376.8   21.91
   0   0   0      342.31        1.81   0   1      0.00     18.50       0.0    0.00  49     0   0    903.8    450.2   14.13
   0   0   0     1169.84        9.71   0   1      0.00     34.20       0.0    0.00  50     0   0    371.4   1669.9   21.51
   0   0   0     1467.92       10.40   0   1      0.00     38.31       0.0    0.00  51     0   0    363.3    936.0   15.96
   0   0   0     1588.85       12.02   0   1      0.00     39.86       0.0    0.00  52     0   0   1723.4   1695.2   22.60
   0   0   0     2088.66       11.50   0   1      0.00     45.70       0.0    0.00  53     0   0    324.9    384.3   22.14
   0   0   0      839.55        5.60   0   1      0.00     28.98       0.0    0.00  54     0   0   1432.7    884.0   10.52
   0   0   0      668.48        4.84   0   1      0.00     25.85       0.0    0.00  55     0   0   1405.2    728.2   11.71
   0   0   0      934.80        7.10   0   1      0.00     30.57       0.0    0.00  56     0   0   1599.2    327.9   21.20
   0   0   0     2458.18       13.20   0   1      0.00     49.58       0.0    0.00  57     0   0   1819.9   1165.5   19.15
   0   0   0      615.42        3.91   0   1      0.00     24.81       0.0    0.00  58     0   0   1324.6    291.4   18.78
   0   0   0     2097.48       12.60   0   1      0.00     45.80       0.0    0.00  59     0   0    170.9   1347.0   21.38
   0   0   0     1136.21        6.24   0   1      0.00     33.71       0.0    0.00  60     0   0   1446.9    161.6   22.42
   0   0   0      898.98        8.06   0   1      0.00     29.98       0.0    0.00  61     0   0   1643.0   1603.9   20.01
   0   0   0      633.81        4.46   0   1      0.00     25.18       0.0    0.00  62     0   0    647.8   1136.8    9.56
   0   0   0     1957.02       10.46   0   1      0.00     44.24       0.0    0.00  63     0   0   1674.4    768.5   16.71
   0   0   0      751.58        5.39   0   1      0.00     27.41       0.0    0.00  64     0   0    560.0   1244.7   12.43
   0   0   0      492.07        3.31   0   1      0.00     22.18       0.0    0.00  65     0   0    753.7    641.7   11.36
   0   0   0      826.65        5.79   0   1      0.00     28.75       0.0    0.00  66     0   0   1487.0    804.0   12.42
   0   0   0      938.83        6.89   0   1      0.00     30.64       0.0    0.00  67     0   0   1573.7   1272.6   14.53
   0   0   0      883.02        7.03   0   1      0.00     29.72       0.0    0.00  68     0   0   1624.4   1193.0   15.00
   0   0   0      228.84        1.99   0   1      0.00     15.13       0.0    0.00  69     0   0    801.9   1871.9   20.62
   0   0   0     1384.52       12.60   0   1      0.00     37.21       0.0    0.00  70     0   0   1893.5   1138.4   20.64
   0   0   0      272.21        2.18   0   1      0.00     16.50       0.0    0.00  71     0   0   1248.1    207.1   19.99
   0   0   0     1591.30       11.18   0   1      0.00     39.89       0.0    0.00  72     0   0    154.3   1183.2   20.78
   0   0   0      197.38        1.49   0   1      0.00     14.05       0.0    0.00  73     0   0   1172.4   2016.9   23.32
   0   0   0      822.88        6.09   0   1      0.00     28.69       0.0    0.00  74     0   0   1564.3    530.8   17.44
   0   0   0      835.24        6.75   0   1      0.00     28.90       0.0    0.00  75     0   0    418.7    474.1   19.34
   0   0   0     2172.39       16.64   0  -1      0.00     46.61       0.0    0.00  76     0   0   2028.8   1137.6   23.48
   0   0   0      958.53        7.79   0   1      0.00     30.96       0.0    0.00  77     0   0    298.9   1016.8   17.28
   0   0   0     1235.18       10.80   0   1      0.00     35.15       0.0    0.00  78     0   0   1962.8    808.2   22.48
   0   0   0      652.93        6.04   0   1      0.00     25.55       0.0    0.00  79     0   0    356.4   1499.9   19.38
   0   0   0      594.51        6.02   0   1      0.00     24.38       0.0    0.00  80     0   0   1741.6   1438.0   19.59
   0   0   0     1132.38        9.57   0   1      0.00     33.65       0.0    0.00  81     0   0   1892.2   1499.9   23.03
   0   0   0      690.18        6.11   0   1      0.00     26.27       0.0    0.00  82     0   0   1654.9   1008.2   15.17
   0   0   0      962.06        8.16   0   1      0.00     31.02       0.0    0.00  83     0   0    229.3   1099.0   18.91
   0   0   0      946.63        8.52   0   1      0.00     30.77       0.0    0.00  86     0   0   1856.4    976.2   19.70
   0   0   0      524.07        6.11   0   1      0.00     22.89       0.0    0.00  87     0   0   1788.1   1005.0   18.18
   0   0   0      953.92        8.52   0   1      0.00     30.89       0.0    0.00  88     0   0   1847.1   1584.8   23.16
   0   0   0      259.78        2.50   0  -1      0.00     16.12       0.0    0.00  90     0   0    710.7     62.4   23.47
   0   0   0      584.93        5.33   0   1      0.00     24.19       0.0    0.00  91     0   0   1592.7    692.4   15.79
   0   0   0      286.87        2.91   0   1      0.00     16.94       0.0    0.00  92     0   0    668.2    561.2   14.07
   0   0   0      643.12        6.96   0   1      0.00     25.36       0.0    0.00  93     0   0   1807.2   1412.0   20.58
   0   0   0      980.64        9.28   0   1      0.00     31.32       0.0    0.00  94     0   0     96.8    662.1   23.13
   0   0   0      535.77        6.62   0   1      0.00     23.15       0.0    0.00  95     0   0    172.8    579.8   22.40
   0   0   0      824.89        8.75   0   1      0.00     28.72       0.0    0.00  96     0   0   1909.0   1248.1   21.41
   0   0   0      527.69        5.58   0   1      0.00     22.97       0.0    0.00  97     0   0   1703.3    927.2   16.42
   0   0   0      805.62        7.53   0   1      0.00     28.38       0.0    0.00  98     0   0   1822.3    815.2   19.52
   0   0   0      331.37        6.37   0   1      0.00     18.20       0.0    0.00  99     0   0    269.2    666.0   19.73
   0   0   0      673.02        6.28   0   1      0.00     25.94       0.0    0.00 100     0   0    338.9    584.5   19.26
   0   0   0      259.50        3.10   0   1      0.00     16.11       0.0    0.00 101     0   0   1474.4   1803.2   21.13
   0   0   0      689.72        7.05   0   1      0.00     26.26       0.0    0.00 102     0   0    214.7    910.2   19.33
   0   0   0      527.89        6.50   0   1      0.00     22.98       0.0    0.00 103     0   0   1839.2    451.0   23.17
   0   0   0      559.15        6.35   0   1      0.00     23.65       0.0    0.00 104     0   0    195.8    747.2   20.54
   0   0   0      361.71        4.72   0   1      0.00     19.02       0.0    0.00 105     0   0    383.8    908.3   15.60

 SOL,ROT,NODES:   6   382940.00   159  POLAR_ANGLES:   21.33   74.33   57.00
 R=SUM[!FO-FC!]/SUM[FO]:    0.0319 SKC, BO:       0.4382  0.00
 NREF,INPUT_SK,SFJ2,SKC:     8      -1.0000     11560.8311       0.3480
 N_NODES,N_LLEGITS,N_INDEXATS,N_FEBLES:       159       105        17       141
 DIST_MITJANA,SDV (PIXELS):  11.329-NaN    
 GIR_MITJA,SDV (GRAUS):  -0.845   6.318
------------------------------------------------------------------------------

 SOL,ROT,NODES:   7   720067.00   155  POLAR_ANGLES:   15.33   59.00  235.00
    -0.50151    -0.71188    -0.49165
     0.25520    -0.66472     0.70215
    -0.82666     0.22666     0.51504

     H=    0.9911h    0.0185k    0.0176l 
     K=   -0.0345h    1.0030k    0.0179l 
     L=   -0.0267h   -0.0103k    1.0046l 
    
   H   K   L      FO^2      SDV(FO^2) DUM CODI   FMODEL     FO       RODIST   PHI  PIC             cXPIX    cYPIX  2-THETA
   2   4   4    29668.56       44.38   0 -12    136.20    172.25       1.4   -2.23   1  1617 120    389.0   1093.0   15.33
   2   3   4    32276.72       44.02   0 -19    122.56    179.66       1.4   -3.48   2  1607 119    476.0   1169.0   13.67
   1   4   2    10544.92       23.16   0  -6     73.10    102.69       1.0    3.57   3  1327  97    542.0    907.0   12.01
   1   1   3    19971.86      -24.38   0 -20    129.80    141.32       0.0    7.18   5  1446 106    733.0   1211.0    8.44
   1   0   3    12516.56       16.31   0 -18     91.73    111.88       1.0    3.41   6  1434 105    817.0   1286.0    8.15
   1  -1   4    26351.97      -22.29   0 -44    138.14    162.33       1.4    7.33   7  1562 117    837.0   1444.0   11.16
   0  -3   2     2745.68        5.94   0  -6     37.05     52.40       1.4   -1.40   8  1244  93   1155.0   1408.0    9.88
   0  -4   3     4395.42        8.57   0  -8     54.13     66.30       3.2   -1.07   9  1387 104   1182.0   1570.0   13.71
  -1  -3  -1    55727.88       43.59   0 -45    215.44    236.07       1.0    4.24  10   749  63   1358.0   1144.0    8.67
  -1  -5   1    12942.10       22.78   0 -10     87.07    113.76       1.4    0.79  11  1059  82   1416.0   1460.0   14.13
   1  -3   6     2432.51        5.97   0   1     49.40     49.32       5.9    5.80  12  1765 131    882.7   1777.3   18.21
  -1   6  -3     5323.15       12.35   0   1     68.29     72.96       3.4   -1.99  14   537  46    734.6    279.2   18.94
   0   6  -1     6264.44       17.00   0   1     79.65     79.15       1.9   -0.53  15   856  68    581.1    478.0   16.79
   2   2   5     5429.55       17.89   0   1     67.51     73.69       1.0   -1.13  16  1716 126    498.0   1327.0   14.60
   2   0   6     4548.68       13.85   0   1     60.86     67.44       0.2   -3.26  17  1791 132    606.9   1565.2   16.34
   0  -5   4     1688.38        5.48   0   1     36.34     41.09       5.9    2.56  19  1522 115   1202.4   1739.9   17.58
  -3  -3  -4     6581.85       21.12   0   1     77.51     81.13       1.6   -2.23  20   299  29   1622.3    850.8   14.98
   0   6   0     4866.79       16.92   0   1     67.11     69.76       1.2    6.57  21  1022  76    509.8    559.7   16.56
  -3   0  -5     3498.94       12.46   0   1     59.86     59.15       1.9   -5.47  22   211  24   1439.7    538.8   15.35
   2   6   3     6572.04       23.08   0   1     75.99     81.07       1.8   -5.15  24  1499 111    273.2    857.0   18.27
  -1  -4   0     2948.32       10.68   0   1     50.66     54.30       1.1    1.55  25   904  74   1386.1   1299.7   11.06
  -1  -6   2     3922.92       13.10   0   1     54.09     62.63       2.2    1.63  26  1213  91   1446.3   1626.4   17.53
   2   1   6     3585.60       13.91   0   1     53.92     59.88       0.8    0.21  27  1800 133    518.2   1488.0   16.41
   0   3  -1     1086.71        4.80   0   1     34.35     32.97       1.2   -2.37  28   825  65    837.3    720.0    8.71
  -2  -6   0     4922.44       17.25   0   1     65.80     70.16       1.6   -1.62  29   883  73   1607.8   1434.6   17.04
  -2   1  -4     1358.99        5.51   0   1     32.52     36.86       1.7   -4.06  30   344  33   1250.7    576.0   12.17
   2   3   8     4530.96       22.55   0   1     84.16     67.31       1.7    6.09  32  1906 155    184.2   1514.7   22.66
   2   1   5     1918.14        9.50   0   1     47.43     43.80       1.2   -3.92  33  1706 125    583.8   1402.8   13.99
  -4   1  -7     1910.75       10.78   0   1     52.92     43.71       4.5   -0.40  34    51   4   1522.0    246.1   21.64
  -1   7  -2     2687.45       10.99   0   1     51.51     51.84       3.5    6.63  35   699  57    562.6    275.1   20.69
  -2  -4  -3     2613.52      -12.38   0   1     44.45     51.12       0.9    7.10  36   426  40   1596.1   1035.9   13.81
   1   3   2     2002.33        8.94   0   1     44.47     44.75       1.2    3.20  37  1316  96    628.0    982.4    9.69
   2  -1   8     2439.26       10.49   0   1     53.74     49.39       1.6   -0.85  38  1892 150    561.3   1830.8   21.76
  -4  -3  -6     3065.84       15.65   0   1     55.35     55.37       3.5    1.49  39    88   9   1790.8    653.0   20.10
   0  -2   1      328.04        2.09   0   1     14.80     18.11       0.7    3.90  40  1094  83   1127.3   1251.1    6.12
   2   3   7     3805.91       17.59   0   1     68.70     61.69       1.0    4.93  42  1880 145    264.4   1423.8   20.22
  -2  -6  -1     3633.97       15.32   0   1     51.82     60.28       1.5    3.84  43   717  60   1655.5   1353.4   17.01
  -1  -6   3     1312.06        7.20   0   1     39.90     36.22       2.1   -4.90  44  1368 103   1407.2   1712.2   18.69
   0   8  -1     2237.03       11.95   0  -1     49.26     47.30       3.3   -2.80  46   867  70    400.7    299.2   22.31
  -4  -1  -6     2654.40       12.77   0   1     46.10     51.52       3.1   -4.57  47   105  11   1634.6    497.7   19.10
   3   4   7     3802.88       19.11   0   1     57.62     61.67       1.4   -5.19  48  1886 148    155.9   1376.8   21.91
  -1   4  -3      411.86        2.18   0   1     20.47     20.29       3.2   -2.30  49   519  44    903.8    450.2   14.13
   2   1   8     1408.69       11.69   0   1     51.95     37.53       1.0    4.59  50  1900 152    371.4   1669.9   21.51
   2   5   3     1768.56       12.53   0   1     42.92     42.05       1.7   -5.59  51  1491 109    363.3    936.0   15.96
  -2  -8   1     1913.41       14.47   0   1     53.61     43.74       3.6    4.77  52  1038  79   1723.4   1695.2   22.60
   0   8   0     2513.36       13.84   0   1     55.38     50.13       3.4    2.79  53  1035  78    324.9    384.3   22.14
  -2  -2  -3     1009.96        6.74   0   1     32.55     31.78       0.7   -1.37  54   448  42   1432.7    884.0   10.52
  -2  -1  -4      805.03        5.83   0   1     28.49     28.37       1.2    4.77  55   322  31   1405.2    728.2   11.71
  -4   0  -7     1124.59        8.54   0   1     44.05     33.53       3.8    1.66  56    44   3   1599.2    327.9   21.20
  -3  -6  -3     2958.71       15.88   0   1     44.67     54.39       2.6    3.50  57   407  37   1819.9   1165.5   19.15
  -3   2  -6      740.39        4.70   0   1     31.05     27.21       4.6    1.92  58   132  14   1324.6    291.4   18.78
   2   4   7     2526.29       15.18   0   1     53.38     50.26       1.0    5.05  59  1885 147    170.9   1347.0   21.38
  -4   2  -7     1367.13        7.51   0   1     38.22     36.97       5.2   -2.48  60    58   5   1446.9    161.6   22.42
  -2  -7   1     1081.38        9.70   0   1     43.67     32.88       2.2   -0.88  61  1042  80   1643.0   1603.9   20.01
  -3  -3  -5     2356.93       12.60   0   1     47.16     48.55       2.1    4.90  63   180  21   1674.4    768.5   16.71
   2   2   4      905.64        6.50   0   1     26.57     30.09       1.1   -5.84  64  1596 118    560.0   1244.7   12.43
   0   4  -1      591.89        3.98   0   1     19.86     24.33       1.3   -0.22  65   837  66    753.7    641.7   11.36
  -2  -5  -1     1129.37        8.29   0   1     29.44     33.61       1.7   -1.30  67   726  61   1573.7   1272.6   14.53
  -2  -5  -2     1063.45        8.47   0   1     34.46     32.61       1.0    4.88  68   568  52   1624.4   1193.0   15.00
  -4  -6  -3     1667.41       15.17   0   1     55.57     40.83       2.9   -4.85  70   406  36   1893.5   1138.4   20.64
  -3   3  -6      327.43        2.62   0   1     20.51     18.10       6.2    0.13  71   140  15   1248.1    207.1   19.99
   2   5   6     1915.18       13.46   0   1     39.87     43.76       1.4    3.31  72  1831 137    154.3   1183.2   20.78
   0   7   0     1005.81        8.13   0   1     35.09     31.71       2.3    4.69  75  1030  77    418.7    474.1   19.34
   2   5   4     1153.15        9.37   0   1     33.94     33.96       2.1   -1.71  77  1625 121    298.9   1016.8   17.28
  -4  -5  -6     1489.35       13.02   0   1     39.25     38.59       3.6    6.84  78    74   6   1962.8    808.2   22.48
   2   2   7      786.13        7.28   0   1     33.83     28.04       1.1    4.30  79  1874 144    356.4   1499.9   19.38
  -3  -4  -3      831.23        7.36   0   1     28.55     28.83       1.6   -4.94  82   425  39   1654.9   1008.2   15.17
   2   5   5     1157.30        9.82   0   1     38.34     34.02       1.7    1.19  83  1742 129    229.3   1099.0   18.91
   2   3   5      549.64        5.98   0   1     23.94     23.44       1.5    0.38  84  1726 127    410.7   1251.2   15.68
   1   2   2      355.54        3.60   0   1     15.24     18.86       0.7    1.63  85  1304  95    712.3   1057.8    7.66
  -4  -5  -4     1139.45       10.25   0   1     40.71     33.76       2.6   -3.67  86   280  26   1856.4    976.2   19.70
  -3  -5  -4      631.23        7.36   0   1     22.16     25.12       2.3    5.11  87   281  27   1788.1   1005.0   18.18
   2  -1   7      414.65        3.94   0   1     22.37     20.36       1.4   -4.13  89  1854 141    631.8   1735.2   19.22
  -3  -2  -5      703.71        6.42   0   1     24.96     26.53       2.2    1.86  91   190  22   1592.7    692.4   15.79
   0   5  -1      345.06        3.50   0   1     14.16     18.58       2.0    0.04  92   847  67    668.2    561.2   14.07
  -3  -7  -1      773.70        8.37   0   1     25.28     27.82       3.0   -1.76  93   708  58   1807.2   1412.0   20.58
   1   8   2      644.46        7.96   0   1     30.99     25.39       2.4    0.43  95  1359 101    172.8    579.8   22.40
  -3  -7  -3      994.83      -10.55   0   1     34.54     31.54       3.1    7.12  96   400  35   1909.0   1248.1   21.41
  -3  -4  -4      634.82        6.71   0   1     26.08     25.20       1.8    1.64  97   289  28   1703.3    927.2   16.42
  -4  -4  -5      969.17        9.05   0   1     35.06     31.13       3.2   -1.59  98   171  19   1822.3    815.2   19.52
   1   7   2      398.64        7.66   0   1     23.43     19.97       1.8    1.60  99  1355 100    269.2    666.0   19.73
   1   7   1      809.85        7.56   0   1     28.87     28.46       2.2   -2.71 100  1197  87    338.9    584.5   19.26
  -1  -7   3      312.37        3.74   0   1     17.34     17.67       4.2    3.79 101  1362 102   1474.4   1803.2   21.13
   1   7   3      673.39        7.65   0   1     25.67     25.95       1.2    4.86 104  1505 112    195.8    747.2   20.54
   1   5   3      436.26       -5.70   0   1     18.53     20.89       1.2    7.22 105  1490 108    383.8    908.3   15.60
    
  -4  -2  -7        0.00        5.68   0   0     18.55      0.00       0.0    5.72   1    31   1   1758.0    485.0   21.37
  -4  -1  -7        0.00        5.68   0   0     21.25      0.00       0.0    3.70   2    37   2   1676.0    406.0   21.09
  -4  -4  -6        0.00        5.68   0   0     14.86      0.00       0.0    4.23   3    80   7   1872.0    728.0   21.11
  -5  -3  -6        0.00        5.68   0   0     43.15      0.00       0.0   -6.53   4    87   8   1871.0    617.0   21.98
  -4  -2  -6        0.00        5.68   0   0      8.09      0.00       0.0   -1.42   5    96  10   1708.0    574.0   19.38
  -3   0  -6        0.00        5.68   0   0     19.04      0.00       0.0    5.66   6   115  12   1480.0    452.0   17.45
  -3   1  -6        0.00        5.68   0   0      5.89      0.00       0.0    3.77   7   124  13   1400.0    372.0   17.91
  -3   4  -6        0.00        5.68   0   0      4.22      0.00       0.0   -1.41   8   147  16   1163.0    118.0   21.48
  -4  -6  -5        0.00        5.68   0   0     14.08      0.00       0.0    4.80   9   157  17   1992.0    969.0   22.61
  -4  -5  -5        0.00        5.68   0   0     23.39      0.00       0.0    1.71  10   163  18   1904.0    891.0   20.92
  -4  -3  -5        0.00        5.68   0   0     11.39      0.00       0.0   -5.17  11   179  20   1741.0    736.0   18.36
  -3  -1  -5        0.00        5.68   0   0     18.70      0.00       0.0   -1.54  12   200  23   1512.0    615.0   15.30
  -4  -6  -4        0.00        5.68   0   0      5.22      0.00       0.0    0.07  13   272  25   1939.0   1053.0   21.46
  -3  -2  -4        0.00        5.68   0   0     15.43      0.00       0.0   -6.66  14   310  30   1545.0    774.0   13.94
  -2   0  -4        0.00        5.68   0   0      4.67      0.00       0.0    1.00  15   333  32   1325.0    652.0   11.61
  -4  -7  -3        0.00        5.68   0   0     20.34      0.00       0.0   -0.79  16   399  34   1977.0   1218.0   22.66
  -3  -5  -3        0.00        5.68   0   0      2.71      0.00       0.0   -0.47  17   415  38   1734.0   1084.0   17.02
  -2  -3  -3        0.00        5.68   0   0     19.77      0.00       0.0    3.24  18   437  41   1512.0    959.0   11.95
  -2  -1  -3        0.00       -5.68   0   0      0.22      0.00       0.0   -7.23  19   460  43   1356.0    809.0    9.66
  -1   5  -3        0.00        5.68   0   0      1.98      0.00       0.0   -1.28  20   529  45    822.0    367.0   16.45
  -1   7  -3        0.00        5.68   0   0      5.16      0.00       0.0   -3.26  21   543  47    652.0    187.0   21.46
  -4  -7  -2        0.00        5.68   0   0     21.07      0.00       0.0   -5.23  22   549  48   1933.0   1301.0   22.20
  -3  -7  -2        0.00        5.68   0   0     24.54      0.00       0.0    2.78  23   550  49   1855.0   1327.0   20.79
  -3  -6  -2        0.00        5.68   0   0      8.67      0.00       0.0   -1.57  24   558  50   1769.0   1244.0   18.46
  -3  -5  -2        0.00        5.68   0   0     28.45      0.00       0.0   -6.44  25   567  51   1689.0   1165.0   16.28
  -2  -4  -2        0.00        5.68   0   0     10.55      0.00       0.0    0.25  26   579  53   1541.0   1114.0   12.72
  -2  -3  -2        0.00        5.68   0   0     10.63      0.00       0.0   -5.32  27   590  54   1463.0   1038.0   10.68
  -1  -1  -2        0.00        5.68   0   0      8.69      0.00       0.0    4.45  28   615  55   1252.0    916.0    6.20
  -1   0  -2        0.00        5.68   0   0     10.03      0.00       0.0   -3.60  29   627  56   1173.0    841.0    5.80
  -3  -6  -1        0.00        5.68   0   0     41.87      0.00       0.0   -6.91  30   716  59   1727.0   1326.0   18.19
  -2  -4  -1        0.00       -5.68   0   0     80.07      0.00       0.0   -7.46  31   737  62   1496.0   1193.0   12.16
  -1  -2  -1        0.00        5.68   0   0      8.41      0.00       0.0   -2.98  32   761  64   1279.0   1068.0    6.35
   0   7  -1        0.00        5.68   0   0      7.94      0.00       0.0   -1.53  33   863  69    495.0    391.0   19.51
  -3  -7   0        0.00        5.68   0   0     19.66      0.00       0.0   -6.47  34   874  71   1768.0   1492.0   20.68
  -2  -7   0        0.00        5.68   0   0      0.72      0.00       0.0    3.84  35   875  72   1690.0   1518.0   19.60
  -1  -3   0        0.00        5.68   0   0     52.49      0.00       0.0   -6.82  36   916  75   1310.0   1222.0    8.49
  -1  -6   1        0.00       -5.68   0   0     11.13      0.00       0.0    7.38  37  1050  81   1497.0   1542.0   16.76
   1   4   1        0.00        5.68   0   0     10.26      0.00       0.0   -2.96  38  1169  84    606.0    828.0   11.21
   1   5   1        0.00        5.68   0   0     16.42      0.00       0.0   -2.23  39  1180  85    520.0    750.0   13.83
   1   6   1        0.00        5.68   0   0     20.15      0.00       0.0   -2.23  40  1189  86    432.0    669.0   16.51
   0   8   1        0.00        5.68   0   0     15.97      0.00       0.0    6.95  41  1201  88    249.0    466.0   22.28
   1   8   1        0.00        5.68   0   0      0.61      0.00       0.0   -3.52  42  1202  89    247.0    497.0   21.96
  -2  -7   2        0.00        5.68   0   0      3.06      0.00       0.0   -5.87  43  1205  90   1607.0   1687.0   20.76
  -1  -5   2        0.00       -5.68   0   0     38.70      0.00       0.0   -7.22  44  1222  92   1377.0   1541.0   15.04
   1   1   2        0.00        5.68   0   0      8.69      0.00       0.0   -2.40  45  1292  94    795.0   1133.0    6.20
   1   5   2        0.00        5.68   0   0      5.30      0.00       0.0    3.28  46  1338  98    455.0    829.0   14.47
   1   6   2        0.00        5.68   0   0     13.81      0.00       0.0    2.58  47  1347  99    365.0    749.0   17.05
   2   4   3        0.00        5.68   0   0     44.45      0.00       0.0   -6.70  48  1481 107    452.0   1014.0   13.80
   1   6   3        0.00        5.68   0   0     16.44      0.00       0.0    6.12  49  1498 110    293.0    829.0   18.00
   2   7   3        0.00        5.68   0   0     21.40      0.00       0.0   -5.18  50  1506 113    182.0    775.0   20.65
  -1  -7   4        0.00        5.68   0   0     16.00      0.00       0.0   -1.31  51  1509 114   1438.0   1892.0   22.44
   1  -2   4        0.00        5.68   0   0     19.62      0.00       0.0   -6.77  52  1551 116    930.0   1521.0   12.25
   2   6   4        0.00        5.68   0   0     19.17      0.00       0.0   -1.69  53  1633 122    208.0    938.0   19.40
   1   7   4        0.00       -5.68   0   0      5.21      0.00       0.0    7.27  54  1637 123    119.0    828.0   21.67
   2   7   4        0.00        5.68   0   0     32.67      0.00       0.0   -2.04  55  1638 124    112.0    857.0   21.70
   2   4   5        0.00        5.68   0   0     16.11      0.00       0.0    1.06  56  1734 128    322.0   1176.0   17.12
   2   6   5        0.00        5.68   0   0     16.72      0.00       0.0    0.93  57  1748 130    136.0   1020.0   20.87
   2   2   6        0.00        5.68   0   0     10.46      0.00       0.0    2.13  58  1809 134    430.0   1412.0   16.92
   2   3   6        0.00        5.68   0   0     16.74      0.00       0.0    3.09  59  1817 135    341.0   1336.0   17.86
   2   4   6        0.00        5.68   0   0     13.93      0.00       0.0    3.42  60  1825 136    249.0   1259.0   19.16
   3   5   6        0.00        5.68   0   0     24.79      0.00       0.0   -6.62  61  1832 138    134.0   1212.0   21.32
   2   6   6        0.00        5.68   0   0     20.68      0.00       0.0    2.87  62  1834 139     58.0   1104.0   22.58
   1  -4   7        0.00        5.68   0   0     20.75      0.00       0.0   -4.37  63  1836 140    928.0   1958.0   21.95
   2   0   7        0.00        5.68   0   0      4.12      0.00       0.0    0.37  64  1861 142    538.0   1655.0   18.86
   2   1   7        0.00        5.68   0   0      6.37      0.00       0.0    2.91  65  1868 143    447.0   1576.0   18.92
   3   3   7        0.00        5.68   0   0     45.99      0.00       0.0   -6.50  66  1881 146    249.0   1453.0   20.81
   2  -2   8        0.00        5.68   0   0      0.09      0.00       0.0   -6.93  67  1889 149    661.0   1914.0   22.41
   2   0   8        0.00        5.68   0   0     15.82      0.00       0.0    2.60  68  1896 151    464.0   1748.0   21.45
   2   2   8        0.00        5.68   0   0      5.70      0.00       0.0    5.65  69  1904 153    278.0   1591.0   21.90
   3   2   8        0.00        5.68   0   0     32.34      0.00       0.0   -6.17  70  1905 154    270.0   1622.0   22.44
    
   0   0   0    53907.64       42.91   0 -44      0.00    232.18       0.0    0.00   4     0   0    688.0    904.0    8.70
   0   0   0     2499.84        6.44   0   1      0.00     50.00       0.0    0.00  13     0   0    855.3   1606.1   14.58
   0   0   0     4971.12       13.41   0  -1      0.00     70.51       0.0    0.00  18     0   0   1373.8     73.7   23.50
   0   0   0     7406.13       24.55   0   1      0.00     86.06       0.0    0.00  23     0   0   1678.5   1782.9   23.28
   0   0   0     3405.45       17.77   0   1      0.00     58.36       0.0    0.00  31     0   0   1759.3    845.1   18.01
   0   0   0     1727.93        8.88   0   1      0.00     41.57       0.0    0.00  41     0   0   1467.2   1379.2   13.71
   0   0   0     2407.00       15.23   0   1      0.00     49.06       0.0    0.00  45     0   0   1846.2    565.0   22.02
   0   0   0      762.39        5.37   0   1      0.00     27.61       0.0    0.00  62     0   0    647.8   1136.8    9.56
   0   0   0      994.34        6.96   0   1      0.00     31.53       0.0    0.00  66     0   0   1487.0    804.0   12.42
   0   0   0      275.26        2.40   0   1      0.00     16.59       0.0    0.00  69     0   0    801.9   1871.9   20.62
   0   0   0      237.42        1.80   0   1      0.00     15.41       0.0    0.00  73     0   0   1172.4   2016.9   23.32
   0   0   0      989.80        7.32   0   1      0.00     31.46       0.0    0.00  74     0   0   1564.3    530.8   17.44
   0   0   0     2613.07       20.02   0  -1      0.00     51.12       0.0    0.00  76     0   0   2028.8   1137.6   23.48
   0   0   0      715.10        7.24   0   1      0.00     26.74       0.0    0.00  80     0   0   1741.6   1438.0   19.59
   0   0   0     1362.08       11.51   0   1      0.00     36.91       0.0    0.00  81     0   0   1892.2   1499.9   23.03
   0   0   0     1147.43       10.25   0   1      0.00     33.87       0.0    0.00  88     0   0   1847.1   1584.8   23.16
   0   0   0      312.48        3.01   0  -1      0.00     17.68       0.0    0.00  90     0   0    710.7     62.4   23.47
   0   0   0     1179.56       11.16   0   1      0.00     34.34       0.0    0.00  94     0   0     96.8    662.1   23.13
   0   0   0      829.63        8.48   0   1      0.00     28.80       0.0    0.00 102     0   0    214.7    910.2   19.33
   0   0   0      634.97        7.82   0   1      0.00     25.20       0.0    0.00 103     0   0   1839.2    451.0   23.17

 SOL,ROT,NODES:   7   720067.00   155  POLAR_ANGLES:   15.33   59.00  235.00
 R=SUM[!FO-FC!]/SUM[FO]:    0.0969 SKC, BO:       0.4806  0.00
 NREF,INPUT_SK,SFJ2,SKC:    71      -1.0000     90334.5234       0.3750
 N_NODES,N_LLEGITS,N_INDEXATS,N_FEBLES:       155       105        85        70
 DIST_MITJANA,SDV (PIXELS):   2.513   0.946
 GIR_MITJA,SDV (GRAUS):   1.028   4.108
------------------------------------------------------------------------------

 SOL,ROT,NODES:   8   382940.00   159  POLAR_ANGLES:   21.33   74.33   57.00
     0.44210     0.72770     0.52440
    -0.01282     0.58971    -0.80751
    -0.89687     0.35028     0.27004
    
   H   K   L      FO^2      SDV(FO^2) DUM CODI   FMODEL     FO       RODIST   PHI  PIC             cXPIX    cYPIX  2-THETA
  -2  -4  -4    24728.81      -36.99   0 -12    136.20    157.25       4.1   -7.38   1   290  33    389.0   1093.0   15.33
  -2  -3  -4    26825.33       36.58   0 -19    122.56    163.78       4.0   -2.50   2   300  34    476.0   1169.0   13.67
  -1  -1  -3    16566.28       20.22   0 -20    129.80    128.71       6.4   -2.85   5   461  47    733.0   1211.0    8.44
  -1   0  -3    10429.16      -13.59   0 -18     91.73    102.12       5.0    7.40   6   473  48    817.0   1286.0    8.15
  -1   1  -4    21873.58       18.50   0 -44    138.14    147.90       1.4    4.86   7   345  37    837.0   1444.0   11.16
   0   4  -3     3653.96        7.12   0  -8     54.13     60.45       2.0   -0.27   9   520  49   1182.0   1570.0   13.71
   1   3   1    46312.83       36.22   0 -45    215.44    215.20       1.0    3.30  10  1158  87   1358.0   1144.0    8.67
   1   5  -1    10784.60       18.98   0 -10     87.07    103.85      10.6    6.74  11   848  68   1416.0   1460.0   14.13
  -1   2  -5     2078.83        5.36   0   1     43.22     45.59      10.1   -2.31  13   233  28    855.3   1606.1   14.58
  -2  -2  -5     4515.17       14.88   0   1     67.51     67.20       2.0   -2.60  16   191  26    498.0   1327.0   14.60
  -2   0  -6     3779.66       11.50   0   1     60.86     61.48      11.5    0.88  17   116  18    606.9   1565.2   16.34
   1   4   0     2453.11        8.89   0   1     50.66     49.53       5.3    4.27  25  1003  77   1386.1   1299.7   11.06
  -2  -1  -6     2983.32       11.57   0   1     53.92     54.62       2.0   -3.96  27   107  17    518.2   1488.0   16.41
   1   5   0     1436.66        7.38   0   1     38.22     37.90       6.4    1.36  41  1014  78   1467.2   1379.2   13.71
  -2  -3  -5      458.16       -4.99   0   1     23.94     21.40       7.6   -7.15  84   181  25    410.7   1251.2   15.68
  -1  -2  -2      295.73        3.00   0   1     15.24     17.20       2.3   -3.52  85   603  59    712.3   1057.8    7.66
  -2   1  -7      344.58        3.28   0   1     22.37     18.56       8.8   -3.03  89    53  10    631.8   1735.2   19.22
    
  -3  -2  -8        0.00        4.72   0   0     32.34      0.00       0.0   -6.01   1     2   1    266.0   1616.0   22.44
  -3  -1  -8        0.00        4.72   0   0     34.15      0.00       0.0   -2.74   2     6   2    348.0   1686.0   22.11
  -3   0  -8        0.00        4.72   0   0     55.85      0.00       0.0    0.90   3    10   3    424.0   1757.0   22.13
  -3   1  -8        0.00        4.72   0   0     58.85      0.00       0.0    5.03   4    14   4    495.0   1830.0   22.49
  -4  -3  -7        0.00        4.72   0   0     59.32      0.00       0.0    4.62   5    25   5    177.0   1435.0   22.00
  -3  -3  -7        0.00        4.72   0   0     45.99      0.00       0.0   -4.63   6    26   6    244.0   1444.0   20.81
  -3  -2  -7        0.00        4.72   0   0     17.75      0.00       0.0   -0.85   7    32   7    326.0   1512.0   20.08
  -3  -1  -7        0.00        4.72   0   0     14.09      0.00       0.0    3.40   8    38   8    402.0   1581.0   19.71
  -2   0  -7        0.00        4.72   0   0      4.12      0.00       0.0   -6.80   9    46   9    545.0   1660.0   18.86
  -2   2  -7        0.00        4.72   0   0     44.74      0.00       0.0    1.70  10    60  11    697.0   1804.0   19.94
  -4  -5  -6        0.00        4.72   0   0     39.25      0.00       0.0    0.48  11    74  12     77.0   1198.0   22.44
  -4  -4  -6        0.00        4.72   0   0     14.86      0.00       0.0    4.77  12    80  13    158.0   1267.0   21.11
  -3  -4  -6        0.00        4.72   0   0     56.46      0.00       0.0   -4.14  13    81  14    222.0   1277.0   19.84
  -3  -3  -6        0.00        4.72   0   0     53.40      0.00       0.0    0.00  14    89  15    305.0   1344.0   18.66
  -3  -2  -6        0.00        4.72   0   0     48.56      0.00       0.0    4.69  15    97  16    382.0   1412.0   17.84
  -2   1  -6        0.00        4.72   0   0     69.48      0.00       0.0    7.00  16   125  19    668.0   1628.0   16.74
  -4  -6  -5        0.00        4.72   0   0     14.08      0.00       0.0   -0.29  17   157  20     54.0   1030.0   22.61
  -4  -5  -5        0.00        4.72   0   0     23.39      0.00       0.0    4.18  18   163  21    137.0   1101.0   20.92
  -3  -5  -5        0.00        4.72   0   0      2.08      0.00       0.0   -4.47  19   164  22    199.0   1112.0   19.61
  -3  -4  -5        0.00        4.72   0   0     57.34      0.00       0.0   -0.06  20   172  23    284.0   1180.0   17.99
  -3  -3  -5        0.00        4.72   0   0     47.16      0.00       0.0    4.94  21   180  24    362.0   1248.0   16.69
  -2  -1  -5        0.00        4.72   0   0     47.43      0.00       0.0    2.92  22   201  27    576.0   1392.0   13.97
  -4  -6  -4        0.00        4.72   0   0      5.22      0.00       0.0    2.91  23   272  29    113.0    935.0   21.46
  -3  -6  -4        0.00        4.72   0   0      9.06      0.00       0.0   -5.53  24   273  30    173.0    947.0   20.14
  -3  -5  -4        0.00        4.72   0   0     22.16      0.00       0.0   -0.95  25   281  31    260.0   1017.0   18.15
  -3  -4  -4        0.00        4.72   0   0     26.08      0.00       0.0    4.24  26   289  32    341.0   1086.0   16.40
  -2  -2  -4        0.00        4.72   0   0     26.57      0.00       0.0    3.42  27   311  35    555.0   1231.0   12.41
  -1   0  -4        0.00        4.72   0   0     36.79      0.00       0.0   -4.40  28   334  36    760.0   1375.0   10.68
   0   6  -4        0.00        4.72   0   0     20.03      0.00       0.0    5.18  29   392  38   1284.0   1823.0   19.83
   0   7  -4        0.00        4.72   0   0     57.43      0.00       0.0    3.16  30   397  39   1378.0   1907.0   22.22
  -4  -7  -3        0.00        4.72   0   0     20.34      0.00       0.0    1.00  31   399  40     86.0    766.0   22.66
  -3  -7  -3        0.00       -4.72   0   0     34.54      0.00       0.0   -7.27  32   400  41    145.0    780.0   21.39
  -4  -6  -3        0.00        4.72   0   0     55.57      0.00       0.0    6.16  33   406  42    168.0    840.0   20.61
  -3  -6  -3        0.00        4.72   0   0     44.67      0.00       0.0   -2.60  34   407  43    234.0    853.0   19.12
  -3  -5  -3        0.00        4.72   0   0      2.71      0.00       0.0    2.69  35   415  44    318.0    924.0   17.02
  -2  -4  -3        0.00        4.72   0   0     44.45      0.00       0.0   -3.50  36   426  45    452.0   1005.0   13.80
  -2  -3  -3        0.00        4.72   0   0     19.77      0.00       0.0    2.62  37   437  46    533.0   1073.0   11.95
   0   5  -3        0.00        4.72   0   0      4.65      0.00       0.0   -3.82  38   530  50   1273.0   1645.0   16.02
   0   6  -3        0.00        4.72   0   0     12.17      0.00       0.0   -4.56  39   538  51   1366.0   1722.0   18.46
   0   7  -3        0.00        4.72   0   0     31.90      0.00       0.0   -4.24  40   544  52   1460.0   1804.0   21.00
  -4  -7  -2        0.00        4.72   0   0     21.07      0.00       0.0    3.68  41   549  53    141.0    670.0   22.20
  -3  -7  -2        0.00        4.72   0   0     24.54      0.00       0.0   -4.95  42   550  54    206.0    686.0   20.79
  -3  -6  -2        0.00        4.72   0   0      8.67      0.00       0.0    0.37  43   558  55    292.0    760.0   18.46
  -3  -5  -2        0.00        4.72   0   0     28.45      0.00       0.0    6.48  44   567  56    371.0    832.0   16.28
  -2  -5  -2        0.00        4.72   0   0     34.46      0.00       0.0   -5.47  45   568  57    426.0    845.0   14.99
  -2  -4  -2        0.00        4.72   0   0     10.55      0.00       0.0    0.68  46   579  58    510.0    914.0   12.72
  -1  -1  -2        0.00        4.72   0   0      8.69      0.00       0.0    6.82  47   615  60    792.0   1126.0    6.20
   0   2  -2        0.00        4.72   0   0    160.79      0.00       0.0    3.13  48   652  61   1070.0   1337.0    7.73
  -4  -7  -1        0.00        4.72   0   0      9.60      0.00       0.0    6.33  49   707  62    193.0    575.0   22.07
  -3  -7  -1        0.00        4.72   0   0     25.28      0.00       0.0   -2.67  50   708  63    265.0    591.0   20.55
  -3  -6  -1        0.00        4.72   0   0     41.87      0.00       0.0    3.38  51   716  64    347.0    667.0   18.19
  -2  -5  -1        0.00        4.72   0   0     29.44      0.00       0.0   -2.26  52   726  65    485.0    753.0   14.51
  -2  -4  -1        0.00        4.72   0   0     80.07      0.00       0.0    5.21  53   737  66    564.0    823.0   12.16
  -1  -2  -1        0.00        4.72   0   0      8.41      0.00       0.0    3.93  54   761  67    770.0    970.0    6.35
   1   6  -1        0.00        4.72   0   0     11.13      0.00       0.0    4.21  55   857  69   1497.0   1541.0   16.76
   1   7  -1        0.00        4.72   0   0     36.45      0.00       0.0    3.01  56   864  70   1591.0   1619.0   19.44
   1   8  -1        0.00        4.72   0   0     14.91      0.00       0.0    2.62  57   868  71   1687.0   1701.0   22.15
  -3  -7   0        0.00        4.72   0   0     19.66      0.00       0.0   -0.46  58   874  72    321.0    496.0   20.68
  -3  -6   0        0.00        4.72   0   0      5.33      0.00       0.0    6.42  59   882  73    398.0    573.0   18.33
  -2  -6   0        0.00        4.72   0   0     65.80      0.00       0.0   -6.08  60   883  74    459.0    588.0   17.03
  -2  -5   0        0.00        4.72   0   0     10.60      0.00       0.0    1.09  61   892  75    541.0    661.0   14.55
  -1  -3   0        0.00        4.72   0   0     52.49      0.00       0.0   -0.70  62   916  76    747.0    813.0    8.49
   1   6   0        0.00        4.72   0   0      5.47      0.00       0.0   -0.03  63  1023  79   1563.0   1448.0   16.41
   1   7   0        0.00        4.72   0   0      9.34      0.00       0.0   -0.54  64  1031  80   1659.0   1524.0   19.13
   1   8   0        0.00        4.72   0   0     38.94      0.00       0.0   -0.47  65  1036  81   1758.0   1604.0   21.88
  -3  -7   1        0.00        4.72   0   0     26.52      0.00       0.0    1.67  66  1041  82    374.0    398.0   21.16
  -2  -6   1        0.00        4.72   0   0     20.15      0.00       0.0   -3.94  67  1049  83    517.0    493.0   17.49
  -1  -4   1        0.00        4.72   0   0      4.85      0.00       0.0   -6.68  68  1069  85    724.0    653.0   11.57
  -1  -3   1        0.00        4.72   0   0     55.59      0.00       0.0    5.88  69  1081  86    801.0    723.0    9.15
   1   4   1        0.00        4.72   0   0     10.26      0.00       0.0   -0.32  70  1169  88   1445.0   1213.0   11.21
   1   5   1        0.00        4.72   0   0     16.42      0.00       0.0   -2.11  71  1180  89   1535.0   1283.0   13.83
   1   6   1        0.00        4.72   0   0     20.15      0.00       0.0   -2.87  72  1189  90   1629.0   1355.0   16.51
   1   7   1        0.00        4.72   0   0     28.87      0.00       0.0   -2.97  73  1197  91   1727.0   1430.0   19.22
   1   8   1        0.00        4.72   0   0      0.61      0.00       0.0   -2.64  74  1202  92   1828.0   1508.0   21.96
  -3  -7   2        0.00        4.72   0   0     20.00      0.00       0.0    3.66  75  1204  93    425.0    299.0   21.98
  -2  -6   2        0.00        4.72   0   0     25.87      0.00       0.0   -1.93  76  1212  94    573.0    397.0   18.35
  -1  -4   2        0.00        4.72   0   0     26.97      0.00       0.0   -3.37  77  1232  95    781.0    560.0   12.67
   1   2   2        0.00        4.72   0   0     15.24      0.00       0.0    4.16  78  1304  96   1334.0    988.0    7.64
   1   3   2        0.00        4.72   0   0     44.47      0.00       0.0   -0.64  79  1316  97   1419.0   1055.0    9.66
   1   4   2        0.00        4.72   0   0     73.10      0.00       0.0   -3.12  80  1327  98   1508.0   1123.0   11.99
   1   5   2        0.00        4.72   0   0      5.30      0.00       0.0   -4.30  81  1338  99   1601.0   1192.0   14.47
   1   6   2        0.00        4.72   0   0     13.81      0.00       0.0   -4.70  82  1347 100   1697.0   1263.0   17.05
   1   7   2        0.00        4.72   0   0     23.43      0.00       0.0   -4.58  83  1355 101   1796.0   1336.0   19.69
   2   7   2        0.00        4.72   0   0      7.53      0.00       0.0    6.60  84  1356 102   1803.0   1349.0   19.93
   1   8   2        0.00        4.72   0   0     30.99      0.00       0.0   -4.11  85  1359 103   1900.0   1413.0   22.37
   2   8   2        0.00        4.72   0   0     29.45      0.00       0.0    5.90  86  1360 104   1902.0   1426.0   22.53
  -2  -6   3        0.00        4.72   0   0     18.87      0.00       0.0   -0.10  87  1367 105    627.0    298.0   19.56
  -1  -4   3        0.00        4.72   0   0     18.74      0.00       0.0    0.40  88  1386 106    836.0    465.0   14.20
   1   1   3        0.00       -4.72   0   0    129.80      0.00       0.0    7.29  89  1446 107   1311.0    832.0    8.44
   1   2   3        0.00        4.72   0   0     26.74      0.00       0.0    0.65  90  1458 108   1394.0    898.0    9.55
   1   3   3        0.00        4.72   0   0      4.04      0.00       0.0   -2.88  91  1469 109   1482.0    964.0   11.24
   1   4   3        0.00        4.72   0   0      7.08      0.00       0.0   -4.73  92  1480 110   1574.0   1032.0   13.29
   1   5   3        0.00        4.72   0   0     18.53      0.00       0.0   -5.57  93  1490 111   1668.0   1100.0   15.57
   1   6   3        0.00        4.72   0   0     16.44      0.00       0.0   -5.78  94  1498 112   1766.0   1170.0   18.00
   2   6   3        0.00        4.72   0   0     75.99      0.00       0.0    5.74  95  1499 113   1774.0   1182.0   18.22
   1   7   3        0.00        4.72   0   0     25.67      0.00       0.0   -5.56  96  1505 114   1867.0   1243.0   20.52
   2   7   3        0.00        4.72   0   0     21.40      0.00       0.0    4.71  97  1506 115   1871.0   1255.0   20.65
  -2  -6   4        0.00        4.72   0   0     80.82      0.00       0.0    1.42  98  1513 116    681.0    195.0   21.07
  -1  -4   4        0.00        4.72   0   0      1.12      0.00       0.0    5.07  99  1530 117    886.0    368.0   16.07
   1   1   4        0.00        4.72   0   0     19.31      0.00       0.0    3.90 100  1584 118   1370.0    740.0   10.90
   1   2   4        0.00        4.72   0   0     22.94      0.00       0.0   -1.19 101  1595 119   1458.0    806.0   11.78
   1   3   4        0.00        4.72   0   0     18.20      0.00       0.0   -4.00 102  1606 120   1548.0    872.0   13.19
   1   4   4        0.00        4.72   0   0     30.62      0.00       0.0   -5.50 103  1616 121   1641.0    939.0   14.99
   1   5   4        0.00        4.72   0   0     20.93      0.00       0.0   -6.18 104  1624 122   1738.0   1007.0   17.05
   2   5   4        0.00        4.72   0   0     33.94      0.00       0.0    5.70 105  1625 123   1747.0   1019.0   17.25
   1   6   4        0.00        4.72   0   0     30.12      0.00       0.0   -6.30 106  1632 124   1837.0   1077.0   19.29
   2   6   4        0.00        4.72   0   0     19.17      0.00       0.0    4.24 107  1633 125   1841.0   1089.0   19.40
   1   7   4        0.00        4.72   0   0      5.21      0.00       0.0   -6.05 108  1637 126   1941.0   1149.0   21.67
   2   7   4        0.00        4.72   0   0     32.67      0.00       0.0    3.42 109  1638 127   1940.0   1161.0   21.70
   0  -2   5        0.00        4.72   0   0    129.50      0.00       0.0    2.41 110  1673 128   1152.0    428.0   14.68
   1   1   5        0.00        4.72   0   0     31.70      0.00       0.0    2.23 111  1705 129   1433.0    645.0   13.47
   1   2   5        0.00        4.72   0   0     44.77      0.00       0.0   -1.96 112  1715 130   1523.0    712.0   14.20
   1   3   5        0.00        4.72   0   0      3.10      0.00       0.0   -4.37 113  1725 131   1616.0    779.0   15.39
   1   4   5        0.00        4.72   0   0     18.80      0.00       0.0   -5.68 114  1733 132   1711.0    845.0   16.96
   2   4   5        0.00        4.72   0   0     16.11      0.00       0.0    6.56 115  1734 133   1721.0    857.0   17.12
   1   5   5        0.00        4.72   0   0     25.64      0.00       0.0   -6.28 116  1741 134   1809.0    913.0   18.81
   2   5   5        0.00        4.72   0   0     38.34      0.00       0.0    4.56 117  1742 135   1814.0    925.0   18.88
   1   6   5        0.00        4.72   0   0     69.32      0.00       0.0   -6.39 118  1747 136   1911.0    982.0   20.87
   2   6   5        0.00        4.72   0   0     16.72      0.00       0.0    3.31 119  1748 137   1911.0    994.0   20.87
   0  -2   6        0.00        4.72   0   0     43.75      0.00       0.0    1.32 120  1772 138   1215.0    327.0   17.25
   1   1   6        0.00        4.72   0   0     38.05      0.00       0.0    1.63 121  1799 139   1498.0    548.0   16.10
   1   2   6        0.00        4.72   0   0     12.87      0.00       0.0   -2.02 122  1808 140   1591.0    615.0   16.71
   1   3   6        0.00        4.72   0   0     18.18      0.00       0.0   -4.19 123  1816 141   1686.0    682.0   17.74
   1   4   6        0.00        4.72   0   0     64.71      0.00       0.0   -5.42 124  1824 142   1783.0    749.0   19.12
   2   4   6        0.00        4.72   0   0     13.93      0.00       0.0    5.73 125  1825 143   1789.0    761.0   19.16
   1   5   6        0.00        4.72   0   0      9.05      0.00       0.0   -6.00 126  1830 144   1883.0    816.0   20.79
   2   5   6        0.00        4.72   0   0     39.87      0.00       0.0    3.95 127  1831 145   1884.0    828.0   20.75
   2   6   6        0.00        4.72   0   0     20.68      0.00       0.0    2.84 128  1834 146   1984.0    897.0   22.58
   0  -2   7        0.00        4.72   0   0     12.51      0.00       0.0    2.01 129  1845 147   1277.0    221.0   19.88
   0  -1   7        0.00        4.72   0   0      3.94      0.00       0.0   -6.67 130  1852 148   1385.0    294.0   19.29
   1   0   7        0.00       -4.72   0   0     35.49      0.00       0.0    7.09 131  1860 149   1470.0    378.0   18.64
   1   1   7        0.00        4.72   0   0     30.35      0.00       0.0    1.75 132  1867 150   1565.0    447.0   18.77
   1   2   7        0.00        4.72   0   0      4.85      0.00       0.0   -1.56 133  1873 151   1661.0    515.0   19.30
   1   3   7        0.00        4.72   0   0     23.56      0.00       0.0   -3.61 134  1879 152   1758.0    582.0   20.20
   1   4   7        0.00        4.72   0   0     75.53      0.00       0.0   -4.80 135  1884 153   1857.0    649.0   21.43
   2   4   7        0.00        4.72   0   0     53.38      0.00       0.0    5.41 136  1885 154   1859.0    661.0   21.36
   0  -2   8        0.00        4.72   0   0     24.45      0.00       0.0    3.46 137  1887 155   1338.0    110.0   22.54
   0  -1   8        0.00        4.72   0   0     46.71      0.00       0.0   -4.32 138  1890 156   1450.0    184.0   22.02
   1   0   8        0.00       -4.72   0   0     24.38      0.00       0.0    7.21 139  1895 157   1535.0    271.0   21.35
   1   1   8        0.00        4.72   0   0      6.12      0.00       0.0    2.37 140  1899 158   1634.0    341.0   21.47
   1   2   8        0.00        4.72   0   0     30.88      0.00       0.0   -0.73 141  1903 159   1732.0    410.0   21.94
    
   0   0   0     8760.80       19.24   0  -6      0.00     93.60       0.0    0.00   3     0   0    542.0    907.0   12.01
   0   0   0    44816.51       35.68   0 -44      0.00    211.70       0.0    0.00   4     0   0    688.0    904.0    8.70
   0   0   0     2282.41        4.94   0  -6      0.00     47.77       0.0    0.00   8     0   0   1155.0   1408.0    9.88
   0   0   0     2018.76        4.96   0   1      0.00     44.93       0.0    0.00  12     0   0    882.7   1777.3   18.21
   0   0   0     4424.54       10.26   0   1      0.00     66.52       0.0    0.00  14     0   0    734.6    279.2   18.94
   0   0   0     5207.91       14.14   0   1      0.00     72.17       0.0    0.00  15     0   0    581.1    478.0   16.79
   0   0   0     4132.78       11.15   0  -1      0.00     64.29       0.0    0.00  18     0   0   1373.8     73.7   23.50
   0   0   0     1403.17        4.55   0   1      0.00     37.46       0.0    0.00  19     0   0   1202.4   1739.9   17.58
   0   0   0     5470.46       17.55   0   1      0.00     73.96       0.0    0.00  20     0   0   1622.3    850.8   14.98
   0   0   0     4036.99       14.04   0   1      0.00     63.54       0.0    0.00  21     0   0    509.8    559.7   16.56
   0   0   0     2904.36       10.35   0   1      0.00     53.89       0.0    0.00  22     0   0   1439.7    538.8   15.35
   0   0   0     6157.14       20.41   0   1      0.00     78.47       0.0    0.00  23     0   0   1678.5   1782.9   23.28
   0   0   0     5456.21       19.17   0   1      0.00     73.87       0.0    0.00  24     0   0    273.2    857.0   18.27
   0   0   0     3260.90       10.89   0   1      0.00     57.10       0.0    0.00  26     0   0   1446.3   1626.4   17.53
   0   0   0      903.19        3.99   0   1      0.00     30.05       0.0    0.00  28     0   0    837.3    720.0    8.71
   0   0   0     4091.75       14.34   0   1      0.00     63.97       0.0    0.00  29     0   0   1607.8   1434.6   17.04
   0   0   0     1128.84        4.57   0   1      0.00     33.60       0.0    0.00  30     0   0   1250.7    576.0   12.17
   0   0   0     2831.15       14.77   0   1      0.00     53.21       0.0    0.00  31     0   0   1759.3    845.1   18.01
   0   0   0     3759.60       18.71   0   1      0.00     61.32       0.0    0.00  32     0   0    184.2   1514.7   22.66
   0   0   0     1593.39        7.89   0   1      0.00     39.92       0.0    0.00  33     0   0    583.8   1402.8   13.99
   0   0   0     1588.50        8.96   0   1      0.00     39.86       0.0    0.00  34     0   0   1522.0    246.1   21.64
   0   0   0     2229.13        9.12   0   1      0.00     47.21       0.0    0.00  35     0   0    562.6    275.1   20.69
   0   0   0     2167.09       10.26   0   1      0.00     46.55       0.0    0.00  36     0   0   1596.1   1035.9   13.81
   0   0   0     1663.78        7.43   0   1      0.00     40.79       0.0    0.00  37     0   0    628.0    982.4    9.69
   0   0   0     2027.82        8.72   0   1      0.00     45.03       0.0    0.00  38     0   0    561.3   1830.8   21.76
   0   0   0     2548.51       13.01   0   1      0.00     50.48       0.0    0.00  39     0   0   1790.8    653.0   20.10
   0   0   0      272.50        1.74   0   1      0.00     16.51       0.0    0.00  40     0   0   1127.3   1251.1    6.12
   0   0   0     3160.09       14.60   0   1      0.00     56.21       0.0    0.00  42     0   0    264.4   1423.8   20.22
   0   0   0     3018.83       12.72   0   1      0.00     54.94       0.0    0.00  43     0   0   1655.5   1353.4   17.01
   0   0   0     1089.44        5.98   0   1      0.00     33.01       0.0    0.00  44     0   0   1407.2   1712.2   18.69
   0   0   0     2001.07       12.66   0   1      0.00     44.73       0.0    0.00  45     0   0   1846.2    565.0   22.02
   0   0   0     1859.02        9.93   0  -1      0.00     43.12       0.0    0.00  46     0   0    400.7    299.2   22.31
   0   0   0     2204.37       10.60   0   1      0.00     46.95       0.0    0.00  47     0   0   1634.6    497.7   19.10
   0   0   0     3157.14       15.87   0   1      0.00     56.19       0.0    0.00  48     0   0    155.9   1376.8   21.91
   0   0   0      342.31        1.81   0   1      0.00     18.50       0.0    0.00  49     0   0    903.8    450.2   14.13
   0   0   0     1169.84        9.71   0   1      0.00     34.20       0.0    0.00  50     0   0    371.4   1669.9   21.51
   0   0   0     1467.92       10.40   0   1      0.00     38.31       0.0    0.00  51     0   0    363.3    936.0   15.96
   0   0   0     1588.85       12.02   0   1      0.00     39.86       0.0    0.00  52     0   0   1723.4   1695.2   22.60
   0   0   0     2088.66       11.50   0   1      0.00     45.70       0.0    0.00  53     0   0    324.9    384.3   22.14
   0   0   0      839.55        5.60   0   1      0.00     28.98       0.0    0.00  54     0   0   1432.7    884.0   10.52
   0   0   0      668.48        4.84   0   1      0.00     25.85       0.0    0.00  55     0   0   1405.2    728.2   11.71
   0   0   0      934.80        7.10   0   1      0.00     30.57       0.0    0.00  56     0   0   1599.2    327.9   21.20
   0   0   0     2458.18       13.20   0   1      0.00     49.58       0.0    0.00  57     0   0   1819.9   1165.5   19.15
   0   0   0      615.42        3.91   0   1      0.00     24.81       0.0    0.00  58     0   0   1324.6    291.4   18.78
   0   0   0     2097.48       12.60   0   1      0.00     45.80       0.0    0.00  59     0   0    170.9   1347.0   21.38
   0   0   0     1136.21        6.24   0   1      0.00     33.71       0.0    0.00  60     0   0   1446.9    161.6   22.42
   0   0   0      898.98        8.06   0   1      0.00     29.98       0.0    0.00  61     0   0   1643.0   1603.9   20.01
   0   0   0      633.81        4.46   0   1      0.00     25.18       0.0    0.00  62     0   0    647.8   1136.8    9.56
   0   0   0     1957.02       10.46   0   1      0.00     44.24       0.0    0.00  63     0   0   1674.4    768.5   16.71
   0   0   0      751.58        5.39   0   1      0.00     27.41       0.0    0.00  64     0   0    560.0   1244.7   12.43
   0   0   0      492.07        3.31   0   1      0.00     22.18       0.0    0.00  65     0   0    753.7    641.7   11.36
   0   0   0      826.65        5.79   0   1      0.00     28.75       0.0    0.00  66     0   0   1487.0    804.0   12.42
   0   0   0      938.83        6.89   0   1      0.00     30.64       0.0    0.00  67     0   0   1573.7   1272.6   14.53
   0   0   0      883.02        7.03   0   1      0.00     29.72       0.0    0.00  68     0   0   1624.4   1193.0   15.00
   0   0   0      228.84        1.99   0   1      0.00     15.13       0.0    0.00  69     0   0    801.9   1871.9   20.62
   0   0   0     1384.52       12.60   0   1      0.00     37.21       0.0    0.00  70     0   0   1893.5   1138.4   20.64
   0   0   0      272.21        2.18   0   1      0.00     16.50       0.0    0.00  71     0   0   1248.1    207.1   19.99
   0   0   0     1591.30       11.18   0   1      0.00     39.89       0.0    0.00  72     0   0    154.3   1183.2   20.78
   0   0   0      197.38        1.49   0   1      0.00     14.05       0.0    0.00  73     0   0   1172.4   2016.9   23.32
   0   0   0      822.88        6.09   0   1      0.00     28.69       0.0    0.00  74     0   0   1564.3    530.8   17.44
   0   0   0      835.24        6.75   0   1      0.00     28.90       0.0    0.00  75     0   0    418.7    474.1   19.34
   0   0   0     2172.39       16.64   0  -1      0.00     46.61       0.0    0.00  76     0   0   2028.8   1137.6   23.48
   0   0   0      958.53        7.79   0   1      0.00     30.96       0.0    0.00  77     0   0    298.9   1016.8   17.28
   0   0   0     1235.18       10.80   0   1      0.00     35.15       0.0    0.00  78     0   0   1962.8    808.2   22.48
   0   0   0      652.93        6.04   0   1      0.00     25.55       0.0    0.00  79     0   0    356.4   1499.9   19.38
   0   0   0      594.51        6.02   0   1      0.00     24.38       0.0    0.00  80     0   0   1741.6   1438.0   19.59
   0   0   0     1132.38        9.57   0   1      0.00     33.65       0.0    0.00  81     0   0   1892.2   1499.9   23.03
   0   0   0      690.18        6.11   0   1      0.00     26.27       0.0    0.00  82     0   0   1654.9   1008.2   15.17
   0   0   0      962.06        8.16   0   1      0.00     31.02       0.0    0.00  83     0   0    229.3   1099.0   18.91
   0   0   0      946.63        8.52   0   1      0.00     30.77       0.0    0.00  86     0   0   1856.4    976.2   19.70
   0   0   0      524.07        6.11   0   1      0.00     22.89       0.0    0.00  87     0   0   1788.1   1005.0   18.18
   0   0   0      953.92        8.52   0   1      0.00     30.89       0.0    0.00  88     0   0   1847.1   1584.8   23.16
   0   0   0      259.78        2.50   0  -1      0.00     16.12       0.0    0.00  90     0   0    710.7     62.4   23.47
   0   0   0      584.93        5.33   0   1      0.00     24.19       0.0    0.00  91     0   0   1592.7    692.4   15.79
   0   0   0      286.87        2.91   0   1      0.00     16.94       0.0    0.00  92     0   0    668.2    561.2   14.07
   0   0   0      643.12        6.96   0   1      0.00     25.36       0.0    0.00  93     0   0   1807.2   1412.0   20.58
   0   0   0      980.64        9.28   0   1      0.00     31.32       0.0    0.00  94     0   0     96.8    662.1   23.13
   0   0   0      535.77        6.62   0   1      0.00     23.15       0.0    0.00  95     0   0    172.8    579.8   22.40
   0   0   0      824.89        8.75   0   1      0.00     28.72       0.0    0.00  96     0   0   1909.0   1248.1   21.41
   0   0   0      527.69        5.58   0   1      0.00     22.97       0.0    0.00  97     0   0   1703.3    927.2   16.42
   0   0   0      805.62        7.53   0   1      0.00     28.38       0.0    0.00  98     0   0   1822.3    815.2   19.52
   0   0   0      331.37        6.37   0   1      0.00     18.20       0.0    0.00  99     0   0    269.2    666.0   19.73
   0   0   0      673.02        6.28   0   1      0.00     25.94       0.0    0.00 100     0   0    338.9    584.5   19.26
   0   0   0      259.50        3.10   0   1      0.00     16.11       0.0    0.00 101     0   0   1474.4   1803.2   21.13
   0   0   0      689.72        7.05   0   1      0.00     26.26       0.0    0.00 102     0   0    214.7    910.2   19.33
   0   0   0      527.89        6.50   0   1      0.00     22.98       0.0    0.00 103     0   0   1839.2    451.0   23.17
   0   0   0      559.15        6.35   0   1      0.00     23.65       0.0    0.00 104     0   0    195.8    747.2   20.54
   0   0   0      361.71        4.72   0   1      0.00     19.02       0.0    0.00 105     0   0    383.8    908.3   15.60

 SOL,ROT,NODES:   8   382940.00   159  POLAR_ANGLES:   21.33   74.33   57.00
 R=SUM[!FO-FC!]/SUM[FO]:    0.0319 SKC, BO:       0.4382  0.00
 NREF,INPUT_SK,SFJ2,SKC:     8      -1.0000     11560.8311       0.3480
 N_NODES,N_LLEGITS,N_INDEXATS,N_FEBLES:       159       105        17       141
 DIST_MITJANA,SDV (PIXELS):  11.329-NaN    
 GIR_MITJA,SDV (GRAUS):  -0.845   6.318
------------------------------------------------------------------------------

 SOL,ROT,NODES:   9   382940.00   159  POLAR_ANGLES:   21.33   74.33   57.00
     0.44210     0.72770     0.52441
    -0.01282     0.58971    -0.80751
    -0.89687     0.35028     0.27004
    
   H   K   L      FO^2      SDV(FO^2) DUM CODI   FMODEL     FO       RODIST   PHI  PIC             cXPIX    cYPIX  2-THETA
  -2  -4  -4    24728.81      -36.99   0 -12    136.20    157.25       4.1   -7.38   1   290  33    389.0   1093.0   15.33
  -2  -3  -4    26825.33       36.58   0 -19    122.56    163.78       4.0   -2.50   2   300  34    476.0   1169.0   13.67
  -1  -1  -3    16566.28       20.22   0 -20    129.80    128.71       6.4   -2.85   5   461  47    733.0   1211.0    8.44
  -1   0  -3    10429.16      -13.59   0 -18     91.73    102.12       5.0    7.40   6   473  48    817.0   1286.0    8.15
  -1   1  -4    21873.58       18.50   0 -44    138.14    147.90       1.4    4.86   7   345  37    837.0   1444.0   11.16
   0   4  -3     3653.96        7.12   0  -8     54.13     60.45       2.0   -0.27   9   520  49   1182.0   1570.0   13.71
   1   3   1    46312.83       36.22   0 -45    215.44    215.20       1.0    3.30  10  1158  87   1358.0   1144.0    8.67
   1   5  -1    10784.60       18.98   0 -10     87.07    103.85      10.6    6.74  11   848  68   1416.0   1460.0   14.13
  -1   2  -5     2078.83        5.36   0   1     43.22     45.59      10.1   -2.31  13   233  28    855.3   1606.1   14.58
  -2  -2  -5     4515.17       14.88   0   1     67.51     67.20       2.0   -2.60  16   191  26    498.0   1327.0   14.60
  -2   0  -6     3779.66       11.50   0   1     60.86     61.48      11.5    0.88  17   116  18    606.9   1565.2   16.34
   1   4   0     2453.11        8.89   0   1     50.66     49.53       5.3    4.27  25  1003  77   1386.1   1299.7   11.06
  -2  -1  -6     2983.32       11.57   0   1     53.92     54.62       2.0   -3.96  27   107  17    518.2   1488.0   16.41
   1   5   0     1436.66        7.38   0   1     38.22     37.90       6.4    1.36  41  1014  78   1467.2   1379.2   13.71
  -2  -3  -5      458.16       -4.99   0   1     23.94     21.40       7.6   -7.15  84   181  25    410.7   1251.2   15.68
  -1  -2  -2      295.73        3.00   0   1     15.24     17.20       2.3   -3.52  85   603  59    712.3   1057.8    7.66
  -2   1  -7      344.58        3.28   0   1     22.37     18.56       8.8   -3.03  89    53  10    631.8   1735.2   19.22
    
  -3  -2  -8        0.00        4.72   0   0     32.34      0.00       0.0   -6.01   1     2   1    266.0   1616.0   22.44
  -3  -1  -8        0.00        4.72   0   0     34.15      0.00       0.0   -2.74   2     6   2    348.0   1686.0   22.11
  -3   0  -8        0.00        4.72   0   0     55.85      0.00       0.0    0.90   3    10   3    424.0   1757.0   22.13
  -3   1  -8        0.00        4.72   0   0     58.85      0.00       0.0    5.03   4    14   4    495.0   1830.0   22.49
  -4  -3  -7        0.00        4.72   0   0     59.32      0.00       0.0    4.62   5    25   5    177.0   1435.0   22.00
  -3  -3  -7        0.00        4.72   0   0     45.99      0.00       0.0   -4.63   6    26   6    244.0   1444.0   20.81
  -3  -2  -7        0.00        4.72   0   0     17.75      0.00       0.0   -0.85   7    32   7    326.0   1512.0   20.08
  -3  -1  -7        0.00        4.72   0   0     14.09      0.00       0.0    3.40   8    38   8    402.0   1581.0   19.71
  -2   0  -7        0.00        4.72   0   0      4.12      0.00       0.0   -6.80   9    46   9    545.0   1660.0   18.86
  -2   2  -7        0.00        4.72   0   0     44.74      0.00       0.0    1.70  10    60  11    697.0   1804.0   19.94
  -4  -5  -6        0.00        4.72   0   0     39.25      0.00       0.0    0.48  11    74  12     77.0   1198.0   22.44
  -4  -4  -6        0.00        4.72   0   0     14.86      0.00       0.0    4.77  12    80  13    158.0   1267.0   21.11
  -3  -4  -6        0.00        4.72   0   0     56.46      0.00       0.0   -4.14  13    81  14    222.0   1277.0   19.84
  -3  -3  -6        0.00        4.72   0   0     53.40      0.00       0.0    0.00  14    89  15    305.0   1344.0   18.66
  -3  -2  -6        0.00        4.72   0   0     48.56      0.00       0.0    4.69  15    97  16    382.0   1412.0   17.84
  -2   1  -6        0.00        4.72   0   0     69.48      0.00       0.0    7.00  16   125  19    668.0   1628.0   16.74
  -4  -6  -5        0.00        4.72   0   0     14.08      0.00       0.0   -0.29  17   157  20     54.0   1030.0   22.61
  -4  -5  -5        0.00        4.72   0   0     23.39      0.00       0.0    4.18  18   163  21    137.0   1101.0   20.92
  -3  -5  -5        0.00        4.72   0   0      2.08      0.00       0.0   -4.47  19   164  22    199.0   1112.0   19.61
  -3  -4  -5        0.00        4.72   0   0     57.34      0.00       0.0   -0.06  20   172  23    284.0   1180.0   17.99
  -3  -3  -5        0.00        4.72   0   0     47.16      0.00       0.0    4.94  21   180  24    362.0   1248.0   16.69
  -2  -1  -5        0.00        4.72   0   0     47.43      0.00       0.0    2.92  22   201  27    576.0   1392.0   13.97
  -4  -6  -4        0.00        4.72   0   0      5.22      0.00       0.0    2.91  23   272  29    113.0    935.0   21.46
  -3  -6  -4        0.00        4.72   0   0      9.06      0.00       0.0   -5.53  24   273  30    173.0    947.0   20.14
  -3  -5  -4        0.00        4.72   0   0     22.16      0.00       0.0   -0.95  25   281  31    260.0   1017.0   18.15
  -3  -4  -4        0.00        4.72   0   0     26.08      0.00       0.0    4.24  26   289  32    341.0   1086.0   16.40
  -2  -2  -4        0.00        4.72   0   0     26.57      0.00       0.0    3.42  27   311  35    555.0   1231.0   12.41
  -1   0  -4        0.00        4.72   0   0     36.79      0.00       0.0   -4.40  28   334  36    760.0   1375.0   10.68
   0   6  -4        0.00        4.72   0   0     20.03      0.00       0.0    5.18  29   392  38   1284.0   1823.0   19.83
   0   7  -4        0.00        4.72   0   0     57.43      0.00       0.0    3.16  30   397  39   1378.0   1907.0   22.22
  -4  -7  -3        0.00        4.72   0   0     20.34      0.00       0.0    1.00  31   399  40     86.0    766.0   22.66
  -3  -7  -3        0.00       -4.72   0   0     34.54      0.00       0.0   -7.27  32   400  41    145.0    780.0   21.39
  -4  -6  -3        0.00        4.72   0   0     55.57      0.00       0.0    6.16  33   406  42    168.0    840.0   20.61
  -3  -6  -3        0.00        4.72   0   0     44.67      0.00       0.0   -2.60  34   407  43    234.0    853.0   19.12
  -3  -5  -3        0.00        4.72   0   0      2.71      0.00       0.0    2.69  35   415  44    318.0    924.0   17.02
  -2  -4  -3        0.00        4.72   0   0     44.45      0.00       0.0   -3.50  36   426  45    452.0   1005.0   13.80
  -2  -3  -3        0.00        4.72   0   0     19.77      0.00       0.0    2.62  37   437  46    533.0   1073.0   11.95
   0   5  -3        0.00        4.72   0   0      4.65      0.00       0.0   -3.82  38   530  50   1273.0   1645.0   16.02
   0   6  -3        0.00        4.72   0   0     12.17      0.00       0.0   -4.56  39   538  51   1366.0   1722.0   18.46
   0   7  -3        0.00        4.72   0   0     31.90      0.00       0.0   -4.24  40   544  52   1460.0   1804.0   21.00
  -4  -7  -2        0.00        4.72   0   0     21.07      0.00       0.0    3.68  41   549  53    141.0    670.0   22.20
  -3  -7  -2        0.00        4.72   0   0     24.54      0.00       0.0   -4.95  42   550  54    206.0    686.0   20.79
  -3  -6  -2        0.00        4.72   0   0      8.67      0.00       0.0    0.37  43   558  55    292.0    760.0   18.46
  -3  -5  -2        0.00        4.72   0   0     28.45      0.00       0.0    6.48  44   567  56    371.0    832.0   16.28
  -2  -5  -2        0.00        4.72   0   0     34.46      0.00       0.0   -5.47  45   568  57    426.0    845.0   14.99
  -2  -4  -2        0.00        4.72   0   0     10.55      0.00       0.0    0.68  46   579  58    510.0    914.0   12.72
  -1  -1  -2        0.00        4.72   0   0      8.69      0.00       0.0    6.82  47   615  60    792.0   1126.0    6.20
   0   2  -2        0.00        4.72   0   0    160.79      0.00       0.0    3.13  48   652  61   1070.0   1337.0    7.73
  -4  -7  -1        0.00        4.72   0   0      9.60      0.00       0.0    6.33  49   707  62    193.0    575.0   22.07
  -3  -7  -1        0.00        4.72   0   0     25.28      0.00       0.0   -2.67  50   708  63    265.0    591.0   20.55
  -3  -6  -1        0.00        4.72   0   0     41.87      0.00       0.0    3.38  51   716  64    347.0    667.0   18.19
  -2  -5  -1        0.00        4.72   0   0     29.44      0.00       0.0   -2.26  52   726  65    485.0    753.0   14.51
  -2  -4  -1        0.00        4.72   0   0     80.07      0.00       0.0    5.21  53   737  66    564.0    823.0   12.16
  -1  -2  -1        0.00        4.72   0   0      8.41      0.00       0.0    3.93  54   761  67    770.0    970.0    6.35
   1   6  -1        0.00        4.72   0   0     11.13      0.00       0.0    4.21  55   857  69   1497.0   1541.0   16.76
   1   7  -1        0.00        4.72   0   0     36.45      0.00       0.0    3.01  56   864  70   1591.0   1619.0   19.44
   1   8  -1        0.00        4.72   0   0     14.91      0.00       0.0    2.62  57   868  71   1687.0   1701.0   22.15
  -3  -7   0        0.00        4.72   0   0     19.66      0.00       0.0   -0.46  58   874  72    321.0    496.0   20.68
  -3  -6   0        0.00        4.72   0   0      5.33      0.00       0.0    6.42  59   882  73    398.0    573.0   18.33
  -2  -6   0        0.00        4.72   0   0     65.80      0.00       0.0   -6.08  60   883  74    459.0    588.0   17.03
  -2  -5   0        0.00        4.72   0   0     10.60      0.00       0.0    1.09  61   892  75    541.0    661.0   14.55
  -1  -3   0        0.00        4.72   0   0     52.49      0.00       0.0   -0.70  62   916  76    747.0    813.0    8.49
   1   6   0        0.00        4.72   0   0      5.47      0.00       0.0   -0.03  63  1023  79   1563.0   1448.0   16.41
   1   7   0        0.00        4.72   0   0      9.34      0.00       0.0   -0.54  64  1031  80   1659.0   1524.0   19.13
   1   8   0        0.00        4.72   0   0     38.94      0.00       0.0   -0.47  65  1036  81   1758.0   1604.0   21.88
  -3  -7   1        0.00        4.72   0   0     26.52      0.00       0.0    1.67  66  1041  82    374.0    398.0   21.16
  -2  -6   1        0.00        4.72   0   0     20.15      0.00       0.0   -3.94  67  1049  83    517.0    493.0   17.49
  -1  -4   1        0.00        4.72   0   0      4.85      0.00       0.0   -6.68  68  1069  85    724.0    653.0   11.57
  -1  -3   1        0.00        4.72   0   0     55.59      0.00       0.0    5.88  69  1081  86    801.0    723.0    9.15
   1   4   1        0.00        4.72   0   0     10.26      0.00       0.0   -0.32  70  1169  88   1445.0   1213.0   11.21
   1   5   1        0.00        4.72   0   0     16.42      0.00       0.0   -2.11  71  1180  89   1535.0   1283.0   13.83
   1   6   1        0.00        4.72   0   0     20.15      0.00       0.0   -2.87  72  1189  90   1629.0   1355.0   16.51
   1   7   1        0.00        4.72   0   0     28.87      0.00       0.0   -2.97  73  1197  91   1727.0   1430.0   19.22
   1   8   1        0.00        4.72   0   0      0.61      0.00       0.0   -2.64  74  1202  92   1828.0   1508.0   21.96
  -3  -7   2        0.00        4.72   0   0     20.00      0.00       0.0    3.66  75  1204  93    425.0    299.0   21.98
  -2  -6   2        0.00        4.72   0   0     25.87      0.00       0.0   -1.93  76  1212  94    573.0    397.0   18.35
  -1  -4   2        0.00        4.72   0   0     26.97      0.00       0.0   -3.37  77  1232  95    781.0    560.0   12.67
   1   2   2        0.00        4.72   0   0     15.24      0.00       0.0    4.16  78  1304  96   1334.0    988.0    7.64
   1   3   2        0.00        4.72   0   0     44.47      0.00       0.0   -0.64  79  1316  97   1419.0   1055.0    9.66
   1   4   2        0.00        4.72   0   0     73.10      0.00       0.0   -3.12  80  1327  98   1508.0   1123.0   11.99
   1   5   2        0.00        4.72   0   0      5.30      0.00       0.0   -4.30  81  1338  99   1601.0   1192.0   14.47
   1   6   2        0.00        4.72   0   0     13.81      0.00       0.0   -4.70  82  1347 100   1697.0   1263.0   17.05
   1   7   2        0.00        4.72   0   0     23.43      0.00       0.0   -4.58  83  1355 101   1796.0   1336.0   19.69
   2   7   2        0.00        4.72   0   0      7.53      0.00       0.0    6.60  84  1356 102   1803.0   1349.0   19.93
   1   8   2        0.00        4.72   0   0     30.99      0.00       0.0   -4.11  85  1359 103   1900.0   1413.0   22.37
   2   8   2        0.00        4.72   0   0     29.45      0.00       0.0    5.90  86  1360 104   1902.0   1426.0   22.53
  -2  -6   3        0.00        4.72   0   0     18.87      0.00       0.0   -0.10  87  1367 105    627.0    298.0   19.56
  -1  -4   3        0.00        4.72   0   0     18.74      0.00       0.0    0.40  88  1386 106    836.0    465.0   14.20
   1   1   3        0.00       -4.72   0   0    129.80      0.00       0.0    7.29  89  1446 107   1311.0    832.0    8.44
   1   2   3        0.00        4.72   0   0     26.74      0.00       0.0    0.65  90  1458 108   1394.0    898.0    9.55
   1   3   3        0.00        4.72   0   0      4.04      0.00       0.0   -2.88  91  1469 109   1482.0    964.0   11.24
   1   4   3        0.00        4.72   0   0      7.08      0.00       0.0   -4.73  92  1480 110   1574.0   1032.0   13.29
   1   5   3        0.00        4.72   0   0     18.53      0.00       0.0   -5.57  93  1490 111   1668.0   1100.0   15.57
   1   6   3        0.00        4.72   0   0     16.44      0.00       0.0   -5.78  94  1498 112   1766.0   1170.0   18.00
   2   6   3        0.00        4.72   0   0     75.99      0.00       0.0    5.74  95  1499 113   1774.0   1182.0   18.22
   1   7   3        0.00        4.72   0   0     25.67      0.00       0.0   -5.56  96  1505 114   1867.0   1243.0   20.52
   2   7   3        0.00        4.72   0   0     21.40      0.00       0.0    4.71  97  1506 115   1871.0   1255.0   20.65
  -2  -6   4        0.00        4.72   0   0     80.82      0.00       0.0    1.42  98  1513 116    681.0    195.0   21.07
  -1  -4   4        0.00        4.72   0   0      1.12      0.00       0.0    5.07  99  1530 117    886.0    368.0   16.07
   1   1   4        0.00        4.72   0   0     19.31      0.00       0.0    3.90 100  1584 118   1370.0    740.0   10.90
   1   2   4        0.00        4.72   0   0     22.94      0.00       0.0   -1.19 101  1595 119   1458.0    806.0   11.78
   1   3   4        0.00        4.72   0   0     18.20      0.00       0.0   -4.00 102  1606 120   1548.0    872.0   13.19
   1   4   4        0.00        4.72   0   0     30.62      0.00       0.0   -5.50 103  1616 121   1641.0    939.0   14.99
   1   5   4        0.00        4.72   0   0     20.93      0.00       0.0   -6.18 104  1624 122   1738.0   1007.0   17.05
   2   5   4        0.00        4.72   0   0     33.94      0.00       0.0    5.70 105  1625 123   1747.0   1019.0   17.25
   1   6   4        0.00        4.72   0   0     30.12      0.00       0.0   -6.30 106  1632 124   1837.0   1077.0   19.29
   2   6   4        0.00        4.72   0   0     19.17      0.00       0.0    4.24 107  1633 125   1841.0   1089.0   19.40
   1   7   4        0.00        4.72   0   0      5.21      0.00       0.0   -6.05 108  1637 126   1941.0   1149.0   21.67
   2   7   4        0.00        4.72   0   0     32.67      0.00       0.0    3.42 109  1638 127   1940.0   1161.0   21.70
   0  -2   5        0.00        4.72   0   0    129.50      0.00       0.0    2.41 110  1673 128   1152.0    428.0   14.68
   1   1   5        0.00        4.72   0   0     31.70      0.00       0.0    2.23 111  1705 129   1433.0    645.0   13.47
   1   2   5        0.00        4.72   0   0     44.77      0.00       0.0   -1.96 112  1715 130   1523.0    712.0   14.20
   1   3   5        0.00        4.72   0   0      3.10      0.00       0.0   -4.37 113  1725 131   1616.0    779.0   15.39
   1   4   5        0.00        4.72   0   0     18.80      0.00       0.0   -5.68 114  1733 132   1711.0    845.0   16.96
   2   4   5        0.00        4.72   0   0     16.11      0.00       0.0    6.56 115  1734 133   1721.0    857.0   17.12
   1   5   5        0.00        4.72   0   0     25.64      0.00       0.0   -6.28 116  1741 134   1809.0    913.0   18.81
   2   5   5        0.00        4.72   0   0     38.34      0.00       0.0    4.56 117  1742 135   1814.0    925.0   18.88
   1   6   5        0.00        4.72   0   0     69.32      0.00       0.0   -6.39 118  1747 136   1911.0    982.0   20.87
   2   6   5        0.00        4.72   0   0     16.72      0.00       0.0    3.31 119  1748 137   1911.0    994.0   20.87
   0  -2   6        0.00        4.72   0   0     43.75      0.00       0.0    1.32 120  1772 138   1215.0    327.0   17.25
   1   1   6        0.00        4.72   0   0     38.05      0.00       0.0    1.63 121  1799 139   1498.0    548.0   16.10
   1   2   6        0.00        4.72   0   0     12.87      0.00       0.0   -2.02 122  1808 140   1591.0    615.0   16.71
   1   3   6        0.00        4.72   0   0     18.18      0.00       0.0   -4.19 123  1816 141   1686.0    682.0   17.74
   1   4   6        0.00        4.72   0   0     64.71      0.00       0.0   -5.42 124  1824 142   1783.0    749.0   19.12
   2   4   6        0.00        4.72   0   0     13.93      0.00       0.0    5.73 125  1825 143   1789.0    761.0   19.16
   1   5   6        0.00        4.72   0   0      9.05      0.00       0.0   -6.00 126  1830 144   1883.0    816.0   20.79
   2   5   6        0.00        4.72   0   0     39.87      0.00       0.0    3.95 127  1831 145   1884.0    828.0   20.75
   2   6   6        0.00        4.72   0   0     20.68      0.00       0.0    2.84 128  1834 146   1984.0    897.0   22.58
   0  -2   7        0.00        4.72   0   0     12.51      0.00       0.0    2.01 129  1845 147   1277.0    221.0   19.88
   0  -1   7        0.00        4.72   0   0      3.94      0.00       0.0   -6.67 130  1852 148   1385.0    294.0   19.29
   1   0   7        0.00       -4.72   0   0     35.49      0.00       0.0    7.09 131  1860 149   1470.0    378.0   18.64
   1   1   7        0.00        4.72   0   0     30.35      0.00       0.0    1.75 132  1867 150   1565.0    447.0   18.77
   1   2   7        0.00        4.72   0   0      4.85      0.00       0.0   -1.56 133  1873 151   1661.0    515.0   19.30
   1   3   7        0.00        4.72   0   0     23.56      0.00       0.0   -3.61 134  1879 152   1758.0    582.0   20.20
   1   4   7        0.00        4.72   0   0     75.53      0.00       0.0   -4.80 135  1884 153   1857.0    649.0   21.43
   2   4   7        0.00        4.72   0   0     53.38      0.00       0.0    5.41 136  1885 154   1859.0    661.0   21.36
   0  -2   8        0.00        4.72   0   0     24.45      0.00       0.0    3.46 137  1887 155   1338.0    110.0   22.54
   0  -1   8        0.00        4.72   0   0     46.71      0.00       0.0   -4.32 138  1890 156   1450.0    184.0   22.02
   1   0   8        0.00       -4.72   0   0     24.38      0.00       0.0    7.21 139  1895 157   1535.0    271.0   21.35
   1   1   8        0.00        4.72   0   0      6.12      0.00       0.0    2.37 140  1899 158   1634.0    341.0   21.47
   1   2   8        0.00        4.72   0   0     30.88      0.00       0.0   -0.73 141  1903 159   1732.0    410.0   21.94
    
   0   0   0     8760.80       19.24   0  -6      0.00     93.60       0.0    0.00   3     0   0    542.0    907.0   12.01
   0   0   0    44816.51       35.68   0 -44      0.00    211.70       0.0    0.00   4     0   0    688.0    904.0    8.70
   0   0   0     2282.41        4.94   0  -6      0.00     47.77       0.0    0.00   8     0   0   1155.0   1408.0    9.88
   0   0   0     2018.76        4.96   0   1      0.00     44.93       0.0    0.00  12     0   0    882.7   1777.3   18.21
   0   0   0     4424.54       10.26   0   1      0.00     66.52       0.0    0.00  14     0   0    734.6    279.2   18.94
   0   0   0     5207.91       14.14   0   1      0.00     72.17       0.0    0.00  15     0   0    581.1    478.0   16.79
   0   0   0     4132.78       11.15   0  -1      0.00     64.29       0.0    0.00  18     0   0   1373.8     73.7   23.50
   0   0   0     1403.17        4.55   0   1      0.00     37.46       0.0    0.00  19     0   0   1202.4   1739.9   17.58
   0   0   0     5470.46       17.55   0   1      0.00     73.96       0.0    0.00  20     0   0   1622.3    850.8   14.98
   0   0   0     4036.99       14.04   0   1      0.00     63.54       0.0    0.00  21     0   0    509.8    559.7   16.56
   0   0   0     2904.36       10.35   0   1      0.00     53.89       0.0    0.00  22     0   0   1439.7    538.8   15.35
   0   0   0     6157.14       20.41   0   1      0.00     78.47       0.0    0.00  23     0   0   1678.5   1782.9   23.28
   0   0   0     5456.21       19.17   0   1      0.00     73.87       0.0    0.00  24     0   0    273.2    857.0   18.27
   0   0   0     3260.90       10.89   0   1      0.00     57.10       0.0    0.00  26     0   0   1446.3   1626.4   17.53
   0   0   0      903.19        3.99   0   1      0.00     30.05       0.0    0.00  28     0   0    837.3    720.0    8.71
   0   0   0     4091.75       14.34   0   1      0.00     63.97       0.0    0.00  29     0   0   1607.8   1434.6   17.04
   0   0   0     1128.84        4.57   0   1      0.00     33.60       0.0    0.00  30     0   0   1250.7    576.0   12.17
   0   0   0     2831.15       14.77   0   1      0.00     53.21       0.0    0.00  31     0   0   1759.3    845.1   18.01
   0   0   0     3759.60       18.71   0   1      0.00     61.32       0.0    0.00  32     0   0    184.2   1514.7   22.66
   0   0   0     1593.39        7.89   0   1      0.00     39.92       0.0    0.00  33     0   0    583.8   1402.8   13.99
   0   0   0     1588.50        8.96   0   1      0.00     39.86       0.0    0.00  34     0   0   1522.0    246.1   21.64
   0   0   0     2229.13        9.12   0   1      0.00     47.21       0.0    0.00  35     0   0    562.6    275.1   20.69
   0   0   0     2167.09       10.26   0   1      0.00     46.55       0.0    0.00  36     0   0   1596.1   1035.9   13.81
   0   0   0     1663.78        7.43   0   1      0.00     40.79       0.0    0.00  37     0   0    628.0    982.4    9.69
   0   0   0     2027.82        8.72   0   1      0.00     45.03       0.0    0.00  38     0   0    561.3   1830.8   21.76
   0   0   0     2548.51       13.01   0   1      0.00     50.48       0.0    0.00  39     0   0   1790.8    653.0   20.10
   0   0   0      272.50        1.74   0   1      0.00     16.51       0.0    0.00  40     0   0   1127.3   1251.1    6.12
   0   0   0     3160.09       14.60   0   1      0.00     56.21       0.0    0.00  42     0   0    264.4   1423.8   20.22
   0   0   0     3018.83       12.72   0   1      0.00     54.94       0.0    0.00  43     0   0   1655.5   1353.4   17.01
   0   0   0     1089.44        5.98   0   1      0.00     33.01       0.0    0.00  44     0   0   1407.2   1712.2   18.69
   0   0   0     2001.07       12.66   0   1      0.00     44.73       0.0    0.00  45     0   0   1846.2    565.0   22.02
   0   0   0     1859.02        9.93   0  -1      0.00     43.12       0.0    0.00  46     0   0    400.7    299.2   22.31
   0   0   0     2204.37       10.60   0   1      0.00     46.95       0.0    0.00  47     0   0   1634.6    497.7   19.10
   0   0   0     3157.14       15.87   0   1      0.00     56.19       0.0    0.00  48     0   0    155.9   1376.8   21.91
   0   0   0      342.31        1.81   0   1      0.00     18.50       0.0    0.00  49     0   0    903.8    450.2   14.13
   0   0   0     1169.84        9.71   0   1      0.00     34.20       0.0    0.00  50     0   0    371.4   1669.9   21.51
   0   0   0     1467.92       10.40   0   1      0.00     38.31       0.0    0.00  51     0   0    363.3    936.0   15.96
   0   0   0     1588.85       12.02   0   1      0.00     39.86       0.0    0.00  52     0   0   1723.4   1695.2   22.60
   0   0   0     2088.66       11.50   0   1      0.00     45.70       0.0    0.00  53     0   0    324.9    384.3   22.14
   0   0   0      839.55        5.60   0   1      0.00     28.98       0.0    0.00  54     0   0   1432.7    884.0   10.52
   0   0   0      668.48        4.84   0   1      0.00     25.85       0.0    0.00  55     0   0   1405.2    728.2   11.71
   0   0   0      934.80        7.10   0   1      0.00     30.57       0.0    0.00  56     0   0   1599.2    327.9   21.20
   0   0   0     2458.18       13.20   0   1      0.00     49.58       0.0    0.00  57     0   0   1819.9   1165.5   19.15
   0   0   0      615.42        3.91   0   1      0.00     24.81       0.0    0.00  58     0   0   1324.6    291.4   18.78
   0   0   0     2097.48       12.60   0   1      0.00     45.80       0.0    0.00  59     0   0    170.9   1347.0   21.38
   0   0   0     1136.21        6.24   0   1      0.00     33.71       0.0    0.00  60     0   0   1446.9    161.6   22.42
   0   0   0      898.98        8.06   0   1      0.00     29.98       0.0    0.00  61     0   0   1643.0   1603.9   20.01
   0   0   0      633.81        4.46   0   1      0.00     25.18       0.0    0.00  62     0   0    647.8   1136.8    9.56
   0   0   0     1957.02       10.46   0   1      0.00     44.24       0.0    0.00  63     0   0   1674.4    768.5   16.71
   0   0   0      751.58        5.39   0   1      0.00     27.41       0.0    0.00  64     0   0    560.0   1244.7   12.43
   0   0   0      492.07        3.31   0   1      0.00     22.18       0.0    0.00  65     0   0    753.7    641.7   11.36
   0   0   0      826.65        5.79   0   1      0.00     28.75       0.0    0.00  66     0   0   1487.0    804.0   12.42
   0   0   0      938.83        6.89   0   1      0.00     30.64       0.0    0.00  67     0   0   1573.7   1272.6   14.53
   0   0   0      883.02        7.03   0   1      0.00     29.72       0.0    0.00  68     0   0   1624.4   1193.0   15.00
   0   0   0      228.84        1.99   0   1      0.00     15.13       0.0    0.00  69     0   0    801.9   1871.9   20.62
   0   0   0     1384.52       12.60   0   1      0.00     37.21       0.0    0.00  70     0   0   1893.5   1138.4   20.64
   0   0   0      272.21        2.18   0   1      0.00     16.50       0.0    0.00  71     0   0   1248.1    207.1   19.99
   0   0   0     1591.30       11.18   0   1      0.00     39.89       0.0    0.00  72     0   0    154.3   1183.2   20.78
   0   0   0      197.38        1.49   0   1      0.00     14.05       0.0    0.00  73     0   0   1172.4   2016.9   23.32
   0   0   0      822.88        6.09   0   1      0.00     28.69       0.0    0.00  74     0   0   1564.3    530.8   17.44
   0   0   0      835.24        6.75   0   1      0.00     28.90       0.0    0.00  75     0   0    418.7    474.1   19.34
   0   0   0     2172.39       16.64   0  -1      0.00     46.61       0.0    0.00  76     0   0   2028.8   1137.6   23.48
   0   0   0      958.53        7.79   0   1      0.00     30.96       0.0    0.00  77     0   0    298.9   1016.8   17.28
   0   0   0     1235.18       10.80   0   1      0.00     35.15       0.0    0.00  78     0   0   1962.8    808.2   22.48
   0   0   0      652.93        6.04   0   1      0.00     25.55       0.0    0.00  79     0   0    356.4   1499.9   19.38
   0   0   0      594.51        6.02   0   1      0.00     24.38       0.0    0.00  80     0   0   1741.6   1438.0   19.59
   0   0   0     1132.38        9.57   0   1      0.00     33.65       0.0    0.00  81     0   0   1892.2   1499.9   23.03
   0   0   0      690.18        6.11   0   1      0.00     26.27       0.0    0.00  82     0   0   1654.9   1008.2   15.17
   0   0   0      962.06        8.16   0   1      0.00     31.02       0.0    0.00  83     0   0    229.3   1099.0   18.91
   0   0   0      946.63        8.52   0   1      0.00     30.77       0.0    0.00  86     0   0   1856.4    976.2   19.70
   0   0   0      524.07        6.11   0   1      0.00     22.89       0.0    0.00  87     0   0   1788.1   1005.0   18.18
   0   0   0      953.92        8.52   0   1      0.00     30.89       0.0    0.00  88     0   0   1847.1   1584.8   23.16
   0   0   0      259.78        2.50   0  -1      0.00     16.12       0.0    0.00  90     0   0    710.7     62.4   23.47
   0   0   0      584.93        5.33   0   1      0.00     24.19       0.0    0.00  91     0   0   1592.7    692.4   15.79
   0   0   0      286.87        2.91   0   1      0.00     16.94       0.0    0.00  92     0   0    668.2    561.2   14.07
   0   0   0      643.12        6.96   0   1      0.00     25.36       0.0    0.00  93     0   0   1807.2   1412.0   20.58
   0   0   0      980.64        9.28   0   1      0.00     31.32       0.0    0.00  94     0   0     96.8    662.1   23.13
   0   0   0      535.77        6.62   0   1      0.00     23.15       0.0    0.00  95     0   0    172.8    579.8   22.40
   0   0   0      824.89        8.75   0   1      0.00     28.72       0.0    0.00  96     0   0   1909.0   1248.1   21.41
   0   0   0      527.69        5.58   0   1      0.00     22.97       0.0    0.00  97     0   0   1703.3    927.2   16.42
   0   0   0      805.62        7.53   0   1      0.00     28.38       0.0    0.00  98     0   0   1822.3    815.2   19.52
   0   0   0      331.37        6.37   0   1      0.00     18.20       0.0    0.00  99     0   0    269.2    666.0   19.73
   0   0   0      673.02        6.28   0   1      0.00     25.94       0.0    0.00 100     0   0    338.9    584.5   19.26
   0   0   0      259.50        3.10   0   1      0.00     16.11       0.0    0.00 101     0   0   1474.4   1803.2   21.13
   0   0   0      689.72        7.05   0   1      0.00     26.26       0.0    0.00 102     0   0    214.7    910.2   19.33
   0   0   0      527.89        6.50   0   1      0.00     22.98       0.0    0.00 103     0   0   1839.2    451.0   23.17
   0   0   0      559.15        6.35   0   1      0.00     23.65       0.0    0.00 104     0   0    195.8    747.2   20.54
   0   0   0      361.71        4.72   0   1      0.00     19.02       0.0    0.00 105     0   0    383.8    908.3   15.60

 SOL,ROT,NODES:   9   382940.00   159  POLAR_ANGLES:   21.33   74.33   57.00
 R=SUM[!FO-FC!]/SUM[FO]:    0.0319 SKC, BO:       0.4382  0.00
 NREF,INPUT_SK,SFJ2,SKC:     8      -1.0000     11560.8311       0.3480
 N_NODES,N_LLEGITS,N_INDEXATS,N_FEBLES:       159       105        17       141
 DIST_MITJANA,SDV (PIXELS):  11.329-NaN    
 GIR_MITJA,SDV (GRAUS):  -0.845   6.318
------------------------------------------------------------------------------

 SOL,ROT,NODES:  10   292177.00   143  POLAR_ANGLES:   15.00   73.00   54.67
     0.37447     0.74424     0.55306
    -0.08071     0.62036    -0.78015
    -0.92372     0.24751     0.29237
    
   H   K   L      FO^2      SDV(FO^2) DUM CODI   FMODEL     FO       RODIST   PHI  PIC             cXPIX    cYPIX  2-THETA
  -2  -4  -4    26225.56       39.23   0 -12    136.20    161.94       1.0   -3.60   1   290  36    389.0   1093.0   15.33
  -2  -3  -4    28501.99       38.87   0 -19    122.56    168.83       5.1    0.63   2   300  37    476.0   1169.0   13.67
  -1  -3  -1    47632.06       37.92   0 -44    215.44    218.25       3.6    0.00   4   749  65    688.0    904.0    8.70
  -1  -1  -3    17601.84       21.49   0 -20    129.80    132.67       5.0   -1.56   5   461  48    733.0   1211.0    8.44
  -1   0  -3    11073.75       14.43   0 -18     91.73    105.23       1.4    6.04   6   473  49    817.0   1286.0    8.15
  -1   1  -4    23220.90       19.64   0 -44    138.14    152.38       4.1   -1.13   7   345  40    837.0   1444.0   11.16
   0   3  -2     2432.64       -5.26   0  -6     37.05     49.32       6.3    7.36   8   663  56   1155.0   1408.0    9.88
  -2  -2  -5     4797.36       15.81   0   1     67.51     69.26       2.0   -0.89  16   191  29    498.0   1327.0   14.60
  -2   0  -6     4017.02       12.23   0   1     60.86     63.38       5.1   -0.56  17   116  22    606.9   1565.2   16.34
  -2  -1  -6     3170.56       12.30   0   1     53.92     56.31       3.4   -3.81  27   107  21    518.2   1488.0   16.41
  -2  -1  -5     1694.53        8.39   0   1     47.43     41.16       8.3    3.44  33   201  30    583.8   1402.8   13.99
   0   2  -1      290.04        1.85   0   1     14.80     17.03       3.9   -5.24  40   813  66   1127.3   1251.1    6.12
  -3  -4  -7     3360.85       16.89   0   1     57.62     57.97       2.8   -5.55  48    21   5    155.9   1376.8   21.91
  -2  -5  -3     1561.23       11.06   0   1     42.92     39.51       4.8   -3.67  51   416  45    363.3    936.0   15.96
  -2  -2  -4      800.14        5.74   0   1     26.57     28.29      11.4    5.68  64   311  38    560.0   1244.7   12.43
  -2  -5  -4     1021.56       -8.30   0   1     33.94     31.96       4.7   -7.27  77   282  35    298.9   1016.8   17.28
  -2  -3  -5      486.18        5.29   0   1     23.94     22.05       4.4   -4.55  84   181  28    410.7   1251.2   15.68
  -1  -2  -2      314.11        3.18   0   1     15.24     17.72       0.7    0.26  85   603  55    712.3   1057.8    7.66
  -2   1  -7      366.92        3.49   0   1     22.37     19.16       0.3   -6.72  89    53  11    631.8   1735.2   19.22
    
  -3  -2  -8        0.00        5.02   0   0     32.34      0.00       0.0   -5.21   1     2   1    267.0   1618.0   22.44
  -3  -1  -8        0.00        5.02   0   0     34.15      0.00       0.0   -2.89   2     6   2    353.0   1692.0   22.11
  -3   0  -8        0.00        5.02   0   0     55.85      0.00       0.0   -0.44   3    10   3    435.0   1766.0   22.13
  -3   1  -8        0.00        5.02   0   0     58.85      0.00       0.0    2.19   4    14   4    515.0   1843.0   22.49
  -4  -3  -7        0.00        5.02   0   0     59.32      0.00       0.0    6.65   5    25   6    184.0   1448.0   22.00
  -3  -3  -7        0.00        5.02   0   0     45.99      0.00       0.0   -2.76   6    26   7    245.0   1445.0   20.81
  -3  -2  -7        0.00        5.02   0   0     17.75      0.00       0.0    0.25   7    32   8    329.0   1517.0   20.08
  -3  -1  -7        0.00        5.02   0   0     14.09      0.00       0.0    3.55   8    38   9    410.0   1590.0   19.71
  -3   0  -7        0.00       -5.02   0   0      2.82      0.00       0.0    7.26   9    45  10    486.0   1663.0   19.73
  -2   2  -7        0.00        5.02   0   0     44.74      0.00       0.0   -5.18  10    60  12    717.0   1812.0   19.94
  -2   3  -7        0.00        5.02   0   0     31.79      0.00       0.0   -3.87  11    66  13    802.0   1891.0   21.02
  -2   4  -7        0.00        5.02   0   0     65.59      0.00       0.0   -3.27  12    70  14    890.0   1975.0   22.40
  -4  -5  -6        0.00        5.02   0   0     39.25      0.00       0.0    3.91  13    74  15     79.0   1207.0   22.44
  -3  -5  -6        0.00        5.02   0   0     24.79      0.00       0.0   -4.50  14    75  16    133.0   1206.0   21.32
  -3  -4  -6        0.00        5.02   0   0     56.46      0.00       0.0   -1.28  15    81  17    222.0   1278.0   19.84
  -3  -3  -6        0.00        5.02   0   0     53.40      0.00       0.0    2.25  16    89  18    307.0   1349.0   18.66
  -3  -2  -6        0.00        5.02   0   0     48.56      0.00       0.0    6.19  17    97  19    387.0   1420.0   17.84
  -2  -2  -6        0.00        5.02   0   0     10.46      0.00       0.0   -6.66  18    98  20    435.0   1418.0   16.92
  -2   1  -6        0.00        5.02   0   0     69.48      0.00       0.0    3.36  19   125  23    681.0   1635.0   16.74
  -4  -6  -5        0.00        5.02   0   0     14.08      0.00       0.0    3.94  20   157  24     54.0   1039.0   22.61
  -3  -6  -5        0.00        5.02   0   0     43.10      0.00       0.0   -4.22  21   158  25    108.0   1039.0   21.46
  -3  -5  -5        0.00        5.02   0   0      2.08      0.00       0.0   -0.66  22   164  26    199.0   1112.0   19.61
  -3  -4  -5        0.00        5.02   0   0     57.34      0.00       0.0    3.26  23   172  27    284.0   1184.0   17.99
  -1   6  -5        0.00        5.02   0   0      6.06      0.00       0.0    6.31  24   265  31   1193.0   1934.0   21.67
  -3  -7  -4        0.00        5.02   0   0     39.92      0.00       0.0   -4.65  25   268  32     81.0    871.0   22.30
  -3  -6  -4        0.00        5.02   0   0      9.06      0.00       0.0   -0.84  26   273  33    173.0    947.0   20.14
  -3  -5  -4        0.00        5.02   0   0     22.16      0.00       0.0    3.36  27   281  34    260.0   1021.0   18.15
  -1   0  -4        0.00        5.02   0   0     36.79      0.00       0.0   -6.02  28   334  39    758.0   1374.0   10.68
  -1   7  -4        0.00        5.02   0   0     77.26      0.00       0.0   -4.90  29   396  41   1386.0   1922.0   22.57
  -4  -7  -3        0.00        5.02   0   0     20.34      0.00       0.0    6.51  30   399  42     83.0    777.0   22.66
  -3  -7  -3        0.00        5.02   0   0     34.54      0.00       0.0   -1.75  31   400  43    145.0    780.0   21.39
  -3  -6  -3        0.00        5.02   0   0     44.67      0.00       0.0    2.65  32   407  44    234.0    857.0   19.12
  -2  -4  -3        0.00        5.02   0   0     44.45      0.00       0.0    0.94  33   426  46    452.0   1004.0   13.80
  -2  -3  -3        0.00        5.02   0   0     19.77      0.00       0.0    6.44  34   437  47    533.0   1075.0   11.95
  -3  -7  -2        0.00        5.02   0   0     24.54      0.00       0.0    1.19  35   550  50    205.0    689.0   20.79
  -3  -6  -2        0.00        5.02   0   0      8.67      0.00       0.0    6.27  36   558  51    290.0    766.0   18.46
  -2  -6  -2        0.00        5.02   0   0    106.47      0.00       0.0   -4.66  37   559  52    340.0    768.0   17.41
  -2  -5  -2        0.00        5.02   0   0     34.46      0.00       0.0    0.17  38   568  53    427.0    843.0   14.99
  -2  -4  -2        0.00        5.02   0   0     10.55      0.00       0.0    5.92  39   579  54    509.0    916.0   12.72
   0   4  -2        0.00        5.02   0   0     56.11      0.00       0.0    1.98  40   674  57   1237.0   1484.0   12.28
   0   5  -2        0.00        5.02   0   0     13.26      0.00       0.0    0.72  41   684  58   1326.0   1560.0   14.81
   0   6  -2        0.00        5.02   0   0      1.00      0.00       0.0    0.84  42   693  59   1417.0   1640.0   17.42
   0   7  -2        0.00        5.02   0   0     24.26      0.00       0.0    1.58  43   700  60   1509.0   1724.0   20.08
  -3  -7  -1        0.00        5.02   0   0     25.28      0.00       0.0    4.17  44   708  61    262.0    597.0   20.55
  -2  -7  -1        0.00        5.02   0   0     33.72      0.00       0.0   -6.49  45   709  62    312.0    600.0   19.58
  -2  -6  -1        0.00        5.02   0   0     51.82      0.00       0.0   -1.56  46   717  63    401.0    679.0   17.00
  -2  -5  -1        0.00        5.02   0   0     29.44      0.00       0.0    4.29  47   726  64    484.0    755.0   14.51
   0   3  -1        0.00       -5.02   0   0     34.35      0.00       0.0   -7.19  48   825  67   1219.0   1321.0    8.68
   0   4  -1        0.00        5.02   0   0     19.86      0.00       0.0   -6.84  49   837  68   1308.0   1394.0   11.33
   0   5  -1        0.00        5.02   0   0     14.16      0.00       0.0   -5.81  50   847  69   1398.0   1470.0   14.03
   0   6  -1        0.00        5.02   0   0     79.65      0.00       0.0   -4.48  51   856  70   1490.0   1548.0   16.76
   0   7  -1        0.00        5.02   0   0      7.94      0.00       0.0   -3.00  52   863  71   1584.0   1630.0   19.51
   0   8  -1        0.00        5.02   0   0     49.26      0.00       0.0   -1.41  53   867  72   1681.0   1716.0   22.28
  -3  -7   0        0.00       -5.02   0   0     19.66      0.00       0.0    7.20  54   874  73    314.0    505.0   20.68
  -2  -7   0        0.00        5.02   0   0      0.72      0.00       0.0   -4.16  55   875  74    374.0    509.0   19.60
  -2  -6   0        0.00        5.02   0   0     65.80      0.00       0.0    1.67  56   883  75    458.0    589.0   17.03
  -1  -4   0        0.00        5.02   0   0     50.66      0.00       0.0   -1.96  57   904  76    667.0    742.0   11.06
  -1  -3   0        0.00       -5.02   0   0     52.49      0.00       0.0    7.04  58   916  77    747.0    814.0    8.49
   0   7   0        0.00        5.02   0   0     35.09      0.00       0.0   -6.05  59  1030  78   1658.0   1538.0   19.32
   1   7   0        0.00       -5.02   0   0      9.34      0.00       0.0    7.40  60  1031  79   1647.0   1538.0   19.13
   0   8   0        0.00        5.02   0   0     55.38      0.00       0.0   -4.25  61  1035  80   1757.0   1622.0   22.11
   1   8   0        0.00       -5.02   0   0     38.94      0.00       0.0    7.49  62  1036  81   1743.0   1622.0   21.88
  -2  -7   1        0.00        5.02   0   0     43.67      0.00       0.0   -1.85  63  1042  82    433.0    416.0   20.00
  -2  -6   1        0.00        5.02   0   0     20.15      0.00       0.0    5.04  64  1049  83    512.0    498.0   17.49
  -1  -5   1        0.00        5.02   0   0     87.07      0.00       0.0   -5.33  65  1059  84    643.0    578.0   14.13
  -1  -4   1        0.00        5.02   0   0      4.85      0.00       0.0    3.17  66  1069  85    724.0    653.0   11.57
   0  -1   1        0.00        5.02   0   0     25.40      0.00       0.0   -1.73  67  1107  86   1002.0    868.0    3.86
   1   4   1        0.00        5.02   0   0     10.26      0.00       0.0    6.04  68  1169  87   1442.0   1219.0   11.21
   1   5   1        0.00        5.02   0   0     16.42      0.00       0.0    4.51  69  1180  88   1530.0   1292.0   13.83
   1   6   1        0.00        5.02   0   0     20.15      0.00       0.0    3.95  70  1189  89   1622.0   1368.0   16.51
   1   7   1        0.00        5.02   0   0     28.87      0.00       0.0    3.99  71  1197  90   1717.0   1447.0   19.22
   0   8   1        0.00        5.02   0   0     15.97      0.00       0.0   -6.17  72  1201  91   1833.0   1530.0   22.28
   1   8   1        0.00        5.02   0   0      0.61      0.00       0.0    4.45  73  1202  92   1815.0   1529.0   21.96
  -2  -7   2        0.00        5.02   0   0      3.06      0.00       0.0    0.40  74  1205  93    490.0    321.0   20.76
  -1  -5   2        0.00        5.02   0   0     38.70      0.00       0.0   -2.14  75  1222  94    703.0    487.0   15.04
   1   3   2        0.00        5.02   0   0     44.47      0.00       0.0    4.03  76  1316  95   1419.0   1061.0    9.66
   1   4   2        0.00        5.02   0   0     73.10      0.00       0.0    2.13  77  1327  96   1506.0   1132.0   11.99
   1   5   2        0.00        5.02   0   0      5.30      0.00       0.0    1.34  78  1338  97   1597.0   1204.0   14.47
   1   6   2        0.00        5.02   0   0     13.81      0.00       0.0    1.24  79  1347  98   1691.0   1279.0   17.05
   1   7   2        0.00        5.02   0   0     23.43      0.00       0.0    1.59  80  1355  99   1788.0   1357.0   19.69
   1   8   2        0.00        5.02   0   0     30.99      0.00       0.0    2.25  81  1359 100   1889.0   1437.0   22.37
  -2  -7   3        0.00        5.02   0   0     13.23      0.00       0.0    2.56  82  1361 101    544.0    223.0   21.85
  -1  -5   3        0.00        5.02   0   0     93.69      0.00       0.0    1.39  83  1376 102    759.0    394.0   16.36
   1   2   3        0.00        5.02   0   0     26.74      0.00       0.0    3.43  84  1458 103   1396.0    903.0    9.55
   1   3   3        0.00        5.02   0   0      4.04      0.00       0.0    0.86  85  1469 104   1484.0    973.0   11.24
   1   4   3        0.00        5.02   0   0      7.08      0.00       0.0   -0.33  86  1480 105   1574.0   1044.0   13.29
   1   5   3        0.00        5.02   0   0     18.53      0.00       0.0   -0.71  87  1490 106   1666.0   1116.0   15.57
   1   6   3        0.00        5.02   0   0     16.44      0.00       0.0   -0.56  88  1498 107   1762.0   1190.0   18.00
   1   7   3        0.00        5.02   0   0     25.67      0.00       0.0   -0.05  89  1505 108   1861.0   1266.0   20.52
  -1  -5   4        0.00        5.02   0   0    140.70      0.00       0.0    5.42  90  1521 109    811.0    298.0   18.01
   1   1   4        0.00        5.02   0   0     19.31      0.00       0.0    4.51  91  1584 110   1374.0    744.0   10.90
   1   2   4        0.00        5.02   0   0     22.94      0.00       0.0    0.88  92  1595 111   1462.0    814.0   11.78
   1   3   4        0.00        5.02   0   0     18.20      0.00       0.0   -0.97  93  1606 112   1551.0    884.0   13.19
   1   4   4        0.00        5.02   0   0     30.62      0.00       0.0   -1.78  94  1616 113   1643.0    955.0   14.99
   1   5   4        0.00        5.02   0   0     20.93      0.00       0.0   -1.94  95  1624 114   1738.0   1027.0   17.05
   1   6   4        0.00        5.02   0   0     30.12      0.00       0.0   -1.67  96  1632 115   1835.0   1100.0   19.29
   1   7   4        0.00        5.02   0   0      5.21      0.00       0.0   -1.09  97  1637 116   1937.0   1176.0   21.67
   1   1   5        0.00        5.02   0   0     31.70      0.00       0.0    2.39  98  1705 117   1440.0    653.0   13.47
   1   2   5        0.00        5.02   0   0     44.77      0.00       0.0   -0.42  99  1715 118   1530.0    723.0   14.20
   1   3   5        0.00        5.02   0   0      3.10      0.00       0.0   -1.88 100  1725 119   1622.0    794.0   15.39
   1   4   5        0.00        5.02   0   0     18.80      0.00       0.0   -2.50 101  1733 120   1716.0    864.0   16.96
   1   5   5        0.00        5.02   0   0     25.64      0.00       0.0   -2.57 102  1741 121   1812.0    936.0   18.81
   1   6   5        0.00        5.02   0   0     69.32      0.00       0.0   -2.25 103  1747 122   1912.0   1009.0   20.87
   2   6   5        0.00       -5.02   0   0     16.72      0.00       0.0    7.48 104  1748 123   1911.0   1009.0   20.87
   0  -3   6        0.00        5.02   0   0      3.86      0.00       0.0    3.81 105  1764 124   1139.0    261.0   18.33
   1   0   6        0.00        5.02   0   0     43.61      0.00       0.0    5.69 106  1790 125   1417.0    487.0   15.95
   1   1   6        0.00        5.02   0   0     38.05      0.00       0.0    1.47 107  1799 126   1509.0    559.0   16.10
   1   2   6        0.00        5.02   0   0     12.87      0.00       0.0   -0.89 108  1808 127   1601.0    630.0   16.71
   1   3   6        0.00        5.02   0   0     18.18      0.00       0.0   -2.14 109  1816 128   1695.0    700.0   17.74
   1   4   6        0.00        5.02   0   0     64.71      0.00       0.0   -2.68 110  1824 129   1791.0    771.0   19.12
   1   5   6        0.00        5.02   0   0      9.05      0.00       0.0   -2.72 111  1830 130   1889.0    842.0   20.79
   2   5   6        0.00       -5.02   0   0     39.87      0.00       0.0    7.24 112  1831 131   1887.0    843.0   20.75
   2   6   6        0.00        5.02   0   0     20.68      0.00       0.0    6.57 113  1834 132   1986.0    916.0   22.58
   0  -3   7        0.00        5.02   0   0     14.94      0.00       0.0    3.04 114  1839 133   1206.0    157.0   20.82
   0  -2   7        0.00        5.02   0   0     12.51      0.00       0.0   -6.74 115  1845 134   1320.0    236.0   19.88
   1   0   7        0.00        5.02   0   0     35.49      0.00       0.0    4.95 116  1860 135   1485.0    389.0   18.64
   1   1   7        0.00        5.02   0   0     30.35      0.00       0.0    1.33 117  1867 136   1580.0    461.0   18.77
   1   2   7        0.00        5.02   0   0      4.85      0.00       0.0   -0.78 118  1873 137   1675.0    533.0   19.30
   1   3   7        0.00        5.02   0   0     23.56      0.00       0.0   -1.93 119  1879 138   1771.0    604.0   20.20
   1   4   7        0.00        5.02   0   0     75.53      0.00       0.0   -2.45 120  1884 139   1869.0    675.0   21.43
   0  -2   8        0.00        5.02   0   0     24.45      0.00       0.0   -4.32 121  1887 140   1388.0    129.0   22.54
   1   0   8        0.00        5.02   0   0     24.38      0.00       0.0    4.98 122  1895 141   1556.0    285.0   21.35
   1   1   8        0.00        5.02   0   0      6.12      0.00       0.0    1.72 123  1899 142   1653.0    359.0   21.47
   1   2   8        0.00        5.02   0   0     30.88      0.00       0.0   -0.24 124  1903 143   1751.0    431.0   21.94
    
   0   0   0     9311.19       20.45   0  -6      0.00     96.49       0.0    0.00   3     0   0    542.0    907.0   12.01
   0   0   0     3883.50        7.57   0  -8      0.00     62.32       0.0    0.00   9     0   0   1182.0   1570.0   13.71
   0   0   0    49194.64       38.48   0 -45      0.00    221.80       0.0    0.00  10     0   0   1358.0   1144.0    8.67
   0   0   0    11435.09       20.13   0 -10      0.00    106.94       0.0    0.00  11     0   0   1416.0   1460.0   14.13
   0   0   0     2145.58        5.27   0   1      0.00     46.32       0.0    0.00  12     0   0    882.7   1777.3   18.21
   0   0   0     2208.82        5.69   0   1      0.00     47.00       0.0    0.00  13     0   0    855.3   1606.1   14.58
   0   0   0     4702.51       10.91   0   1      0.00     68.57       0.0    0.00  14     0   0    734.6    279.2   18.94
   0   0   0     5535.09       15.03   0   1      0.00     74.40       0.0    0.00  15     0   0    581.1    478.0   16.79
   0   0   0     4392.42       11.85   0  -1      0.00     66.28       0.0    0.00  18     0   0   1373.8     73.7   23.50
   0   0   0     1491.33        4.84   0   1      0.00     38.62       0.0    0.00  19     0   0   1202.4   1739.9   17.58
   0   0   0     5814.14       18.65   0   1      0.00     76.25       0.0    0.00  20     0   0   1622.3    850.8   14.98
   0   0   0     4290.61       14.92   0   1      0.00     65.50       0.0    0.00  21     0   0    509.8    559.7   16.56
   0   0   0     3086.83       11.00   0   1      0.00     55.56       0.0    0.00  22     0   0   1439.7    538.8   15.35
   0   0   0     6543.96       21.70   0   1      0.00     80.89       0.0    0.00  23     0   0   1678.5   1782.9   23.28
   0   0   0     5798.99       20.37   0   1      0.00     76.15       0.0    0.00  24     0   0    273.2    857.0   18.27
   0   0   0     2604.77        9.44   0   1      0.00     51.04       0.0    0.00  25     0   0   1386.1   1299.7   11.06
   0   0   0     3465.76       11.57   0   1      0.00     58.87       0.0    0.00  26     0   0   1446.3   1626.4   17.53
   0   0   0      959.93        4.24   0   1      0.00     30.98       0.0    0.00  28     0   0    837.3    720.0    8.71
   0   0   0     4348.81       15.24   0   1      0.00     65.95       0.0    0.00  29     0   0   1607.8   1434.6   17.04
   0   0   0     1199.76        4.86   0   1      0.00     34.64       0.0    0.00  30     0   0   1250.7    576.0   12.17
   0   0   0     3009.01       15.70   0   1      0.00     54.85       0.0    0.00  31     0   0   1759.3    845.1   18.01
   0   0   0     3995.79       19.88   0   1      0.00     63.21       0.0    0.00  32     0   0    184.2   1514.7   22.66
   0   0   0     1688.30        9.52   0   1      0.00     41.09       0.0    0.00  34     0   0   1522.0    246.1   21.64
   0   0   0     2369.18        9.69   0   1      0.00     48.67       0.0    0.00  35     0   0    562.6    275.1   20.69
   0   0   0     2303.23       10.91   0   1      0.00     47.99       0.0    0.00  36     0   0   1596.1   1035.9   13.81
   0   0   0     1768.30        7.90   0   1      0.00     42.05       0.0    0.00  37     0   0    628.0    982.4    9.69
   0   0   0     2155.22        9.27   0   1      0.00     46.42       0.0    0.00  38     0   0    561.3   1830.8   21.76
   0   0   0     2708.62       13.82   0   1      0.00     52.04       0.0    0.00  39     0   0   1790.8    653.0   20.10
   0   0   0     1526.78        7.85   0   1      0.00     39.07       0.0    0.00  41     0   0   1467.2   1379.2   13.71
   0   0   0     3358.62       15.52   0   1      0.00     57.95       0.0    0.00  42     0   0    264.4   1423.8   20.22
   0   0   0     3208.48       13.52   0   1      0.00     56.64       0.0    0.00  43     0   0   1655.5   1353.4   17.01
   0   0   0     1157.88        6.35   0   1      0.00     34.03       0.0    0.00  44     0   0   1407.2   1712.2   18.69
   0   0   0     2126.79       13.46   0   1      0.00     46.12       0.0    0.00  45     0   0   1846.2    565.0   22.02
   0   0   0     1975.81       10.55   0  -1      0.00     44.45       0.0    0.00  46     0   0    400.7    299.2   22.31
   0   0   0     2342.86       11.27   0   1      0.00     48.40       0.0    0.00  47     0   0   1634.6    497.7   19.10
   0   0   0      363.81        1.92   0   1      0.00     19.07       0.0    0.00  49     0   0    903.8    450.2   14.13
   0   0   0     1243.34       10.32   0   1      0.00     35.26       0.0    0.00  50     0   0    371.4   1669.9   21.51
   0   0   0     1688.67       12.77   0   1      0.00     41.09       0.0    0.00  52     0   0   1723.4   1695.2   22.60
   0   0   0     2219.88       12.23   0   1      0.00     47.12       0.0    0.00  53     0   0    324.9    384.3   22.14
   0   0   0      892.30        5.95   0   1      0.00     29.87       0.0    0.00  54     0   0   1432.7    884.0   10.52
   0   0   0      710.47        5.14   0   1      0.00     26.65       0.0    0.00  55     0   0   1405.2    728.2   11.71
   0   0   0      993.53        7.54   0   1      0.00     31.52       0.0    0.00  56     0   0   1599.2    327.9   21.20
   0   0   0     2612.62       14.03   0   1      0.00     51.11       0.0    0.00  57     0   0   1819.9   1165.5   19.15
   0   0   0      654.08        4.15   0   1      0.00     25.57       0.0    0.00  58     0   0   1324.6    291.4   18.78
   0   0   0     2229.25       13.39   0   1      0.00     47.21       0.0    0.00  59     0   0    170.9   1347.0   21.38
   0   0   0     1207.60        6.63   0   1      0.00     34.75       0.0    0.00  60     0   0   1446.9    161.6   22.42
   0   0   0      955.45        8.57   0   1      0.00     30.91       0.0    0.00  61     0   0   1643.0   1603.9   20.01
   0   0   0      673.63        4.74   0   1      0.00     25.95       0.0    0.00  62     0   0    647.8   1136.8    9.56
   0   0   0     2079.96       11.12   0   1      0.00     45.61       0.0    0.00  63     0   0   1674.4    768.5   16.71
   0   0   0      522.98        3.52   0   1      0.00     22.87       0.0    0.00  65     0   0    753.7    641.7   11.36
   0   0   0      878.58        6.15   0   1      0.00     29.64       0.0    0.00  66     0   0   1487.0    804.0   12.42
   0   0   0      997.81        7.32   0   1      0.00     31.59       0.0    0.00  67     0   0   1573.7   1272.6   14.53
   0   0   0      938.49        7.47   0   1      0.00     30.63       0.0    0.00  68     0   0   1624.4   1193.0   15.00
   0   0   0      243.21        2.12   0   1      0.00     15.60       0.0    0.00  69     0   0    801.9   1871.9   20.62
   0   0   0     1471.50       13.39   0   1      0.00     38.36       0.0    0.00  70     0   0   1893.5   1138.4   20.64
   0   0   0      289.32        2.32   0   1      0.00     17.01       0.0    0.00  71     0   0   1248.1    207.1   19.99
   0   0   0     1691.27       11.88   0   1      0.00     41.13       0.0    0.00  72     0   0    154.3   1183.2   20.78
   0   0   0      209.78        1.59   0   1      0.00     14.48       0.0    0.00  73     0   0   1172.4   2016.9   23.32
   0   0   0      874.57        6.47   0   1      0.00     29.57       0.0    0.00  74     0   0   1564.3    530.8   17.44
   0   0   0      887.71        7.18   0   1      0.00     29.79       0.0    0.00  75     0   0    418.7    474.1   19.34
   0   0   0     2308.87       17.69   0  -1      0.00     48.05       0.0    0.00  76     0   0   2028.8   1137.6   23.48
   0   0   0     1312.78       11.48   0   1      0.00     36.23       0.0    0.00  78     0   0   1962.8    808.2   22.48
   0   0   0      693.95        6.42   0   1      0.00     26.34       0.0    0.00  79     0   0    356.4   1499.9   19.38
   0   0   0      631.86        6.40   0   1      0.00     25.14       0.0    0.00  80     0   0   1741.6   1438.0   19.59
   0   0   0     1203.52       10.17   0   1      0.00     34.69       0.0    0.00  81     0   0   1892.2   1499.9   23.03
   0   0   0      733.54        6.49   0   1      0.00     27.08       0.0    0.00  82     0   0   1654.9   1008.2   15.17
   0   0   0     1022.50        8.68   0   1      0.00     31.98       0.0    0.00  83     0   0    229.3   1099.0   18.91
   0   0   0     1006.10        9.05   0   1      0.00     31.72       0.0    0.00  86     0   0   1856.4    976.2   19.70
   0   0   0      556.99        6.49   0   1      0.00     23.60       0.0    0.00  87     0   0   1788.1   1005.0   18.18
   0   0   0     1013.85        9.05   0   1      0.00     31.84       0.0    0.00  88     0   0   1847.1   1584.8   23.16
   0   0   0      276.10        2.66   0  -1      0.00     16.62       0.0    0.00  90     0   0    710.7     62.4   23.47
   0   0   0      621.68        5.67   0   1      0.00     24.93       0.0    0.00  91     0   0   1592.7    692.4   15.79
   0   0   0      304.89        3.09   0   1      0.00     17.46       0.0    0.00  92     0   0    668.2    561.2   14.07
   0   0   0      683.52        7.40   0   1      0.00     26.14       0.0    0.00  93     0   0   1807.2   1412.0   20.58
   0   0   0     1042.24        9.86   0   1      0.00     32.28       0.0    0.00  94     0   0     96.8    662.1   23.13
   0   0   0      569.43        7.03   0   1      0.00     23.86       0.0    0.00  95     0   0    172.8    579.8   22.40
   0   0   0      876.71        9.30   0   1      0.00     29.61       0.0    0.00  96     0   0   1909.0   1248.1   21.41
   0   0   0      560.84        5.93   0   1      0.00     23.68       0.0    0.00  97     0   0   1703.3    927.2   16.42
   0   0   0      856.23        8.00   0   1      0.00     29.26       0.0    0.00  98     0   0   1822.3    815.2   19.52
   0   0   0      352.19        6.77   0   1      0.00     18.77       0.0    0.00  99     0   0    269.2    666.0   19.73
   0   0   0      715.30        6.68   0   1      0.00     26.75       0.0    0.00 100     0   0    338.9    584.5   19.26
   0   0   0      275.80        3.30   0   1      0.00     16.61       0.0    0.00 101     0   0   1474.4   1803.2   21.13
   0   0   0      733.05        7.50   0   1      0.00     27.07       0.0    0.00 102     0   0    214.7    910.2   19.33
   0   0   0      561.05        6.91   0   1      0.00     23.69       0.0    0.00 103     0   0   1839.2    451.0   23.17
   0   0   0      594.27        6.75   0   1      0.00     24.38       0.0    0.00 104     0   0    195.8    747.2   20.54
   0   0   0      384.43        5.02   0   1      0.00     19.61       0.0    0.00 105     0   0    383.8    908.3   15.60

 SOL,ROT,NODES:  10   292177.00   143  POLAR_ANGLES:   15.00   73.00   54.67
 R=SUM[!FO-FC!]/SUM[FO]:    0.0652 SKC, BO:       0.4518  0.00
 NREF,INPUT_SK,SFJ2,SKC:    11      -1.0000     15414.4404       0.3793
 N_NODES,N_LLEGITS,N_INDEXATS,N_FEBLES:       143       105        19       124
 DIST_MITJANA,SDV (PIXELS):   7.119-NaN    
 GIR_MITJA,SDV (GRAUS):  -1.924   5.371
------------------------------------------------------------------------------

  COPY OF FILE.INC:
  ==== == =======

AXINITA(PONT DE SUERT) P-1 V=568.30 manganita,t=3s, CELLA DAJUST                
CELL                                                                            
   7.15482   8.95485   9.18633   88.1620   77.3453   81.5639                    
LATTICE                                                                         
P-                                                                              
SYMMETRY                                                                        
X,Y,Z                                                                           
CONTENTS                                                                        
 CA SI AL  O  B   H                                                             
  6  8  4 32  2   2                                                             
&CONTROL NSOL=10,DELSIG=2.0,ISCAN=2,SWING=7.5,KARLE=1,IPCS=1,GRUIX=0.10,NTRAMZ=3
IREF=0/                                                                         

++++++++++++++++++++++++++++++++++++++++++++++++++++++++++++++++++++++++++++++
     FINAL DE XLENS -- durada:         2min.
++++++++++++++++++++++++++++++++++++++++++++++++++++++++++++++++++++++++++++++
