# Supplementary material for: Application of synchrotron through-the-substrate microdiffraction to crystals in polished thin sections
Source: IUCrJ. 2015 Jun 11;2(Pt 4):452–63. doi: 10.1107/S2052252515007794 (PMC4491317; doi:10.1107/S2052252515007794)
Supplement: Supplementary file 1 [file m-02-00452-sup1.zip › Suppl_files_Rius/Axinite_mvolumes_orientation/NAXI14_03_FULL.OUT]

 ==============================================================================
             DINCO: 25 Des 2014    (c)Dr.Jordi Rius
             ORIENTACIO DE PATRONS DE DIFRACCIO (2D) ALEATORIS
              Institut de Ciencia de Materials de Barcelona (CSIC)
              08193-Bellaterra, Catalonia, Spain
              La data es  5- 1-2015 a les 17: 6:28

 ==============================================================================
     CRYSTAL DATA:
     =============
     AXINITA(PONT DE SUERT) P-1 V=568.30 manganita,t=3s, CELLA DAJUST                

     A=   7.155      B=   8.955     C=   9.186
     ALPHA=   88.16  BETA=   77.35  GAMMA=   81.56

     VOLUME (A3)=        568.06

     (SINT/L)2=  0.005237*H2 + 0.003186*K2 + 0.003112*L2 +
                -0.001170*HK +-0.001751*HL + 0.000000*KL

     BRAVAIS LATTICE IS  P  CENTRED AT:

       1)  0.000000       0.000000       0.000000

      SYMMETRY OPERATIONS: 

      R11  R12  R13     R21  R22  R23     R31  R32  R33    T1     T2     T3

  1)    1    0    0       0    1    0       0    0    1    0.00   0.00   0.00

     STRUCTURE TREATED AS CENTROSYMMETRIC

     TYPE OF RADIATION IS X-RAYS

          UNIT CELL CONTENTS
      SYMBOL  ATOMIC_NUMBER    NUMBER IN CELL    TYPE    SCAT_POWER
        CA         20                6            1          20.00
        SI         14                8            2          14.00
        AL         13                4            3          13.00
        O           8               32            4           8.00
        B           5                2            5           5.00
        H           1                2            6           1.00
------------------------------------------------------------------------------

 INPUT STRUCTURE: 

                         FRACTIONAL COORDINATES
              NR TYPE    X        Y        Z      MULTIPLICITY

               1    1   0.1825   0.9162   0.6010     1.0000
               2    1   0.7676   0.8871   0.0917     1.0000
               3    1   0.2539   0.3946   0.1523     1.0000
               4    3   0.0525   0.7458   0.3006     1.0000
               5    2   0.6990   0.9885   0.7568     1.0000
               6    3   0.3514   0.5792   0.4361     1.0000
               7    2   0.2109   0.7667   0.9499     1.0000
               8    2   0.3582   0.2302   0.4810     1.0000
               9    2   0.7810   0.5230   0.2251     1.0000
              10    4   0.6186   0.4961   0.3732     1.0000
              11    4   0.1235   0.9332   0.3449     1.0000
              12    4   0.3262   0.6454   0.2459     1.0000
              13    4   0.9793   0.5635   0.2578     1.0000
              14    4   0.7929   0.8226   0.3729     1.0000
              15    4   0.7220   0.6153   0.5987     1.0000
              16    4   0.0529   0.8103   0.1033     1.0000
              17    4   0.4656   0.8775   0.1565     1.0000
              18    4   0.4197   0.6882   0.9867     1.0000
              19    4   0.3949   0.0874   0.3654     1.0000
              20    4   0.0955   0.6775   0.4950     1.0000
              21    4   0.2307   0.1384   0.1323     1.0000
              22    4   0.5651   0.2432   0.5175     1.0000
              23    4   0.8617   0.3693   0.1287     1.0000
              24    4   0.7673   0.0941   0.1612     1.0000
              25    4   0.3262   0.3544   0.8806     1.0000
              26    5   0.4626   0.7128   0.1344     1.0000

                 SCATTERING POWER =   99.97 %
------------------------------------------------------------------------------
 NOM DE LA IMATGE:                     NAXI14_03
 NPIX_X,NPIX_Y,CENT_X,CENT_Y:  2048  2048     1023.65   1024.14
 PIXLEN,SEPOD,WAVE: 79.000   184.00000  0.42460
 0/1/3 ES ELECTRONS/RAIGS_X/MOTT:    1
 MODE DE RECERCA (0=FULL,1=REF,-1=HKLGIR):    0
 ANGLE D.OFFSET DEL DIAGRAMA 2D en graus:      0.00
 TIPUS D"ESCOMBRAT (0=PRECESSIO; 1,2= ROTACIO):    2
 DELTA_PHI en graus (EIX GIR_VERTICAL):      7.50
 MU_VIDRE, CM-1:       3.39 GRUIX_VIDRE, CM:       0.10
 DSCIRC,DSFOU:     1.03244     1.08000
 NUM. TEORIC DE REFLEXIONS:            157
 PATRO OBSERVAT EXPERIMENTAL
 NOMBRE DE PICS LLEGITS (PCS)=       76
 MODEL DE REFERENCIA (S=1/N=0)      1
 SIGMA_I,n_SIGMA:     526.081     2.000

------------------------------------------------------------------------------

 FULL SCAN:
  1 171.667  88.000  73.333   299699.00 166  29
  2 351.667  88.000  73.333   302257.00 165  30
  3 171.667  88.000  73.333   299699.00 166  29
  4 351.667  88.000  73.333   302257.00 165  30
  5 171.667  88.000  73.333   299699.00 166  29
  6   7.000  92.333 253.333   498089.00 166  64
  7  -7.000  87.667  73.333   297902.00 170  31
  8 173.000  87.667  73.333   297902.00 169  31
  9   6.000  90.000 253.333   322704.00 170  54
 10 186.333  90.000 253.333   194394.00 168  27
------------------------------------------------------------------------------

 SOL,ROT,NODES:   1   299699.00   166  POLAR_ANGLES:  171.67   88.00   73.33
     0.12894    -0.94933     0.28663
     0.07465    -0.27893    -0.95741
     0.98884     0.14484     0.03490

     H=   -0.9950h   -0.0188k   -0.0046l 
     K=   -0.3948h    0.9963k   -0.0017l 
     L=    0.0088h   -0.0061k   -1.0013l 
    
   H   K   L      FO^2      SDV(FO^2) DUM CODI   FMODEL     FO       RODIST   PHI  PIC             cXPIX    cYPIX  2-THETA
   0   4   4    13464.88       23.91   0  -8     90.75    116.04       0.0   -3.69   1   376  26    457.0   1333.0   15.49
   0   2  -2    14615.94      -12.86   0 -39     24.52    120.90       1.0    7.17   2  1303 109    870.0    747.0    7.75
   0   2  -4     2939.54        4.14   0 -12      3.63     54.22       2.2   -3.25   3  1594 137    941.0    527.0   12.21
   0   1  -3     1991.58        1.35   0 -58      4.39     44.63       2.2    6.86   4  1445 124   1011.0    671.0    8.63
   0   0  -3     2801.40       -4.38   0 -12     63.62     52.93       0.0    7.30   6  1433 123   1117.0    704.0    8.15
   0   4  -4     4095.65        9.48   0   1    151.97     64.00       1.6   -0.88   8  1615 139    716.7    454.5   15.53
   0  -1  -1      647.08       -2.88   0   1     25.40     25.44       0.8    7.31  11  1107  91   1161.8    949.8    3.85
   0   1   1     1071.93        3.32   0   1     25.40     32.74       1.1    2.92  12   800  63    884.5   1098.1    3.87
   0   4   1     3218.52       10.49   0   1     19.86     56.73       1.8    1.93  14   837  66    556.7   1003.2   11.35
   0   4  -2     1545.55        6.46   0  -1     42.75     39.31       1.4    3.02  15  1326 111    651.2    678.7   12.30
   0   3   4     2338.74        8.85   0   1      0.98     48.36       1.3   -4.24  16   367  25    569.4   1361.8   13.66
   0   2   3      910.18        4.65   0   1     27.12     30.17       1.2   -2.51  17   498  37    712.7   1281.9    9.84
   0   2  -3      469.04        2.10   0   1     40.56     21.66       0.9    4.66  18  1457 125    902.1    638.1    9.86
   0   4  -3     1472.72        5.97   0   1     37.44     38.38       2.2    1.72  20  1479 127    683.0    567.8   13.74
   0   6  -1     3332.43       12.54   0   1     11.56     57.73       2.5    0.18  22  1188  97    392.0    716.5   16.79
   0   6   0     2220.39       10.70   0   1     67.11     47.12       1.9    0.06  23  1022  82    359.9    827.1   16.56
   0   5   3     1897.11       10.02   0   1      4.65     43.56       2.0   -1.94  26   530  40    376.0   1190.0   16.02
   0   6   2     2855.15       12.51   0   1      1.00     53.43       2.3   -1.43  27   693  55    292.9   1047.7   17.43
   0   4   0     1081.59        6.05   0   1     43.23     32.89       1.3    2.95  30  1002  80    588.5    895.8   11.02
   0   4   2      725.00        5.17   0   1     56.11     26.93       2.1    0.44  38   674  53    523.9   1111.2   12.29
   0   3   1      628.86        4.04   0   1     34.35     25.08       0.9    2.94  40   825  65    667.6   1035.2    8.69
   0   3  -1      541.49        3.50   0   1     33.02     23.27       1.7    5.10  41  1157  94    730.3    821.3    8.70
   0   5  -4      613.42        4.29   0   1     21.16     24.77       2.6   -1.78  42  1623 140    604.1    415.4   17.61
   0   2   1      339.32        2.64   0   1     14.80     18.42       1.3    3.56  48   813  64    776.8   1066.7    6.14
   0   4   3      641.00        5.01   0   1     54.13     25.32       1.5   -1.46  49   520  39    490.5   1220.6   13.71
   0   2   2      265.54        2.63   0   1    160.79     16.30       1.2    0.73  53   652  51    744.8   1173.6    7.74
   0   8   0     1264.70        9.97   0   1     55.38     35.56       2.2   -2.84  55  1035  84    116.4    752.8   22.12
   0   8  -1      912.00        7.97   0   1     15.97     30.20       2.7   -2.87  59  1201  99    150.0    638.3   22.30
   0   6  -5      388.91        3.67   0   1      9.54     19.72       2.7   -5.52  62  1746 151    525.0    253.3   21.51
   0   7   1      729.74        6.83   0   1      7.94     27.01       2.3   -1.81  64   863  69    206.6    902.7   19.53
   0   6   4      647.55        6.52   0   1     20.03     25.45       2.1   -4.27  66   392  28    221.5   1273.0   19.83
   0   4  -1      149.60        2.64   0   1     76.56     12.23       1.2    3.36  68  1168  95    619.9    787.8   11.36
   0   4   5      358.42        4.06   0   1     13.26     18.93       0.9   -6.21  71   253  15    421.7   1446.2   17.52
   0   3   2      164.35        2.30   0   1     37.05     12.82       1.8    0.94  72   663  52    635.3   1142.3    9.89
   0   0  -2       40.03        0.43   0   1      6.39      6.33       0.7    2.50  73  1279 108   1086.4    811.6    5.44
    
  -1   1   7        0.00        2.74   0   0      1.20      0.00       0.0   -4.40   1    56   1    716.0   1828.0   20.28
  -1   2   7        0.00        2.74   0   0     34.14      0.00       0.0   -1.92   2    63   2    596.0   1797.0   20.78
  -1   3   7        0.00        2.74   0   0     10.11      0.00       0.0   -1.09   3    69   3    477.0   1768.0   21.62
  -2  -5   6        0.00        2.74   0   0     39.30      0.00       0.0    0.50   4    86   4   1337.0   1945.0   22.67
  -1   0   6        0.00        2.74   0   0     80.48      0.00       0.0    0.79   5   119   5    853.0   1737.0   17.46
  -1   1   6        0.00        2.74   0   0      5.73      0.00       0.0    3.53   6   128   6    736.0   1704.0   17.60
  -1   2   6        0.00        2.74   0   0     65.01      0.00       0.0    3.92   7   136   7    621.0   1674.0   18.16
  -1   3   6        0.00        2.74   0   0     42.62      0.00       0.0    3.51   8   144   8    507.0   1644.0   19.12
  -1   4   6        0.00        2.74   0   0     16.35      0.00       0.0    2.73   9   151   9    391.0   1616.0   20.41
  -1   5   6        0.00        2.74   0   0     13.12      0.00       0.0    1.74  10   156  10    272.0   1589.0   21.98
  -2  -6   5        0.00        2.74   0   0      9.75      0.00       0.0    1.24  11   169  11   1483.0   1862.0   22.31
  -2  -5   5        0.00        2.74   0   0     80.11      0.00       0.0   -5.71  12   177  12   1386.0   1819.0   20.56
  -1  -2   5        0.00        2.74   0   0     36.47      0.00       0.0    6.45  13   194  13   1099.0   1686.0   15.96
   0   3   5        0.00       -2.74   0   0     82.54      0.00       0.0   -7.29  14   244  14    536.0   1476.0   15.93
  -1   4   5        0.00        2.74   0   0     38.39      0.00       0.0    6.33  15   254  16    424.0   1497.0   18.16
   0   5   5        0.00        2.74   0   0      0.51      0.00       0.0   -5.92  16   260  17    305.0   1419.0   19.40
  -1   5   5        0.00        2.74   0   0     27.68      0.00       0.0    4.74  17   261  18    307.0   1469.0   19.90
   0   6   5        0.00        2.74   0   0     30.15      0.00       0.0   -6.10  18   266  19    184.0   1391.0   21.47
  -1   6   5        0.00        2.74   0   0     15.02      0.00       0.0    3.19  19   267  20    187.0   1441.0   21.86
  -2  -7   4        0.00        2.74   0   0     51.96      0.00       0.0    2.70  20   278  21   1629.0   1784.0   22.63
  -2  -6   4        0.00        2.74   0   0     22.57      0.00       0.0   -2.61  21   286  22   1523.0   1739.0   20.53
  -1  -3   4        0.00        2.74   0   0      5.06      0.00       0.0    2.74  22   303  23   1248.0   1606.0   14.98
   0   2   4        0.00        2.74   0   0     67.18      0.00       0.0   -6.05  23   357  24    681.0   1393.0   12.19
   0   5   4        0.00        2.74   0   0     36.34      0.00       0.0   -3.79  24   385  27    341.0   1304.0   17.57
  -1   6   4        0.00        2.74   0   0     37.08      0.00       0.0    5.53  25   393  29    223.0   1324.0   20.15
   0   7   4        0.00        2.74   0   0     57.43      0.00       0.0   -4.99  26   397  30     98.0   1245.0   22.22
  -1   7   4        0.00        2.74   0   0     16.00      0.00       0.0    3.66  27   398  31    101.0   1295.0   22.44
  -2  -7   3        0.00        2.74   0   0     86.27      0.00       0.0    0.13  28   412  32   1665.0   1663.0   21.23
  -2  -6   3        0.00        2.74   0   0     15.28      0.00       0.0   -5.30  29   420  33   1558.0   1621.0   18.98
  -1  -4   3        0.00        2.74   0   0     45.36      0.00       0.0    3.66  30   429  34   1389.0   1529.0   14.97
  -1  -3   3        0.00        2.74   0   0     53.96      0.00       0.0   -2.99  31   440  35   1285.0   1492.0   12.96
   0   1   3        0.00        2.74   0   0     67.61      0.00       0.0   -6.17  32   486  36    822.0   1313.0    8.60
   0   3   3        0.00        2.74   0   0      0.10      0.00       0.0   -1.48  33   509  38    603.0   1252.0   11.60
   0   6   3        0.00        2.74   0   0     12.17      0.00       0.0   -2.70  34   538  41    258.0   1161.0   18.46
   0   7   3        0.00        2.74   0   0     31.90      0.00       0.0   -3.64  35   544  42    136.0   1130.0   21.00
  -1   7   3        0.00        2.74   0   0     17.34      0.00       0.0    5.44  36   545  43    137.0   1179.0   21.13
  -2  -8   2        0.00        2.74   0   0      1.16      0.00       0.0    2.70  37   555  44   1812.0   1588.0   22.60
  -2  -7   2        0.00        2.74   0   0     44.48      0.00       0.0   -1.68  38   563  45   1699.0   1546.0   20.11
  -1  -5   2        0.00        2.74   0   0     19.49      0.00       0.0    5.30  39   571  46   1532.0   1453.0   15.94
  -2  -6   2        0.00       -2.74   0   0     12.65      0.00       0.0   -7.10  40   572  47   1592.0   1506.0   17.73
  -1  -4   2        0.00        2.74   0   0     33.80      0.00       0.0    0.63  41   582  48   1423.0   1417.0   13.52
  -1  -3   2        0.00        2.74   0   0     11.27      0.00       0.0   -6.31  42   593  49   1319.0   1381.0   11.26
   0   1   2        0.00        2.74   0   0     18.07      0.00       0.0   -1.58  43   640  50    854.0   1205.0    6.09
   0   5   2        0.00        2.74   0   0     13.26      0.00       0.0   -0.40  44   684  54    411.0   1082.0   14.81
   0   7   2        0.00        2.74   0   0     24.26      0.00       0.0   -2.57  45   700  56    172.0   1017.0   20.08
  -1   7   2        0.00        2.74   0   0     13.43      0.00       0.0    6.98  46   701  57    172.0   1066.0   20.11
  -2  -8   1        0.00        2.74   0   0     42.39      0.00       0.0    1.48  47   713  58   1846.0   1472.0   21.90
  -1  -6   1        0.00       -2.74   0   0     57.51      0.00       0.0    7.19  48   720  59   1678.0   1379.0   17.74
  -2  -7   1        0.00        2.74   0   0     30.88      0.00       0.0   -2.85  49   721  60   1732.0   1431.0   19.33
  -1  -5   1        0.00        2.74   0   0    133.39      0.00       0.0    3.53  50   729  61   1565.0   1342.0   15.09
  -1  -4   1        0.00        2.74   0   0     22.55      0.00       0.0   -1.21  51   740  62   1456.0   1307.0   12.50
   0   5   1        0.00        2.74   0   0     14.16      0.00       0.0    0.76  52   847  67    444.0    972.0   14.03
   0   6   1        0.00        2.74   0   0     79.65      0.00       0.0   -0.49  53   856  68    327.0    939.0   16.76
   0   8   1        0.00        2.74   0   0     49.26      0.00       0.0   -3.16  54   867  70     82.0    869.0   22.28
  -1   8   1        0.00        2.74   0   0     14.91      0.00       0.0    5.73  55   868  71     81.0    919.0   22.15
  -2  -8   0        0.00        2.74   0   0     48.48      0.00       0.0    0.75  56   879  72   1880.0   1357.0   21.53
  -1  -6   0        0.00        2.74   0   0     15.69      0.00       0.0    6.16  57   886  73   1712.0   1268.0   17.40
  -2  -7   0        0.00        2.74   0   0     34.87      0.00       0.0   -3.49  58   887  74   1765.0   1318.0   18.91
  -1  -5   0        0.00        2.74   0   0     38.74      0.00       0.0    2.51  59   895  75   1598.0   1232.0   14.70
  -1  -4   0        0.00        2.74   0   0     53.69      0.00       0.0   -2.12  60   906  76   1488.0   1198.0   12.03
   0   1   0        0.00       -2.74   0   0      4.17      0.00       0.0    7.25  61   966  77    916.0    993.0    2.75
   0   2   0        0.00        2.74   0   0      1.88      0.00       0.0    5.81  62   978  78    809.0    962.0    5.49
   0   3   0        0.00        2.74   0   0      9.83      0.00       0.0    4.38  63   990  79    700.0    930.0    8.25
   0   5   0        0.00        2.74   0   0     10.72      0.00       0.0    1.51  64  1013  81    476.0    864.0   13.77
   0   7   0        0.00        2.74   0   0     35.09      0.00       0.0   -1.39  65  1030  83    241.0    793.0   19.32
  -1   8   0        0.00        2.74   0   0     38.94      0.00       0.0    6.48  66  1036  85    114.0    805.0   21.88
  -2  -8  -1        0.00        2.74   0   0     35.75      0.00       0.0    0.43  67  1046  86   1915.0   1243.0   21.50
  -1  -6  -1        0.00        2.74   0   0     48.98      0.00       0.0    5.65  68  1052  87   1746.0   1157.0   17.50
  -2  -7  -1        0.00        2.74   0   0     23.69      0.00       0.0   -3.67  69  1053  88   1799.0   1207.0   18.89
  -1  -5  -1        0.00        2.74   0   0     78.69      0.00       0.0    2.11  70  1061  89   1631.0   1123.0   14.81
  -1  -4  -1        0.00        2.74   0   0     66.69      0.00       0.0   -2.30  71  1071  90   1521.0   1090.0   12.16
   0   0  -1        0.00        2.74   0   0      4.60      0.00       0.0   -2.24  72  1120  92   1055.0    918.0    2.71
   0   2  -1        0.00       -2.74   0   0     25.88      0.00       0.0    7.20  73  1145  93    839.0    855.0    6.13
   0   5  -1        0.00        2.74   0   0      4.90      0.00       0.0    1.74  74  1179  96    508.0    755.0   14.03
   0   7  -1        0.00        2.74   0   0     47.50      0.00       0.0   -1.35  75  1196  98    273.0    681.0   19.51
  -1   8  -1        0.00        2.74   0   0      0.61      0.00       0.0    6.92  76  1202 100    146.0    691.0   21.96
  -2  -8  -2        0.00        2.74   0   0      7.91      0.00       0.0    0.48  77  1209 101   1951.0   1130.0   21.83
  -1  -6  -2        0.00        2.74   0   0     18.35      0.00       0.0    5.60  78  1215 102   1781.0   1047.0   18.01
  -2  -7  -2        0.00        2.74   0   0     35.89      0.00       0.0   -3.44  79  1216 103   1834.0   1095.0   19.25
  -1  -5  -2        0.00        2.74   0   0     53.91      0.00       0.0    2.24  80  1224 104   1665.0   1014.0   15.41
  -1  -4  -2        0.00        2.74   0   0      1.94      0.00       0.0   -1.88  81  1234 105   1555.0    982.0   12.89
  -1  -3  -2        0.00       -2.74   0   0     18.29      0.00       0.0   -7.31  82  1245 106   1449.0    951.0   10.49
   0  -1  -2        0.00       -2.74   0   0     18.07      0.00       0.0    7.31  83  1267 107   1194.0    843.0    6.09
   0   3  -2        0.00        2.74   0   0     18.74      0.00       0.0    4.84  84  1315 110    761.0    715.0    9.88
   0   5  -2        0.00        2.74   0   0     19.27      0.00       0.0    1.37  85  1337 112    539.0    645.0   14.81
   0   6  -2        0.00        2.74   0   0     73.44      0.00       0.0   -0.21  86  1346 113    424.0    607.0   17.42
   0   7  -2        0.00        2.74   0   0     14.73      0.00       0.0   -1.75  87  1354 114    305.0    567.0   20.08
  -1   8  -2        0.00       -2.74   0   0     30.99      0.00       0.0    7.02  88  1359 115    176.0    576.0   22.37
  -2  -8  -3        0.00        2.74   0   0     21.95      0.00       0.0    0.87  89  1365 116   1988.0   1016.0   22.49
  -1  -6  -3        0.00        2.74   0   0     68.29      0.00       0.0    5.96  90  1370 117   1817.0    935.0   18.91
  -2  -7  -3        0.00        2.74   0   0     87.88      0.00       0.0   -2.85  91  1371 118   1870.0    983.0   20.00
  -1  -5  -3        0.00        2.74   0   0      1.98      0.00       0.0    2.81  92  1378 119   1701.0    904.0   16.45
  -2  -6  -3        0.00       -2.74   0   0     36.69      0.00       0.0   -7.20  93  1379 120   1759.0    951.0   17.60
  -1  -4  -3        0.00        2.74   0   0     20.47      0.00       0.0   -0.97  94  1388 121   1589.0    873.0   14.11
  -1  -3  -3        0.00        2.74   0   0     23.50      0.00       0.0   -5.81  95  1399 122   1482.0    842.0   11.96
   0   3  -3        0.00        2.74   0   0     10.94      0.00       0.0    3.18  96  1468 126    793.0    605.0   11.60
   0   6  -3        0.00        2.74   0   0     14.05      0.00       0.0   -1.20  97  1497 129    456.0    493.0   18.46
   0   7  -3        0.00        2.74   0   0      9.68      0.00       0.0   -2.66  98  1504 130    338.0    451.0   21.00
  -1  -6  -4        0.00        2.74   0   0      8.25      0.00       0.0    6.67  99  1516 131   1854.0    822.0   20.15
  -2  -7  -4        0.00        2.74   0   0     15.01      0.00       0.0   -1.94 100  1517 132   1908.0    870.0   21.07
  -1  -5  -4        0.00        2.74   0   0     64.52      0.00       0.0    3.78 101  1523 133   1737.0    792.0   17.85
  -2  -6  -4        0.00        2.74   0   0     55.33      0.00       0.0   -5.98 102  1524 134   1795.0    839.0   18.81
  -1  -4  -4        0.00        2.74   0   0     18.89      0.00       0.0    0.37 103  1532 135   1624.0    762.0   15.72
  -1  -3  -4        0.00        2.74   0   0     26.10      0.00       0.0   -3.87 104  1541 136   1516.0    732.0   13.81
   0   3  -4        0.00        2.74   0   0     68.07      0.00       0.0   -0.59 105  1605 138    827.0    493.0   13.66
   0   6  -4        0.00        2.74   0   0     44.13      0.00       0.0   -2.91 106  1631 141    489.0    376.0   19.83
   0   7  -4        0.00        2.74   0   0     16.09      0.00       0.0   -4.16 107  1636 142    371.0    332.0   22.22
  -2  -7  -5        0.00        2.74   0   0      8.31      0.00       0.0   -0.75 108  1643 143   1947.0    754.0   22.44
  -1  -5  -5        0.00        2.74   0   0      4.14      0.00       0.0    5.08 109  1648 144   1774.0    677.0   19.54
  -2  -6  -5        0.00        2.74   0   0     18.74      0.00       0.0   -4.47 110  1649 145   1832.0    725.0   20.32
  -1  -4  -5        0.00        2.74   0   0     36.30      0.00       0.0    2.06 111  1655 146   1660.0    649.0   17.61
  -1  -3  -5        0.00        2.74   0   0     66.55      0.00       0.0   -1.58 112  1664 147   1551.0    620.0   15.93
  -1  -2  -5        0.00        2.74   0   0     43.22      0.00       0.0   -6.31 113  1674 148   1446.0    590.0   14.58
   0   4  -5        0.00        2.74   0   0     33.96      0.00       0.0   -5.30 114  1732 149    754.0    340.0   17.53
   0   5  -5        0.00        2.74   0   0     26.53      0.00       0.0   -5.02 115  1740 150    640.0    299.0   19.40
  -1  -5  -6        0.00        2.74   0   0     41.93      0.00       0.0    6.69 116  1753 152   1813.0    560.0   21.46
  -2  -6  -6        0.00        2.74   0   0     52.96      0.00       0.0   -2.70 117  1754 153   1871.0    607.0   22.08
  -1  -4  -6        0.00        2.74   0   0      3.26      0.00       0.0    4.07 118  1758 154   1697.0    532.0   19.71
  -2  -5  -6        0.00        2.74   0   0      1.38      0.00       0.0   -6.64 119  1759 155   1761.0    579.0   20.30
  -1  -3  -6        0.00        2.74   0   0     49.40      0.00       0.0    1.01 120  1765 156   1586.0    503.0   18.21
  -1  -2  -6        0.00        2.74   0   0     15.35      0.00       0.0   -2.79 121  1773 157   1479.0    474.0   17.05
  -1  -4  -7        0.00        2.74   0   0     20.75      0.00       0.0    6.36 122  1836 158   1734.0    411.0   21.95
  -2  -5  -7        0.00        2.74   0   0     65.59      0.00       0.0   -4.18 123  1837 159   1799.0    458.0   22.40
  -1  -3  -7        0.00        2.74   0   0     17.08      0.00       0.0    3.88 124  1840 160   1621.0    383.0   20.62
  -1  -2  -7        0.00        2.74   0   0     38.31      0.00       0.0    0.94 125  1846 161   1511.0    354.0   19.59
  -1  -1  -7        0.00        2.74   0   0      3.75      0.00       0.0   -2.81 126  1853 162   1407.0    324.0   18.92
  -1  -2  -8        0.00        2.74   0   0     32.41      0.00       0.0    4.88 127  1888 163   1543.0    228.0   22.19
  -1  -1  -8        0.00        2.74   0   0     72.17      0.00       0.0    2.43 128  1891 164   1433.0    198.0   21.60
  -1   0  -8        0.00        2.74   0   0     24.38      0.00       0.0   -0.72 129  1895 165   1328.0    166.0   21.35
  -1   1  -8        0.00        2.74   0   0      6.12      0.00       0.0   -5.61 130  1899 166   1230.0    132.0   21.47
    
   0   0   0     3357.93        3.45   0 -26      0.00     57.95       0.0    0.00   5     0   0   1075.0   1673.0   15.61
   0   0   0     2391.77        7.29   0   1      0.00     48.91       0.0    0.00   7     0   0    806.8   1723.4   17.45
   0   0   0     4395.61       11.99   0   1      0.00     66.30       0.0    0.00   9     0   0   1456.4   1553.4   16.36
   0   0   0     3263.00       11.49   0   1      0.00     57.12       0.0    0.00  10     0   0   1523.8   1329.9   14.13
   0   0   0     3074.96       10.67   0   1      0.00     55.45       0.0    0.00  13     0   0   1515.1    970.7   11.98
   0   0   0     2517.20       10.89   0   1      0.00     50.17       0.0    0.00  19     0   0    463.4   1632.0   19.54
   0   0   0     2759.21       10.17   0   1      0.00     52.53       0.0    0.00  21     0   0   1550.7   1751.1   21.08
   0   0   0     1654.91        6.73   0   1      0.00     40.68       0.0    0.00  24     0   0   1412.2   1829.9   21.01
   0   0   0     1238.17        6.66   0   1      0.00     35.19       0.0    0.00  25     0   0   1449.2   1186.0   11.06
   0   0   0     1549.97       10.20   0   1      0.00     39.37       0.0    0.00  28     0   0   1693.5    401.8   21.43
   0   0   0     2914.51       14.21   0   1      0.00     53.99       0.0    0.00  29     0   0   1842.4   1602.0   23.28
   0   0   0     1394.88        8.10   0   1      0.00     37.35       0.0    0.00  31     0   0   1656.6    522.3   19.13
   0   0   0     2211.16       11.46   0   1      0.00     47.02       0.0    0.00  32     0   0   1788.3    959.4   18.24
   0   0   0     1783.58       11.13   0   1      0.00     42.23       0.0    0.00  33     0   0    314.8    364.2   22.58
   0   0   0     1276.98        7.40   0   1      0.00     35.73       0.0    0.00  34     0   0   1601.8   1479.3   17.53
   0   0   0      921.01        6.31   0   1      0.00     30.35       0.0    0.00  35     0   0    432.7   1756.0   21.99
   0   0   0     2305.09       13.06   0   1      0.00     48.01       0.0    0.00  36     0   0   1911.6   1369.1   22.24
   0   0   0      756.56        5.05   0   1      0.00     27.51       0.0    0.00  37     0   0   1490.8   1440.7   15.04
   0   0   0     1611.99       10.97   0   1      0.00     40.15       0.0    0.00  39     0   0   1849.5    697.9   20.87
   0   0   0     1374.51        8.96   0   1      0.00     37.07       0.0    0.00  43     0   0   1809.7    429.9   22.93
   0   0   0     1116.03        8.08   0   1      0.00     33.41       0.0    0.00  44     0   0    248.0   1082.9   18.47
   0   0   0      612.51        4.88   0   1      0.00     24.75       0.0    0.00  45     0   0   1556.8   1220.3   13.71
   0   0   0     2155.82       13.51   0   1      0.00     46.43       0.0    0.00  46     0   0     46.2    980.8   22.79
   0   0   0      851.24        6.54   0   1      0.00     29.18       0.0    0.00  47     0   0    346.9   1603.7   20.93
   0   0   0      210.43        2.40   0   1      0.00     14.51       0.0    0.00  50     0   0   1384.1   1403.9   12.67
   0   0   0     1175.18        8.82   0  -1      0.00     34.28       0.0    0.00  51     0   0    215.5    404.0   23.62
   0   0   0      813.07        7.69   0   1      0.00     28.51       0.0    0.00  52     0   0   1889.3    579.3   22.68
   0   0   0      309.40        2.74   0   1      0.00     17.59       0.0    0.00  54     0   0   1368.8    311.1   18.79
   0   0   0      500.69        6.31   0   1      0.00     22.38       0.0    0.00  56     0   0   1790.0    585.8   20.76
   0   0   0     1032.25        9.03   0   1      0.00     32.13       0.0    0.00  57     0   0     91.4   1164.4   22.04
   0   0   0      812.84        7.07   0   1      0.00     28.51       0.0    0.00  58     0   0    214.0   1195.4   19.56
   0   0   0      958.31        7.87   0   1      0.00     30.96       0.0    0.00  60     0   0   1876.7   1484.4   22.59
   0   0   0      268.33        3.45   0   1      0.00     16.38       0.0    0.00  61     0   0    551.0   1784.9   21.03
   0   0   0      684.66        6.10   0   1      0.00     26.17       0.0    0.00  63     0   0   1761.9   1442.4   20.02
   0   0   0      192.24        1.91   0   1      0.00     13.87       0.0    0.00  65     0   0   1289.4    152.3   21.37
   0   0   0       73.76        1.23   0   1      0.00      8.59       0.0    0.00  67     0   0   1211.4   1592.2   14.41
   0   0   0      175.74        2.13   0   1      0.00     13.26       0.0    0.00  69     0   0   1349.8   1515.3   14.21
   0   0   0      297.59        3.59   0   1      0.00     17.25       0.0    0.00  70     0   0   1584.2    751.7   14.98
   0   0   0      364.22        4.65   0   1      0.00     19.08       0.0    0.00  74     0   0   1810.8    812.8   19.29
   0   0   0      222.08        3.29   0   1      0.00     14.90       0.0    0.00  75     0   0   1620.4   1515.9   18.37
   0   0   0      199.10        2.74   0   1      0.00     14.11       0.0    0.00  76     0   0   1503.1    217.4   21.95

 SOL,ROT,NODES:   1   299699.00   166  POLAR_ANGLES:  171.67   88.00   73.33
 R=SUM[!FO-FC!]/SUM[FO]:    0.7276 SKC, BO:       0.4084  0.00
 NREF,INPUT_SK,SFJ2,SKC:    28      -1.0000     38553.5078       0.4348
 N_NODES,N_LLEGITS,N_INDEXATS,N_FEBLES:       166        76        35       130
 DIST_MITJANA,SDV (PIXELS):   1.999-NaN    
 GIR_MITJA,SDV (GRAUS):   0.749   4.132
------------------------------------------------------------------------------

 SOL,ROT,NODES:   2   302257.00   165  POLAR_ANGLES:  351.67   88.00   73.33
    -0.12894     0.94933     0.28663
    -0.07465     0.27893    -0.95741
    -0.98884    -0.14484     0.03490

     H=    0.9950h    0.0188k    0.0046l 
     K=    0.3948h   -0.9963k    0.0017l 
     L=    0.5685h    0.0046k   -0.9987l 
    
   H   K   L      FO^2      SDV(FO^2) DUM CODI   FMODEL     FO       RODIST   PHI  PIC             cXPIX    cYPIX  2-THETA
   0   4   4    27461.59       48.77   0  -8    151.97    165.72       0.0   -3.69   1   292  30    457.0   1333.0   15.49
   0   2  -2    29809.15      -26.23   0 -39    160.79    172.65       1.0    7.17   2  1255 112    870.0    747.0    7.75
   0   2  -4     5995.16        8.44   0 -12     67.18     77.43       2.2   -3.25   3  1550 141    941.0    527.0   12.21
   0   1  -3     4061.83        2.75   0 -58     67.61     63.73       2.2    6.87   4  1421 128   1011.0    671.0    8.63
   0   0  -3     5713.45       -8.94   0 -12     63.62     75.59       0.0    7.30   6  1433 129   1117.0    704.0    8.15
   0   4  -4     8353.07       19.34   0   1     90.75     91.40       1.6   -0.88   8  1531 139    716.7    454.5   15.53
   0  -1  -1     1319.71       -5.87   0   1     36.34     36.33       0.8    7.31  11  1133 101   1161.8    949.8    3.85
   0   1   1     2186.20        6.77   0   1     36.34     46.76       1.1    2.92  12   774  72    884.5   1098.1    3.87
   0   4   1     6564.16       21.40   0   1     76.56     81.02       1.8    1.93  14   739  69    556.7   1003.2   11.35
   0   4  -2     3152.15       13.17   0  -1     56.11     56.14       1.4    3.02  15  1233 110    651.2    678.7   12.30
   0   3   4     4769.86       18.05   0   1     68.07     69.06       1.3   -4.24  16   302  31    569.4   1361.8   13.66
   0   2   3     1856.31        9.49   0   1     40.56     43.08       1.2   -2.51  17   450  43    712.7   1281.9    9.84
   0   2  -3      956.60        4.29   0   1     27.12     30.93       0.9    4.67  18  1409 127    902.1    638.1    9.86
   0   4  -3     3003.61       12.17   0   1     54.13     54.81       2.2    1.72  20  1387 125    683.0    567.8   13.74
   0   6  -1     6796.47       25.57   0   1     79.65     82.44       2.5    0.18  22  1051  95    392.0    716.5   16.79
   0   6   0     4528.48       21.83   0   1     67.11     67.29       1.9    0.06  23   885  81    359.9    827.1   16.56
   0   5   3     3869.15       20.44   0   1     66.52     62.20       2.0   -1.94  26   418  40    376.0   1190.0   16.02
   0   6   2     5823.07       25.51   0   1     73.44     76.31       2.3   -1.43  27   561  53    292.9   1047.7   17.43
   0   4   0     2205.90       12.33   0   1     43.23     46.97       1.3    2.95  30   905  83    588.5    895.8   11.02
   0   4   2     1478.64       10.55   0   1     42.75     38.45       2.1    0.44  38   581  55    523.9   1111.2   12.29
   0   3   1     1282.57        8.24   0   1     33.02     35.81       1.9    2.94  40   750  70    667.6   1035.2    8.69
   0   3  -1     1104.36        7.15   0   1     34.35     33.23       1.7    5.10  41  1082  98    730.3    821.3    8.70
   0   5  -4     1251.07        8.75   0   1     36.34     35.37       2.6   -1.77  42  1522 138    604.1    415.4   17.61
   0   2   1      692.05        5.39   0   1     25.88     26.31       1.3    3.56  48   762  71    776.8   1066.7    6.14
   0   4   3     1307.32       10.22   0   1     37.44     36.16       1.5   -1.46  49   428  41    490.5   1220.6   13.71
   0   2   2      541.56        5.36   0   1     24.52     23.27       1.8    0.72  53   604  57    744.8   1173.6    7.74
   0   8   0     2579.35       20.33   0   1     55.38     50.79       2.2   -2.84  55   872  79    116.4    752.8   22.12
   0   8  -1     1860.02       16.25   0   1     49.26     43.13       2.7   -2.87  59  1040  93    150.0    638.3   22.30
   0   6  -5      793.18        7.49   0   1     30.15     28.16       2.7   -5.51  62  1641 148    525.0    253.3   21.51
   0   7   1     1488.31       13.94   0   1     47.50     38.58       2.3   -1.81  64   711  66    206.6    902.7   19.53
   0   6   4     1320.68       13.30   0   1     44.13     36.34       2.1   -4.27  66   276  28    221.5   1273.0   19.83
   0   4  -1      305.10        5.39   0   1     19.86     17.47       1.2    3.36  68  1070  97    619.9    787.8   11.36
   0   4   5      730.99        8.28   0   1     33.96     27.04       0.9   -6.21  71   175  19    421.7   1446.2   17.52
   0   3   2      335.19        4.68   0   1     18.74     18.31       1.8    0.94  72   592  56    635.3   1142.3    9.89
   0   0  -2       81.65        0.87   0   1      6.39      9.04       0.7    2.50  73  1279 113   1086.4    811.6    5.44
    
  -1   2   7        0.00        5.58   0   0     30.88      0.00       0.0   -4.48   1     4   1    585.0   1853.0   21.94
  -1   4   6        0.00        5.58   0   0     75.53      0.00       0.0    1.09   2    23   2    377.0   1670.0   21.43
  -1   3   6        0.00        5.58   0   0     23.56      0.00       0.0    1.51   3    28   3    494.0   1698.0   20.20
  -1   2   6        0.00        5.58   0   0      4.85      0.00       0.0    1.37   4    34   4    610.0   1727.0   19.30
  -1   1   6        0.00        5.58   0   0     30.35      0.00       0.0    0.03   5    40   5    727.0   1758.0   18.77
  -1   0   6        0.00        5.58   0   0     35.49      0.00       0.0   -4.81   6    47   6    849.0   1790.0   18.64
  -2  -5   6        0.00        5.58   0   0     65.59      0.00       0.0   -0.43   7    70   7   1344.0   1929.0   22.40
  -1   5   5        0.00        5.58   0   0      9.05      0.00       0.0    3.45   8    77   8    292.0   1521.0   20.79
  -1   4   5        0.00        5.58   0   0     64.71      0.00       0.0    4.77   9    83   9    410.0   1549.0   19.12
  -1   3   5        0.00        5.58   0   0     18.18      0.00       0.0    6.03  10    91  10    524.0   1577.0   17.74
  -1   2   5        0.00       -5.58   0   0     12.87      0.00       0.0    7.19  11    99  11    637.0   1607.0   16.71
  -1  -1   5        0.00        5.58   0   0     13.16      0.00       0.0    3.14  12   126  12    979.0   1703.0   16.27
  -2  -5   5        0.00        5.58   0   0      1.38      0.00       0.0   -6.33  13   148  13   1391.0   1804.0   20.30
  -2  -6   5        0.00        5.58   0   0     52.96      0.00       0.0    0.68  14   153  14   1488.0   1847.0   22.08
  -1   6   4        0.00        5.58   0   0     69.32      0.00       0.0    4.53  15   160  15    208.0   1375.0   20.87
   0   6   5        0.00        5.58   0   0      9.54      0.00       0.0   -6.10  16   161  16    184.0   1391.0   21.47
  -1   5   4        0.00        5.58   0   0     25.64      0.00       0.0    6.33  17   166  17    327.0   1403.0   18.81
   0   5   5        0.00        5.58   0   0     26.53      0.00       0.0   -5.92  18   167  18    305.0   1419.0   19.40
   0   3   5        0.00       -5.58   0   0     85.41      0.00       0.0   -7.29  19   183  20    536.0   1476.0   15.93
  -1  -2   4        0.00        5.58   0   0     43.22      0.00       0.0   -4.53  20   233  21   1133.0   1620.0   14.58
  -1  -3   4        0.00        5.58   0   0     66.55      0.00       0.0    6.35  21   243  22   1229.0   1656.0   15.93
  -2  -6   4        0.00        5.58   0   0     18.74      0.00       0.0   -3.00  22   258  23   1527.0   1724.0   20.32
  -2  -7   4        0.00        5.58   0   0      8.31      0.00       0.0    2.33  23   264  24   1633.0   1768.0   22.44
  -1   7   3        0.00        5.58   0   0      5.21      0.00       0.0    4.69  24   270  25    121.0   1230.0   21.67
   0   7   4        0.00        5.58   0   0     16.09      0.00       0.0   -4.99  25   271  26     98.0   1245.0   22.22
  -1   6   3        0.00        5.58   0   0     30.12      0.00       0.0    6.75  26   275  27    243.0   1259.0   19.29
   0   5   4        0.00        5.58   0   0     21.16      0.00       0.0   -3.79  27   284  29    341.0   1304.0   17.57
   0   2   4        0.00        5.58   0   0      3.63      0.00       0.0   -6.05  28   313  32    681.0   1393.0   12.19
  -1  -3   3        0.00        5.58   0   0     26.10      0.00       0.0   -0.85  29   366  33   1269.0   1541.0   13.81
  -1  -4   3        0.00        5.58   0   0     18.89      0.00       0.0    5.45  30   375  34   1374.0   1578.0   15.72
  -2  -6   3        0.00        5.58   0   0     55.33      0.00       0.0   -5.57  31   383  35   1563.0   1606.0   18.81
  -2  -7   3        0.00        5.58   0   0     15.01      0.00       0.0   -0.13  32   390  36   1669.0   1648.0   21.07
  -1   7   2        0.00        5.58   0   0     25.67      0.00       0.0    6.34  33   402  37    157.0   1115.0   20.52
   0   7   3        0.00        5.58   0   0      9.68      0.00       0.0   -3.65  34   403  38    136.0   1130.0   21.00
   0   6   3        0.00        5.58   0   0     14.05      0.00       0.0   -2.70  35   410  39    258.0   1161.0   18.46
   0   3   3        0.00        5.58   0   0     10.94      0.00       0.0   -1.48  36   439  42    603.0   1252.0   11.60
   0   1   3        0.00        5.58   0   0      4.39      0.00       0.0   -6.17  37   462  44    822.0   1313.0    8.60
  -1  -3   2        0.00        5.58   0   0     23.50      0.00       0.0   -5.09  38   508  45   1305.0   1430.0   11.96
  -1  -4   2        0.00        5.58   0   0     20.47      0.00       0.0    1.79  39   519  46   1409.0   1465.0   14.11
  -2  -6   2        0.00       -5.58   0   0     36.69      0.00       0.0   -7.27  40   528  47   1596.0   1491.0   17.60
  -1  -5   2        0.00        5.58   0   0      1.98      0.00       0.0    6.34  41   529  48   1517.0   1503.0   16.45
  -2  -7   2        0.00        5.58   0   0     87.88      0.00       0.0   -1.86  42   536  49   1703.0   1531.0   20.00
  -2  -8   2        0.00        5.58   0   0     21.95      0.00       0.0    2.52  43   542  50   1816.0   1573.0   22.49
  -1   8   1        0.00        5.58   0   0     30.99      0.00       0.0    5.31  44   548  51     67.0    968.0   22.37
   0   7   2        0.00        5.58   0   0     14.73      0.00       0.0   -2.58  45   553  52    172.0   1017.0   20.08
   0   5   2        0.00        5.58   0   0     19.27      0.00       0.0   -0.41  46   570  54    411.0   1082.0   14.81
   0   1   2        0.00        5.58   0   0      5.35      0.00       0.0   -1.58  47   616  58    854.0   1205.0    6.09
  -1  -3   1        0.00       -5.58   0   0     18.29      0.00       0.0   -7.44  48   662  59   1337.0   1320.0   10.49
  -1  -4   1        0.00        5.58   0   0      1.94      0.00       0.0   -0.53  49   673  60   1442.0   1355.0   12.89
  -1  -5   1        0.00        5.58   0   0     53.91      0.00       0.0    4.20  50   683  61   1551.0   1391.0   15.41
  -2  -7   1        0.00        5.58   0   0     35.89      0.00       0.0   -2.96  51   691  62   1736.0   1417.0   19.25
  -2  -8   1        0.00        5.58   0   0      7.91      0.00       0.0    1.37  52   698  63   1850.0   1457.0   21.83
  -1   8   0        0.00        5.58   0   0      0.61      0.00       0.0    6.19  53   705  64    100.0    855.0   21.96
   0   8   1        0.00        5.58   0   0     15.97      0.00       0.0   -3.16  54   706  65     82.0    869.0   22.28
   0   6   1        0.00        5.58   0   0     11.56      0.00       0.0   -0.50  55   719  67    327.0    939.0   16.76
   0   5   1        0.00        5.58   0   0      4.90      0.00       0.0    0.76  56   728  68    444.0    973.0   14.03
  -1  -4   0        0.00        5.58   0   0     66.69      0.00       0.0   -1.82  57   836  73   1474.0   1246.0   12.16
  -1  -5   0        0.00        5.58   0   0     78.69      0.00       0.0    2.88  58   846  74   1584.0   1280.0   14.81
  -2  -7   0        0.00        5.58   0   0     23.69      0.00       0.0   -3.54  59   854  75   1770.0   1304.0   18.89
  -1  -6   0        0.00        5.58   0   0     48.98      0.00       0.0    6.54  60   855  76   1697.0   1316.0   17.50
  -2  -8   0        0.00        5.58   0   0     35.75      0.00       0.0    0.69  61   861  77   1884.0   1343.0   21.50
  -1   8  -1        0.00        5.58   0   0     38.94      0.00       0.0    6.77  62   871  78    132.0    741.0   21.88
   0   7   0        0.00        5.58   0   0     35.09      0.00       0.0   -1.39  63   877  80    241.0    793.0   19.32
   0   5   0        0.00        5.58   0   0     10.72      0.00       0.0    1.51  64   894  82    476.0    864.0   13.77
   0   3   0        0.00        5.58   0   0      9.83      0.00       0.0    4.38  65   917  84    700.0    930.0    8.25
   0   2   0        0.00        5.58   0   0      1.88      0.00       0.0    5.81  66   929  85    808.0    962.0    5.49
   0   1   0        0.00       -5.58   0   0      4.17      0.00       0.0    7.24  67   941  86    916.0    993.0    2.75
  -1  -4  -1        0.00        5.58   0   0     53.69      0.00       0.0   -2.31  68  1001  87   1507.0   1137.0   12.03
  -1  -5  -1        0.00        5.58   0   0     38.74      0.00       0.0    2.22  69  1012  88   1617.0   1171.0   14.70
  -2  -7  -1        0.00        5.58   0   0     34.87      0.00       0.0   -3.66  70  1020  89   1804.0   1193.0   18.91
  -1  -6  -1        0.00        5.58   0   0     15.69      0.00       0.0    5.81  71  1021  90   1731.0   1206.0   17.40
  -2  -8  -1        0.00        5.58   0   0     48.48      0.00       0.0    0.42  72  1028  91   1919.0   1229.0   21.53
  -1   8  -2        0.00       -5.58   0   0     14.91      0.00       0.0    7.02  73  1039  92    163.0    626.0   22.15
   0   7  -1        0.00        5.58   0   0      7.94      0.00       0.0   -1.35  74  1044  94    273.0    681.0   19.51
   0   5  -1        0.00        5.58   0   0     14.16      0.00       0.0    1.74  75  1060  96    508.0    755.0   14.03
   0   2  -1        0.00       -5.58   0   0     14.80      0.00       0.0    7.20  76  1094  99    839.0    855.0    6.13
   0   0  -1        0.00        5.58   0   0      4.60      0.00       0.0   -2.24  77  1120 100   1055.0    918.0    2.71
  -1  -4  -2        0.00        5.58   0   0     22.55      0.00       0.0   -2.13  78  1167 102   1540.0   1029.0   12.50
  -1  -5  -2        0.00        5.58   0   0    133.39      0.00       0.0    2.13  79  1178 103   1650.0   1062.0   15.09
  -2  -7  -2        0.00        5.58   0   0     30.88      0.00       0.0   -3.38  80  1186 104   1839.0   1081.0   19.33
  -1  -6  -2        0.00        5.58   0   0     57.51      0.00       0.0    5.57  81  1187 105   1765.0   1095.0   17.74
  -2  -8  -2        0.00        5.58   0   0     42.39      0.00       0.0    0.52  82  1194 106   1955.0   1116.0   21.90
   0   7  -2        0.00        5.58   0   0     24.26      0.00       0.0   -1.75  83  1207 107    305.0    567.0   20.08
   0   6  -2        0.00        5.58   0   0      1.00      0.00       0.0   -0.21  84  1214 108    424.0    607.0   17.42
   0   5  -2        0.00        5.58   0   0     13.26      0.00       0.0    1.37  85  1223 109    539.0    645.0   14.81
   0   3  -2        0.00        5.58   0   0     37.05      0.00       0.0    4.84  86  1244 111    761.0    715.0    9.88
   0  -1  -2        0.00       -5.58   0   0      5.35      0.00       0.0    7.31  87  1291 114   1194.0    843.0    6.09
  -1  -3  -3        0.00        5.58   0   0     11.27      0.00       0.0   -6.52  88  1314 115   1467.0    890.0   11.26
  -1  -4  -3        0.00        5.58   0   0     33.80      0.00       0.0   -1.42  89  1325 116   1574.0    921.0   13.52
  -2  -6  -3        0.00       -5.58   0   0     12.65      0.00       0.0   -7.06  90  1335 117   1763.0    937.0   17.73
  -1  -5  -3        0.00        5.58   0   0     19.49      0.00       0.0    2.51  91  1336 118   1685.0    952.0   15.94
  -2  -7  -3        0.00        5.58   0   0     44.48      0.00       0.0   -2.75  92  1344 119   1875.0    969.0   20.11
  -1  -6  -3        0.00        5.58   0   0     61.21      0.00       0.0    5.76  93  1345 120   1801.0    984.0   18.47
  -2  -8  -3        0.00        5.58   0   0      1.16      0.00       0.0    0.94  94  1352 121   1993.0   1002.0   22.60
   0   7  -3        0.00        5.58   0   0     31.90      0.00       0.0   -2.66  95  1363 122    338.0    451.0   21.00
   0   6  -3        0.00        5.58   0   0     12.17      0.00       0.0   -1.20  96  1369 123    456.0    493.0   18.46
   0   3  -3        0.00        5.58   0   0      0.10      0.00       0.0    3.18  97  1398 126    793.0    605.0   11.60
  -1  -3  -4        0.00        5.58   0   0     53.96      0.00       0.0   -4.77  98  1467 130   1501.0    781.0   12.96
  -1  -4  -4        0.00        5.58   0   0     45.36      0.00       0.0   -0.26  99  1478 131   1609.0    811.0   14.97
  -2  -6  -4        0.00        5.58   0   0     15.28      0.00       0.0   -5.81 100  1487 132   1800.0    825.0   18.98
  -1  -5  -4        0.00        5.58   0   0     12.60      0.00       0.0    3.31 101  1488 133   1721.0    841.0   17.20
  -2  -7  -4        0.00        5.58   0   0     86.27      0.00       0.0   -1.81 102  1495 134   1913.0    855.0   21.23
  -1  -6  -4        0.00        5.58   0   0     47.61      0.00       0.0    6.32 103  1496 135   1838.0    872.0   19.57
   0   7  -4        0.00        5.58   0   0     57.43      0.00       0.0   -4.16 104  1510 136    371.0    332.0   22.22
   0   6  -4        0.00        5.58   0   0     20.03      0.00       0.0   -2.91 105  1515 137    489.0    376.0   19.83
   0   3  -4        0.00        5.58   0   0      0.98      0.00       0.0   -0.59 106  1540 140    827.0    493.0   13.66
  -1  -3  -5        0.00        5.58   0   0      5.06      0.00       0.0   -2.62 107  1604 142   1536.0    669.0   14.98
  -1  -4  -5        0.00        5.58   0   0     31.02      0.00       0.0    1.28 108  1614 143   1645.0    699.0   16.75
  -2  -6  -5        0.00        5.58   0   0     22.57      0.00       0.0   -4.26 109  1621 144   1837.0    710.0   20.53
  -1  -5  -5        0.00        5.58   0   0      3.99      0.00       0.0    4.47 110  1622 145   1758.0    728.0   18.77
  -2  -7  -5        0.00        5.58   0   0     51.96      0.00       0.0   -0.58 111  1629 146   1952.0    739.0   22.63
  -1  -6  -5        0.00       -5.58   0   0     11.63      0.00       0.0    7.22 112  1630 147   1876.0    757.0   20.97
   0   5  -5        0.00        5.58   0   0      0.51      0.00       0.0   -5.01 113  1647 149    640.0    299.0   19.40
   0   4  -5        0.00        5.58   0   0     13.26      0.00       0.0   -5.30 114  1654 150    754.0    340.0   17.53
  -1  -2  -6        0.00        5.58   0   0     36.47      0.00       0.0   -4.35 115  1713 151   1465.0    525.0   15.96
  -1  -3  -6        0.00        5.58   0   0     14.61      0.00       0.0   -0.16 116  1723 152   1571.0    555.0   17.20
  -2  -5  -6        0.00        5.58   0   0     80.11      0.00       0.0   -6.34 117  1730 153   1766.0    564.0   20.56
  -1  -4  -6        0.00        5.58   0   0     11.10      0.00       0.0    3.16 118  1731 154   1681.0    583.0   18.77
  -2  -6  -6        0.00        5.58   0   0      9.75      0.00       0.0   -2.46 119  1738 155   1876.0    592.0   22.31
  -1  -5  -6        0.00        5.58   0   0     12.27      0.00       0.0    5.95 120  1739 156   1796.0    612.0   20.60
  -1  -1  -7        0.00        5.58   0   0     10.94      0.00       0.0   -5.07 121  1797 157   1394.0    377.0   17.76
  -1  -2  -7        0.00        5.58   0   0     12.46      0.00       0.0   -0.71 122  1806 158   1497.0    407.0   18.47
  -1  -3  -7        0.00        5.58   0   0     89.31      0.00       0.0    2.59 123  1814 159   1606.0    436.0   19.55
  -2  -5  -7        0.00        5.58   0   0     39.30      0.00       0.0   -3.86 124  1821 160   1804.0    443.0   22.67
  -1  -4  -7        0.00        5.58   0   0     51.50      0.00       0.0    5.33 125  1822 161   1718.0    464.0   20.96
  -1   0  -8        0.00        5.58   0   0     32.25      0.00       0.0   -3.99 126  1858 162   1320.0    222.0   20.16
  -1  -1  -8        0.00        5.58   0   0      0.03      0.00       0.0    0.13 127  1865 163   1422.0    254.0   20.42
  -1  -2  -8        0.00        5.58   0   0     32.11      0.00       0.0    3.13 128  1871 164   1529.0    284.0   21.05
  -1  -3  -8        0.00        5.58   0   0     54.21      0.00       0.0    5.60 129  1877 165   1640.0    313.0   22.01
    
   0   0   0     6848.48        7.04   0 -26      0.00     82.76       0.0    0.00   5     0   0   1075.0   1673.0   15.61
   0   0   0     4878.00       14.86   0   1      0.00     69.84       0.0    0.00   7     0   0    806.8   1723.4   17.45
   0   0   0     8964.83       24.46   0   1      0.00     94.68       0.0    0.00   9     0   0   1456.4   1553.4   16.36
   0   0   0     6654.88       23.43   0   1      0.00     81.58       0.0    0.00  10     0   0   1523.8   1329.9   14.13
   0   0   0     6271.37       21.77   0   1      0.00     79.19       0.0    0.00  13     0   0   1515.1    970.7   11.98
   0   0   0     5133.83       22.21   0   1      0.00     71.65       0.0    0.00  19     0   0    463.4   1632.0   19.54
   0   0   0     5627.40       20.75   0   1      0.00     75.02       0.0    0.00  21     0   0   1550.7   1751.1   21.08
   0   0   0     3375.18       13.72   0   1      0.00     58.10       0.0    0.00  24     0   0   1412.2   1829.9   21.01
   0   0   0     2525.24       13.59   0   1      0.00     50.25       0.0    0.00  25     0   0   1449.2   1186.0   11.06
   0   0   0     3161.15       20.80   0   1      0.00     56.22       0.0    0.00  28     0   0   1693.5    401.8   21.43
   0   0   0     5944.13       28.98   0   1      0.00     77.10       0.0    0.00  29     0   0   1842.4   1602.0   23.28
   0   0   0     2844.84       16.53   0   1      0.00     53.34       0.0    0.00  31     0   0   1656.6    522.3   19.13
   0   0   0     4509.66       23.38   0   1      0.00     67.15       0.0    0.00  32     0   0   1788.3    959.4   18.24
   0   0   0     3637.61       22.71   0   1      0.00     60.31       0.0    0.00  33     0   0    314.8    364.2   22.58
   0   0   0     2604.40       15.09   0   1      0.00     51.03       0.0    0.00  34     0   0   1601.8   1479.3   17.53
   0   0   0     1878.39       12.87   0   1      0.00     43.34       0.0    0.00  35     0   0    432.7   1756.0   21.99
   0   0   0     4701.21       26.64   0   1      0.00     68.57       0.0    0.00  36     0   0   1911.6   1369.1   22.24
   0   0   0     1543.00       10.29   0   1      0.00     39.28       0.0    0.00  37     0   0   1490.8   1440.7   15.04
   0   0   0     3287.66       22.37   0   1      0.00     57.34       0.0    0.00  39     0   0   1849.5    697.9   20.87
   0   0   0     2803.31       18.28   0   1      0.00     52.95       0.0    0.00  43     0   0   1809.7    429.9   22.93
   0   0   0     2276.13       16.48   0   1      0.00     47.71       0.0    0.00  44     0   0    248.0   1082.9   18.47
   0   0   0     1249.21        9.96   0   1      0.00     35.34       0.0    0.00  45     0   0   1556.8   1220.3   13.71
   0   0   0     4396.79       27.55   0   1      0.00     66.31       0.0    0.00  46     0   0     46.2    980.8   22.79
   0   0   0     1736.10       13.33   0   1      0.00     41.67       0.0    0.00  47     0   0    346.9   1603.7   20.93
   0   0   0      429.18        4.89   0   1      0.00     20.72       0.0    0.00  50     0   0   1384.1   1403.9   12.67
   0   0   0     2396.78       17.98   0  -1      0.00     48.96       0.0    0.00  51     0   0    215.5    404.0   23.62
   0   0   0     1658.25       15.68   0   1      0.00     40.72       0.0    0.00  52     0   0   1889.3    579.3   22.68
   0   0   0      631.02        5.58   0   1      0.00     25.12       0.0    0.00  54     0   0   1368.8    311.1   18.79
   0   0   0     1021.16       12.87   0   1      0.00     31.96       0.0    0.00  56     0   0   1790.0    585.8   20.76
   0   0   0     2105.28       18.43   0   1      0.00     45.88       0.0    0.00  57     0   0     91.4   1164.4   22.04
   0   0   0     1657.78       14.42   0   1      0.00     40.72       0.0    0.00  58     0   0    214.0   1195.4   19.56
   0   0   0     1954.47       16.05   0   1      0.00     44.21       0.0    0.00  60     0   0   1876.7   1484.4   22.59
   0   0   0      547.26        7.04   0   1      0.00     23.39       0.0    0.00  61     0   0    551.0   1784.9   21.03
   0   0   0     1396.37       12.45   0   1      0.00     37.37       0.0    0.00  63     0   0   1761.9   1442.4   20.02
   0   0   0      392.08        3.89   0   1      0.00     19.80       0.0    0.00  65     0   0   1289.4    152.3   21.37
   0   0   0      150.44        2.52   0   1      0.00     12.27       0.0    0.00  67     0   0   1211.4   1592.2   14.41
   0   0   0      358.42        4.34   0   1      0.00     18.93       0.0    0.00  69     0   0   1349.8   1515.3   14.21
   0   0   0      606.93        7.32   0   1      0.00     24.64       0.0    0.00  70     0   0   1584.2    751.7   14.98
   0   0   0      742.82        9.48   0   1      0.00     27.25       0.0    0.00  74     0   0   1810.8    812.8   19.29
   0   0   0      452.94        6.71   0   1      0.00     21.28       0.0    0.00  75     0   0   1620.4   1515.9   18.37
   0   0   0      406.06        5.58   0   1      0.00     20.15       0.0    0.00  76     0   0   1503.1    217.4   21.95

 SOL,ROT,NODES:   2   302257.00   165  POLAR_ANGLES:  351.67   88.00   73.33
 R=SUM[!FO-FC!]/SUM[FO]:    0.0723 SKC, BO:       0.5832  0.00
 NREF,INPUT_SK,SFJ2,SKC:    28      -1.0000     37047.6094       0.4263
 N_NODES,N_LLEGITS,N_INDEXATS,N_FEBLES:       165        76        35       129
 DIST_MITJANA,SDV (PIXELS):   2.053-NaN    
 GIR_MITJA,SDV (GRAUS):   0.749   4.133
------------------------------------------------------------------------------

 SOL,ROT,NODES:   3   299699.00   166  POLAR_ANGLES:  171.67   88.00   73.33
     0.12894    -0.94933     0.28663
     0.07465    -0.27893    -0.95741
     0.98884     0.14484     0.03490

     H=   -0.9950h   -0.0188k   -0.0046l 
     K=   -0.3948h    0.9963k   -0.0017l 
     L=    0.0088h   -0.0061k   -1.0013l 
    
   H   K   L      FO^2      SDV(FO^2) DUM CODI   FMODEL     FO       RODIST   PHI  PIC             cXPIX    cYPIX  2-THETA
   0   4   4    13464.88       23.91   0  -8     90.75    116.04       0.0   -3.69   1   376  26    457.0   1333.0   15.49
   0   2  -2    14615.94      -12.86   0 -39     24.52    120.90       1.0    7.17   2  1303 109    870.0    747.0    7.75
   0   2  -4     2939.54        4.14   0 -12      3.63     54.22       2.2   -3.25   3  1594 137    941.0    527.0   12.21
   0   1  -3     1991.58        1.35   0 -58      4.39     44.63       2.2    6.86   4  1445 124   1011.0    671.0    8.63
   0   0  -3     2801.40       -4.38   0 -12     63.62     52.93       0.0    7.30   6  1433 123   1117.0    704.0    8.15
   0   4  -4     4095.65        9.48   0   1    151.97     64.00       1.6   -0.88   8  1615 139    716.7    454.5   15.53
   0  -1  -1      647.08       -2.88   0   1     25.40     25.44       0.8    7.31  11  1107  91   1161.8    949.8    3.85
   0   1   1     1071.93        3.32   0   1     25.40     32.74       1.1    2.92  12   800  63    884.5   1098.1    3.87
   0   4   1     3218.52       10.49   0   1     19.86     56.73       1.8    1.93  14   837  66    556.7   1003.2   11.35
   0   4  -2     1545.55        6.46   0  -1     42.75     39.31       1.4    3.02  15  1326 111    651.2    678.7   12.30
   0   3   4     2338.74        8.85   0   1      0.98     48.36       1.3   -4.24  16   367  25    569.4   1361.8   13.66
   0   2   3      910.18        4.65   0   1     27.12     30.17       1.2   -2.51  17   498  37    712.7   1281.9    9.84
   0   2  -3      469.04        2.10   0   1     40.56     21.66       0.9    4.66  18  1457 125    902.1    638.1    9.86
   0   4  -3     1472.72        5.97   0   1     37.44     38.38       2.2    1.72  20  1479 127    683.0    567.8   13.74
   0   6  -1     3332.43       12.54   0   1     11.56     57.73       2.5    0.18  22  1188  97    392.0    716.5   16.79
   0   6   0     2220.39       10.70   0   1     67.11     47.12       1.9    0.06  23  1022  82    359.9    827.1   16.56
   0   5   3     1897.11       10.02   0   1      4.65     43.56       2.0   -1.94  26   530  40    376.0   1190.0   16.02
   0   6   2     2855.15       12.51   0   1      1.00     53.43       2.3   -1.43  27   693  55    292.9   1047.7   17.43
   0   4   0     1081.59        6.05   0   1     43.23     32.89       1.3    2.95  30  1002  80    588.5    895.8   11.02
   0   4   2      725.00        5.17   0   1     56.11     26.93       2.1    0.44  38   674  53    523.9   1111.2   12.29
   0   3   1      628.86        4.04   0   1     34.35     25.08       0.9    2.94  40   825  65    667.6   1035.2    8.69
   0   3  -1      541.49        3.50   0   1     33.02     23.27       1.7    5.10  41  1157  94    730.3    821.3    8.70
   0   5  -4      613.42        4.29   0   1     21.16     24.77       2.6   -1.78  42  1623 140    604.1    415.4   17.61
   0   2   1      339.32        2.64   0   1     14.80     18.42       1.3    3.56  48   813  64    776.8   1066.7    6.14
   0   4   3      641.00        5.01   0   1     54.13     25.32       1.5   -1.46  49   520  39    490.5   1220.6   13.71
   0   2   2      265.54        2.63   0   1    160.79     16.30       1.2    0.73  53   652  51    744.8   1173.6    7.74
   0   8   0     1264.70        9.97   0   1     55.38     35.56       2.2   -2.84  55  1035  84    116.4    752.8   22.12
   0   8  -1      912.00        7.97   0   1     15.97     30.20       2.7   -2.87  59  1201  99    150.0    638.3   22.30
   0   6  -5      388.91        3.67   0   1      9.54     19.72       2.7   -5.52  62  1746 151    525.0    253.3   21.51
   0   7   1      729.74        6.83   0   1      7.94     27.01       2.3   -1.81  64   863  69    206.6    902.7   19.53
   0   6   4      647.55        6.52   0   1     20.03     25.45       2.1   -4.27  66   392  28    221.5   1273.0   19.83
   0   4  -1      149.60        2.64   0   1     76.56     12.23       1.2    3.36  68  1168  95    619.9    787.8   11.36
   0   4   5      358.42        4.06   0   1     13.26     18.93       0.9   -6.21  71   253  15    421.7   1446.2   17.52
   0   3   2      164.35        2.30   0   1     37.05     12.82       1.8    0.94  72   663  52    635.3   1142.3    9.89
   0   0  -2       40.03        0.43   0   1      6.39      6.33       0.7    2.50  73  1279 108   1086.4    811.6    5.44
    
  -1   1   7        0.00        2.74   0   0      1.20      0.00       0.0   -4.40   1    56   1    716.0   1828.0   20.28
  -1   2   7        0.00        2.74   0   0     34.14      0.00       0.0   -1.92   2    63   2    596.0   1797.0   20.78
  -1   3   7        0.00        2.74   0   0     10.11      0.00       0.0   -1.09   3    69   3    477.0   1768.0   21.62
  -2  -5   6        0.00        2.74   0   0     39.30      0.00       0.0    0.50   4    86   4   1337.0   1945.0   22.67
  -1   0   6        0.00        2.74   0   0     80.48      0.00       0.0    0.79   5   119   5    853.0   1737.0   17.46
  -1   1   6        0.00        2.74   0   0      5.73      0.00       0.0    3.53   6   128   6    736.0   1704.0   17.60
  -1   2   6        0.00        2.74   0   0     65.01      0.00       0.0    3.92   7   136   7    621.0   1674.0   18.16
  -1   3   6        0.00        2.74   0   0     42.62      0.00       0.0    3.51   8   144   8    507.0   1644.0   19.12
  -1   4   6        0.00        2.74   0   0     16.35      0.00       0.0    2.73   9   151   9    391.0   1616.0   20.41
  -1   5   6        0.00        2.74   0   0     13.12      0.00       0.0    1.74  10   156  10    272.0   1589.0   21.98
  -2  -6   5        0.00        2.74   0   0      9.75      0.00       0.0    1.24  11   169  11   1483.0   1862.0   22.31
  -2  -5   5        0.00        2.74   0   0     80.11      0.00       0.0   -5.71  12   177  12   1386.0   1819.0   20.56
  -1  -2   5        0.00        2.74   0   0     36.47      0.00       0.0    6.45  13   194  13   1099.0   1686.0   15.96
   0   3   5        0.00       -2.74   0   0     82.54      0.00       0.0   -7.29  14   244  14    536.0   1476.0   15.93
  -1   4   5        0.00        2.74   0   0     38.39      0.00       0.0    6.33  15   254  16    424.0   1497.0   18.16
   0   5   5        0.00        2.74   0   0      0.51      0.00       0.0   -5.92  16   260  17    305.0   1419.0   19.40
  -1   5   5        0.00        2.74   0   0     27.68      0.00       0.0    4.74  17   261  18    307.0   1469.0   19.90
   0   6   5        0.00        2.74   0   0     30.15      0.00       0.0   -6.10  18   266  19    184.0   1391.0   21.47
  -1   6   5        0.00        2.74   0   0     15.02      0.00       0.0    3.19  19   267  20    187.0   1441.0   21.86
  -2  -7   4        0.00        2.74   0   0     51.96      0.00       0.0    2.70  20   278  21   1629.0   1784.0   22.63
  -2  -6   4        0.00        2.74   0   0     22.57      0.00       0.0   -2.61  21   286  22   1523.0   1739.0   20.53
  -1  -3   4        0.00        2.74   0   0      5.06      0.00       0.0    2.74  22   303  23   1248.0   1606.0   14.98
   0   2   4        0.00        2.74   0   0     67.18      0.00       0.0   -6.05  23   357  24    681.0   1393.0   12.19
   0   5   4        0.00        2.74   0   0     36.34      0.00       0.0   -3.79  24   385  27    341.0   1304.0   17.57
  -1   6   4        0.00        2.74   0   0     37.08      0.00       0.0    5.53  25   393  29    223.0   1324.0   20.15
   0   7   4        0.00        2.74   0   0     57.43      0.00       0.0   -4.99  26   397  30     98.0   1245.0   22.22
  -1   7   4        0.00        2.74   0   0     16.00      0.00       0.0    3.66  27   398  31    101.0   1295.0   22.44
  -2  -7   3        0.00        2.74   0   0     86.27      0.00       0.0    0.13  28   412  32   1665.0   1663.0   21.23
  -2  -6   3        0.00        2.74   0   0     15.28      0.00       0.0   -5.30  29   420  33   1558.0   1621.0   18.98
  -1  -4   3        0.00        2.74   0   0     45.36      0.00       0.0    3.66  30   429  34   1389.0   1529.0   14.97
  -1  -3   3        0.00        2.74   0   0     53.96      0.00       0.0   -2.99  31   440  35   1285.0   1492.0   12.96
   0   1   3        0.00        2.74   0   0     67.61      0.00       0.0   -6.17  32   486  36    822.0   1313.0    8.60
   0   3   3        0.00        2.74   0   0      0.10      0.00       0.0   -1.48  33   509  38    603.0   1252.0   11.60
   0   6   3        0.00        2.74   0   0     12.17      0.00       0.0   -2.70  34   538  41    258.0   1161.0   18.46
   0   7   3        0.00        2.74   0   0     31.90      0.00       0.0   -3.64  35   544  42    136.0   1130.0   21.00
  -1   7   3        0.00        2.74   0   0     17.34      0.00       0.0    5.44  36   545  43    137.0   1179.0   21.13
  -2  -8   2        0.00        2.74   0   0      1.16      0.00       0.0    2.70  37   555  44   1812.0   1588.0   22.60
  -2  -7   2        0.00        2.74   0   0     44.48      0.00       0.0   -1.68  38   563  45   1699.0   1546.0   20.11
  -1  -5   2        0.00        2.74   0   0     19.49      0.00       0.0    5.30  39   571  46   1532.0   1453.0   15.94
  -2  -6   2        0.00       -2.74   0   0     12.65      0.00       0.0   -7.10  40   572  47   1592.0   1506.0   17.73
  -1  -4   2        0.00        2.74   0   0     33.80      0.00       0.0    0.63  41   582  48   1423.0   1417.0   13.52
  -1  -3   2        0.00        2.74   0   0     11.27      0.00       0.0   -6.31  42   593  49   1319.0   1381.0   11.26
   0   1   2        0.00        2.74   0   0     18.07      0.00       0.0   -1.58  43   640  50    854.0   1205.0    6.09
   0   5   2        0.00        2.74   0   0     13.26      0.00       0.0   -0.40  44   684  54    411.0   1082.0   14.81
   0   7   2        0.00        2.74   0   0     24.26      0.00       0.0   -2.57  45   700  56    172.0   1017.0   20.08
  -1   7   2        0.00        2.74   0   0     13.43      0.00       0.0    6.98  46   701  57    172.0   1066.0   20.11
  -2  -8   1        0.00        2.74   0   0     42.39      0.00       0.0    1.48  47   713  58   1846.0   1472.0   21.90
  -1  -6   1        0.00       -2.74   0   0     57.51      0.00       0.0    7.19  48   720  59   1678.0   1379.0   17.74
  -2  -7   1        0.00        2.74   0   0     30.88      0.00       0.0   -2.85  49   721  60   1732.0   1431.0   19.33
  -1  -5   1        0.00        2.74   0   0    133.39      0.00       0.0    3.53  50   729  61   1565.0   1342.0   15.09
  -1  -4   1        0.00        2.74   0   0     22.55      0.00       0.0   -1.21  51   740  62   1456.0   1307.0   12.50
   0   5   1        0.00        2.74   0   0     14.16      0.00       0.0    0.76  52   847  67    444.0    972.0   14.03
   0   6   1        0.00        2.74   0   0     79.65      0.00       0.0   -0.49  53   856  68    327.0    939.0   16.76
   0   8   1        0.00        2.74   0   0     49.26      0.00       0.0   -3.16  54   867  70     82.0    869.0   22.28
  -1   8   1        0.00        2.74   0   0     14.91      0.00       0.0    5.73  55   868  71     81.0    919.0   22.15
  -2  -8   0        0.00        2.74   0   0     48.48      0.00       0.0    0.75  56   879  72   1880.0   1357.0   21.53
  -1  -6   0        0.00        2.74   0   0     15.69      0.00       0.0    6.16  57   886  73   1712.0   1268.0   17.40
  -2  -7   0        0.00        2.74   0   0     34.87      0.00       0.0   -3.49  58   887  74   1765.0   1318.0   18.91
  -1  -5   0        0.00        2.74   0   0     38.74      0.00       0.0    2.51  59   895  75   1598.0   1232.0   14.70
  -1  -4   0        0.00        2.74   0   0     53.69      0.00       0.0   -2.12  60   906  76   1488.0   1198.0   12.03
   0   1   0        0.00       -2.74   0   0      4.17      0.00       0.0    7.25  61   966  77    916.0    993.0    2.75
   0   2   0        0.00        2.74   0   0      1.88      0.00       0.0    5.81  62   978  78    809.0    962.0    5.49
   0   3   0        0.00        2.74   0   0      9.83      0.00       0.0    4.38  63   990  79    700.0    930.0    8.25
   0   5   0        0.00        2.74   0   0     10.72      0.00       0.0    1.51  64  1013  81    476.0    864.0   13.77
   0   7   0        0.00        2.74   0   0     35.09      0.00       0.0   -1.39  65  1030  83    241.0    793.0   19.32
  -1   8   0        0.00        2.74   0   0     38.94      0.00       0.0    6.48  66  1036  85    114.0    805.0   21.88
  -2  -8  -1        0.00        2.74   0   0     35.75      0.00       0.0    0.43  67  1046  86   1915.0   1243.0   21.50
  -1  -6  -1        0.00        2.74   0   0     48.98      0.00       0.0    5.65  68  1052  87   1746.0   1157.0   17.50
  -2  -7  -1        0.00        2.74   0   0     23.69      0.00       0.0   -3.67  69  1053  88   1799.0   1207.0   18.89
  -1  -5  -1        0.00        2.74   0   0     78.69      0.00       0.0    2.11  70  1061  89   1631.0   1123.0   14.81
  -1  -4  -1        0.00        2.74   0   0     66.69      0.00       0.0   -2.30  71  1071  90   1521.0   1090.0   12.16
   0   0  -1        0.00        2.74   0   0      4.60      0.00       0.0   -2.24  72  1120  92   1055.0    918.0    2.71
   0   2  -1        0.00       -2.74   0   0     25.88      0.00       0.0    7.20  73  1145  93    839.0    855.0    6.13
   0   5  -1        0.00        2.74   0   0      4.90      0.00       0.0    1.74  74  1179  96    508.0    755.0   14.03
   0   7  -1        0.00        2.74   0   0     47.50      0.00       0.0   -1.35  75  1196  98    273.0    681.0   19.51
  -1   8  -1        0.00        2.74   0   0      0.61      0.00       0.0    6.92  76  1202 100    146.0    691.0   21.96
  -2  -8  -2        0.00        2.74   0   0      7.91      0.00       0.0    0.48  77  1209 101   1951.0   1130.0   21.83
  -1  -6  -2        0.00        2.74   0   0     18.35      0.00       0.0    5.60  78  1215 102   1781.0   1047.0   18.01
  -2  -7  -2        0.00        2.74   0   0     35.89      0.00       0.0   -3.44  79  1216 103   1834.0   1095.0   19.25
  -1  -5  -2        0.00        2.74   0   0     53.91      0.00       0.0    2.24  80  1224 104   1665.0   1014.0   15.41
  -1  -4  -2        0.00        2.74   0   0      1.94      0.00       0.0   -1.88  81  1234 105   1555.0    982.0   12.89
  -1  -3  -2        0.00       -2.74   0   0     18.29      0.00       0.0   -7.31  82  1245 106   1449.0    951.0   10.49
   0  -1  -2        0.00       -2.74   0   0     18.07      0.00       0.0    7.31  83  1267 107   1194.0    843.0    6.09
   0   3  -2        0.00        2.74   0   0     18.74      0.00       0.0    4.84  84  1315 110    761.0    715.0    9.88
   0   5  -2        0.00        2.74   0   0     19.27      0.00       0.0    1.37  85  1337 112    539.0    645.0   14.81
   0   6  -2        0.00        2.74   0   0     73.44      0.00       0.0   -0.21  86  1346 113    424.0    607.0   17.42
   0   7  -2        0.00        2.74   0   0     14.73      0.00       0.0   -1.75  87  1354 114    305.0    567.0   20.08
  -1   8  -2        0.00       -2.74   0   0     30.99      0.00       0.0    7.02  88  1359 115    176.0    576.0   22.37
  -2  -8  -3        0.00        2.74   0   0     21.95      0.00       0.0    0.87  89  1365 116   1988.0   1016.0   22.49
  -1  -6  -3        0.00        2.74   0   0     68.29      0.00       0.0    5.96  90  1370 117   1817.0    935.0   18.91
  -2  -7  -3        0.00        2.74   0   0     87.88      0.00       0.0   -2.85  91  1371 118   1870.0    983.0   20.00
  -1  -5  -3        0.00        2.74   0   0      1.98      0.00       0.0    2.81  92  1378 119   1701.0    904.0   16.45
  -2  -6  -3        0.00       -2.74   0   0     36.69      0.00       0.0   -7.20  93  1379 120   1759.0    951.0   17.60
  -1  -4  -3        0.00        2.74   0   0     20.47      0.00       0.0   -0.97  94  1388 121   1589.0    873.0   14.11
  -1  -3  -3        0.00        2.74   0   0     23.50      0.00       0.0   -5.81  95  1399 122   1482.0    842.0   11.96
   0   3  -3        0.00        2.74   0   0     10.94      0.00       0.0    3.18  96  1468 126    793.0    605.0   11.60
   0   6  -3        0.00        2.74   0   0     14.05      0.00       0.0   -1.20  97  1497 129    456.0    493.0   18.46
   0   7  -3        0.00        2.74   0   0      9.68      0.00       0.0   -2.66  98  1504 130    338.0    451.0   21.00
  -1  -6  -4        0.00        2.74   0   0      8.25      0.00       0.0    6.67  99  1516 131   1854.0    822.0   20.15
  -2  -7  -4        0.00        2.74   0   0     15.01      0.00       0.0   -1.94 100  1517 132   1908.0    870.0   21.07
  -1  -5  -4        0.00        2.74   0   0     64.52      0.00       0.0    3.78 101  1523 133   1737.0    792.0   17.85
  -2  -6  -4        0.00        2.74   0   0     55.33      0.00       0.0   -5.98 102  1524 134   1795.0    839.0   18.81
  -1  -4  -4        0.00        2.74   0   0     18.89      0.00       0.0    0.37 103  1532 135   1624.0    762.0   15.72
  -1  -3  -4        0.00        2.74   0   0     26.10      0.00       0.0   -3.87 104  1541 136   1516.0    732.0   13.81
   0   3  -4        0.00        2.74   0   0     68.07      0.00       0.0   -0.59 105  1605 138    827.0    493.0   13.66
   0   6  -4        0.00        2.74   0   0     44.13      0.00       0.0   -2.91 106  1631 141    489.0    376.0   19.83
   0   7  -4        0.00        2.74   0   0     16.09      0.00       0.0   -4.16 107  1636 142    371.0    332.0   22.22
  -2  -7  -5        0.00        2.74   0   0      8.31      0.00       0.0   -0.75 108  1643 143   1947.0    754.0   22.44
  -1  -5  -5        0.00        2.74   0   0      4.14      0.00       0.0    5.08 109  1648 144   1774.0    677.0   19.54
  -2  -6  -5        0.00        2.74   0   0     18.74      0.00       0.0   -4.47 110  1649 145   1832.0    725.0   20.32
  -1  -4  -5        0.00        2.74   0   0     36.30      0.00       0.0    2.06 111  1655 146   1660.0    649.0   17.61
  -1  -3  -5        0.00        2.74   0   0     66.55      0.00       0.0   -1.58 112  1664 147   1551.0    620.0   15.93
  -1  -2  -5        0.00        2.74   0   0     43.22      0.00       0.0   -6.31 113  1674 148   1446.0    590.0   14.58
   0   4  -5        0.00        2.74   0   0     33.96      0.00       0.0   -5.30 114  1732 149    754.0    340.0   17.53
   0   5  -5        0.00        2.74   0   0     26.53      0.00       0.0   -5.02 115  1740 150    640.0    299.0   19.40
  -1  -5  -6        0.00        2.74   0   0     41.93      0.00       0.0    6.69 116  1753 152   1813.0    560.0   21.46
  -2  -6  -6        0.00        2.74   0   0     52.96      0.00       0.0   -2.70 117  1754 153   1871.0    607.0   22.08
  -1  -4  -6        0.00        2.74   0   0      3.26      0.00       0.0    4.07 118  1758 154   1697.0    532.0   19.71
  -2  -5  -6        0.00        2.74   0   0      1.38      0.00       0.0   -6.64 119  1759 155   1761.0    579.0   20.30
  -1  -3  -6        0.00        2.74   0   0     49.40      0.00       0.0    1.01 120  1765 156   1586.0    503.0   18.21
  -1  -2  -6        0.00        2.74   0   0     15.35      0.00       0.0   -2.79 121  1773 157   1479.0    474.0   17.05
  -1  -4  -7        0.00        2.74   0   0     20.75      0.00       0.0    6.36 122  1836 158   1734.0    411.0   21.95
  -2  -5  -7        0.00        2.74   0   0     65.59      0.00       0.0   -4.18 123  1837 159   1799.0    458.0   22.40
  -1  -3  -7        0.00        2.74   0   0     17.08      0.00       0.0    3.88 124  1840 160   1621.0    383.0   20.62
  -1  -2  -7        0.00        2.74   0   0     38.31      0.00       0.0    0.94 125  1846 161   1511.0    354.0   19.59
  -1  -1  -7        0.00        2.74   0   0      3.75      0.00       0.0   -2.81 126  1853 162   1407.0    324.0   18.92
  -1  -2  -8        0.00        2.74   0   0     32.41      0.00       0.0    4.88 127  1888 163   1543.0    228.0   22.19
  -1  -1  -8        0.00        2.74   0   0     72.17      0.00       0.0    2.43 128  1891 164   1433.0    198.0   21.60
  -1   0  -8        0.00        2.74   0   0     24.38      0.00       0.0   -0.72 129  1895 165   1328.0    166.0   21.35
  -1   1  -8        0.00        2.74   0   0      6.12      0.00       0.0   -5.61 130  1899 166   1230.0    132.0   21.47
    
   0   0   0     3357.93        3.45   0 -26      0.00     57.95       0.0    0.00   5     0   0   1075.0   1673.0   15.61
   0   0   0     2391.77        7.29   0   1      0.00     48.91       0.0    0.00   7     0   0    806.8   1723.4   17.45
   0   0   0     4395.61       11.99   0   1      0.00     66.30       0.0    0.00   9     0   0   1456.4   1553.4   16.36
   0   0   0     3263.00       11.49   0   1      0.00     57.12       0.0    0.00  10     0   0   1523.8   1329.9   14.13
   0   0   0     3074.96       10.67   0   1      0.00     55.45       0.0    0.00  13     0   0   1515.1    970.7   11.98
   0   0   0     2517.20       10.89   0   1      0.00     50.17       0.0    0.00  19     0   0    463.4   1632.0   19.54
   0   0   0     2759.21       10.17   0   1      0.00     52.53       0.0    0.00  21     0   0   1550.7   1751.1   21.08
   0   0   0     1654.91        6.73   0   1      0.00     40.68       0.0    0.00  24     0   0   1412.2   1829.9   21.01
   0   0   0     1238.17        6.66   0   1      0.00     35.19       0.0    0.00  25     0   0   1449.2   1186.0   11.06
   0   0   0     1549.97       10.20   0   1      0.00     39.37       0.0    0.00  28     0   0   1693.5    401.8   21.43
   0   0   0     2914.51       14.21   0   1      0.00     53.99       0.0    0.00  29     0   0   1842.4   1602.0   23.28
   0   0   0     1394.88        8.10   0   1      0.00     37.35       0.0    0.00  31     0   0   1656.6    522.3   19.13
   0   0   0     2211.16       11.46   0   1      0.00     47.02       0.0    0.00  32     0   0   1788.3    959.4   18.24
   0   0   0     1783.58       11.13   0   1      0.00     42.23       0.0    0.00  33     0   0    314.8    364.2   22.58
   0   0   0     1276.98        7.40   0   1      0.00     35.73       0.0    0.00  34     0   0   1601.8   1479.3   17.53
   0   0   0      921.01        6.31   0   1      0.00     30.35       0.0    0.00  35     0   0    432.7   1756.0   21.99
   0   0   0     2305.09       13.06   0   1      0.00     48.01       0.0    0.00  36     0   0   1911.6   1369.1   22.24
   0   0   0      756.56        5.05   0   1      0.00     27.51       0.0    0.00  37     0   0   1490.8   1440.7   15.04
   0   0   0     1611.99       10.97   0   1      0.00     40.15       0.0    0.00  39     0   0   1849.5    697.9   20.87
   0   0   0     1374.51        8.96   0   1      0.00     37.07       0.0    0.00  43     0   0   1809.7    429.9   22.93
   0   0   0     1116.03        8.08   0   1      0.00     33.41       0.0    0.00  44     0   0    248.0   1082.9   18.47
   0   0   0      612.51        4.88   0   1      0.00     24.75       0.0    0.00  45     0   0   1556.8   1220.3   13.71
   0   0   0     2155.82       13.51   0   1      0.00     46.43       0.0    0.00  46     0   0     46.2    980.8   22.79
   0   0   0      851.24        6.54   0   1      0.00     29.18       0.0    0.00  47     0   0    346.9   1603.7   20.93
   0   0   0      210.43        2.40   0   1      0.00     14.51       0.0    0.00  50     0   0   1384.1   1403.9   12.67
   0   0   0     1175.18        8.82   0  -1      0.00     34.28       0.0    0.00  51     0   0    215.5    404.0   23.62
   0   0   0      813.07        7.69   0   1      0.00     28.51       0.0    0.00  52     0   0   1889.3    579.3   22.68
   0   0   0      309.40        2.74   0   1      0.00     17.59       0.0    0.00  54     0   0   1368.8    311.1   18.79
   0   0   0      500.69        6.31   0   1      0.00     22.38       0.0    0.00  56     0   0   1790.0    585.8   20.76
   0   0   0     1032.25        9.03   0   1      0.00     32.13       0.0    0.00  57     0   0     91.4   1164.4   22.04
   0   0   0      812.84        7.07   0   1      0.00     28.51       0.0    0.00  58     0   0    214.0   1195.4   19.56
   0   0   0      958.31        7.87   0   1      0.00     30.96       0.0    0.00  60     0   0   1876.7   1484.4   22.59
   0   0   0      268.33        3.45   0   1      0.00     16.38       0.0    0.00  61     0   0    551.0   1784.9   21.03
   0   0   0      684.66        6.10   0   1      0.00     26.17       0.0    0.00  63     0   0   1761.9   1442.4   20.02
   0   0   0      192.24        1.91   0   1      0.00     13.87       0.0    0.00  65     0   0   1289.4    152.3   21.37
   0   0   0       73.76        1.23   0   1      0.00      8.59       0.0    0.00  67     0   0   1211.4   1592.2   14.41
   0   0   0      175.74        2.13   0   1      0.00     13.26       0.0    0.00  69     0   0   1349.8   1515.3   14.21
   0   0   0      297.59        3.59   0   1      0.00     17.25       0.0    0.00  70     0   0   1584.2    751.7   14.98
   0   0   0      364.22        4.65   0   1      0.00     19.08       0.0    0.00  74     0   0   1810.8    812.8   19.29
   0   0   0      222.08        3.29   0   1      0.00     14.90       0.0    0.00  75     0   0   1620.4   1515.9   18.37
   0   0   0      199.10        2.74   0   1      0.00     14.11       0.0    0.00  76     0   0   1503.1    217.4   21.95

 SOL,ROT,NODES:   3   299699.00   166  POLAR_ANGLES:  171.67   88.00   73.33
 R=SUM[!FO-FC!]/SUM[FO]:    0.7276 SKC, BO:       0.4084  0.00
 NREF,INPUT_SK,SFJ2,SKC:    28      -1.0000     38553.5078       0.4348
 N_NODES,N_LLEGITS,N_INDEXATS,N_FEBLES:       166        76        35       130
 DIST_MITJANA,SDV (PIXELS):   1.999-NaN    
 GIR_MITJA,SDV (GRAUS):   0.749   4.132
------------------------------------------------------------------------------

 SOL,ROT,NODES:   4   302257.00   165  POLAR_ANGLES:  351.67   88.00   73.33
    -0.12894     0.94933     0.28663
    -0.07465     0.27893    -0.95741
    -0.98884    -0.14484     0.03490

     H=    0.9950h    0.0188k    0.0046l 
     K=    0.3948h   -0.9963k    0.0017l 
     L=    0.5685h    0.0046k   -0.9987l 
    
   H   K   L      FO^2      SDV(FO^2) DUM CODI   FMODEL     FO       RODIST   PHI  PIC             cXPIX    cYPIX  2-THETA
   0   4   4    27461.59       48.77   0  -8    151.97    165.72       0.0   -3.69   1   292  30    457.0   1333.0   15.49
   0   2  -2    29809.15      -26.23   0 -39    160.79    172.65       1.0    7.17   2  1255 112    870.0    747.0    7.75
   0   2  -4     5995.16        8.44   0 -12     67.18     77.43       2.2   -3.25   3  1550 141    941.0    527.0   12.21
   0   1  -3     4061.83        2.75   0 -58     67.61     63.73       2.2    6.87   4  1421 128   1011.0    671.0    8.63
   0   0  -3     5713.45       -8.94   0 -12     63.62     75.59       0.0    7.30   6  1433 129   1117.0    704.0    8.15
   0   4  -4     8353.07       19.34   0   1     90.75     91.40       1.6   -0.88   8  1531 139    716.7    454.5   15.53
   0  -1  -1     1319.71       -5.87   0   1     36.34     36.33       0.8    7.31  11  1133 101   1161.8    949.8    3.85
   0   1   1     2186.20        6.77   0   1     36.34     46.76       1.1    2.92  12   774  72    884.5   1098.1    3.87
   0   4   1     6564.16       21.40   0   1     76.56     81.02       1.8    1.93  14   739  69    556.7   1003.2   11.35
   0   4  -2     3152.15       13.17   0  -1     56.11     56.14       1.4    3.02  15  1233 110    651.2    678.7   12.30
   0   3   4     4769.86       18.05   0   1     68.07     69.06       1.3   -4.24  16   302  31    569.4   1361.8   13.66
   0   2   3     1856.31        9.49   0   1     40.56     43.08       1.2   -2.51  17   450  43    712.7   1281.9    9.84
   0   2  -3      956.60        4.29   0   1     27.12     30.93       0.9    4.67  18  1409 127    902.1    638.1    9.86
   0   4  -3     3003.61       12.17   0   1     54.13     54.81       2.2    1.72  20  1387 125    683.0    567.8   13.74
   0   6  -1     6796.47       25.57   0   1     79.65     82.44       2.5    0.18  22  1051  95    392.0    716.5   16.79
   0   6   0     4528.48       21.83   0   1     67.11     67.29       1.9    0.06  23   885  81    359.9    827.1   16.56
   0   5   3     3869.15       20.44   0   1     66.52     62.20       2.0   -1.94  26   418  40    376.0   1190.0   16.02
   0   6   2     5823.07       25.51   0   1     73.44     76.31       2.3   -1.43  27   561  53    292.9   1047.7   17.43
   0   4   0     2205.90       12.33   0   1     43.23     46.97       1.3    2.95  30   905  83    588.5    895.8   11.02
   0   4   2     1478.64       10.55   0   1     42.75     38.45       2.1    0.44  38   581  55    523.9   1111.2   12.29
   0   3   1     1282.57        8.24   0   1     33.02     35.81       1.9    2.94  40   750  70    667.6   1035.2    8.69
   0   3  -1     1104.36        7.15   0   1     34.35     33.23       1.7    5.10  41  1082  98    730.3    821.3    8.70
   0   5  -4     1251.07        8.75   0   1     36.34     35.37       2.6   -1.77  42  1522 138    604.1    415.4   17.61
   0   2   1      692.05        5.39   0   1     25.88     26.31       1.3    3.56  48   762  71    776.8   1066.7    6.14
   0   4   3     1307.32       10.22   0   1     37.44     36.16       1.5   -1.46  49   428  41    490.5   1220.6   13.71
   0   2   2      541.56        5.36   0   1     24.52     23.27       1.8    0.72  53   604  57    744.8   1173.6    7.74
   0   8   0     2579.35       20.33   0   1     55.38     50.79       2.2   -2.84  55   872  79    116.4    752.8   22.12
   0   8  -1     1860.02       16.25   0   1     49.26     43.13       2.7   -2.87  59  1040  93    150.0    638.3   22.30
   0   6  -5      793.18        7.49   0   1     30.15     28.16       2.7   -5.51  62  1641 148    525.0    253.3   21.51
   0   7   1     1488.31       13.94   0   1     47.50     38.58       2.3   -1.81  64   711  66    206.6    902.7   19.53
   0   6   4     1320.68       13.30   0   1     44.13     36.34       2.1   -4.27  66   276  28    221.5   1273.0   19.83
   0   4  -1      305.10        5.39   0   1     19.86     17.47       1.2    3.36  68  1070  97    619.9    787.8   11.36
   0   4   5      730.99        8.28   0   1     33.96     27.04       0.9   -6.21  71   175  19    421.7   1446.2   17.52
   0   3   2      335.19        4.68   0   1     18.74     18.31       1.8    0.94  72   592  56    635.3   1142.3    9.89
   0   0  -2       81.65        0.87   0   1      6.39      9.04       0.7    2.50  73  1279 113   1086.4    811.6    5.44
    
  -1   2   7        0.00        5.58   0   0     30.88      0.00       0.0   -4.48   1     4   1    585.0   1853.0   21.94
  -1   4   6        0.00        5.58   0   0     75.53      0.00       0.0    1.09   2    23   2    377.0   1670.0   21.43
  -1   3   6        0.00        5.58   0   0     23.56      0.00       0.0    1.51   3    28   3    494.0   1698.0   20.20
  -1   2   6        0.00        5.58   0   0      4.85      0.00       0.0    1.37   4    34   4    610.0   1727.0   19.30
  -1   1   6        0.00        5.58   0   0     30.35      0.00       0.0    0.03   5    40   5    727.0   1758.0   18.77
  -1   0   6        0.00        5.58   0   0     35.49      0.00       0.0   -4.81   6    47   6    849.0   1790.0   18.64
  -2  -5   6        0.00        5.58   0   0     65.59      0.00       0.0   -0.43   7    70   7   1344.0   1929.0   22.40
  -1   5   5        0.00        5.58   0   0      9.05      0.00       0.0    3.45   8    77   8    292.0   1521.0   20.79
  -1   4   5        0.00        5.58   0   0     64.71      0.00       0.0    4.77   9    83   9    410.0   1549.0   19.12
  -1   3   5        0.00        5.58   0   0     18.18      0.00       0.0    6.03  10    91  10    524.0   1577.0   17.74
  -1   2   5        0.00       -5.58   0   0     12.87      0.00       0.0    7.19  11    99  11    637.0   1607.0   16.71
  -1  -1   5        0.00        5.58   0   0     13.16      0.00       0.0    3.14  12   126  12    979.0   1703.0   16.27
  -2  -5   5        0.00        5.58   0   0      1.38      0.00       0.0   -6.33  13   148  13   1391.0   1804.0   20.30
  -2  -6   5        0.00        5.58   0   0     52.96      0.00       0.0    0.68  14   153  14   1488.0   1847.0   22.08
  -1   6   4        0.00        5.58   0   0     69.32      0.00       0.0    4.53  15   160  15    208.0   1375.0   20.87
   0   6   5        0.00        5.58   0   0      9.54      0.00       0.0   -6.10  16   161  16    184.0   1391.0   21.47
  -1   5   4        0.00        5.58   0   0     25.64      0.00       0.0    6.33  17   166  17    327.0   1403.0   18.81
   0   5   5        0.00        5.58   0   0     26.53      0.00       0.0   -5.92  18   167  18    305.0   1419.0   19.40
   0   3   5        0.00       -5.58   0   0     85.41      0.00       0.0   -7.29  19   183  20    536.0   1476.0   15.93
  -1  -2   4        0.00        5.58   0   0     43.22      0.00       0.0   -4.53  20   233  21   1133.0   1620.0   14.58
  -1  -3   4        0.00        5.58   0   0     66.55      0.00       0.0    6.35  21   243  22   1229.0   1656.0   15.93
  -2  -6   4        0.00        5.58   0   0     18.74      0.00       0.0   -3.00  22   258  23   1527.0   1724.0   20.32
  -2  -7   4        0.00        5.58   0   0      8.31      0.00       0.0    2.33  23   264  24   1633.0   1768.0   22.44
  -1   7   3        0.00        5.58   0   0      5.21      0.00       0.0    4.69  24   270  25    121.0   1230.0   21.67
   0   7   4        0.00        5.58   0   0     16.09      0.00       0.0   -4.99  25   271  26     98.0   1245.0   22.22
  -1   6   3        0.00        5.58   0   0     30.12      0.00       0.0    6.75  26   275  27    243.0   1259.0   19.29
   0   5   4        0.00        5.58   0   0     21.16      0.00       0.0   -3.79  27   284  29    341.0   1304.0   17.57
   0   2   4        0.00        5.58   0   0      3.63      0.00       0.0   -6.05  28   313  32    681.0   1393.0   12.19
  -1  -3   3        0.00        5.58   0   0     26.10      0.00       0.0   -0.85  29   366  33   1269.0   1541.0   13.81
  -1  -4   3        0.00        5.58   0   0     18.89      0.00       0.0    5.45  30   375  34   1374.0   1578.0   15.72
  -2  -6   3        0.00        5.58   0   0     55.33      0.00       0.0   -5.57  31   383  35   1563.0   1606.0   18.81
  -2  -7   3        0.00        5.58   0   0     15.01      0.00       0.0   -0.13  32   390  36   1669.0   1648.0   21.07
  -1   7   2        0.00        5.58   0   0     25.67      0.00       0.0    6.34  33   402  37    157.0   1115.0   20.52
   0   7   3        0.00        5.58   0   0      9.68      0.00       0.0   -3.65  34   403  38    136.0   1130.0   21.00
   0   6   3        0.00        5.58   0   0     14.05      0.00       0.0   -2.70  35   410  39    258.0   1161.0   18.46
   0   3   3        0.00        5.58   0   0     10.94      0.00       0.0   -1.48  36   439  42    603.0   1252.0   11.60
   0   1   3        0.00        5.58   0   0      4.39      0.00       0.0   -6.17  37   462  44    822.0   1313.0    8.60
  -1  -3   2        0.00        5.58   0   0     23.50      0.00       0.0   -5.09  38   508  45   1305.0   1430.0   11.96
  -1  -4   2        0.00        5.58   0   0     20.47      0.00       0.0    1.79  39   519  46   1409.0   1465.0   14.11
  -2  -6   2        0.00       -5.58   0   0     36.69      0.00       0.0   -7.27  40   528  47   1596.0   1491.0   17.60
  -1  -5   2        0.00        5.58   0   0      1.98      0.00       0.0    6.34  41   529  48   1517.0   1503.0   16.45
  -2  -7   2        0.00        5.58   0   0     87.88      0.00       0.0   -1.86  42   536  49   1703.0   1531.0   20.00
  -2  -8   2        0.00        5.58   0   0     21.95      0.00       0.0    2.52  43   542  50   1816.0   1573.0   22.49
  -1   8   1        0.00        5.58   0   0     30.99      0.00       0.0    5.31  44   548  51     67.0    968.0   22.37
   0   7   2        0.00        5.58   0   0     14.73      0.00       0.0   -2.58  45   553  52    172.0   1017.0   20.08
   0   5   2        0.00        5.58   0   0     19.27      0.00       0.0   -0.41  46   570  54    411.0   1082.0   14.81
   0   1   2        0.00        5.58   0   0      5.35      0.00       0.0   -1.58  47   616  58    854.0   1205.0    6.09
  -1  -3   1        0.00       -5.58   0   0     18.29      0.00       0.0   -7.44  48   662  59   1337.0   1320.0   10.49
  -1  -4   1        0.00        5.58   0   0      1.94      0.00       0.0   -0.53  49   673  60   1442.0   1355.0   12.89
  -1  -5   1        0.00        5.58   0   0     53.91      0.00       0.0    4.20  50   683  61   1551.0   1391.0   15.41
  -2  -7   1        0.00        5.58   0   0     35.89      0.00       0.0   -2.96  51   691  62   1736.0   1417.0   19.25
  -2  -8   1        0.00        5.58   0   0      7.91      0.00       0.0    1.37  52   698  63   1850.0   1457.0   21.83
  -1   8   0        0.00        5.58   0   0      0.61      0.00       0.0    6.19  53   705  64    100.0    855.0   21.96
   0   8   1        0.00        5.58   0   0     15.97      0.00       0.0   -3.16  54   706  65     82.0    869.0   22.28
   0   6   1        0.00        5.58   0   0     11.56      0.00       0.0   -0.50  55   719  67    327.0    939.0   16.76
   0   5   1        0.00        5.58   0   0      4.90      0.00       0.0    0.76  56   728  68    444.0    973.0   14.03
  -1  -4   0        0.00        5.58   0   0     66.69      0.00       0.0   -1.82  57   836  73   1474.0   1246.0   12.16
  -1  -5   0        0.00        5.58   0   0     78.69      0.00       0.0    2.88  58   846  74   1584.0   1280.0   14.81
  -2  -7   0        0.00        5.58   0   0     23.69      0.00       0.0   -3.54  59   854  75   1770.0   1304.0   18.89
  -1  -6   0        0.00        5.58   0   0     48.98      0.00       0.0    6.54  60   855  76   1697.0   1316.0   17.50
  -2  -8   0        0.00        5.58   0   0     35.75      0.00       0.0    0.69  61   861  77   1884.0   1343.0   21.50
  -1   8  -1        0.00        5.58   0   0     38.94      0.00       0.0    6.77  62   871  78    132.0    741.0   21.88
   0   7   0        0.00        5.58   0   0     35.09      0.00       0.0   -1.39  63   877  80    241.0    793.0   19.32
   0   5   0        0.00        5.58   0   0     10.72      0.00       0.0    1.51  64   894  82    476.0    864.0   13.77
   0   3   0        0.00        5.58   0   0      9.83      0.00       0.0    4.38  65   917  84    700.0    930.0    8.25
   0   2   0        0.00        5.58   0   0      1.88      0.00       0.0    5.81  66   929  85    808.0    962.0    5.49
   0   1   0        0.00       -5.58   0   0      4.17      0.00       0.0    7.24  67   941  86    916.0    993.0    2.75
  -1  -4  -1        0.00        5.58   0   0     53.69      0.00       0.0   -2.31  68  1001  87   1507.0   1137.0   12.03
  -1  -5  -1        0.00        5.58   0   0     38.74      0.00       0.0    2.22  69  1012  88   1617.0   1171.0   14.70
  -2  -7  -1        0.00        5.58   0   0     34.87      0.00       0.0   -3.66  70  1020  89   1804.0   1193.0   18.91
  -1  -6  -1        0.00        5.58   0   0     15.69      0.00       0.0    5.81  71  1021  90   1731.0   1206.0   17.40
  -2  -8  -1        0.00        5.58   0   0     48.48      0.00       0.0    0.42  72  1028  91   1919.0   1229.0   21.53
  -1   8  -2        0.00       -5.58   0   0     14.91      0.00       0.0    7.02  73  1039  92    163.0    626.0   22.15
   0   7  -1        0.00        5.58   0   0      7.94      0.00       0.0   -1.35  74  1044  94    273.0    681.0   19.51
   0   5  -1        0.00        5.58   0   0     14.16      0.00       0.0    1.74  75  1060  96    508.0    755.0   14.03
   0   2  -1        0.00       -5.58   0   0     14.80      0.00       0.0    7.20  76  1094  99    839.0    855.0    6.13
   0   0  -1        0.00        5.58   0   0      4.60      0.00       0.0   -2.24  77  1120 100   1055.0    918.0    2.71
  -1  -4  -2        0.00        5.58   0   0     22.55      0.00       0.0   -2.13  78  1167 102   1540.0   1029.0   12.50
  -1  -5  -2        0.00        5.58   0   0    133.39      0.00       0.0    2.13  79  1178 103   1650.0   1062.0   15.09
  -2  -7  -2        0.00        5.58   0   0     30.88      0.00       0.0   -3.38  80  1186 104   1839.0   1081.0   19.33
  -1  -6  -2        0.00        5.58   0   0     57.51      0.00       0.0    5.57  81  1187 105   1765.0   1095.0   17.74
  -2  -8  -2        0.00        5.58   0   0     42.39      0.00       0.0    0.52  82  1194 106   1955.0   1116.0   21.90
   0   7  -2        0.00        5.58   0   0     24.26      0.00       0.0   -1.75  83  1207 107    305.0    567.0   20.08
   0   6  -2        0.00        5.58   0   0      1.00      0.00       0.0   -0.21  84  1214 108    424.0    607.0   17.42
   0   5  -2        0.00        5.58   0   0     13.26      0.00       0.0    1.37  85  1223 109    539.0    645.0   14.81
   0   3  -2        0.00        5.58   0   0     37.05      0.00       0.0    4.84  86  1244 111    761.0    715.0    9.88
   0  -1  -2        0.00       -5.58   0   0      5.35      0.00       0.0    7.31  87  1291 114   1194.0    843.0    6.09
  -1  -3  -3        0.00        5.58   0   0     11.27      0.00       0.0   -6.52  88  1314 115   1467.0    890.0   11.26
  -1  -4  -3        0.00        5.58   0   0     33.80      0.00       0.0   -1.42  89  1325 116   1574.0    921.0   13.52
  -2  -6  -3        0.00       -5.58   0   0     12.65      0.00       0.0   -7.06  90  1335 117   1763.0    937.0   17.73
  -1  -5  -3        0.00        5.58   0   0     19.49      0.00       0.0    2.51  91  1336 118   1685.0    952.0   15.94
  -2  -7  -3        0.00        5.58   0   0     44.48      0.00       0.0   -2.75  92  1344 119   1875.0    969.0   20.11
  -1  -6  -3        0.00        5.58   0   0     61.21      0.00       0.0    5.76  93  1345 120   1801.0    984.0   18.47
  -2  -8  -3        0.00        5.58   0   0      1.16      0.00       0.0    0.94  94  1352 121   1993.0   1002.0   22.60
   0   7  -3        0.00        5.58   0   0     31.90      0.00       0.0   -2.66  95  1363 122    338.0    451.0   21.00
   0   6  -3        0.00        5.58   0   0     12.17      0.00       0.0   -1.20  96  1369 123    456.0    493.0   18.46
   0   3  -3        0.00        5.58   0   0      0.10      0.00       0.0    3.18  97  1398 126    793.0    605.0   11.60
  -1  -3  -4        0.00        5.58   0   0     53.96      0.00       0.0   -4.77  98  1467 130   1501.0    781.0   12.96
  -1  -4  -4        0.00        5.58   0   0     45.36      0.00       0.0   -0.26  99  1478 131   1609.0    811.0   14.97
  -2  -6  -4        0.00        5.58   0   0     15.28      0.00       0.0   -5.81 100  1487 132   1800.0    825.0   18.98
  -1  -5  -4        0.00        5.58   0   0     12.60      0.00       0.0    3.31 101  1488 133   1721.0    841.0   17.20
  -2  -7  -4        0.00        5.58   0   0     86.27      0.00       0.0   -1.81 102  1495 134   1913.0    855.0   21.23
  -1  -6  -4        0.00        5.58   0   0     47.61      0.00       0.0    6.32 103  1496 135   1838.0    872.0   19.57
   0   7  -4        0.00        5.58   0   0     57.43      0.00       0.0   -4.16 104  1510 136    371.0    332.0   22.22
   0   6  -4        0.00        5.58   0   0     20.03      0.00       0.0   -2.91 105  1515 137    489.0    376.0   19.83
   0   3  -4        0.00        5.58   0   0      0.98      0.00       0.0   -0.59 106  1540 140    827.0    493.0   13.66
  -1  -3  -5        0.00        5.58   0   0      5.06      0.00       0.0   -2.62 107  1604 142   1536.0    669.0   14.98
  -1  -4  -5        0.00        5.58   0   0     31.02      0.00       0.0    1.28 108  1614 143   1645.0    699.0   16.75
  -2  -6  -5        0.00        5.58   0   0     22.57      0.00       0.0   -4.26 109  1621 144   1837.0    710.0   20.53
  -1  -5  -5        0.00        5.58   0   0      3.99      0.00       0.0    4.47 110  1622 145   1758.0    728.0   18.77
  -2  -7  -5        0.00        5.58   0   0     51.96      0.00       0.0   -0.58 111  1629 146   1952.0    739.0   22.63
  -1  -6  -5        0.00       -5.58   0   0     11.63      0.00       0.0    7.22 112  1630 147   1876.0    757.0   20.97
   0   5  -5        0.00        5.58   0   0      0.51      0.00       0.0   -5.01 113  1647 149    640.0    299.0   19.40
   0   4  -5        0.00        5.58   0   0     13.26      0.00       0.0   -5.30 114  1654 150    754.0    340.0   17.53
  -1  -2  -6        0.00        5.58   0   0     36.47      0.00       0.0   -4.35 115  1713 151   1465.0    525.0   15.96
  -1  -3  -6        0.00        5.58   0   0     14.61      0.00       0.0   -0.16 116  1723 152   1571.0    555.0   17.20
  -2  -5  -6        0.00        5.58   0   0     80.11      0.00       0.0   -6.34 117  1730 153   1766.0    564.0   20.56
  -1  -4  -6        0.00        5.58   0   0     11.10      0.00       0.0    3.16 118  1731 154   1681.0    583.0   18.77
  -2  -6  -6        0.00        5.58   0   0      9.75      0.00       0.0   -2.46 119  1738 155   1876.0    592.0   22.31
  -1  -5  -6        0.00        5.58   0   0     12.27      0.00       0.0    5.95 120  1739 156   1796.0    612.0   20.60
  -1  -1  -7        0.00        5.58   0   0     10.94      0.00       0.0   -5.07 121  1797 157   1394.0    377.0   17.76
  -1  -2  -7        0.00        5.58   0   0     12.46      0.00       0.0   -0.71 122  1806 158   1497.0    407.0   18.47
  -1  -3  -7        0.00        5.58   0   0     89.31      0.00       0.0    2.59 123  1814 159   1606.0    436.0   19.55
  -2  -5  -7        0.00        5.58   0   0     39.30      0.00       0.0   -3.86 124  1821 160   1804.0    443.0   22.67
  -1  -4  -7        0.00        5.58   0   0     51.50      0.00       0.0    5.33 125  1822 161   1718.0    464.0   20.96
  -1   0  -8        0.00        5.58   0   0     32.25      0.00       0.0   -3.99 126  1858 162   1320.0    222.0   20.16
  -1  -1  -8        0.00        5.58   0   0      0.03      0.00       0.0    0.13 127  1865 163   1422.0    254.0   20.42
  -1  -2  -8        0.00        5.58   0   0     32.11      0.00       0.0    3.13 128  1871 164   1529.0    284.0   21.05
  -1  -3  -8        0.00        5.58   0   0     54.21      0.00       0.0    5.60 129  1877 165   1640.0    313.0   22.01
    
   0   0   0     6848.48        7.04   0 -26      0.00     82.76       0.0    0.00   5     0   0   1075.0   1673.0   15.61
   0   0   0     4878.00       14.86   0   1      0.00     69.84       0.0    0.00   7     0   0    806.8   1723.4   17.45
   0   0   0     8964.83       24.46   0   1      0.00     94.68       0.0    0.00   9     0   0   1456.4   1553.4   16.36
   0   0   0     6654.88       23.43   0   1      0.00     81.58       0.0    0.00  10     0   0   1523.8   1329.9   14.13
   0   0   0     6271.37       21.77   0   1      0.00     79.19       0.0    0.00  13     0   0   1515.1    970.7   11.98
   0   0   0     5133.83       22.21   0   1      0.00     71.65       0.0    0.00  19     0   0    463.4   1632.0   19.54
   0   0   0     5627.40       20.75   0   1      0.00     75.02       0.0    0.00  21     0   0   1550.7   1751.1   21.08
   0   0   0     3375.18       13.72   0   1      0.00     58.10       0.0    0.00  24     0   0   1412.2   1829.9   21.01
   0   0   0     2525.24       13.59   0   1      0.00     50.25       0.0    0.00  25     0   0   1449.2   1186.0   11.06
   0   0   0     3161.15       20.80   0   1      0.00     56.22       0.0    0.00  28     0   0   1693.5    401.8   21.43
   0   0   0     5944.13       28.98   0   1      0.00     77.10       0.0    0.00  29     0   0   1842.4   1602.0   23.28
   0   0   0     2844.84       16.53   0   1      0.00     53.34       0.0    0.00  31     0   0   1656.6    522.3   19.13
   0   0   0     4509.66       23.38   0   1      0.00     67.15       0.0    0.00  32     0   0   1788.3    959.4   18.24
   0   0   0     3637.61       22.71   0   1      0.00     60.31       0.0    0.00  33     0   0    314.8    364.2   22.58
   0   0   0     2604.40       15.09   0   1      0.00     51.03       0.0    0.00  34     0   0   1601.8   1479.3   17.53
   0   0   0     1878.39       12.87   0   1      0.00     43.34       0.0    0.00  35     0   0    432.7   1756.0   21.99
   0   0   0     4701.21       26.64   0   1      0.00     68.57       0.0    0.00  36     0   0   1911.6   1369.1   22.24
   0   0   0     1543.00       10.29   0   1      0.00     39.28       0.0    0.00  37     0   0   1490.8   1440.7   15.04
   0   0   0     3287.66       22.37   0   1      0.00     57.34       0.0    0.00  39     0   0   1849.5    697.9   20.87
   0   0   0     2803.31       18.28   0   1      0.00     52.95       0.0    0.00  43     0   0   1809.7    429.9   22.93
   0   0   0     2276.13       16.48   0   1      0.00     47.71       0.0    0.00  44     0   0    248.0   1082.9   18.47
   0   0   0     1249.21        9.96   0   1      0.00     35.34       0.0    0.00  45     0   0   1556.8   1220.3   13.71
   0   0   0     4396.79       27.55   0   1      0.00     66.31       0.0    0.00  46     0   0     46.2    980.8   22.79
   0   0   0     1736.10       13.33   0   1      0.00     41.67       0.0    0.00  47     0   0    346.9   1603.7   20.93
   0   0   0      429.18        4.89   0   1      0.00     20.72       0.0    0.00  50     0   0   1384.1   1403.9   12.67
   0   0   0     2396.78       17.98   0  -1      0.00     48.96       0.0    0.00  51     0   0    215.5    404.0   23.62
   0   0   0     1658.25       15.68   0   1      0.00     40.72       0.0    0.00  52     0   0   1889.3    579.3   22.68
   0   0   0      631.02        5.58   0   1      0.00     25.12       0.0    0.00  54     0   0   1368.8    311.1   18.79
   0   0   0     1021.16       12.87   0   1      0.00     31.96       0.0    0.00  56     0   0   1790.0    585.8   20.76
   0   0   0     2105.28       18.43   0   1      0.00     45.88       0.0    0.00  57     0   0     91.4   1164.4   22.04
   0   0   0     1657.78       14.42   0   1      0.00     40.72       0.0    0.00  58     0   0    214.0   1195.4   19.56
   0   0   0     1954.47       16.05   0   1      0.00     44.21       0.0    0.00  60     0   0   1876.7   1484.4   22.59
   0   0   0      547.26        7.04   0   1      0.00     23.39       0.0    0.00  61     0   0    551.0   1784.9   21.03
   0   0   0     1396.37       12.45   0   1      0.00     37.37       0.0    0.00  63     0   0   1761.9   1442.4   20.02
   0   0   0      392.08        3.89   0   1      0.00     19.80       0.0    0.00  65     0   0   1289.4    152.3   21.37
   0   0   0      150.44        2.52   0   1      0.00     12.27       0.0    0.00  67     0   0   1211.4   1592.2   14.41
   0   0   0      358.42        4.34   0   1      0.00     18.93       0.0    0.00  69     0   0   1349.8   1515.3   14.21
   0   0   0      606.93        7.32   0   1      0.00     24.64       0.0    0.00  70     0   0   1584.2    751.7   14.98
   0   0   0      742.82        9.48   0   1      0.00     27.25       0.0    0.00  74     0   0   1810.8    812.8   19.29
   0   0   0      452.94        6.71   0   1      0.00     21.28       0.0    0.00  75     0   0   1620.4   1515.9   18.37
   0   0   0      406.06        5.58   0   1      0.00     20.15       0.0    0.00  76     0   0   1503.1    217.4   21.95

 SOL,ROT,NODES:   4   302257.00   165  POLAR_ANGLES:  351.67   88.00   73.33
 R=SUM[!FO-FC!]/SUM[FO]:    0.0723 SKC, BO:       0.5832  0.00
 NREF,INPUT_SK,SFJ2,SKC:    28      -1.0000     37047.6094       0.4263
 N_NODES,N_LLEGITS,N_INDEXATS,N_FEBLES:       165        76        35       129
 DIST_MITJANA,SDV (PIXELS):   2.053-NaN    
 GIR_MITJA,SDV (GRAUS):   0.749   4.133
------------------------------------------------------------------------------

 SOL,ROT,NODES:   5   299699.00   166  POLAR_ANGLES:  171.67   88.00   73.33
     0.12894    -0.94933     0.28663
     0.07465    -0.27893    -0.95741
     0.98884     0.14484     0.03490

     H=   -0.9950h   -0.0188k   -0.0046l 
     K=   -0.3948h    0.9963k   -0.0017l 
     L=    0.0088h   -0.0061k   -1.0013l 
    
   H   K   L      FO^2      SDV(FO^2) DUM CODI   FMODEL     FO       RODIST   PHI  PIC             cXPIX    cYPIX  2-THETA
   0   4   4    13464.88       23.91   0  -8     90.75    116.04       0.0   -3.69   1   376  26    457.0   1333.0   15.49
   0   2  -2    14615.94      -12.86   0 -39     24.52    120.90       1.0    7.17   2  1303 109    870.0    747.0    7.75
   0   2  -4     2939.54        4.14   0 -12      3.63     54.22       2.2   -3.25   3  1594 137    941.0    527.0   12.21
   0   1  -3     1991.58        1.35   0 -58      4.39     44.63       2.2    6.86   4  1445 124   1011.0    671.0    8.63
   0   0  -3     2801.40       -4.38   0 -12     63.62     52.93       0.0    7.30   6  1433 123   1117.0    704.0    8.15
   0   4  -4     4095.65        9.48   0   1    151.97     64.00       1.6   -0.88   8  1615 139    716.7    454.5   15.53
   0  -1  -1      647.08       -2.88   0   1     25.40     25.44       0.8    7.31  11  1107  91   1161.8    949.8    3.85
   0   1   1     1071.93        3.32   0   1     25.40     32.74       1.1    2.92  12   800  63    884.5   1098.1    3.87
   0   4   1     3218.52       10.49   0   1     19.86     56.73       1.8    1.93  14   837  66    556.7   1003.2   11.35
   0   4  -2     1545.55        6.46   0  -1     42.75     39.31       1.4    3.02  15  1326 111    651.2    678.7   12.30
   0   3   4     2338.74        8.85   0   1      0.98     48.36       1.3   -4.24  16   367  25    569.4   1361.8   13.66
   0   2   3      910.18        4.65   0   1     27.12     30.17       1.2   -2.51  17   498  37    712.7   1281.9    9.84
   0   2  -3      469.04        2.10   0   1     40.56     21.66       0.9    4.66  18  1457 125    902.1    638.1    9.86
   0   4  -3     1472.72        5.97   0   1     37.44     38.38       2.2    1.72  20  1479 127    683.0    567.8   13.74
   0   6  -1     3332.43       12.54   0   1     11.56     57.73       2.5    0.18  22  1188  97    392.0    716.5   16.79
   0   6   0     2220.39       10.70   0   1     67.11     47.12       1.9    0.06  23  1022  82    359.9    827.1   16.56
   0   5   3     1897.11       10.02   0   1      4.65     43.56       2.0   -1.94  26   530  40    376.0   1190.0   16.02
   0   6   2     2855.15       12.51   0   1      1.00     53.43       2.3   -1.43  27   693  55    292.9   1047.7   17.43
   0   4   0     1081.59        6.05   0   1     43.23     32.89       1.3    2.95  30  1002  80    588.5    895.8   11.02
   0   4   2      725.00        5.17   0   1     56.11     26.93       2.1    0.44  38   674  53    523.9   1111.2   12.29
   0   3   1      628.86        4.04   0   1     34.35     25.08       0.9    2.94  40   825  65    667.6   1035.2    8.69
   0   3  -1      541.49        3.50   0   1     33.02     23.27       1.7    5.10  41  1157  94    730.3    821.3    8.70
   0   5  -4      613.42        4.29   0   1     21.16     24.77       2.6   -1.78  42  1623 140    604.1    415.4   17.61
   0   2   1      339.32        2.64   0   1     14.80     18.42       1.3    3.56  48   813  64    776.8   1066.7    6.14
   0   4   3      641.00        5.01   0   1     54.13     25.32       1.5   -1.46  49   520  39    490.5   1220.6   13.71
   0   2   2      265.54        2.63   0   1    160.79     16.30       1.2    0.73  53   652  51    744.8   1173.6    7.74
   0   8   0     1264.70        9.97   0   1     55.38     35.56       2.2   -2.84  55  1035  84    116.4    752.8   22.12
   0   8  -1      912.00        7.97   0   1     15.97     30.20       2.7   -2.87  59  1201  99    150.0    638.3   22.30
   0   6  -5      388.91        3.67   0   1      9.54     19.72       2.7   -5.52  62  1746 151    525.0    253.3   21.51
   0   7   1      729.74        6.83   0   1      7.94     27.01       2.3   -1.81  64   863  69    206.6    902.7   19.53
   0   6   4      647.55        6.52   0   1     20.03     25.45       2.1   -4.27  66   392  28    221.5   1273.0   19.83
   0   4  -1      149.60        2.64   0   1     76.56     12.23       1.2    3.36  68  1168  95    619.9    787.8   11.36
   0   4   5      358.42        4.06   0   1     13.26     18.93       0.9   -6.21  71   253  15    421.7   1446.2   17.52
   0   3   2      164.35        2.30   0   1     37.05     12.82       1.8    0.94  72   663  52    635.3   1142.3    9.89
   0   0  -2       40.03        0.43   0   1      6.39      6.33       0.7    2.50  73  1279 108   1086.4    811.6    5.44
    
  -1   1   7        0.00        2.74   0   0      1.20      0.00       0.0   -4.40   1    56   1    716.0   1828.0   20.28
  -1   2   7        0.00        2.74   0   0     34.14      0.00       0.0   -1.92   2    63   2    596.0   1797.0   20.78
  -1   3   7        0.00        2.74   0   0     10.11      0.00       0.0   -1.09   3    69   3    477.0   1768.0   21.62
  -2  -5   6        0.00        2.74   0   0     39.30      0.00       0.0    0.50   4    86   4   1337.0   1945.0   22.67
  -1   0   6        0.00        2.74   0   0     80.48      0.00       0.0    0.79   5   119   5    853.0   1737.0   17.46
  -1   1   6        0.00        2.74   0   0      5.73      0.00       0.0    3.53   6   128   6    736.0   1704.0   17.60
  -1   2   6        0.00        2.74   0   0     65.01      0.00       0.0    3.92   7   136   7    621.0   1674.0   18.16
  -1   3   6        0.00        2.74   0   0     42.62      0.00       0.0    3.51   8   144   8    507.0   1644.0   19.12
  -1   4   6        0.00        2.74   0   0     16.35      0.00       0.0    2.73   9   151   9    391.0   1616.0   20.41
  -1   5   6        0.00        2.74   0   0     13.12      0.00       0.0    1.74  10   156  10    272.0   1589.0   21.98
  -2  -6   5        0.00        2.74   0   0      9.75      0.00       0.0    1.24  11   169  11   1483.0   1862.0   22.31
  -2  -5   5        0.00        2.74   0   0     80.11      0.00       0.0   -5.71  12   177  12   1386.0   1819.0   20.56
  -1  -2   5        0.00        2.74   0   0     36.47      0.00       0.0    6.45  13   194  13   1099.0   1686.0   15.96
   0   3   5        0.00       -2.74   0   0     82.54      0.00       0.0   -7.29  14   244  14    536.0   1476.0   15.93
  -1   4   5        0.00        2.74   0   0     38.39      0.00       0.0    6.33  15   254  16    424.0   1497.0   18.16
   0   5   5        0.00        2.74   0   0      0.51      0.00       0.0   -5.92  16   260  17    305.0   1419.0   19.40
  -1   5   5        0.00        2.74   0   0     27.68      0.00       0.0    4.74  17   261  18    307.0   1469.0   19.90
   0   6   5        0.00        2.74   0   0     30.15      0.00       0.0   -6.10  18   266  19    184.0   1391.0   21.47
  -1   6   5        0.00        2.74   0   0     15.02      0.00       0.0    3.19  19   267  20    187.0   1441.0   21.86
  -2  -7   4        0.00        2.74   0   0     51.96      0.00       0.0    2.70  20   278  21   1629.0   1784.0   22.63
  -2  -6   4        0.00        2.74   0   0     22.57      0.00       0.0   -2.61  21   286  22   1523.0   1739.0   20.53
  -1  -3   4        0.00        2.74   0   0      5.06      0.00       0.0    2.74  22   303  23   1248.0   1606.0   14.98
   0   2   4        0.00        2.74   0   0     67.18      0.00       0.0   -6.05  23   357  24    681.0   1393.0   12.19
   0   5   4        0.00        2.74   0   0     36.34      0.00       0.0   -3.79  24   385  27    341.0   1304.0   17.57
  -1   6   4        0.00        2.74   0   0     37.08      0.00       0.0    5.53  25   393  29    223.0   1324.0   20.15
   0   7   4        0.00        2.74   0   0     57.43      0.00       0.0   -4.99  26   397  30     98.0   1245.0   22.22
  -1   7   4        0.00        2.74   0   0     16.00      0.00       0.0    3.66  27   398  31    101.0   1295.0   22.44
  -2  -7   3        0.00        2.74   0   0     86.27      0.00       0.0    0.13  28   412  32   1665.0   1663.0   21.23
  -2  -6   3        0.00        2.74   0   0     15.28      0.00       0.0   -5.30  29   420  33   1558.0   1621.0   18.98
  -1  -4   3        0.00        2.74   0   0     45.36      0.00       0.0    3.66  30   429  34   1389.0   1529.0   14.97
  -1  -3   3        0.00        2.74   0   0     53.96      0.00       0.0   -2.99  31   440  35   1285.0   1492.0   12.96
   0   1   3        0.00        2.74   0   0     67.61      0.00       0.0   -6.17  32   486  36    822.0   1313.0    8.60
   0   3   3        0.00        2.74   0   0      0.10      0.00       0.0   -1.48  33   509  38    603.0   1252.0   11.60
   0   6   3        0.00        2.74   0   0     12.17      0.00       0.0   -2.70  34   538  41    258.0   1161.0   18.46
   0   7   3        0.00        2.74   0   0     31.90      0.00       0.0   -3.64  35   544  42    136.0   1130.0   21.00
  -1   7   3        0.00        2.74   0   0     17.34      0.00       0.0    5.44  36   545  43    137.0   1179.0   21.13
  -2  -8   2        0.00        2.74   0   0      1.16      0.00       0.0    2.70  37   555  44   1812.0   1588.0   22.60
  -2  -7   2        0.00        2.74   0   0     44.48      0.00       0.0   -1.68  38   563  45   1699.0   1546.0   20.11
  -1  -5   2        0.00        2.74   0   0     19.49      0.00       0.0    5.30  39   571  46   1532.0   1453.0   15.94
  -2  -6   2        0.00       -2.74   0   0     12.65      0.00       0.0   -7.10  40   572  47   1592.0   1506.0   17.73
  -1  -4   2        0.00        2.74   0   0     33.80      0.00       0.0    0.63  41   582  48   1423.0   1417.0   13.52
  -1  -3   2        0.00        2.74   0   0     11.27      0.00       0.0   -6.31  42   593  49   1319.0   1381.0   11.26
   0   1   2        0.00        2.74   0   0     18.07      0.00       0.0   -1.58  43   640  50    854.0   1205.0    6.09
   0   5   2        0.00        2.74   0   0     13.26      0.00       0.0   -0.40  44   684  54    411.0   1082.0   14.81
   0   7   2        0.00        2.74   0   0     24.26      0.00       0.0   -2.57  45   700  56    172.0   1017.0   20.08
  -1   7   2        0.00        2.74   0   0     13.43      0.00       0.0    6.98  46   701  57    172.0   1066.0   20.11
  -2  -8   1        0.00        2.74   0   0     42.39      0.00       0.0    1.48  47   713  58   1846.0   1472.0   21.90
  -1  -6   1        0.00       -2.74   0   0     57.51      0.00       0.0    7.19  48   720  59   1678.0   1379.0   17.74
  -2  -7   1        0.00        2.74   0   0     30.88      0.00       0.0   -2.85  49   721  60   1732.0   1431.0   19.33
  -1  -5   1        0.00        2.74   0   0    133.39      0.00       0.0    3.53  50   729  61   1565.0   1342.0   15.09
  -1  -4   1        0.00        2.74   0   0     22.55      0.00       0.0   -1.21  51   740  62   1456.0   1307.0   12.50
   0   5   1        0.00        2.74   0   0     14.16      0.00       0.0    0.76  52   847  67    444.0    972.0   14.03
   0   6   1        0.00        2.74   0   0     79.65      0.00       0.0   -0.49  53   856  68    327.0    939.0   16.76
   0   8   1        0.00        2.74   0   0     49.26      0.00       0.0   -3.16  54   867  70     82.0    869.0   22.28
  -1   8   1        0.00        2.74   0   0     14.91      0.00       0.0    5.73  55   868  71     81.0    919.0   22.15
  -2  -8   0        0.00        2.74   0   0     48.48      0.00       0.0    0.75  56   879  72   1880.0   1357.0   21.53
  -1  -6   0        0.00        2.74   0   0     15.69      0.00       0.0    6.16  57   886  73   1712.0   1268.0   17.40
  -2  -7   0        0.00        2.74   0   0     34.87      0.00       0.0   -3.49  58   887  74   1765.0   1318.0   18.91
  -1  -5   0        0.00        2.74   0   0     38.74      0.00       0.0    2.51  59   895  75   1598.0   1232.0   14.70
  -1  -4   0        0.00        2.74   0   0     53.69      0.00       0.0   -2.12  60   906  76   1488.0   1198.0   12.03
   0   1   0        0.00       -2.74   0   0      4.17      0.00       0.0    7.25  61   966  77    916.0    993.0    2.75
   0   2   0        0.00        2.74   0   0      1.88      0.00       0.0    5.81  62   978  78    809.0    962.0    5.49
   0   3   0        0.00        2.74   0   0      9.83      0.00       0.0    4.38  63   990  79    700.0    930.0    8.25
   0   5   0        0.00        2.74   0   0     10.72      0.00       0.0    1.51  64  1013  81    476.0    864.0   13.77
   0   7   0        0.00        2.74   0   0     35.09      0.00       0.0   -1.39  65  1030  83    241.0    793.0   19.32
  -1   8   0        0.00        2.74   0   0     38.94      0.00       0.0    6.48  66  1036  85    114.0    805.0   21.88
  -2  -8  -1        0.00        2.74   0   0     35.75      0.00       0.0    0.43  67  1046  86   1915.0   1243.0   21.50
  -1  -6  -1        0.00        2.74   0   0     48.98      0.00       0.0    5.65  68  1052  87   1746.0   1157.0   17.50
  -2  -7  -1        0.00        2.74   0   0     23.69      0.00       0.0   -3.67  69  1053  88   1799.0   1207.0   18.89
  -1  -5  -1        0.00        2.74   0   0     78.69      0.00       0.0    2.11  70  1061  89   1631.0   1123.0   14.81
  -1  -4  -1        0.00        2.74   0   0     66.69      0.00       0.0   -2.30  71  1071  90   1521.0   1090.0   12.16
   0   0  -1        0.00        2.74   0   0      4.60      0.00       0.0   -2.24  72  1120  92   1055.0    918.0    2.71
   0   2  -1        0.00       -2.74   0   0     25.88      0.00       0.0    7.20  73  1145  93    839.0    855.0    6.13
   0   5  -1        0.00        2.74   0   0      4.90      0.00       0.0    1.74  74  1179  96    508.0    755.0   14.03
   0   7  -1        0.00        2.74   0   0     47.50      0.00       0.0   -1.35  75  1196  98    273.0    681.0   19.51
  -1   8  -1        0.00        2.74   0   0      0.61      0.00       0.0    6.92  76  1202 100    146.0    691.0   21.96
  -2  -8  -2        0.00        2.74   0   0      7.91      0.00       0.0    0.48  77  1209 101   1951.0   1130.0   21.83
  -1  -6  -2        0.00        2.74   0   0     18.35      0.00       0.0    5.60  78  1215 102   1781.0   1047.0   18.01
  -2  -7  -2        0.00        2.74   0   0     35.89      0.00       0.0   -3.44  79  1216 103   1834.0   1095.0   19.25
  -1  -5  -2        0.00        2.74   0   0     53.91      0.00       0.0    2.24  80  1224 104   1665.0   1014.0   15.41
  -1  -4  -2        0.00        2.74   0   0      1.94      0.00       0.0   -1.88  81  1234 105   1555.0    982.0   12.89
  -1  -3  -2        0.00       -2.74   0   0     18.29      0.00       0.0   -7.31  82  1245 106   1449.0    951.0   10.49
   0  -1  -2        0.00       -2.74   0   0     18.07      0.00       0.0    7.31  83  1267 107   1194.0    843.0    6.09
   0   3  -2        0.00        2.74   0   0     18.74      0.00       0.0    4.84  84  1315 110    761.0    715.0    9.88
   0   5  -2        0.00        2.74   0   0     19.27      0.00       0.0    1.37  85  1337 112    539.0    645.0   14.81
   0   6  -2        0.00        2.74   0   0     73.44      0.00       0.0   -0.21  86  1346 113    424.0    607.0   17.42
   0   7  -2        0.00        2.74   0   0     14.73      0.00       0.0   -1.75  87  1354 114    305.0    567.0   20.08
  -1   8  -2        0.00       -2.74   0   0     30.99      0.00       0.0    7.02  88  1359 115    176.0    576.0   22.37
  -2  -8  -3        0.00        2.74   0   0     21.95      0.00       0.0    0.87  89  1365 116   1988.0   1016.0   22.49
  -1  -6  -3        0.00        2.74   0   0     68.29      0.00       0.0    5.96  90  1370 117   1817.0    935.0   18.91
  -2  -7  -3        0.00        2.74   0   0     87.88      0.00       0.0   -2.85  91  1371 118   1870.0    983.0   20.00
  -1  -5  -3        0.00        2.74   0   0      1.98      0.00       0.0    2.81  92  1378 119   1701.0    904.0   16.45
  -2  -6  -3        0.00       -2.74   0   0     36.69      0.00       0.0   -7.20  93  1379 120   1759.0    951.0   17.60
  -1  -4  -3        0.00        2.74   0   0     20.47      0.00       0.0   -0.97  94  1388 121   1589.0    873.0   14.11
  -1  -3  -3        0.00        2.74   0   0     23.50      0.00       0.0   -5.81  95  1399 122   1482.0    842.0   11.96
   0   3  -3        0.00        2.74   0   0     10.94      0.00       0.0    3.18  96  1468 126    793.0    605.0   11.60
   0   6  -3        0.00        2.74   0   0     14.05      0.00       0.0   -1.20  97  1497 129    456.0    493.0   18.46
   0   7  -3        0.00        2.74   0   0      9.68      0.00       0.0   -2.66  98  1504 130    338.0    451.0   21.00
  -1  -6  -4        0.00        2.74   0   0      8.25      0.00       0.0    6.67  99  1516 131   1854.0    822.0   20.15
  -2  -7  -4        0.00        2.74   0   0     15.01      0.00       0.0   -1.94 100  1517 132   1908.0    870.0   21.07
  -1  -5  -4        0.00        2.74   0   0     64.52      0.00       0.0    3.78 101  1523 133   1737.0    792.0   17.85
  -2  -6  -4        0.00        2.74   0   0     55.33      0.00       0.0   -5.98 102  1524 134   1795.0    839.0   18.81
  -1  -4  -4        0.00        2.74   0   0     18.89      0.00       0.0    0.37 103  1532 135   1624.0    762.0   15.72
  -1  -3  -4        0.00        2.74   0   0     26.10      0.00       0.0   -3.87 104  1541 136   1516.0    732.0   13.81
   0   3  -4        0.00        2.74   0   0     68.07      0.00       0.0   -0.59 105  1605 138    827.0    493.0   13.66
   0   6  -4        0.00        2.74   0   0     44.13      0.00       0.0   -2.91 106  1631 141    489.0    376.0   19.83
   0   7  -4        0.00        2.74   0   0     16.09      0.00       0.0   -4.16 107  1636 142    371.0    332.0   22.22
  -2  -7  -5        0.00        2.74   0   0      8.31      0.00       0.0   -0.75 108  1643 143   1947.0    754.0   22.44
  -1  -5  -5        0.00        2.74   0   0      4.14      0.00       0.0    5.08 109  1648 144   1774.0    677.0   19.54
  -2  -6  -5        0.00        2.74   0   0     18.74      0.00       0.0   -4.47 110  1649 145   1832.0    725.0   20.32
  -1  -4  -5        0.00        2.74   0   0     36.30      0.00       0.0    2.06 111  1655 146   1660.0    649.0   17.61
  -1  -3  -5        0.00        2.74   0   0     66.55      0.00       0.0   -1.58 112  1664 147   1551.0    620.0   15.93
  -1  -2  -5        0.00        2.74   0   0     43.22      0.00       0.0   -6.31 113  1674 148   1446.0    590.0   14.58
   0   4  -5        0.00        2.74   0   0     33.96      0.00       0.0   -5.30 114  1732 149    754.0    340.0   17.53
   0   5  -5        0.00        2.74   0   0     26.53      0.00       0.0   -5.02 115  1740 150    640.0    299.0   19.40
  -1  -5  -6        0.00        2.74   0   0     41.93      0.00       0.0    6.69 116  1753 152   1813.0    560.0   21.46
  -2  -6  -6        0.00        2.74   0   0     52.96      0.00       0.0   -2.70 117  1754 153   1871.0    607.0   22.08
  -1  -4  -6        0.00        2.74   0   0      3.26      0.00       0.0    4.07 118  1758 154   1697.0    532.0   19.71
  -2  -5  -6        0.00        2.74   0   0      1.38      0.00       0.0   -6.64 119  1759 155   1761.0    579.0   20.30
  -1  -3  -6        0.00        2.74   0   0     49.40      0.00       0.0    1.01 120  1765 156   1586.0    503.0   18.21
  -1  -2  -6        0.00        2.74   0   0     15.35      0.00       0.0   -2.79 121  1773 157   1479.0    474.0   17.05
  -1  -4  -7        0.00        2.74   0   0     20.75      0.00       0.0    6.36 122  1836 158   1734.0    411.0   21.95
  -2  -5  -7        0.00        2.74   0   0     65.59      0.00       0.0   -4.18 123  1837 159   1799.0    458.0   22.40
  -1  -3  -7        0.00        2.74   0   0     17.08      0.00       0.0    3.88 124  1840 160   1621.0    383.0   20.62
  -1  -2  -7        0.00        2.74   0   0     38.31      0.00       0.0    0.94 125  1846 161   1511.0    354.0   19.59
  -1  -1  -7        0.00        2.74   0   0      3.75      0.00       0.0   -2.81 126  1853 162   1407.0    324.0   18.92
  -1  -2  -8        0.00        2.74   0   0     32.41      0.00       0.0    4.88 127  1888 163   1543.0    228.0   22.19
  -1  -1  -8        0.00        2.74   0   0     72.17      0.00       0.0    2.43 128  1891 164   1433.0    198.0   21.60
  -1   0  -8        0.00        2.74   0   0     24.38      0.00       0.0   -0.72 129  1895 165   1328.0    166.0   21.35
  -1   1  -8        0.00        2.74   0   0      6.12      0.00       0.0   -5.61 130  1899 166   1230.0    132.0   21.47
    
   0   0   0     3357.93        3.45   0 -26      0.00     57.95       0.0    0.00   5     0   0   1075.0   1673.0   15.61
   0   0   0     2391.77        7.29   0   1      0.00     48.91       0.0    0.00   7     0   0    806.8   1723.4   17.45
   0   0   0     4395.61       11.99   0   1      0.00     66.30       0.0    0.00   9     0   0   1456.4   1553.4   16.36
   0   0   0     3263.00       11.49   0   1      0.00     57.12       0.0    0.00  10     0   0   1523.8   1329.9   14.13
   0   0   0     3074.96       10.67   0   1      0.00     55.45       0.0    0.00  13     0   0   1515.1    970.7   11.98
   0   0   0     2517.20       10.89   0   1      0.00     50.17       0.0    0.00  19     0   0    463.4   1632.0   19.54
   0   0   0     2759.21       10.17   0   1      0.00     52.53       0.0    0.00  21     0   0   1550.7   1751.1   21.08
   0   0   0     1654.91        6.73   0   1      0.00     40.68       0.0    0.00  24     0   0   1412.2   1829.9   21.01
   0   0   0     1238.17        6.66   0   1      0.00     35.19       0.0    0.00  25     0   0   1449.2   1186.0   11.06
   0   0   0     1549.97       10.20   0   1      0.00     39.37       0.0    0.00  28     0   0   1693.5    401.8   21.43
   0   0   0     2914.51       14.21   0   1      0.00     53.99       0.0    0.00  29     0   0   1842.4   1602.0   23.28
   0   0   0     1394.88        8.10   0   1      0.00     37.35       0.0    0.00  31     0   0   1656.6    522.3   19.13
   0   0   0     2211.16       11.46   0   1      0.00     47.02       0.0    0.00  32     0   0   1788.3    959.4   18.24
   0   0   0     1783.58       11.13   0   1      0.00     42.23       0.0    0.00  33     0   0    314.8    364.2   22.58
   0   0   0     1276.98        7.40   0   1      0.00     35.73       0.0    0.00  34     0   0   1601.8   1479.3   17.53
   0   0   0      921.01        6.31   0   1      0.00     30.35       0.0    0.00  35     0   0    432.7   1756.0   21.99
   0   0   0     2305.09       13.06   0   1      0.00     48.01       0.0    0.00  36     0   0   1911.6   1369.1   22.24
   0   0   0      756.56        5.05   0   1      0.00     27.51       0.0    0.00  37     0   0   1490.8   1440.7   15.04
   0   0   0     1611.99       10.97   0   1      0.00     40.15       0.0    0.00  39     0   0   1849.5    697.9   20.87
   0   0   0     1374.51        8.96   0   1      0.00     37.07       0.0    0.00  43     0   0   1809.7    429.9   22.93
   0   0   0     1116.03        8.08   0   1      0.00     33.41       0.0    0.00  44     0   0    248.0   1082.9   18.47
   0   0   0      612.51        4.88   0   1      0.00     24.75       0.0    0.00  45     0   0   1556.8   1220.3   13.71
   0   0   0     2155.82       13.51   0   1      0.00     46.43       0.0    0.00  46     0   0     46.2    980.8   22.79
   0   0   0      851.24        6.54   0   1      0.00     29.18       0.0    0.00  47     0   0    346.9   1603.7   20.93
   0   0   0      210.43        2.40   0   1      0.00     14.51       0.0    0.00  50     0   0   1384.1   1403.9   12.67
   0   0   0     1175.18        8.82   0  -1      0.00     34.28       0.0    0.00  51     0   0    215.5    404.0   23.62
   0   0   0      813.07        7.69   0   1      0.00     28.51       0.0    0.00  52     0   0   1889.3    579.3   22.68
   0   0   0      309.40        2.74   0   1      0.00     17.59       0.0    0.00  54     0   0   1368.8    311.1   18.79
   0   0   0      500.69        6.31   0   1      0.00     22.38       0.0    0.00  56     0   0   1790.0    585.8   20.76
   0   0   0     1032.25        9.03   0   1      0.00     32.13       0.0    0.00  57     0   0     91.4   1164.4   22.04
   0   0   0      812.84        7.07   0   1      0.00     28.51       0.0    0.00  58     0   0    214.0   1195.4   19.56
   0   0   0      958.31        7.87   0   1      0.00     30.96       0.0    0.00  60     0   0   1876.7   1484.4   22.59
   0   0   0      268.33        3.45   0   1      0.00     16.38       0.0    0.00  61     0   0    551.0   1784.9   21.03
   0   0   0      684.66        6.10   0   1      0.00     26.17       0.0    0.00  63     0   0   1761.9   1442.4   20.02
   0   0   0      192.24        1.91   0   1      0.00     13.87       0.0    0.00  65     0   0   1289.4    152.3   21.37
   0   0   0       73.76        1.23   0   1      0.00      8.59       0.0    0.00  67     0   0   1211.4   1592.2   14.41
   0   0   0      175.74        2.13   0   1      0.00     13.26       0.0    0.00  69     0   0   1349.8   1515.3   14.21
   0   0   0      297.59        3.59   0   1      0.00     17.25       0.0    0.00  70     0   0   1584.2    751.7   14.98
   0   0   0      364.22        4.65   0   1      0.00     19.08       0.0    0.00  74     0   0   1810.8    812.8   19.29
   0   0   0      222.08        3.29   0   1      0.00     14.90       0.0    0.00  75     0   0   1620.4   1515.9   18.37
   0   0   0      199.10        2.74   0   1      0.00     14.11       0.0    0.00  76     0   0   1503.1    217.4   21.95

 SOL,ROT,NODES:   5   299699.00   166  POLAR_ANGLES:  171.67   88.00   73.33
 R=SUM[!FO-FC!]/SUM[FO]:    0.7276 SKC, BO:       0.4084  0.00
 NREF,INPUT_SK,SFJ2,SKC:    28      -1.0000     38553.5078       0.4348
 N_NODES,N_LLEGITS,N_INDEXATS,N_FEBLES:       166        76        35       130
 DIST_MITJANA,SDV (PIXELS):   1.999-NaN    
 GIR_MITJA,SDV (GRAUS):   0.749   4.132
------------------------------------------------------------------------------

 SOL,ROT,NODES:   6   498089.00   166  POLAR_ANGLES:    7.00   92.33  253.33
    -0.10516    -0.95227    -0.28657
    -0.07366    -0.27991     0.95720
    -0.99172     0.12177    -0.04071

     H=    1.0000h    0.0000k    0.0000l 
     K=    0.0000h    1.0000k    0.0000l 
     L=    0.0000h    0.0000k    1.0000l 
    
   H   K   L      FO^2      SDV(FO^2) DUM CODI   FMODEL     FO       RODIST   PHI  PIC             cXPIX    cYPIX  2-THETA
   0   4   4    31718.51       56.33   0  -8    151.97    178.10       0.0   -5.03   1  1615 143    457.0   1333.0   15.49
   0   2  -2    34375.11       30.25   0 -39    160.79    185.41       1.0    5.70   2   652  59    870.0    747.0    7.75
   0   2  -4     6925.54        9.75   0 -12     67.18     83.22       1.4   -5.01   3   357  29    941.0    527.0   12.21
   0   1  -3     4681.13        3.17   0 -58     67.61     68.42       1.4    4.04   4   486  43   1011.0    671.0    8.63
  -1  -2   5     7911.04        8.13   0 -26     67.48     88.94       3.0   -3.74   5  1672 150   1075.0   1673.0   15.61
   0   0  -3     6589.67       10.31   0 -12     63.62     81.18       0.0    6.13   6   474  42   1117.0    704.0    8.15
  -1   0   6     5631.13       17.16   0   1     80.48     75.04       1.4    1.14   7  1788 158    806.8   1723.4   17.45
   0   4  -4     9644.49       22.33   0   1     90.75     98.21       1.5   -2.37   8   376  31    716.7    454.5   15.53
  -1  -5   3    10362.25       28.27   0   1     93.69    101.80       0.7    5.11   9  1376 127   1456.4   1553.4   16.36
  -1  -5   1     7681.95       27.05   0   1     87.07     87.65       1.0    0.54  10  1059 100   1523.8   1329.9   14.13
   0  -1  -1     1521.94        6.78   0   1     36.34     39.01       0.3    5.97  11   774  72   1161.8    949.8    3.85
   0   1   1     2522.78        7.81   0   1     36.34     50.23       1.1    1.58  12  1133 102    884.5   1098.1    3.87
  -1  -4  -2     7248.70       25.16   0   1     73.10     85.14       0.3   -5.05  13   580  56   1515.1    970.7   11.98
   0   4   1     7575.77       24.69   0   1     76.56     87.04       0.9    0.56  14  1168 105    556.7   1003.2   11.35
   0   4  -2     3637.34       15.19   0  -1     56.11     60.31       1.4    1.59  15   674  61    651.2    678.7   12.30
   0   3   4     5509.63       20.84   0   1     68.07     74.23       0.6   -5.56  16  1605 142    569.4   1361.8   13.66
   0   2   3     2143.70       10.96   0   1     40.56     46.30       0.3   -3.83  17  1457 130    712.7   1281.9    9.84
   0   2  -3     1103.53        4.95   0   1     27.12     33.22       0.9    3.11  18   498  44    902.1    638.1    9.86
  -1   3   6     5927.21       25.64   0   1     89.31     76.99       1.2    1.94  19  1814 161    463.4   1632.0   19.54
   0   4  -3     3466.59       14.04   0   1     54.13     58.88       1.2    0.26  20   520  46    683.0    567.8   13.74
  -2  -6   4     6497.92       23.96   0   1     80.82     80.61       0.7   -2.51  21  1513 138   1550.7   1751.1   21.08
   0   6  -1     7845.86       29.52   0   1     79.65     88.58       1.8   -1.22  22   856  78    392.0    716.5   16.79
   0   6   0     5227.77       25.20   0   1     67.11     72.30       1.9   -1.33  23  1022  93    359.9    827.1   16.56
  -2  -5   5     3901.28       15.85   0   1     60.87     62.46       2.2   -5.10  24  1645 149   1412.2   1829.9   21.01
  -1  -4   0     2919.69       15.71   0   1     50.66     54.03       0.2   -5.61  25   904  87   1449.2   1186.0   11.06
   0   5   3     4467.86       23.60   0   1     66.52     66.84       1.0   -3.30  26  1489 133    376.0   1190.0   16.02
   0   6   2     6723.67       29.46   0   1     73.44     82.00       1.3   -2.80  27  1346 122    292.9   1047.7   17.43
  -1  -4  -7     3652.25       24.03   0   1     75.53     60.43       1.0    4.17  28    23   4   1693.5    401.8   21.43
   0   4   0     2545.48       14.23   0   1     43.23     50.45       1.3    1.56  30  1002  91    588.5    895.8   11.02
  -1  -4  -6     3284.33       19.08   0   1     64.71     57.31       0.6    1.69  31    83  11   1656.6    522.3   19.13
  -2  -6  -3     5220.14      -27.06   0   1     75.99     72.25       0.7   -7.33  32   408  38   1788.3    959.4   18.24
  -1   7  -4     4208.17       26.27   0   1     77.26     64.87       3.3    6.50  33   396  34    314.8    364.2   22.58
  -1  -6   2     3012.33       17.45   0   1     54.09     54.88       1.7    6.22  34  1213 113   1601.8   1479.3   17.53
  -1   3   7     2168.85       14.86   0   1     54.21     46.57       1.1   -2.30  35  1877 166    432.7   1756.0   21.99
  -2  -8   0     5426.72       30.75   0   1     80.68     73.67       1.3    0.37  36   870  82   1911.6   1369.1   22.24
  -1  -5   2     1781.61       11.88   0   1     38.70     42.21       0.8    2.33  37  1222 114   1490.8   1440.7   15.04
   0   4   2     1706.87       12.18   0   1     42.75     41.31       1.4   -0.92  38  1326 119    523.9   1111.2   12.29
  -1  -6  -5     3800.79       25.87   0   1     69.32     61.65       2.0    5.43  39   160  15   1849.5    697.9   20.87
   0   3   1     1480.01        9.51   0   1     33.02     38.47       0.9    1.57  40  1157 104    667.6   1035.2    8.69
   0   3  -1     1273.96        8.24   0   1     34.35     35.69       0.9    3.69  41   825  75    730.3    821.3    8.70
   0   5  -4     1444.67       10.10   0   1     36.34     38.01       1.6   -3.24  42   385  32    604.1    415.4   17.61
  -1   6   2     2634.40      -19.07   0   1     61.21     51.33       2.1    7.17  44  1345 121    248.0   1082.9   18.47
  -1  -5   0     1442.00       11.49   0   1     38.22     37.97       0.3   -0.44  45   893  86   1556.8   1220.3   13.71
  -1   4   6     2004.12       15.39   0   1     51.50     44.77       1.3    1.06  47  1822 162    346.9   1603.7   20.93
   0   2   1      798.52        6.22   0   1     25.88     28.26       1.3    2.20  48  1145 103    776.8   1066.7    6.14
   0   4   3     1509.51       11.80   0   1     37.44     38.85       1.5   -2.81  49  1479 132    490.5   1220.6   13.71
  -1  -4   2      495.64        5.64   0   1     26.97     22.26       0.2   -2.99  50  1232 115   1384.1   1403.9   12.67
   0   2   2      625.13        6.19   0   1     24.52     25.00       0.4   -0.61  53  1303 117    744.8   1173.6    7.74
  -1  -1  -7      729.65        6.45   0   1     30.35     27.01       1.5   -5.76  54    40   7   1368.8    311.1   18.79
   0   8   0     2978.90       23.48   0   1     55.38     54.58       1.3   -4.23  55  1035  96    116.4    752.8   22.12
  -2  -5  -6     1181.62       14.89   0   1     39.87     34.37       1.2   -6.86  56    76   9   1790.0    585.8   20.76
  -1   7   3     2431.53       21.28   0   1     56.99     49.31       2.6    3.31  57  1503 136     91.4   1164.4   22.04
  -1   6   3     1916.55       16.67   0   1     47.61     43.78       2.6    5.45  58  1496 134    214.0   1195.4   19.56
   0   8  -1     2148.16       18.77   0   1     49.26     46.35       1.7   -4.27  59   867  81    150.0    638.3   22.30
  -2  -8   1     2256.22       18.53   0   1     53.61     47.50       1.4    1.11  60  1038  97   1876.7   1484.4   22.59
  -1   2   7      631.96        8.13   0   1     32.11     25.14       1.1   -2.75  61  1871 165    551.0   1784.9   21.03
   0   6  -5      916.46        8.66   0   1     30.15     30.27       1.7   -6.99  62   266  21    525.0    253.3   21.51
  -2  -7   1     1612.62       14.38   0   1     43.67     40.16       1.0   -3.03  63  1042  98   1761.9   1442.4   20.02
   0   7   1     1718.59       16.09   0   1     47.50     41.46       1.3   -3.19  64  1196 109    206.6    902.7   19.53
  -1   0  -8      452.85        4.49   0   1     24.38     21.28       2.3   -3.37  65    12   3   1289.4    152.3   21.37
   0   6   4     1525.54       15.36   0   1     44.13     39.06       1.1   -5.62  66  1631 147    221.5   1273.0   19.83
  -1  -3   4      173.69        2.91   0   1     20.28     13.18       0.4   -2.02  67  1539 140   1211.4   1592.2   14.41
   0   4  -1      352.05        6.22   0   1     19.86     18.76       1.2    1.95  68   837  76    619.9    787.8   11.36
  -1  -4   3      413.73        5.00   0   1     18.74     20.34       0.4    0.14  69  1386 128   1349.8   1515.3   14.21
  -1  -4  -4      700.80        8.46   0   1     30.62     26.47       0.4   -2.41  70   291  27   1584.2    751.7   14.98
   0   3   2      386.90        5.40   0   1     18.74     19.67       1.0   -0.41  72  1315 118    635.3   1142.3    9.89
   0   0  -2       94.22        1.01   0   1      6.39      9.71       0.7    1.33  73   628  58   1086.4    811.6    5.44
  -1  -6  -4      858.27       10.96   0   1     30.12     29.30       1.8    4.30  74   275  25   1810.8    812.8   19.29
  -2  -6   2      524.15        7.76   0   1     25.87     22.89       1.4   -6.96  75  1212 112   1620.4   1515.9   18.37
  -1  -2  -8      468.90        6.44   0   1     30.88     21.65       1.1    2.76  76     4   1   1503.1    217.4   21.95
    
  -1  -1  -8        0.00        6.44   0   0      6.12      0.00       0.0    0.16   1     8   2   1394.0    187.0   21.47
  -1  -3  -7        0.00        6.44   0   0     23.56      0.00       0.0    1.57   2    28   5   1581.0    373.0   20.20
  -1  -2  -7        0.00        6.44   0   0      4.85      0.00       0.0   -1.58   3    34   6   1473.0    343.0   19.30
  -2  -6  -6        0.00        6.44   0   0     20.68      0.00       0.0   -3.09   4    73   8   1902.0    615.0   22.58
  -1  -5  -6        0.00        6.44   0   0      9.05      0.00       0.0    4.43   5    77  10   1770.0    550.0   20.79
  -1  -3  -6        0.00        6.44   0   0     18.18      0.00       0.0   -1.58   6    91  12   1547.0    493.0   17.74
  -1  -2  -6        0.00        6.44   0   0     12.87      0.00       0.0   -5.76   7    99  13   1442.0    463.0   16.71
  -2  -6  -5        0.00        6.44   0   0     16.72      0.00       0.0   -4.78   8   159  14   1862.0    733.0   20.87
  -1  -5  -5        0.00        6.44   0   0     25.64      0.00       0.0    2.69   9   166  16   1732.0    667.0   18.81
  -1  -4  -5        0.00        6.44   0   0     18.80      0.00       0.0   -0.51  10   174  17   1620.0    638.0   16.96
  -1  -3  -5        0.00        6.44   0   0      3.10      0.00       0.0   -4.47  11   182  18   1512.0    609.0   15.39
   0   4  -5        0.00        6.44   0   0     13.26      0.00       0.0   -6.85  12   253  19    755.0    339.0   17.53
   0   5  -5        0.00        6.44   0   0      0.51      0.00       0.0   -6.51  13   260  20    641.0    299.0   19.40
  -2  -7  -4        0.00        6.44   0   0     32.67      0.00       0.0   -2.33  14   269  22   1939.0    878.0   21.70
  -1  -7  -4        0.00        6.44   0   0      5.21      0.00       0.0    6.97  15   270  23   1931.0    842.0   21.67
  -2  -6  -4        0.00        6.44   0   0     19.17      0.00       0.0   -6.20  16   274  24   1824.0    847.0   19.40
  -1  -5  -4        0.00        6.44   0   0     20.93      0.00       0.0    1.25  17   283  26   1695.0    781.0   17.05
  -1  -3  -4        0.00       -6.44   0   0     18.20      0.00       0.0   -7.07  18   301  28   1478.0    722.0   13.19
   0   3  -4        0.00        6.44   0   0      0.98      0.00       0.0   -2.14  19   367  30    828.0    493.0   13.66
   0   6  -4        0.00        6.44   0   0     20.03      0.00       0.0   -4.36  20   392  33    490.0    376.0   19.83
   0   7  -4        0.00        6.44   0   0     57.43      0.00       0.0   -5.60  21   397  35    371.0    332.0   22.22
  -2  -7  -3        0.00        6.44   0   0     21.40      0.00       0.0   -3.18  22   401  36   1901.0    992.0   20.65
  -1  -7  -3        0.00        6.44   0   0     25.67      0.00       0.0    6.36  23   402  37   1893.0    956.0   20.52
  -1  -6  -3        0.00        6.44   0   0     16.44      0.00       0.0    3.50  24   409  39   1774.0    924.0   18.00
  -1  -5  -3        0.00        6.44   0   0     18.53      0.00       0.0    0.16  25   417  40   1659.0    893.0   15.57
  -1  -4  -3        0.00        6.44   0   0      7.08      0.00       0.0   -3.94  26   427  41   1549.0    862.0   13.29
   0   3  -3        0.00        6.44   0   0      0.10      0.00       0.0    1.70  27   509  45    793.0    605.0   11.60
   0   6  -3        0.00        6.44   0   0     12.17      0.00       0.0   -2.63  28   538  48    456.0    492.0   18.46
  -1   7  -3        0.00       -6.44   0   0      5.16      0.00       0.0    7.23  29   543  49    283.0    485.0   21.46
   0   7  -3        0.00        6.44   0   0     31.90      0.00       0.0   -4.09  30   544  50    338.0    451.0   21.00
  -2  -8  -2        0.00        6.44   0   0     29.45      0.00       0.0    0.06  31   547  51   1983.0   1140.0   22.53
  -2  -7  -2        0.00        6.44   0   0      7.53      0.00       0.0   -3.71  32   551  52   1864.0   1105.0   19.93
  -1  -7  -2        0.00        6.44   0   0     23.43      0.00       0.0    6.10  33   552  53   1856.0   1068.0   19.69
  -1  -6  -2        0.00        6.44   0   0     13.81      0.00       0.0    3.06  34   560  54   1738.0   1035.0   17.05
  -1  -5  -2        0.00        6.44   0   0      5.30      0.00       0.0   -0.53  35   569  55   1624.0   1003.0   14.47
   0  -1  -2        0.00        6.44   0   0      5.35      0.00       0.0    6.00  36   616  57   1194.0    843.0    6.09
   0   3  -2        0.00        6.44   0   0     37.05      0.00       0.0    3.40  37   663  60    762.0    715.0    9.88
   0   5  -2        0.00        6.44   0   0     13.26      0.00       0.0   -0.05  38   684  62    539.0    644.0   14.81
   0   6  -2        0.00        6.44   0   0      1.00      0.00       0.0   -1.62  39   693  63    424.0    606.0   17.42
  -1   7  -2        0.00       -6.44   0   0     51.51      0.00       0.0    7.48  40   699  64    254.0    601.0   20.67
   0   7  -2        0.00        6.44   0   0     24.26      0.00       0.0   -3.16  41   700  65    306.0    566.0   20.08
  -2  -8  -1        0.00        6.44   0   0     16.68      0.00       0.0    0.03  42   704  66   1946.0   1254.0   22.21
  -2  -7  -1        0.00        6.44   0   0     33.72      0.00       0.0   -3.90  43   709  67   1829.0   1217.0   19.58
  -1  -7  -1        0.00        6.44   0   0     28.87      0.00       0.0    6.21  44   710  68   1820.0   1180.0   19.22
  -1  -6  -1        0.00        6.44   0   0     20.15      0.00       0.0    3.04  45   718  69   1703.0   1145.0   16.51
  -1  -5  -1        0.00        6.44   0   0     16.42      0.00       0.0   -0.76  46   727  70   1590.0   1111.0   13.83
  -1  -4  -1        0.00        6.44   0   0     10.26      0.00       0.0   -5.64  47   738  71   1482.0   1079.0   11.21
   0   0  -1        0.00        6.44   0   0      4.60      0.00       0.0   -3.39  48   787  73   1056.0    918.0    2.71
   0   2  -1        0.00        6.44   0   0     14.80      0.00       0.0    5.77  49   813  74    839.0    855.0    6.13
   0   5  -1        0.00        6.44   0   0     14.16      0.00       0.0    0.34  50   847  77    508.0    754.0   14.03
  -1   7  -1        0.00       -6.44   0   0     68.93      0.00       0.0    7.31  51   862  79    223.0    715.0   20.22
   0   7  -1        0.00        6.44   0   0      7.94      0.00       0.0   -2.75  52   863  80    274.0    680.0   19.51
  -2  -7   0        0.00        6.44   0   0      0.72      0.00       0.0   -3.69  53   875  83   1795.0   1329.0   19.60
  -1  -7   0        0.00        6.44   0   0      9.34      0.00       0.0    6.75  54   876  84   1786.0   1292.0   19.13
  -1  -6   0        0.00        6.44   0   0      5.47      0.00       0.0    3.51  55   884  85   1669.0   1255.0   16.41
   0   1   0        0.00        6.44   0   0      4.17      0.00       0.0    5.86  56   966  88    916.0    993.0    2.75
   0   2   0        0.00        6.44   0   0      1.88      0.00       0.0    4.42  57   978  89    809.0    961.0    5.49
   0   3   0        0.00        6.44   0   0      9.83      0.00       0.0    2.99  58   990  90    700.0    929.0    8.25
   0   5   0        0.00        6.44   0   0     10.72      0.00       0.0    0.12  59  1013  92    476.0    863.0   13.77
  -1   7   0        0.00        6.44   0   0     10.98      0.00       0.0    6.78  60  1029  94    192.0    828.0   20.14
   0   7   0        0.00        6.44   0   0     35.09      0.00       0.0   -2.78  61  1030  95    241.0    792.0   19.32
  -1  -6   1        0.00        6.44   0   0     11.13      0.00       0.0    4.53  62  1050  99   1636.0   1366.0   16.76
  -1  -4   1        0.00        6.44   0   0      4.85      0.00       0.0   -4.80  63  1069 101   1417.0   1294.0   11.57
   0   5   1        0.00        6.44   0   0      4.90      0.00       0.0   -0.61  64  1179 106    444.0    972.0   14.03
   0   6   1        0.00        6.44   0   0     11.56      0.00       0.0   -1.88  65  1188 107    327.0    939.0   16.76
  -1   7   1        0.00        6.44   0   0     16.90      0.00       0.0    5.91  66  1195 108    160.0    940.0   20.43
   0   8   1        0.00        6.44   0   0     15.97      0.00       0.0   -4.55  67  1201 110     82.0    868.0   22.28
  -2  -7   2        0.00        6.44   0   0      3.06      0.00       0.0   -1.85  68  1205 111   1728.0   1557.0   20.76
   0   1   2        0.00        6.44   0   0      5.35      0.00       0.0   -2.88  69  1291 116    854.0   1205.0    6.09
   0   5   2        0.00        6.44   0   0     19.27      0.00       0.0   -1.77  70  1337 120    411.0   1081.0   14.81
  -1   7   2        0.00        6.44   0   0      5.61      0.00       0.0    4.74  71  1353 123    127.0   1053.0   21.07
   0   7   2        0.00        6.44   0   0     14.73      0.00       0.0   -3.95  72  1354 124    172.0   1016.0   20.08
  -2  -7   3        0.00        6.44   0   0     13.23      0.00       0.0   -0.06  73  1361 125   1694.0   1675.0   21.85
  -2  -6   3        0.00        6.44   0   0     18.87      0.00       0.0   -5.16  74  1367 126   1586.0   1632.0   19.56
   0   1   3        0.00       -6.44   0   0      4.39      0.00       0.0   -7.45  75  1445 129    822.0   1313.0    8.60
   0   3   3        0.00        6.44   0   0     10.94      0.00       0.0   -2.82  76  1468 131    603.0   1252.0   11.60
   0   6   3        0.00        6.44   0   0     14.05      0.00       0.0   -4.06  77  1497 135    258.0   1161.0   18.46
   0   7   3        0.00        6.44   0   0      9.68      0.00       0.0   -5.01  78  1504 137    136.0   1129.0   21.00
  -1  -4   4        0.00        6.44   0   0      1.12      0.00       0.0    5.09  79  1530 139   1313.0   1629.0   16.07
   0   2   4        0.00       -6.44   0   0      3.63      0.00       0.0   -7.35  80  1594 141    681.0   1392.0   12.19
  -1   5   4        0.00        6.44   0   0      3.99      0.00       0.0    5.43  81  1622 144    298.0   1341.0   18.77
   0   5   4        0.00        6.44   0   0     21.16      0.00       0.0   -5.14  82  1623 145    341.0   1303.0   17.57
  -1   6   4        0.00        6.44   0   0     11.63      0.00       0.0    3.48  83  1630 146    179.0   1312.0   20.97
   0   7   4        0.00        6.44   0   0     16.09      0.00       0.0   -6.34  84  1636 148     98.0   1244.0   22.22
  -1   3   5        0.00        6.44   0   0     14.61      0.00       0.0    6.04  85  1723 151    495.0   1515.0   17.20
  -1   4   5        0.00        6.44   0   0     11.10      0.00       0.0    4.41  86  1731 152    381.0   1486.0   18.77
  -1   5   5        0.00        6.44   0   0     12.27      0.00       0.0    2.83  87  1739 153    263.0   1458.0   20.60
   0   5   5        0.00       -6.44   0   0     26.53      0.00       0.0   -7.25  88  1740 154    304.0   1418.0   19.40
  -1   6   5        0.00        6.44   0   0     21.51      0.00       0.0    1.28  89  1745 155    142.0   1430.0   22.63
   0   6   5        0.00       -6.44   0   0      9.54      0.00       0.0   -7.44  90  1746 156    184.0   1390.0   21.47
  -1  -1   6        0.00       -6.44   0   0      5.73      0.00       0.0   -7.07  91  1779 157    935.0   1758.0   17.60
  -1   1   6        0.00        6.44   0   0     10.94      0.00       0.0    2.56  92  1797 159    693.0   1693.0   17.76
  -1   2   6        0.00        6.44   0   0     12.46      0.00       0.0    2.54  93  1806 160    579.0   1662.0   18.47
  -1   5   6        0.00        6.44   0   0      3.03      0.00       0.0    0.02  94  1828 163    227.0   1578.0   22.62
  -1   1   7        0.00        6.44   0   0      0.03      0.00       0.0   -4.42  95  1865 164    670.0   1816.0   20.42
    
   0   0   0     6861.40       33.45   0   1      0.00     82.83       0.0    0.00  29     0   0   1842.4   1602.0   23.28
   0   0   0     3235.91       21.10   0   1      0.00     56.89       0.0    0.00  43     0   0   1809.7    429.9   22.93
   0   0   0     5075.28       31.81   0   1      0.00     71.24       0.0    0.00  46     0   0     46.2    980.8   22.79
   0   0   0     2766.65       20.75   0  -1      0.00     52.60       0.0    0.00  51     0   0    215.5    404.0   23.62
   0   0   0     1914.15       18.10   0   1      0.00     43.75       0.0    0.00  52     0   0   1889.3    579.3   22.68
   0   0   0      842.10        9.54   0   1      0.00     29.02       0.0    0.00  71     0   0    421.7   1446.2   17.52

 SOL,ROT,NODES:   6   498089.00   166  POLAR_ANGLES:    7.00   92.33  253.33
 R=SUM[!FO-FC!]/SUM[FO]:    0.1016 SKC, BO:       0.6266  0.00
 NREF,INPUT_SK,SFJ2,SKC:    61      -1.0000     80482.7344       0.4158
 N_NODES,N_LLEGITS,N_INDEXATS,N_FEBLES:       166        76        70        95
 DIST_MITJANA,SDV (PIXELS):   1.371   0.524
 GIR_MITJA,SDV (GRAUS):  -0.476   4.146
------------------------------------------------------------------------------

 SOL,ROT,NODES:   7   297902.00   170  POLAR_ANGLES:   -7.00   87.67   73.33
    -0.10516     0.95227     0.28657
    -0.07366     0.27991    -0.95720
    -0.99172    -0.12177     0.04071

     H=    1.0000h    0.0000k    0.0000l 
     K=    0.3672h   -1.0000k    0.0000l 
     L=    0.5626h    0.0000k   -1.0000l 
    
   H   K   L      FO^2      SDV(FO^2) DUM CODI   FMODEL     FO       RODIST   PHI  PIC             cXPIX    cYPIX  2-THETA
   0   4   4    27327.99       48.54   0  -8    151.97    165.31       0.0   -5.03   1   292  30    457.0   1333.0   15.49
   0   2  -2    29616.86       26.06   0 -39    160.79    172.10       1.0    5.70   2  1255 116    870.0    747.0    7.75
   0   2  -4     5966.90        8.40   0 -12     67.18     77.25       1.4   -5.01   3  1550 145    941.0    527.0   12.21
   0   1  -3     4033.16        2.73   0 -58     67.61     63.51       1.4    4.04   4  1421 131   1011.0    671.0    8.63
   0   0  -3     5677.52        8.89   0 -12     63.62     75.35       0.0    6.13   6  1433 132   1117.0    704.0    8.15
   0   4  -4     8309.48       19.24   0   1     90.75     91.16       1.5   -2.37   8  1531 143    716.7    454.5   15.53
   0  -1  -1     1311.27        5.84   0   1     36.34     36.21       0.3    5.97  11  1133 104   1161.8    949.8    3.85
   0   1   1     2173.57        6.73   0   1     36.34     46.62       1.1    1.58  12   774  74    884.5   1098.1    3.87
   0   4   1     6527.12       21.27   0   1     76.56     80.79       0.9    0.56  14   739  71    556.7   1003.2   11.35
   0   4  -2     3133.85       13.09   0  -1     56.11     55.98       1.4    1.59  15  1233 114    651.2    678.7   12.30
   0   3   4     4746.98       17.96   0   1     68.07     68.90       0.6   -5.56  16   302  31    569.4   1361.8   13.66
   0   2   3     1846.96        9.44   0   1     40.56     42.98       0.3   -3.83  17   450  44    712.7   1281.9    9.84
   0   2  -3      950.78        4.27   0   1     27.12     30.83       0.9    3.11  18  1409 130    902.1    638.1    9.86
   0   4  -3     2986.74       12.10   0   1     54.13     54.65       1.2    0.26  20  1387 128    683.0    567.8   13.74
   0   6  -1     6759.82       25.43   0   1     79.65     82.22       1.8   -1.22  22  1051  98    392.0    716.5   16.79
   0   6   0     4504.13       21.71   0   1     67.11     67.11       1.9   -1.33  23   885  83    359.9    827.1   16.56
   0   5   3     3849.41       20.33   0   1     66.52     62.04       1.0   -3.30  26   418  41    376.0   1190.0   16.02
   0   6   2     5792.97       25.38   0   1     73.44     76.11       1.3   -2.80  27   561  54    292.9   1047.7   17.43
   0   4   0     2193.13       12.26   0   1     43.23     46.83       1.3    1.56  30   905  85    588.5    895.8   11.02
   0   4   2     1470.60       10.50   0   1     42.75     38.35       1.4   -0.92  38   581  56    523.9   1111.2   12.29
   0   3   1     1275.15        8.19   0   1     33.02     35.71       0.9    1.57  40   750  72    667.6   1035.2    8.69
   0   3  -1     1097.62        7.10   0   1     34.35     33.13       0.9    3.69  41  1082 101    730.3    821.3    8.70
   0   5  -4     1244.70        8.70   0   1     36.34     35.28       1.6   -3.24  42  1522 142    604.1    415.4   17.61
   0   2   1      687.99        5.36   0   1     25.88     26.23       1.3    2.20  48   762  73    776.8   1066.7    6.14
   0   4   3     1300.56       10.16   0   1     37.44     36.06       1.5   -2.81  49   428  42    490.5   1220.6   13.71
   0   2   2      538.60        5.33   0   1     24.52     23.21       0.4   -0.61  53   604  58    744.8   1173.6    7.74
   0   8   0     2566.55       20.23   0   1     55.38     50.66       1.3   -4.23  55   872  81    116.4    752.8   22.12
   0   8  -1     1850.81       16.17   0   1     49.26     43.02       1.7   -4.27  59  1040  96    150.0    638.3   22.30
   0   6  -5      789.60        7.46   0   1     30.15     28.10       1.7   -6.99  62  1641 152    525.0    253.3   21.51
   0   7   1     1480.70       13.86   0   1     47.50     38.48       1.3   -3.19  64   711  68    206.6    902.7   19.53
   0   6   4     1314.37       13.24   0   1     44.13     36.25       1.1   -5.62  66   276  28    221.5   1273.0   19.83
   0   4  -1      303.32        5.36   0   1     19.86     17.42       1.2    1.95  68  1070 100    619.9    787.8   11.36
   0   3   2      333.35        4.66   0   1     18.74     18.26       1.0   -0.41  72   592  57    635.3   1142.3    9.89
   0   0  -2       81.18        0.87   0   1      6.39      9.01       0.7    1.33  73  1279 117   1086.4    811.6    5.44
    
  -1   2   7        0.00        5.55   0   0     30.88      0.00       0.0   -5.73   1     4   1    584.0   1853.0   21.94
  -1   4   6        0.00        5.55   0   0     75.53      0.00       0.0   -0.22   2    23   2    376.0   1669.0   21.43
  -1   3   6        0.00        5.55   0   0     23.56      0.00       0.0    0.22   3    28   3    493.0   1697.0   20.20
  -1   2   6        0.00        5.55   0   0      4.85      0.00       0.0    0.10   4    34   4    609.0   1727.0   19.30
  -1   1   6        0.00        5.55   0   0     30.35      0.00       0.0   -1.18   5    40   5    726.0   1757.0   18.77
  -1   0   6        0.00        5.55   0   0     35.49      0.00       0.0   -5.89   6    47   6    848.0   1790.0   18.64
  -2  -5   6        0.00        5.55   0   0     65.59      0.00       0.0   -1.98   7    70   7   1344.0   1929.0   22.40
  -1   5   5        0.00        5.55   0   0      9.05      0.00       0.0    2.12   8    77   8    292.0   1520.0   20.79
  -1   4   5        0.00        5.55   0   0     64.71      0.00       0.0    3.45   9    83   9    409.0   1548.0   19.12
  -1   3   5        0.00        5.55   0   0     18.18      0.00       0.0    4.73  10    91  10    523.0   1577.0   17.74
  -1   2   5        0.00        5.55   0   0     12.87      0.00       0.0    5.90  11    99  11    636.0   1606.0   16.71
  -1   1   5        0.00        5.55   0   0     38.05      0.00       0.0    6.87  12   108  12    747.0   1637.0   16.10
  -1   0   5        0.00       -5.55   0   0     43.61      0.00       0.0    7.19  13   117  13    858.0   1669.0   15.95
  -1  -1   5        0.00        5.55   0   0     13.16      0.00       0.0    2.67  14   126  14    977.0   1702.0   16.27
  -2  -6   5        0.00        5.55   0   0     52.96      0.00       0.0   -0.80  15   153  15   1488.0   1847.0   22.08
  -1   6   4        0.00        5.55   0   0     69.32      0.00       0.0    3.18  16   160  16    207.0   1374.0   20.87
   0   6   5        0.00       -5.55   0   0      9.54      0.00       0.0   -7.44  17   161  17    184.0   1390.0   21.47
  -1   5   4        0.00        5.55   0   0     25.64      0.00       0.0    4.99  18   166  18    326.0   1402.0   18.81
   0   5   5        0.00       -5.55   0   0     26.53      0.00       0.0   -7.25  19   167  19    304.0   1418.0   19.40
  -1   4   4        0.00        5.55   0   0     18.80      0.00       0.0    6.94  20   174  20    442.0   1431.0   16.96
  -1  -2   4        0.00        5.55   0   0     43.22      0.00       0.0   -6.26  21   233  21   1134.0   1620.0   14.58
  -1  -3   4        0.00        5.55   0   0     66.55      0.00       0.0    4.80  22   243  22   1229.0   1656.0   15.93
  -2  -6   4        0.00        5.55   0   0     18.74      0.00       0.0   -4.47  23   258  23   1527.0   1724.0   20.32
  -2  -7   4        0.00        5.55   0   0      8.31      0.00       0.0    0.88  24   264  24   1633.0   1768.0   22.44
  -1   7   3        0.00        5.55   0   0      5.21      0.00       0.0    3.33  25   270  25    121.0   1229.0   21.67
   0   7   4        0.00        5.55   0   0     16.09      0.00       0.0   -6.34  26   271  26     98.0   1244.0   22.22
  -1   6   3        0.00        5.55   0   0     30.12      0.00       0.0    5.39  27   275  27    243.0   1258.0   19.29
   0   5   4        0.00        5.55   0   0     21.16      0.00       0.0   -5.14  28   284  29    341.0   1303.0   17.57
   0   2   4        0.00       -5.55   0   0      3.63      0.00       0.0   -7.35  29   313  32    681.0   1392.0   12.19
  -1  -3   3        0.00        5.55   0   0     26.10      0.00       0.0   -2.35  30   366  33   1269.0   1541.0   13.81
  -1  -4   3        0.00        5.55   0   0     18.89      0.00       0.0    3.98  31   375  34   1373.0   1578.0   15.72
  -2  -6   3        0.00       -5.55   0   0     55.33      0.00       0.0   -7.02  32   383  35   1562.0   1606.0   18.81
  -2  -7   3        0.00        5.55   0   0     15.01      0.00       0.0   -1.57  33   390  36   1669.0   1648.0   21.07
  -1   7   2        0.00        5.55   0   0     25.67      0.00       0.0    4.97  34   402  37    157.0   1114.0   20.52
   0   7   3        0.00        5.55   0   0      9.68      0.00       0.0   -5.01  35   403  38    136.0   1129.0   21.00
  -1   6   2        0.00       -5.55   0   0     16.44      0.00       0.0    7.36  36   409  39    277.0   1146.0   18.00
   0   6   3        0.00        5.55   0   0     14.05      0.00       0.0   -4.06  37   410  40    258.0   1161.0   18.46
   0   3   3        0.00        5.55   0   0     10.94      0.00       0.0   -2.82  38   439  43    603.0   1252.0   11.60
   0   1   3        0.00       -5.55   0   0      4.39      0.00       0.0   -7.45  39   462  45    822.0   1313.0    8.60
  -1  -3   2        0.00        5.55   0   0     23.50      0.00       0.0   -6.56  40   508  46   1304.0   1430.0   11.96
  -1  -4   2        0.00        5.55   0   0     20.47      0.00       0.0    0.35  41   519  47   1408.0   1465.0   14.11
  -1  -5   2        0.00        5.55   0   0      1.98      0.00       0.0    4.92  42   529  48   1517.0   1503.0   16.45
  -2  -7   2        0.00        5.55   0   0     87.88      0.00       0.0   -3.28  43   536  49   1703.0   1531.0   20.00
  -2  -8   2        0.00        5.55   0   0     21.95      0.00       0.0    1.10  44   542  50   1816.0   1574.0   22.49
  -1   8   1        0.00        5.55   0   0     30.99      0.00       0.0    3.93  45   548  51     67.0    967.0   22.37
  -1   7   1        0.00        5.55   0   0     23.43      0.00       0.0    6.35  46   552  52    191.0   1002.0   19.69
   0   7   2        0.00        5.55   0   0     14.73      0.00       0.0   -3.95  47   553  53    172.0   1016.0   20.08
   0   5   2        0.00        5.55   0   0     19.27      0.00       0.0   -1.77  48   570  55    411.0   1081.0   14.81
   0   1   2        0.00        5.55   0   0      5.35      0.00       0.0   -2.88  49   616  59    854.0   1205.0    6.09
  -1  -4   1        0.00        5.55   0   0      1.94      0.00       0.0   -1.95  50   673  60   1441.0   1355.0   12.89
  -1  -5   1        0.00        5.55   0   0     53.91      0.00       0.0    2.79  51   683  61   1550.0   1391.0   15.41
  -2  -7   1        0.00        5.55   0   0     35.89      0.00       0.0   -4.37  52   691  62   1736.0   1417.0   19.25
  -1  -6   1        0.00        5.55   0   0     18.35      0.00       0.0    6.43  53   692  63   1664.0   1429.0   18.01
  -2  -8   1        0.00        5.55   0   0      7.91      0.00       0.0   -0.04  54   698  64   1850.0   1458.0   21.83
  -1   8   0        0.00        5.55   0   0      0.61      0.00       0.0    4.81  55   705  65    100.0    854.0   21.96
   0   8   1        0.00        5.55   0   0     15.97      0.00       0.0   -4.55  56   706  66     82.0    868.0   22.28
  -1   7   0        0.00       -5.55   0   0     28.87      0.00       0.0    7.43  57   710  67    223.0    890.0   19.22
   0   6   1        0.00        5.55   0   0     11.56      0.00       0.0   -1.88  58   719  69    327.0    939.0   16.76
   0   5   1        0.00        5.55   0   0      4.90      0.00       0.0   -0.61  59   728  70    444.0    972.0   14.03
  -1  -4   0        0.00        5.55   0   0     66.69      0.00       0.0   -3.23  60   836  75   1474.0   1246.0   12.16
  -1  -5   0        0.00        5.55   0   0     78.69      0.00       0.0    1.48  61   846  76   1583.0   1281.0   14.81
  -2  -7   0        0.00        5.55   0   0     23.69      0.00       0.0   -4.94  62   854  77   1769.0   1305.0   18.89
  -1  -6   0        0.00        5.55   0   0     48.98      0.00       0.0    5.14  63   855  78   1697.0   1317.0   17.50
  -2  -8   0        0.00        5.55   0   0     35.75      0.00       0.0   -0.71  64   861  79   1884.0   1343.0   21.50
  -1   8  -1        0.00        5.55   0   0     38.94      0.00       0.0    5.38  65   871  80    132.0    740.0   21.88
   0   7   0        0.00        5.55   0   0     35.09      0.00       0.0   -2.78  66   877  82    241.0    792.0   19.32
   0   5   0        0.00        5.55   0   0     10.72      0.00       0.0    0.12  67   894  84    476.0    863.0   13.77
   0   3   0        0.00        5.55   0   0      9.83      0.00       0.0    2.99  68   917  86    700.0    929.0    8.25
   0   2   0        0.00        5.55   0   0      1.88      0.00       0.0    4.42  69   929  87    809.0    961.0    5.49
   0   1   0        0.00        5.55   0   0      4.17      0.00       0.0    5.86  70   941  88    916.0    993.0    2.75
  -1  -4  -1        0.00        5.55   0   0     53.69      0.00       0.0   -3.69  71  1001  89   1507.0   1138.0   12.03
  -1  -5  -1        0.00        5.55   0   0     38.74      0.00       0.0    0.83  72  1012  90   1617.0   1171.0   14.70
  -2  -7  -1        0.00        5.55   0   0     34.87      0.00       0.0   -5.05  73  1020  91   1803.0   1193.0   18.91
  -1  -6  -1        0.00        5.55   0   0     15.69      0.00       0.0    4.42  74  1021  92   1731.0   1206.0   17.40
  -2  -8  -1        0.00        5.55   0   0     48.48      0.00       0.0   -0.97  75  1028  93   1919.0   1230.0   21.53
  -1  -7  -1        0.00       -5.55   0   0     10.98      0.00       0.0    7.45  76  1029  94   1849.0   1242.0   20.14
  -1   8  -2        0.00        5.55   0   0     14.91      0.00       0.0    5.62  77  1039  95    164.0    625.0   22.15
   0   7  -1        0.00        5.55   0   0      7.94      0.00       0.0   -2.75  78  1044  97    274.0    680.0   19.51
   0   5  -1        0.00        5.55   0   0     14.16      0.00       0.0    0.34  79  1060  99    508.0    754.0   14.03
   0   2  -1        0.00        5.55   0   0     14.80      0.00       0.0    5.77  80  1094 102    839.0    855.0    6.13
   0   0  -1        0.00        5.55   0   0      4.60      0.00       0.0   -3.39  81  1120 103   1056.0    918.0    2.71
  -1  -4  -2        0.00        5.55   0   0     22.55      0.00       0.0   -3.51  82  1167 105   1540.0   1030.0   12.50
  -1  -5  -2        0.00        5.55   0   0    133.39      0.00       0.0    0.75  83  1178 106   1650.0   1062.0   15.09
  -2  -7  -2        0.00        5.55   0   0     30.88      0.00       0.0   -4.76  84  1186 107   1839.0   1082.0   19.33
  -1  -6  -2        0.00        5.55   0   0     57.51      0.00       0.0    4.19  85  1187 108   1765.0   1096.0   17.74
  -2  -8  -2        0.00        5.55   0   0     42.39      0.00       0.0   -0.86  86  1194 109   1955.0   1116.0   21.90
  -1  -7  -2        0.00       -5.55   0   0     16.90      0.00       0.0    7.13  87  1195 110   1885.0   1130.0   20.43
   0   7  -2        0.00        5.55   0   0     24.26      0.00       0.0   -3.16  88  1207 111    306.0    566.0   20.08
   0   6  -2        0.00        5.55   0   0      1.00      0.00       0.0   -1.62  89  1214 112    424.0    606.0   17.42
   0   5  -2        0.00        5.55   0   0     13.26      0.00       0.0   -0.05  90  1223 113    539.0    644.0   14.81
   0   3  -2        0.00        5.55   0   0     37.05      0.00       0.0    3.40  91  1244 115    762.0    715.0    9.88
   0  -1  -2        0.00        5.55   0   0      5.35      0.00       0.0    6.00  92  1291 118   1194.0    843.0    6.09
  -1  -4  -3        0.00        5.55   0   0     33.80      0.00       0.0   -2.78  93  1325 119   1574.0    921.0   13.52
  -1  -5  -3        0.00        5.55   0   0     19.49      0.00       0.0    1.15  94  1336 120   1685.0    953.0   15.94
  -2  -7  -3        0.00        5.55   0   0     44.48      0.00       0.0   -4.12  95  1344 121   1875.0    969.0   20.11
  -1  -6  -3        0.00        5.55   0   0     61.21      0.00       0.0    4.39  96  1345 122   1801.0    985.0   18.47
  -2  -8  -3        0.00        5.55   0   0      1.16      0.00       0.0   -0.43  97  1352 123   1993.0   1002.0   22.60
  -1  -7  -3        0.00       -5.55   0   0      5.61      0.00       0.0    7.20  98  1353 124   1921.0   1017.0   21.07
   0   7  -3        0.00        5.55   0   0     31.90      0.00       0.0   -4.09  99  1363 125    338.0    451.0   21.00
   0   6  -3        0.00        5.55   0   0     12.17      0.00       0.0   -2.63 100  1369 126    456.0    492.0   18.46
   0   3  -3        0.00        5.55   0   0      0.10      0.00       0.0    1.70 101  1398 129    793.0    605.0   11.60
  -1  -3  -4        0.00        5.55   0   0     53.96      0.00       0.0   -6.10 102  1467 133   1502.0    781.0   12.96
  -1  -4  -4        0.00        5.55   0   0     45.36      0.00       0.0   -1.61 103  1478 134   1609.0    811.0   14.97
  -2  -6  -4        0.00       -5.55   0   0     15.28      0.00       0.0   -7.16 104  1487 135   1800.0    825.0   18.98
  -1  -5  -4        0.00        5.55   0   0     12.60      0.00       0.0    1.96 105  1488 136   1721.0    842.0   17.20
  -2  -7  -4        0.00        5.55   0   0     86.27      0.00       0.0   -3.17 106  1495 137   1913.0    856.0   21.23
  -1  -6  -4        0.00        5.55   0   0     47.61      0.00       0.0    4.96 107  1496 138   1838.0    872.0   19.57
  -1   7  -5        0.00       -5.55   0   0     16.00      0.00       0.0    7.07 108  1509 139    373.0    316.0   22.44
   0   7  -4        0.00        5.55   0   0     57.43      0.00       0.0   -5.60 109  1510 140    371.0    332.0   22.22
   0   6  -4        0.00        5.55   0   0     20.03      0.00       0.0   -4.36 110  1515 141    490.0    376.0   19.83
   0   3  -4        0.00        5.55   0   0      0.98      0.00       0.0   -2.14 111  1540 144    828.0    493.0   13.66
  -1  -3  -5        0.00        5.55   0   0      5.06      0.00       0.0   -3.95 112  1604 146   1536.0    670.0   14.98
  -1  -4  -5        0.00        5.55   0   0     31.02      0.00       0.0   -0.06 113  1614 147   1645.0    699.0   16.75
  -2  -6  -5        0.00        5.55   0   0     22.57      0.00       0.0   -5.61 114  1621 148   1837.0    710.0   20.53
  -1  -5  -5        0.00        5.55   0   0      3.99      0.00       0.0    3.12 115  1622 149   1758.0    728.0   18.77
  -2  -7  -5        0.00        5.55   0   0     51.96      0.00       0.0   -1.93 116  1629 150   1952.0    740.0   22.63
  -1  -6  -5        0.00        5.55   0   0     11.63      0.00       0.0    5.86 117  1630 151   1876.0    758.0   20.97
   0   5  -5        0.00        5.55   0   0      0.51      0.00       0.0   -6.51 118  1647 153    641.0    299.0   19.40
   0   4  -5        0.00        5.55   0   0     13.26      0.00       0.0   -6.85 119  1654 154    755.0    339.0   17.53
  -1  -2  -6        0.00        5.55   0   0     36.47      0.00       0.0   -5.65 120  1713 155   1465.0    526.0   15.96
  -1  -3  -6        0.00        5.55   0   0     14.61      0.00       0.0   -1.47 121  1723 156   1571.0    555.0   17.20
  -1  -4  -6        0.00        5.55   0   0     11.10      0.00       0.0    1.83 122  1731 157   1681.0    584.0   18.77
  -2  -6  -6        0.00        5.55   0   0      9.75      0.00       0.0   -3.79 123  1738 158   1876.0    592.0   22.31
  -1  -5  -6        0.00        5.55   0   0     12.27      0.00       0.0    4.61 124  1739 159   1796.0    612.0   20.60
  -1  -6  -6        0.00       -5.55   0   0     21.51      0.00       0.0    7.06 125  1745 160   1915.0    640.0   22.63
  -1  -1  -7        0.00        5.55   0   0     10.94      0.00       0.0   -6.32 126  1797 161   1395.0    377.0   17.76
  -1  -2  -7        0.00        5.55   0   0     12.46      0.00       0.0   -2.00 127  1806 162   1498.0    407.0   18.47
  -1  -3  -7        0.00        5.55   0   0     89.31      0.00       0.0    1.28 128  1814 163   1606.0    437.0   19.55
  -2  -5  -7        0.00        5.55   0   0     39.30      0.00       0.0   -5.18 129  1821 164   1804.0    443.0   22.67
  -1  -4  -7        0.00        5.55   0   0     51.50      0.00       0.0    4.00 130  1822 165   1718.0    465.0   20.96
  -1  -5  -7        0.00        5.55   0   0      3.03      0.00       0.0    6.38 131  1828 166   1835.0    492.0   22.62
  -1   0  -8        0.00        5.55   0   0     32.25      0.00       0.0   -5.18 132  1858 167   1320.0    222.0   20.16
  -1  -1  -8        0.00        5.55   0   0      0.03      0.00       0.0   -1.12 133  1865 168   1422.0    254.0   20.42
  -1  -2  -8        0.00        5.55   0   0     32.11      0.00       0.0    1.85 134  1871 169   1530.0    284.0   21.05
  -1  -3  -8        0.00        5.55   0   0     54.21      0.00       0.0    4.29 135  1877 170   1641.0    313.0   22.01
    
   0   0   0     6811.05        7.00   0 -26      0.00     82.53       0.0    0.00   5     0   0   1075.0   1673.0   15.61
   0   0   0     4851.34       14.78   0   1      0.00     69.65       0.0    0.00   7     0   0    806.8   1723.4   17.45
   0   0   0     8915.82       24.33   0   1      0.00     94.42       0.0    0.00   9     0   0   1456.4   1553.4   16.36
   0   0   0     6618.50       23.31   0   1      0.00     81.35       0.0    0.00  10     0   0   1523.8   1329.9   14.13
   0   0   0     6237.09       21.65   0   1      0.00     78.98       0.0    0.00  13     0   0   1515.1    970.7   11.98
   0   0   0     5105.76       22.09   0   1      0.00     71.45       0.0    0.00  19     0   0    463.4   1632.0   19.54
   0   0   0     5596.64       20.64   0   1      0.00     74.81       0.0    0.00  21     0   0   1550.7   1751.1   21.08
   0   0   0     3356.73       13.64   0   1      0.00     57.94       0.0    0.00  24     0   0   1412.2   1829.9   21.01
   0   0   0     2511.43       13.51   0   1      0.00     50.11       0.0    0.00  25     0   0   1449.2   1186.0   11.06
   0   0   0     3143.87       20.69   0   1      0.00     56.07       0.0    0.00  28     0   0   1693.5    401.8   21.43
   0   0   0     5911.63       28.82   0   1      0.00     76.89       0.0    0.00  29     0   0   1842.4   1602.0   23.28
   0   0   0     2829.29       16.44   0   1      0.00     53.19       0.0    0.00  31     0   0   1656.6    522.3   19.13
   0   0   0     4485.00       23.25   0   1      0.00     66.97       0.0    0.00  32     0   0   1788.3    959.4   18.24
   0   0   0     3617.72       22.58   0   1      0.00     60.15       0.0    0.00  33     0   0    314.8    364.2   22.58
   0   0   0     2590.16       15.01   0   1      0.00     50.89       0.0    0.00  34     0   0   1601.8   1479.3   17.53
   0   0   0     1868.12       12.80   0   1      0.00     43.22       0.0    0.00  35     0   0    432.7   1756.0   21.99
   0   0   0     4675.52       26.50   0   1      0.00     68.38       0.0    0.00  36     0   0   1911.6   1369.1   22.24
   0   0   0     1534.57       10.23   0   1      0.00     39.17       0.0    0.00  37     0   0   1490.8   1440.7   15.04
   0   0   0     3269.68       22.25   0   1      0.00     57.18       0.0    0.00  39     0   0   1849.5    697.9   20.87
   0   0   0     2787.99       18.18   0   1      0.00     52.80       0.0    0.00  43     0   0   1809.7    429.9   22.93
   0   0   0     2263.69       16.39   0   1      0.00     47.58       0.0    0.00  44     0   0    248.0   1082.9   18.47
   0   0   0     1242.38        9.90   0   1      0.00     35.25       0.0    0.00  45     0   0   1556.8   1220.3   13.71
   0   0   0     4372.75       27.40   0   1      0.00     66.13       0.0    0.00  46     0   0     46.2    980.8   22.79
   0   0   0     1726.61       13.26   0   1      0.00     41.55       0.0    0.00  47     0   0    346.9   1603.7   20.93
   0   0   0      426.83        4.86   0   1      0.00     20.66       0.0    0.00  50     0   0   1384.1   1403.9   12.67
   0   0   0     2383.68       17.88   0  -1      0.00     48.82       0.0    0.00  51     0   0    215.5    404.0   23.62
   0   0   0     1649.19       15.60   0   1      0.00     40.61       0.0    0.00  52     0   0   1889.3    579.3   22.68
   0   0   0      627.57        5.55   0   1      0.00     25.05       0.0    0.00  54     0   0   1368.8    311.1   18.79
   0   0   0     1015.58       12.80   0   1      0.00     31.87       0.0    0.00  56     0   0   1790.0    585.8   20.76
   0   0   0     2093.77       18.33   0   1      0.00     45.76       0.0    0.00  57     0   0     91.4   1164.4   22.04
   0   0   0     1648.71       14.34   0   1      0.00     40.60       0.0    0.00  58     0   0    214.0   1195.4   19.56
   0   0   0     1943.79       15.97   0   1      0.00     44.09       0.0    0.00  60     0   0   1876.7   1484.4   22.59
   0   0   0      544.27        7.00   0   1      0.00     23.33       0.0    0.00  61     0   0    551.0   1784.9   21.03
   0   0   0     1388.74       12.38   0   1      0.00     37.27       0.0    0.00  63     0   0   1761.9   1442.4   20.02
   0   0   0      389.93        3.86   0   1      0.00     19.75       0.0    0.00  65     0   0   1289.4    152.3   21.37
   0   0   0      149.62        2.50   0   1      0.00     12.23       0.0    0.00  67     0   0   1211.4   1592.2   14.41
   0   0   0      356.46        4.31   0   1      0.00     18.88       0.0    0.00  69     0   0   1349.8   1515.3   14.21
   0   0   0      603.61        7.28   0   1      0.00     24.57       0.0    0.00  70     0   0   1584.2    751.7   14.98
   0   0   0      725.54        8.22   0   1      0.00     26.94       0.0    0.00  71     0   0    421.7   1446.2   17.52
   0   0   0      738.76        9.43   0   1      0.00     27.18       0.0    0.00  74     0   0   1810.8    812.8   19.29
   0   0   0      450.46        6.67   0   1      0.00     21.22       0.0    0.00  75     0   0   1620.4   1515.9   18.37
   0   0   0      403.84        5.55   0   1      0.00     20.10       0.0    0.00  76     0   0   1503.1    217.4   21.95

 SOL,ROT,NODES:   7   297902.00   170  POLAR_ANGLES:   -7.00   87.67   73.33
 R=SUM[!FO-FC!]/SUM[FO]:    0.0661 SKC, BO:       0.5816  0.00
 NREF,INPUT_SK,SFJ2,SKC:    28      -1.0000     35770.1055       0.4211
 N_NODES,N_LLEGITS,N_INDEXATS,N_FEBLES:       170        76        34       135
 DIST_MITJANA,SDV (PIXELS):   1.340-NaN    
 GIR_MITJA,SDV (GRAUS):  -0.768   3.871
------------------------------------------------------------------------------

 SOL,ROT,NODES:   8   297902.00   169  POLAR_ANGLES:  173.00   87.67   73.33
     0.10516    -0.95227     0.28657
     0.07366    -0.27991    -0.95720
     0.99172     0.12177     0.04071

     H=   -1.0000h    0.0000k    0.0000l 
     K=   -0.3672h    1.0000k    0.0000l 
     L=    0.0000h   -0.0001k   -1.0000l 
    
   H   K   L      FO^2      SDV(FO^2) DUM CODI   FMODEL     FO       RODIST   PHI  PIC             cXPIX    cYPIX  2-THETA
   0   4   4    13558.74       24.08   0  -8     90.75    116.44       0.0   -5.03   1   376  26    457.0   1333.0   15.49
   0   2  -2    14694.37       12.93   0 -39     24.52    121.22       1.0    5.70   2  1303 113    870.0    747.0    7.75
   0   2  -4     2960.47        4.17   0 -12      3.63     54.41       1.4   -5.02   3  1594 141    941.0    527.0   12.21
   0   1  -3     2001.04        1.35   0 -58      4.39     44.73       1.4    4.04   4  1445 128   1011.0    671.0    8.63
   0   0  -3     2816.89        4.41   0 -12     63.62     53.07       0.0    6.13   6  1433 127   1117.0    704.0    8.15
   0   4  -4     4122.74        9.55   0   1    151.97     64.21       1.5   -2.37   8  1615 143    716.7    454.5   15.53
   0  -1  -1      650.59        2.90   0   1     25.40     25.51       0.3    5.97  11  1107  95   1161.8    949.8    3.85
   0   1   1     1078.41        3.34   0   1     25.40     32.84       1.1    1.58  12   800  65    884.5   1098.1    3.87
   0   4   1     3238.43       10.56   0   1     19.86     56.91       0.9    0.56  14   837  68    556.7   1003.2   11.35
   0   4  -2     1554.86        6.49   0  -1     42.75     39.43       1.4    1.59  15  1326 115    651.2    678.7   12.30
   0   3   4     2355.21        8.91   0   1      0.98     48.53       0.6   -5.56  16   367  25    569.4   1361.8   13.66
   0   2   3      916.37        4.68   0   1     27.12     30.27       0.3   -3.83  17   498  39    712.7   1281.9    9.84
   0   2  -3      471.73        2.12   0   1     40.56     21.72       0.9    3.11  18  1457 129    902.1    638.1    9.86
   0   4  -3     1481.87        6.00   0   1     37.44     38.50       1.2    0.26  20  1479 131    683.0    567.8   13.74
   0   6  -1     3353.88       12.62   0   1     11.56     57.91       1.8   -1.22  22  1188 101    392.0    716.5   16.79
   0   6   0     2234.72       10.77   0   1     67.11     47.27       1.9   -1.33  23  1022  85    359.9    827.1   16.56
   0   5   3     1909.88       10.09   0   1      4.65     43.70       1.0   -3.29  26   530  42    376.0   1190.0   16.02
   0   6   2     2874.18       12.59   0   1      1.00     53.61       1.3   -2.80  27   693  57    292.9   1047.7   17.43
   0   4   0     1088.12        6.08   0   1     43.23     32.99       1.3    1.56  30  1002  83    588.5    895.8   11.02
   0   4   2      729.64        5.21   0   1     56.11     27.01       1.4   -0.92  38   674  55    523.9   1111.2   12.29
   0   3   1      632.66        4.06   0   1     34.35     25.15       0.9    1.57  40   825  67    667.6   1035.2    8.69
   0   3  -1      544.58        3.52   0   1     33.02     23.34       0.9    3.69  41  1157  98    730.3    821.3    8.70
   0   5  -4      617.56        4.32   0   1     21.16     24.85       1.6   -3.24  42  1623 144    604.1    415.4   17.61
   0   2   1      341.34        2.66   0   1     14.80     18.48       0.3    2.20  48   813  66    776.8   1066.7    6.14
   0   4   3      645.27        5.04   0   1     54.13     25.40       1.5   -2.81  49   520  41    490.5   1220.6   13.71
   0   2   2      267.22        2.65   0   1    160.79     16.35       0.4   -0.61  53   652  53    744.8   1173.6    7.74
   0   8   0     1273.39       10.04   0   1     55.38     35.68       1.3   -4.23  55  1035  87    116.4    752.8   22.12
   0   8  -1      918.28        8.02   0   1     15.97     30.30       1.7   -4.27  59  1201 103    150.0    638.3   22.30
   0   6  -5      391.76        3.70   0   1      9.54     19.79       2.0   -6.99  62  1746 155    525.0    253.3   21.51
   0   7   1      734.65        6.88   0   1      7.94     27.10       1.3   -3.19  64   863  71    206.6    902.7   19.53
   0   6   4      652.12        6.57   0   1     20.03     25.54       1.1   -5.62  66   392  29    221.5   1273.0   19.83
   0   4  -1      150.49        2.66   0   1     76.56     12.27       1.2    1.95  68  1168  99    619.9    787.8   11.36
   0   3   2      165.39        2.31   0   1     37.05     12.86       1.0   -0.41  72   663  54    635.3   1142.3    9.89
   0   0  -2       40.28        0.43   0   1      6.39      6.35       0.7    1.33  73  1279 112   1086.4    811.6    5.44
    
  -1   1   7        0.00        2.75   0   0      1.20      0.00       0.0   -5.60   1    56   1    715.0   1828.0   20.28
  -1   2   7        0.00        2.75   0   0     34.14      0.00       0.0   -3.17   2    63   2    595.0   1797.0   20.78
  -1   3   7        0.00        2.75   0   0     10.11      0.00       0.0   -2.37   3    69   3    476.0   1768.0   21.62
  -2  -5   6        0.00        2.75   0   0     39.30      0.00       0.0   -1.06   4    86   4   1337.0   1945.0   22.67
  -1   0   6        0.00        2.75   0   0     80.48      0.00       0.0   -0.33   5   119   5    852.0   1736.0   17.46
  -1   1   6        0.00        2.75   0   0      5.73      0.00       0.0    2.30   6   128   6    735.0   1704.0   17.60
  -1   2   6        0.00        2.75   0   0     65.01      0.00       0.0    2.64   7   136   7    621.0   1673.0   18.16
  -1   3   6        0.00        2.75   0   0     42.62      0.00       0.0    2.21   8   144   8    506.0   1644.0   19.12
  -1   4   6        0.00        2.75   0   0     16.35      0.00       0.0    1.41   9   151   9    390.0   1616.0   20.41
  -1   5   6        0.00        2.75   0   0     13.12      0.00       0.0    0.42  10   156  10    272.0   1588.0   21.98
  -2  -6   5        0.00        2.75   0   0      9.75      0.00       0.0   -0.25  11   169  11   1483.0   1863.0   22.31
  -2  -5   5        0.00       -2.75   0   0     80.11      0.00       0.0   -7.23  12   177  12   1386.0   1819.0   20.56
  -1  -2   5        0.00        2.75   0   0     36.47      0.00       0.0    4.57  13   194  13   1099.0   1686.0   15.96
  -1   3   5        0.00        2.75   0   0     54.54      0.00       0.0    6.66  14   245  14    537.0   1525.0   16.70
  -1   4   5        0.00        2.75   0   0     38.39      0.00       0.0    5.00  15   254  15    423.0   1496.0   18.16
   0   5   5        0.00       -2.75   0   0      0.51      0.00       0.0   -7.25  16   260  16    304.0   1418.0   19.40
  -1   5   5        0.00        2.75   0   0     27.68      0.00       0.0    3.40  17   261  17    307.0   1468.0   19.90
   0   6   5        0.00       -2.75   0   0     30.15      0.00       0.0   -7.44  18   266  18    184.0   1390.0   21.47
  -1   6   5        0.00        2.75   0   0     15.02      0.00       0.0    1.85  19   267  19    187.0   1440.0   21.86
  -2  -7   4        0.00        2.75   0   0     51.96      0.00       0.0    1.25  20   278  20   1628.0   1784.0   22.63
  -2  -6   4        0.00        2.75   0   0     22.57      0.00       0.0   -4.07  21   286  21   1522.0   1740.0   20.53
  -1  -4   4        0.00        2.75   0   0     31.02      0.00       0.0    6.79  22   293  22   1352.0   1644.0   16.75
  -1  -3   4        0.00        2.75   0   0      5.06      0.00       0.0    1.21  23   303  23   1247.0   1606.0   14.98
   0   2   4        0.00       -2.75   0   0     67.18      0.00       0.0   -7.35  24   357  24    681.0   1392.0   12.19
   0   5   4        0.00        2.75   0   0     36.34      0.00       0.0   -5.13  25   385  27    341.0   1303.0   17.57
  -1   5   4        0.00        2.75   0   0    140.70      0.00       0.0    6.19  26   386  28    341.0   1352.0   18.01
  -1   6   4        0.00        2.75   0   0     37.08      0.00       0.0    4.18  27   393  30    223.0   1323.0   20.15
   0   7   4        0.00        2.75   0   0     57.43      0.00       0.0   -6.34  28   397  31     98.0   1244.0   22.22
  -1   7   4        0.00        2.75   0   0     16.00      0.00       0.0    2.31  29   398  32    100.0   1294.0   22.44
  -2  -7   3        0.00        2.75   0   0     86.27      0.00       0.0   -1.30  30   412  33   1664.0   1663.0   21.23
  -1  -5   3        0.00        2.75   0   0     12.60      0.00       0.0    6.54  31   419  34   1498.0   1567.0   17.20
  -2  -6   3        0.00        2.75   0   0     15.28      0.00       0.0   -6.75  32   420  35   1558.0   1621.0   18.98
  -1  -4   3        0.00        2.75   0   0     45.36      0.00       0.0    2.20  33   429  36   1389.0   1529.0   14.97
  -1  -3   3        0.00        2.75   0   0     53.96      0.00       0.0   -4.48  34   440  37   1285.0   1492.0   12.96
   0   1   3        0.00       -2.75   0   0     67.61      0.00       0.0   -7.45  35   486  38    822.0   1313.0    8.60
   0   3   3        0.00        2.75   0   0      0.10      0.00       0.0   -2.82  36   509  40    603.0   1252.0   11.60
   0   6   3        0.00        2.75   0   0     12.17      0.00       0.0   -4.06  37   538  43    258.0   1160.0   18.46
  -1   6   3        0.00        2.75   0   0     39.90      0.00       0.0    6.28  38   539  44    258.0   1209.0   18.68
   0   7   3        0.00        2.75   0   0     31.90      0.00       0.0   -5.01  39   544  45    136.0   1129.0   21.00
  -1   7   3        0.00        2.75   0   0     17.34      0.00       0.0    4.08  40   545  46    137.0   1178.0   21.13
  -2  -8   2        0.00        2.75   0   0      1.16      0.00       0.0    1.28  41   555  47   1812.0   1589.0   22.60
  -1  -6   2        0.00       -2.75   0   0     61.21      0.00       0.0    7.44  42   562  48   1645.0   1493.0   18.47
  -2  -7   2        0.00        2.75   0   0     44.48      0.00       0.0   -3.10  43   563  49   1698.0   1546.0   20.11
  -1  -5   2        0.00        2.75   0   0     19.49      0.00       0.0    3.88  44   571  50   1532.0   1454.0   15.94
  -1  -4   2        0.00        2.75   0   0     33.80      0.00       0.0   -0.80  45   582  51   1423.0   1417.0   13.52
   0   1   2        0.00        2.75   0   0     18.07      0.00       0.0   -2.88  46   640  52    854.0   1205.0    6.09
   0   5   2        0.00        2.75   0   0     13.26      0.00       0.0   -1.77  47   684  56    411.0   1081.0   14.81
   0   7   2        0.00        2.75   0   0     24.26      0.00       0.0   -3.95  48   700  58    172.0   1016.0   20.08
  -1   7   2        0.00        2.75   0   0     13.43      0.00       0.0    5.61  49   701  59    172.0   1065.0   20.11
  -2  -8   1        0.00        2.75   0   0     42.39      0.00       0.0    0.08  50   713  60   1846.0   1472.0   21.90
  -1  -6   1        0.00        2.75   0   0     57.51      0.00       0.0    5.79  51   720  61   1678.0   1380.0   17.74
  -2  -7   1        0.00        2.75   0   0     30.88      0.00       0.0   -4.26  52   721  62   1732.0   1432.0   19.33
  -1  -5   1        0.00        2.75   0   0    133.39      0.00       0.0    2.13  53   729  63   1565.0   1343.0   15.09
  -1  -4   1        0.00        2.75   0   0     22.55      0.00       0.0   -2.62  54   740  64   1456.0   1307.0   12.50
   0   5   1        0.00        2.75   0   0     14.16      0.00       0.0   -0.61  55   847  69    444.0    972.0   14.03
   0   6   1        0.00        2.75   0   0     79.65      0.00       0.0   -1.87  56   856  70    327.0    939.0   16.76
  -1   7   1        0.00        2.75   0   0     36.45      0.00       0.0    6.86  57   864  72    205.0    952.0   19.44
   0   8   1        0.00        2.75   0   0     49.26      0.00       0.0   -4.55  58   867  73     82.0    868.0   22.28
  -1   8   1        0.00        2.75   0   0     14.91      0.00       0.0    4.35  59   868  74     82.0    917.0   22.15
  -2  -8   0        0.00        2.75   0   0     48.48      0.00       0.0   -0.65  60   879  75   1880.0   1357.0   21.53
  -1  -6   0        0.00        2.75   0   0     15.69      0.00       0.0    4.76  61   886  76   1712.0   1269.0   17.40
  -2  -7   0        0.00        2.75   0   0     34.87      0.00       0.0   -4.89  62   887  77   1765.0   1319.0   18.91
  -1  -5   0        0.00        2.75   0   0     38.74      0.00       0.0    1.12  63   895  78   1598.0   1233.0   14.70
  -1  -4   0        0.00        2.75   0   0     53.69      0.00       0.0   -3.52  64   906  79   1488.0   1199.0   12.03
   0   1   0        0.00        2.75   0   0      4.17      0.00       0.0    5.86  65   966  80    916.0    993.0    2.75
   0   2   0        0.00        2.75   0   0      1.88      0.00       0.0    4.43  66   978  81    809.0    961.0    5.49
   0   3   0        0.00        2.75   0   0      9.83      0.00       0.0    2.99  67   990  82    700.0    929.0    8.25
   0   5   0        0.00        2.75   0   0     10.72      0.00       0.0    0.12  68  1013  84    476.0    863.0   13.77
   0   7   0        0.00        2.75   0   0     35.09      0.00       0.0   -2.78  69  1030  86    241.0    792.0   19.32
  -1   8   0        0.00        2.75   0   0     38.94      0.00       0.0    5.10  70  1036  88    115.0    804.0   21.88
  -1  -7  -1        0.00       -2.75   0   0     68.93      0.00       0.0    7.26  71  1045  89   1865.0   1193.0   20.22
  -2  -8  -1        0.00        2.75   0   0     35.75      0.00       0.0   -0.96  72  1046  90   1915.0   1244.0   21.50
  -1  -6  -1        0.00        2.75   0   0     48.98      0.00       0.0    4.27  73  1052  91   1746.0   1158.0   17.50
  -2  -7  -1        0.00        2.75   0   0     23.69      0.00       0.0   -5.06  74  1053  92   1799.0   1207.0   18.89
  -1  -5  -1        0.00        2.75   0   0     78.69      0.00       0.0    0.73  75  1061  93   1631.0   1124.0   14.81
  -1  -4  -1        0.00        2.75   0   0     66.69      0.00       0.0   -3.68  76  1071  94   1521.0   1091.0   12.16
   0   0  -1        0.00        2.75   0   0      4.60      0.00       0.0   -3.39  77  1120  96   1056.0    918.0    2.71
   0   2  -1        0.00        2.75   0   0     25.88      0.00       0.0    5.77  78  1145  97    839.0    855.0    6.13
   0   5  -1        0.00        2.75   0   0      4.90      0.00       0.0    0.34  79  1179 100    508.0    754.0   14.03
   0   7  -1        0.00        2.75   0   0     47.50      0.00       0.0   -2.75  80  1196 102    274.0    680.0   19.51
  -1   8  -1        0.00        2.75   0   0      0.61      0.00       0.0    5.53  81  1202 104    146.0    690.0   21.96
  -1  -7  -2        0.00       -2.75   0   0     51.51      0.00       0.0    7.12  82  1208 105   1900.0   1081.0   20.67
  -2  -8  -2        0.00        2.75   0   0      7.91      0.00       0.0   -0.89  83  1209 106   1951.0   1131.0   21.83
  -1  -6  -2        0.00        2.75   0   0     18.35      0.00       0.0    4.23  84  1215 107   1781.0   1047.0   18.01
  -2  -7  -2        0.00        2.75   0   0     35.89      0.00       0.0   -4.82  85  1216 108   1834.0   1096.0   19.25
  -1  -5  -2        0.00        2.75   0   0     53.91      0.00       0.0    0.87  86  1224 109   1665.0   1014.0   15.41
  -1  -4  -2        0.00        2.75   0   0      1.94      0.00       0.0   -3.25  87  1234 110   1555.0    983.0   12.89
   0  -1  -2        0.00        2.75   0   0     18.07      0.00       0.0    6.00  88  1267 111   1194.0    843.0    6.09
   0   3  -2        0.00        2.75   0   0     18.74      0.00       0.0    3.40  89  1315 114    762.0    715.0    9.88
   0   5  -2        0.00        2.75   0   0     19.27      0.00       0.0   -0.05  90  1337 116    539.0    644.0   14.81
   0   6  -2        0.00        2.75   0   0     73.44      0.00       0.0   -1.62  91  1346 117    424.0    606.0   17.42
   0   7  -2        0.00        2.75   0   0     14.73      0.00       0.0   -3.16  92  1354 118    306.0    566.0   20.08
  -1   8  -2        0.00        2.75   0   0     30.99      0.00       0.0    5.61  93  1359 119    177.0    575.0   22.37
  -1  -7  -3        0.00       -2.75   0   0      5.16      0.00       0.0    7.33  94  1364 120   1938.0    968.0   21.46
  -2  -8  -3        0.00        2.75   0   0     21.95      0.00       0.0   -0.50  95  1365 121   1988.0   1017.0   22.49
  -1  -6  -3        0.00        2.75   0   0     68.29      0.00       0.0    4.59  96  1370 122   1817.0    936.0   18.91
  -2  -7  -3        0.00        2.75   0   0     87.88      0.00       0.0   -4.22  97  1371 123   1870.0    984.0   20.00
  -1  -5  -3        0.00        2.75   0   0      1.98      0.00       0.0    1.45  98  1378 124   1701.0    904.0   16.45
  -1  -4  -3        0.00        2.75   0   0     20.47      0.00       0.0   -2.32  99  1388 125   1589.0    873.0   14.11
  -1  -3  -3        0.00       -2.75   0   0     23.50      0.00       0.0   -7.15 100  1399 126   1482.0    843.0   11.96
   0   3  -3        0.00        2.75   0   0     10.94      0.00       0.0    1.70 101  1468 130    793.0    605.0   11.60
   0   6  -3        0.00        2.75   0   0     14.05      0.00       0.0   -2.63 102  1497 133    456.0    492.0   18.46
   0   7  -3        0.00        2.75   0   0      9.68      0.00       0.0   -4.09 103  1504 134    338.0    450.0   21.00
  -1  -6  -4        0.00        2.75   0   0      8.25      0.00       0.0    5.31 104  1516 135   1854.0    823.0   20.15
  -2  -7  -4        0.00        2.75   0   0     15.01      0.00       0.0   -3.30 105  1517 136   1908.0    870.0   21.07
  -1  -5  -4        0.00        2.75   0   0     64.52      0.00       0.0    2.42 106  1523 137   1737.0    792.0   17.85
  -2  -6  -4        0.00       -2.75   0   0     55.33      0.00       0.0   -7.34 107  1524 138   1795.0    839.0   18.81
  -1  -4  -4        0.00        2.75   0   0     18.89      0.00       0.0   -0.98 108  1532 139   1625.0    763.0   15.72
  -1  -3  -4        0.00        2.75   0   0     26.10      0.00       0.0   -5.20 109  1541 140   1517.0    733.0   13.81
   0   3  -4        0.00        2.75   0   0     68.07      0.00       0.0   -2.14 110  1605 142    828.0    493.0   13.66
   0   6  -4        0.00        2.75   0   0     44.13      0.00       0.0   -4.36 111  1631 145    490.0    376.0   19.83
   0   7  -4        0.00        2.75   0   0     16.09      0.00       0.0   -5.61 112  1636 146    372.0    331.0   22.22
  -1  -6  -5        0.00        2.75   0   0      6.06      0.00       0.0    6.35 113  1642 147   1893.0    707.0   21.67
  -2  -7  -5        0.00        2.75   0   0      8.31      0.00       0.0   -2.10 114  1643 148   1947.0    754.0   22.44
  -1  -5  -5        0.00        2.75   0   0      4.14      0.00       0.0    3.74 115  1648 149   1774.0    678.0   19.54
  -2  -6  -5        0.00        2.75   0   0     18.74      0.00       0.0   -5.82 116  1649 150   1833.0    725.0   20.32
  -1  -4  -5        0.00        2.75   0   0     36.30      0.00       0.0    0.73 117  1655 151   1661.0    649.0   17.61
  -1  -3  -5        0.00        2.75   0   0     66.55      0.00       0.0   -2.90 118  1664 152   1551.0    620.0   15.93
   0   4  -5        0.00        2.75   0   0     33.96      0.00       0.0   -6.85 119  1732 153    755.0    339.0   17.53
   0   5  -5        0.00        2.75   0   0     26.53      0.00       0.0   -6.52 120  1740 154    641.0    299.0   19.40
  -1  -5  -6        0.00        2.75   0   0     41.93      0.00       0.0    5.35 121  1753 156   1813.0    560.0   21.46
  -2  -6  -6        0.00        2.75   0   0     52.96      0.00       0.0   -4.04 122  1754 157   1871.0    607.0   22.08
  -1  -4  -6        0.00        2.75   0   0      3.26      0.00       0.0    2.74 123  1758 158   1697.0    532.0   19.71
  -1  -3  -6        0.00        2.75   0   0     49.40      0.00       0.0   -0.30 124  1765 159   1586.0    504.0   18.21
  -1  -2  -6        0.00        2.75   0   0     15.35      0.00       0.0   -4.08 125  1773 160   1480.0    474.0   17.05
  -1  -4  -7        0.00        2.75   0   0     20.75      0.00       0.0    5.03 126  1836 161   1735.0    411.0   21.95
  -2  -5  -7        0.00        2.75   0   0     65.59      0.00       0.0   -5.50 127  1837 162   1799.0    458.0   22.40
  -1  -3  -7        0.00        2.75   0   0     17.08      0.00       0.0    2.57 128  1840 163   1621.0    383.0   20.62
  -1  -2  -7        0.00        2.75   0   0     38.31      0.00       0.0   -0.34 129  1846 164   1512.0    354.0   19.59
  -1  -1  -7        0.00        2.75   0   0      3.75      0.00       0.0   -4.06 130  1853 165   1407.0    324.0   18.92
  -1  -2  -8        0.00        2.75   0   0     32.41      0.00       0.0    3.59 131  1888 166   1543.0    228.0   22.19
  -1  -1  -8        0.00        2.75   0   0     72.17      0.00       0.0    1.18 132  1891 167   1434.0    198.0   21.60
  -1   0  -8        0.00        2.75   0   0     24.38      0.00       0.0   -1.91 133  1895 168   1328.0    166.0   21.35
  -1   1  -8        0.00        2.75   0   0      6.12      0.00       0.0   -6.69 134  1899 169   1230.0    132.0   21.47
    
   0   0   0     3379.29        3.47   0 -26      0.00     58.13       0.0    0.00   5     0   0   1075.0   1673.0   15.61
   0   0   0     2406.99        7.33   0   1      0.00     49.06       0.0    0.00   7     0   0    806.8   1723.4   17.45
   0   0   0     4423.58       12.07   0   1      0.00     66.51       0.0    0.00   9     0   0   1456.4   1553.4   16.36
   0   0   0     3283.76       11.56   0   1      0.00     57.30       0.0    0.00  10     0   0   1523.8   1329.9   14.13
   0   0   0     3094.52       10.74   0   1      0.00     55.63       0.0    0.00  13     0   0   1515.1    970.7   11.98
   0   0   0     2533.22       10.96   0   1      0.00     50.33       0.0    0.00  19     0   0    463.4   1632.0   19.54
   0   0   0     2776.77       10.24   0   1      0.00     52.70       0.0    0.00  21     0   0   1550.7   1751.1   21.08
   0   0   0     1665.44        6.77   0   1      0.00     40.81       0.0    0.00  24     0   0   1412.2   1829.9   21.01
   0   0   0     1246.05        6.70   0   1      0.00     35.30       0.0    0.00  25     0   0   1449.2   1186.0   11.06
   0   0   0     1559.83       10.26   0   1      0.00     39.49       0.0    0.00  28     0   0   1693.5    401.8   21.43
   0   0   0     2933.05       14.30   0   1      0.00     54.16       0.0    0.00  29     0   0   1842.4   1602.0   23.28
   0   0   0     1403.75        8.15   0   1      0.00     37.47       0.0    0.00  31     0   0   1656.6    522.3   19.13
   0   0   0     2225.23       11.54   0   1      0.00     47.17       0.0    0.00  32     0   0   1788.3    959.4   18.24
   0   0   0     1794.93       11.20   0   1      0.00     42.37       0.0    0.00  33     0   0    314.8    364.2   22.58
   0   0   0     1285.10        7.45   0   1      0.00     35.85       0.0    0.00  34     0   0   1601.8   1479.3   17.53
   0   0   0      926.87        6.35   0   1      0.00     30.44       0.0    0.00  35     0   0    432.7   1756.0   21.99
   0   0   0     2319.75       13.15   0   1      0.00     48.16       0.0    0.00  36     0   0   1911.6   1369.1   22.24
   0   0   0      761.37        5.08   0   1      0.00     27.59       0.0    0.00  37     0   0   1490.8   1440.7   15.04
   0   0   0     1622.25       11.04   0   1      0.00     40.28       0.0    0.00  39     0   0   1849.5    697.9   20.87
   0   0   0     1383.26        9.02   0   1      0.00     37.19       0.0    0.00  43     0   0   1809.7    429.9   22.93
   0   0   0     1123.13        8.13   0   1      0.00     33.51       0.0    0.00  44     0   0    248.0   1082.9   18.47
   0   0   0      616.41        4.91   0   1      0.00     24.83       0.0    0.00  45     0   0   1556.8   1220.3   13.71
   0   0   0     2169.54       13.60   0   1      0.00     46.58       0.0    0.00  46     0   0     46.2    980.8   22.79
   0   0   0      856.65        6.58   0   1      0.00     29.27       0.0    0.00  47     0   0    346.9   1603.7   20.93
   0   0   0      211.77        2.41   0   1      0.00     14.55       0.0    0.00  50     0   0   1384.1   1403.9   12.67
   0   0   0     1182.66        8.87   0  -1      0.00     34.39       0.0    0.00  51     0   0    215.5    404.0   23.62
   0   0   0      818.24        7.74   0   1      0.00     28.60       0.0    0.00  52     0   0   1889.3    579.3   22.68
   0   0   0      311.37        2.75   0   1      0.00     17.65       0.0    0.00  54     0   0   1368.8    311.1   18.79
   0   0   0      503.88        6.35   0   1      0.00     22.45       0.0    0.00  56     0   0   1790.0    585.8   20.76
   0   0   0     1038.82        9.09   0   1      0.00     32.23       0.0    0.00  57     0   0     91.4   1164.4   22.04
   0   0   0      818.01        7.11   0   1      0.00     28.60       0.0    0.00  58     0   0    214.0   1195.4   19.56
   0   0   0      964.41        7.92   0   1      0.00     31.05       0.0    0.00  60     0   0   1876.7   1484.4   22.59
   0   0   0      270.04        3.47   0   1      0.00     16.43       0.0    0.00  61     0   0    551.0   1784.9   21.03
   0   0   0      689.02        6.14   0   1      0.00     26.25       0.0    0.00  63     0   0   1761.9   1442.4   20.02
   0   0   0      193.46        1.92   0   1      0.00     13.91       0.0    0.00  65     0   0   1289.4    152.3   21.37
   0   0   0       74.23        1.24   0   1      0.00      8.62       0.0    0.00  67     0   0   1211.4   1592.2   14.41
   0   0   0      176.86        2.14   0   1      0.00     13.30       0.0    0.00  69     0   0   1349.8   1515.3   14.21
   0   0   0      299.48        3.61   0   1      0.00     17.31       0.0    0.00  70     0   0   1584.2    751.7   14.98
   0   0   0      359.97        4.08   0   1      0.00     18.97       0.0    0.00  71     0   0    421.7   1446.2   17.52
   0   0   0      366.53        4.68   0   1      0.00     19.15       0.0    0.00  74     0   0   1810.8    812.8   19.29
   0   0   0      223.50        3.31   0   1      0.00     14.95       0.0    0.00  75     0   0   1620.4   1515.9   18.37
   0   0   0      200.36        2.75   0   1      0.00     14.15       0.0    0.00  76     0   0   1503.1    217.4   21.95

 SOL,ROT,NODES:   8   297902.00   169  POLAR_ANGLES:  173.00   87.67   73.33
 R=SUM[!FO-FC!]/SUM[FO]:    0.7145 SKC, BO:       0.4097  0.00
 NREF,INPUT_SK,SFJ2,SKC:    28      -1.0000     37224.0742       0.4295
 N_NODES,N_LLEGITS,N_INDEXATS,N_FEBLES:       169        76        34       134
 DIST_MITJANA,SDV (PIXELS):   1.315   0.096
 GIR_MITJA,SDV (GRAUS):  -0.768   3.871
------------------------------------------------------------------------------

 SOL,ROT,NODES:   9   322704.00   169  POLAR_ANGLES:    6.00   90.00  253.33
    -0.10014    -0.95274    -0.28680
    -0.02998    -0.28523     0.95799
    -0.99452     0.10453     0.00000

     H=    0.9925h   -0.0140k    0.0323l 
     K=    0.0216h    0.9973k    0.0017l 
     L=   -0.0534h    0.0011k    1.0083l 
    
   H   K   L      FO^2      SDV(FO^2) DUM CODI   FMODEL     FO       RODIST   PHI  PIC             cXPIX    cYPIX  2-THETA
   0   4   4    31048.24       55.14   0  -8    151.97    176.21       2.8   -3.95   1  1615 145    457.0   1333.0   15.49
   0   2  -2    33610.12       29.58   0 -39    160.79    183.33       2.0    0.84   2   652  59    870.0    747.0    7.75
   0   4  -4     9469.36      -21.92   0   1     90.75     97.31       5.5   -7.37   8   376  35    716.7    454.5   15.53
  -1  -5   3    10136.29       27.66   0   1     93.69    100.68       5.7    1.78   9  1376 129   1456.4   1553.4   16.36
  -1  -5   1     7523.90       26.49   0   1     87.07     86.74       4.5   -1.27  10  1059 102   1523.8   1329.9   14.13
   0  -1  -1     1491.59       -6.64   0   1     36.34     38.62       0.3    7.02  11   774  72   1161.8    949.8    3.85
   0   1   1     2471.28        7.65   0   1     36.34     49.71       0.5    2.64  12  1133 104    884.5   1098.1    3.87
  -1  -4  -2     7099.11       24.64   0   1     73.10     84.26       3.7   -5.05  13   580  57   1515.1    970.7   11.98
   0   4   1     7419.29       24.18   0   1     76.56     86.14       1.3    0.16  14  1168 107    556.7   1003.2   11.35
   0   4  -2     3561.99       14.88   0  -1     56.11     59.68       3.3   -1.04  15   674  61    651.2    678.7   12.30
   0   3   4     5391.68       20.40   0   1     68.07     73.43       0.9   -3.99  16  1605 144    569.4   1361.8   13.66
   0   2   3     2098.30       10.72   0   1     40.56     45.81       1.1   -2.03  17  1457 132    712.7   1281.9    9.84
   0   2  -3     1081.82        4.85   0   1     27.12     32.89       4.9   -5.35  18   498  45    902.1    638.1    9.86
  -1   3   6     5809.44       25.13   0   1     89.31     76.22       9.5    4.36  19  1814 163    463.4   1632.0   19.54
   0   4  -3     3397.09       13.76   0   1     54.13     58.28       4.1   -3.42  20   520  47    683.0    567.8   13.74
   0   6  -1     7686.31       28.92   0   1     79.65     87.67       3.2   -2.74  22   856  79    392.0    716.5   16.79
   0   6   0     5120.88       24.68   0   1     67.11     71.56       2.4   -2.37  23  1022  94    359.9    827.1   16.56
  -1  -4   0     2861.71       15.40   0   1     50.66     53.49       4.4   -6.85  25   904  88   1449.2   1186.0   11.06
   0   5   3     4375.14       23.11   0   1     66.52     66.14       2.0   -2.94  26  1489 135    376.0   1190.0   16.02
   0   6   2     6585.30       28.85   0   1     73.44     81.15       2.7   -3.01  27  1346 124    292.9   1047.7   17.43
  -1  -4  -7     3580.86       23.56   0   1     75.53     59.84       8.0    6.23  28    23   7   1693.5    401.8   21.43
   0   4   0     2492.66       13.94   0   1     43.23     49.93       2.3    0.52  30  1002  92    588.5    895.8   11.02
  -1  -4  -6     3218.01       18.69   0   1     64.71     56.73       6.4    3.42  31    83  16   1656.6    522.3   19.13
  -2  -6  -3     5112.64      -26.50   0   1     75.99     71.50       9.5   -7.40  32   408  41   1788.3    959.4   18.24
  -1  -6   2     2946.65       17.07   0   1     54.09     54.28       4.6    3.97  34  1213 115   1601.8   1479.3   17.53
  -1   3   7     2123.53       14.54   0   1     54.21     46.08      12.0    0.50  35  1877 169    432.7   1756.0   21.99
  -2  -8   0     5314.89       30.12   0   1     80.68     72.90       9.5   -0.89  36   870  83   1911.6   1369.1   22.24
  -1  -5   2     1744.35       11.63   0   1     38.70     41.77       4.9   -0.19  37  1222 116   1490.8   1440.7   15.04
   0   4   2     1671.62       11.93   0   1     42.75     40.89       1.2   -0.77  38  1326 121    523.9   1111.2   12.29
  -1  -6  -5     3723.94       25.34   0   1     69.32     61.02       5.2    6.14  39   160  22   1849.5    697.9   20.87
   0   3   1     1449.42        9.31   0   1     33.02     38.07       1.2    1.36  40  1157 106    667.6   1035.2    8.69
   0   3  -1     1246.96        8.07   0   1     34.35     35.31       1.7    1.65  41   825  76    730.3    821.3    8.70
   0   5  -4     1417.90       -9.91   0   1     36.34     37.66       6.1   -7.20  42   385  36    604.1    415.4   17.61
  -1   6   2     2579.82      -18.68   0   1     61.21     50.79       8.0    7.06  44  1345 123    248.0   1082.9   18.47
  -1  -5   0     1412.42       11.26   0   1     38.22     37.58       3.5   -1.64  45   893  87   1556.8   1220.3   13.71
  -1   4   6     1963.50       15.08   0   1     51.50     44.31       9.6    2.91  47  1822 164    346.9   1603.7   20.93
   0   2   1      782.06        6.09   0   1     25.88     27.97       0.7    2.35  48  1145 105    776.8   1066.7    6.14
   0   4   3     1478.11       11.55   0   1     37.44     38.45       1.6   -2.17  49  1479 134    490.5   1220.6   13.71
  -1  -4   2      486.06        5.53   0   1     26.97     22.05       5.5   -5.91  50  1232 117   1384.1   1403.9   12.67
   0   2   2      612.22        6.06   0   1     24.52     24.74       0.6    0.45  53  1303 119    744.8   1173.6    7.74
   0   8   0     2918.92       23.01   0   1     55.38     54.03       4.1   -5.28  55  1035  97    116.4    752.8   22.12
  -2  -5  -6     1156.35       14.57   0   1     39.87     34.01      11.5   -5.69  56    76  14   1790.0    585.8   20.76
  -1   7   3     2381.41       20.84   0   1     56.99     48.80       8.5    3.39  57  1503 138     91.4   1164.4   22.04
  -1   6   3     1877.24       16.32   0   1     47.61     43.33       7.7    5.68  58  1496 136    214.0   1195.4   19.56
   0   8  -1     2105.34       18.39   0   1     49.26     45.88       4.4   -5.67  59   867  82    150.0    638.3   22.30
  -2  -8   1     2209.54       18.15   0   1     53.61     47.01      10.3   -0.52  60  1038  98   1876.7   1484.4   22.59
  -2  -7   1     1580.41       14.09   0   1     43.67     39.75      10.2   -4.73  63  1042  99   1761.9   1442.4   20.02
   0   7   1     1683.53       15.76   0   1     47.50     41.03       3.1   -3.86  64  1196 111    206.6    902.7   19.53
   0   6   4     1493.64       15.04   0   1     44.13     38.65       2.0   -5.13  66  1631 149    221.5   1273.0   19.83
   0   4  -1      344.72        6.09   0   1     19.86     18.57       2.7    0.18  68   837  77    619.9    787.8   11.36
  -1  -4   3      405.51        4.90   0   1     18.74     20.14       6.2   -3.90  69  1386 130   1349.8   1515.3   14.21
  -1  -4  -4      686.20        8.28   0   1     30.62     26.20       5.2   -1.46  70   291  33   1584.2    751.7   14.98
   0   4   5      826.30        9.36   0   1     33.96     28.75       2.1   -6.07  71  1732 155    421.7   1446.2   17.52
   0   3   2      378.91        5.29   0   1     18.74     19.47       0.4    0.07  72  1315 120    635.3   1142.3    9.89
  -1  -6  -4      840.71       10.73   0   1     30.12     28.99       4.9    4.70  74   275  31   1810.8    812.8   19.29
    
  -2  -3  -8        0.00        6.31   0   0     84.16      0.00       0.0   -6.67   1     1   1   1639.0    272.0   22.64
  -1  -2  -8        0.00        6.31   0   0     30.88      0.00       0.0    6.77   2     4   2   1492.0    211.0   21.94
  -1  -1  -8        0.00        6.31   0   0      6.12      0.00       0.0    5.70   3     8   3   1379.0    180.0   21.47
  -1   0  -8        0.00        6.31   0   0     24.38      0.00       0.0    5.01   4    12   4   1266.0    146.0   21.35
  -1   1  -8        0.00        6.31   0   0     72.17      0.00       0.0    5.65   5    16   5   1149.0    111.0   21.60
  -2  -4  -7        0.00        6.31   0   0     53.38      0.00       0.0   -6.60   6    22   6   1711.0    427.0   21.36
  -1  -3  -7        0.00        6.31   0   0     23.56      0.00       0.0    4.25   7    28   8   1574.0    367.0   20.20
  -1  -2  -7        0.00        6.31   0   0      4.85      0.00       0.0    2.01   8    34   9   1464.0    337.0   19.30
  -1  -1  -7        0.00        6.31   0   0     30.35      0.00       0.0   -0.74   9    40  10   1356.0    306.0   18.77
  -1   0  -7        0.00        6.31   0   0     35.49      0.00       0.0   -4.71  10    47  11   1253.0    273.0   18.64
  -1   4  -7        0.00        6.31   0   0     20.75      0.00       0.0    4.42  11    71  12    773.0    119.0   21.95
  -2  -6  -6        0.00        6.31   0   0     20.68      0.00       0.0   -2.19  12    73  13   1897.0    605.0   22.58
  -1  -5  -6        0.00        6.31   0   0      9.05      0.00       0.0    5.75  13    77  15   1768.0    546.0   20.79
  -1  -3  -6        0.00        6.31   0   0     18.18      0.00       0.0    0.72  14    91  17   1541.0    488.0   17.74
  -1  -2  -6        0.00        6.31   0   0     12.87      0.00       0.0   -2.62  15    99  18   1434.0    458.0   16.71
  -1  -1  -6        0.00       -6.31   0   0     38.05      0.00       0.0   -7.25  16   108  19   1331.0    426.0   16.10
  -1   5  -6        0.00        6.31   0   0     41.93      0.00       0.0    5.72  17   154  20    621.0    202.0   21.46
  -2  -6  -5        0.00        6.31   0   0     16.72      0.00       0.0   -4.18  18   159  21   1859.0    723.0   20.87
  -1  -5  -5        0.00        6.31   0   0     25.64      0.00       0.0    3.67  19   166  23   1730.0    664.0   18.81
  -1  -4  -5        0.00        6.31   0   0     18.80      0.00       0.0    0.84  20   174  24   1617.0    634.0   16.96
  -1  -3  -5        0.00        6.31   0   0      3.10      0.00       0.0   -2.60  21   182  25   1508.0    604.0   15.39
  -1  -2  -5        0.00       -6.31   0   0     44.77      0.00       0.0   -7.13  22   192  26   1403.0    574.0   14.20
  -1   6  -5        0.00        6.31   0   0      6.06      0.00       0.0    5.13  23   265  27    473.0    280.0   21.67
  -2  -7  -4        0.00        6.31   0   0     32.67      0.00       0.0   -2.20  24   269  28   1937.0    869.0   21.70
  -1  -7  -4        0.00       -6.31   0   0      5.21      0.00       0.0    7.18  25   270  29   1930.0    839.0   21.67
  -2  -6  -4        0.00        6.31   0   0     19.17      0.00       0.0   -5.92  26   274  30   1822.0    838.0   19.40
  -1  -5  -4        0.00        6.31   0   0     20.93      0.00       0.0    1.88  27   283  32   1694.0    778.0   17.05
  -1  -3  -4        0.00        6.31   0   0     18.20      0.00       0.0   -5.67  28   301  34   1475.0    717.0   13.19
  -1   7  -4        0.00        6.31   0   0     77.26      0.00       0.0    3.85  29   396  38    324.0    355.0   22.57
  -2  -7  -3        0.00        6.31   0   0     21.40      0.00       0.0   -3.36  30   401  39   1901.0    983.0   20.65
  -1  -7  -3        0.00        6.31   0   0     25.67      0.00       0.0    6.28  31   402  40   1892.0    953.0   20.52
  -1  -6  -3        0.00        6.31   0   0     16.44      0.00       0.0    3.55  32   409  42   1773.0    921.0   18.00
  -1  -5  -3        0.00        6.31   0   0     18.53      0.00       0.0    0.40  33   417  43   1659.0    889.0   15.57
  -1  -4  -3        0.00        6.31   0   0      7.08      0.00       0.0   -3.44  34   427  44   1548.0    858.0   13.29
   0   3  -3        0.00        6.31   0   0      0.10      0.00       0.0   -3.23  35   509  46    797.0    603.0   11.60
   0   6  -3        0.00        6.31   0   0     12.17      0.00       0.0   -5.29  36   538  49    460.0    488.0   18.46
  -1   7  -3        0.00        6.31   0   0      5.16      0.00       0.0    5.09  37   543  50    292.0    474.0   21.46
   0   7  -3        0.00        6.31   0   0     31.90      0.00       0.0   -6.49  38   544  51    342.0    446.0   21.00
  -2  -8  -2        0.00        6.31   0   0     29.45      0.00       0.0   -0.53  39   547  52   1984.0   1132.0   22.53
  -2  -7  -2        0.00        6.31   0   0      7.53      0.00       0.0   -4.23  40   551  53   1865.0   1096.0   19.93
  -1  -7  -2        0.00        6.31   0   0     23.43      0.00       0.0    5.68  41   552  54   1856.0   1066.0   19.69
  -1  -6  -2        0.00        6.31   0   0     13.81      0.00       0.0    2.74  42   560  55   1738.0   1032.0   17.05
  -1  -5  -2        0.00        6.31   0   0      5.30      0.00       0.0   -0.73  43   569  56   1624.0    999.0   14.47
   0   1  -2        0.00        6.31   0   0     18.07      0.00       0.0   -1.95  44   640  58    981.0    780.0    6.09
   0   3  -2        0.00        6.31   0   0     37.05      0.00       0.0    0.11  45   663  60    764.0    713.0    9.88
   0   5  -2        0.00        6.31   0   0     13.26      0.00       0.0   -2.33  46   684  62    542.0    641.0   14.81
   0   6  -2        0.00        6.31   0   0      1.00      0.00       0.0   -3.68  47   693  63    427.0    602.0   17.42
  -1   7  -2        0.00        6.31   0   0     51.51      0.00       0.0    5.80  48   699  64    260.0    590.0   20.67
   0   7  -2        0.00        6.31   0   0     24.26      0.00       0.0   -5.07  49   700  65    309.0    562.0   20.08
  -2  -8  -1        0.00        6.31   0   0     16.68      0.00       0.0   -0.88  50   704  66   1948.0   1246.0   22.21
  -2  -7  -1        0.00        6.31   0   0     33.72      0.00       0.0   -4.78  51   709  67   1831.0   1208.0   19.58
  -1  -7  -1        0.00        6.31   0   0     28.87      0.00       0.0    5.43  52   710  68   1821.0   1178.0   19.22
  -1  -6  -1        0.00        6.31   0   0     20.15      0.00       0.0    2.31  53   718  69   1704.0   1142.0   16.51
  -1  -5  -1        0.00        6.31   0   0     16.42      0.00       0.0   -1.43  54   727  70   1591.0   1108.0   13.83
  -1  -4  -1        0.00        6.31   0   0     10.26      0.00       0.0   -6.22  55   738  71   1482.0   1075.0   11.21
   0   0  -1        0.00        6.31   0   0      4.60      0.00       0.0    4.74  56   787  73   1055.0    918.0    2.71
   0   1  -1        0.00        6.31   0   0     25.40      0.00       0.0    4.87  57   800  74    948.0    886.0    3.86
   0   2  -1        0.00        6.31   0   0     14.80      0.00       0.0    3.16  58   813  75    840.0    854.0    6.13
   0   5  -1        0.00        6.31   0   0     14.16      0.00       0.0   -1.28  59   847  78    510.0    751.0   14.03
  -1   7  -1        0.00        6.31   0   0     68.93      0.00       0.0    6.04  60   862  80    228.0    704.0   20.22
   0   7  -1        0.00        6.31   0   0      7.94      0.00       0.0   -4.20  61   863  81    276.0    676.0   19.51
  -2  -7   0        0.00        6.31   0   0      0.72      0.00       0.0   -4.96  62   875  84   1798.0   1320.0   19.60
  -1  -7   0        0.00        6.31   0   0      9.34      0.00       0.0    5.58  63   876  85   1787.0   1290.0   19.13
  -1  -6   0        0.00        6.31   0   0      5.47      0.00       0.0    2.33  64   884  86   1670.0   1252.0   16.41
   0   1   0        0.00        6.31   0   0      4.17      0.00       0.0    4.83  65   966  89    917.0    992.0    2.75
   0   2   0        0.00        6.31   0   0      1.88      0.00       0.0    3.39  66   978  90    809.0    960.0    5.49
   0   3   0        0.00        6.31   0   0      9.83      0.00       0.0    1.96  67   990  91    700.0    928.0    8.25
   0   5   0        0.00        6.31   0   0     10.72      0.00       0.0   -0.92  68  1013  93    477.0    860.0   13.77
  -1   7   0        0.00        6.31   0   0     10.98      0.00       0.0    5.88  69  1029  95    195.0    817.0   20.14
   0   7   0        0.00        6.31   0   0     35.09      0.00       0.0   -3.82  70  1030  96    242.0    788.0   19.32
  -1  -7   1        0.00        6.31   0   0     36.45      0.00       0.0    6.18  71  1043 100   1753.0   1402.0   19.44
  -1  -6   1        0.00        6.31   0   0     11.13      0.00       0.0    2.85  72  1050 101   1638.0   1363.0   16.76
  -1  -4   1        0.00        6.31   0   0      4.85      0.00       0.0   -6.80  73  1069 103   1419.0   1291.0   11.57
   0   5   1        0.00        6.31   0   0      4.90      0.00       0.0   -1.14  74  1179 108    444.0    969.0   14.03
   0   6   1        0.00        6.31   0   0     11.56      0.00       0.0   -2.48  75  1188 109    328.0    935.0   16.76
  -1   7   1        0.00        6.31   0   0     16.90      0.00       0.0    5.36  76  1195 110    161.0    929.0   20.43
   0   8   1        0.00        6.31   0   0     15.97      0.00       0.0   -5.26  77  1201 112     83.0    863.0   22.28
  -2  -7   2        0.00        6.31   0   0      3.06      0.00       0.0   -4.02  78  1205 113   1734.0   1549.0   20.76
  -1  -7   2        0.00       -6.31   0   0     13.43      0.00       0.0    7.29  79  1206 114   1720.0   1516.0   20.11
   0   1   2        0.00        6.31   0   0      5.35      0.00       0.0   -0.49  80  1291 118    853.0   1205.0    6.09
   0   5   2        0.00        6.31   0   0     19.27      0.00       0.0   -1.83  81  1337 122    410.0   1078.0   14.81
  -1   7   2        0.00        6.31   0   0      5.61      0.00       0.0    4.52  82  1353 125    126.0   1042.0   21.07
   0   7   2        0.00        6.31   0   0     14.73      0.00       0.0   -4.27  83  1354 126    172.0   1012.0   20.08
  -2  -7   3        0.00        6.31   0   0     13.23      0.00       0.0   -2.77  84  1361 127   1702.0   1666.0   21.85
  -1  -6   3        0.00        6.31   0   0     39.90      0.00       0.0    5.81  85  1368 128   1571.0   1590.0   18.68
   0   1   3        0.00        6.31   0   0      4.39      0.00       0.0   -4.15  86  1445 131    821.0   1313.0    8.60
   0   3   3        0.00        6.31   0   0     10.94      0.00       0.0   -1.75  87  1468 133    602.0   1250.0   11.60
   0   6   3        0.00        6.31   0   0     14.05      0.00       0.0   -3.91  88  1497 137    258.0   1157.0   18.46
   0   7   3        0.00        6.31   0   0      9.68      0.00       0.0   -5.01  89  1504 139    135.0   1125.0   21.00
  -2  -6   4        0.00        6.31   0   0     80.82      0.00       0.0   -6.22  90  1513 140   1562.0   1742.0   21.07
  -1  -5   4        0.00        6.31   0   0    140.70      0.00       0.0    4.86  91  1521 141   1426.0   1666.0   18.01
  -1  -4   4        0.00        6.31   0   0      1.12      0.00       0.0   -0.39  92  1530 142   1320.0   1626.0   16.07
   0   2   4        0.00        6.31   0   0      3.63      0.00       0.0   -4.95  93  1594 143    680.0   1392.0   12.19
  -1   5   4        0.00        6.31   0   0      3.99      0.00       0.0    6.22  94  1622 146    294.0   1332.0   18.77
   0   5   4        0.00        6.31   0   0     21.16      0.00       0.0   -4.40  95  1623 147    340.0   1301.0   17.57
  -1   6   4        0.00        6.31   0   0     11.63      0.00       0.0    4.03  96  1630 148    175.0   1302.0   20.97
   0   7   4        0.00        6.31   0   0     16.09      0.00       0.0   -6.04  97  1636 150     97.0   1240.0   22.22
  -1  -4   5        0.00        6.31   0   0     38.39      0.00       0.0    5.32  98  1653 151   1279.0   1744.0   18.16
  -1  -3   5        0.00        6.31   0   0     54.54      0.00       0.0   -2.46  99  1662 152   1181.0   1705.0   16.70
   0   3   5        0.00        6.31   0   0     85.41      0.00       0.0   -6.57 100  1724 153    535.0   1474.0   15.93
  -1   4   5        0.00        6.31   0   0     11.10      0.00       0.0    5.90 101  1731 154    375.0   1477.0   18.77
  -1   5   5        0.00        6.31   0   0     12.27      0.00       0.0    3.95 102  1739 156    258.0   1449.0   20.60
   0   5   5        0.00        6.31   0   0     26.53      0.00       0.0   -6.17 103  1740 157    303.0   1416.0   19.40
  -1   6   5        0.00        6.31   0   0     21.51      0.00       0.0    2.13 104  1745 158    137.0   1420.0   22.63
   0   6   5        0.00        6.31   0   0      9.54      0.00       0.0   -6.64 105  1746 159    182.0   1387.0   21.47
  -1  -2   6        0.00        6.31   0   0     65.01      0.00       0.0   -1.38 106  1771 160   1035.0   1788.0   18.16
  -1   1   6        0.00       -6.31   0   0     10.94      0.00       0.0    7.23 107  1797 161    680.0   1686.0   17.76
  -1   2   6        0.00        6.31   0   0     12.46      0.00       0.0    5.80 108  1806 162    569.0   1655.0   18.47
  -1   5   6        0.00        6.31   0   0      3.03      0.00       0.0    1.46 109  1828 165    221.0   1569.0   22.62
  -1   0   7        0.00        6.31   0   0     32.25      0.00       0.0   -0.76 110  1858 166    774.0   1842.0   20.16
  -1   1   7        0.00        6.31   0   0      0.03      0.00       0.0    0.81 111  1865 167    656.0   1810.0   20.42
  -1   2   7        0.00        6.31   0   0     32.11      0.00       0.0    0.96 112  1871 168    540.0   1779.0   21.05
    
   0   0   0     6773.77        9.54   0 -12      0.00     82.30       0.0    0.00   3     0   0    941.0    527.0   12.21
   0   0   0     4580.63        3.10   0 -58      0.00     67.68       0.0    0.00   4     0   0   1011.0    671.0    8.63
   0   0   0     7742.14        7.96   0 -26      0.00     87.99       0.0    0.00   5     0   0   1075.0   1673.0   15.61
   0   0   0     6441.10       10.08   0 -12      0.00     80.26       0.0    0.00   6     0   0   1117.0    704.0    8.15
   0   0   0     5514.53       16.80   0   1      0.00     74.26       0.0    0.00   7     0   0    806.8   1723.4   17.45
   0   0   0     6361.72       23.46   0   1      0.00     79.76       0.0    0.00  21     0   0   1550.7   1751.1   21.08
   0   0   0     3815.60       15.51   0   1      0.00     61.77       0.0    0.00  24     0   0   1412.2   1829.9   21.01
   0   0   0     6719.77       32.76   0   1      0.00     81.97       0.0    0.00  29     0   0   1842.4   1602.0   23.28
   0   0   0     4112.28       25.67   0   1      0.00     64.13       0.0    0.00  33     0   0    314.8    364.2   22.58
   0   0   0     3169.11       20.66   0   1      0.00     56.29       0.0    0.00  43     0   0   1809.7    429.9   22.93
   0   0   0     4970.52       31.15   0   1      0.00     70.50       0.0    0.00  46     0   0     46.2    980.8   22.79
   0   0   0     2709.54       20.32   0  -1      0.00     52.05       0.0    0.00  51     0   0    215.5    404.0   23.62
   0   0   0     1874.64       17.73   0   1      0.00     43.30       0.0    0.00  52     0   0   1889.3    579.3   22.68
   0   0   0      713.36        6.31   0   1      0.00     26.71       0.0    0.00  54     0   0   1368.8    311.1   18.79
   0   0   0      618.68        7.96   0   1      0.00     24.87       0.0    0.00  61     0   0    551.0   1784.9   21.03
   0   0   0      895.27        8.46   0   1      0.00     29.92       0.0    0.00  62     0   0    525.0    253.3   21.51
   0   0   0      443.24        4.39   0   1      0.00     21.05       0.0    0.00  65     0   0   1289.4    152.3   21.37
   0   0   0      170.07        2.85   0   1      0.00     13.04       0.0    0.00  67     0   0   1211.4   1592.2   14.41
   0   0   0       92.27        0.98   0   1      0.00      9.61       0.0    0.00  73     0   0   1086.4    811.6    5.44
   0   0   0      512.04        7.58   0   1      0.00     22.63       0.0    0.00  75     0   0   1620.4   1515.9   18.37
   0   0   0      459.04        6.31   0   1      0.00     21.43       0.0    0.00  76     0   0   1503.1    217.4   21.95

 SOL,ROT,NODES:   9   322704.00   169  POLAR_ANGLES:    6.00   90.00  253.33
 R=SUM[!FO-FC!]/SUM[FO]:    0.1013 SKC, BO:       0.6201  0.00
 NREF,INPUT_SK,SFJ2,SKC:    47      -1.0000     66430.1953       0.4045
 N_NODES,N_LLEGITS,N_INDEXATS,N_FEBLES:       169        76        55       112
 DIST_MITJANA,SDV (PIXELS):   5.323   2.715
 GIR_MITJA,SDV (GRAUS):  -1.116   4.269
------------------------------------------------------------------------------

 SOL,ROT,NODES:  10   194394.00   167  POLAR_ANGLES:  186.33   90.00  253.33
     0.10568     0.95214    -0.28680
     0.03164     0.28505     0.95799
     0.99390    -0.11031     0.00000
    
   H   K   L      FO^2      SDV(FO^2) DUM CODI   FMODEL     FO       RODIST   PHI  PIC             cXPIX    cYPIX  2-THETA
   0  -4   4    13625.56       24.20   0  -8     90.75    116.73       2.2   -3.68   1  1531 137    457.0   1333.0   15.49
   0  -2  -2    14752.23       12.98   0 -39     24.52    121.46       2.0    1.33   2   604  50    870.0    747.0    7.75
   0  -4  -4     4154.55        9.62   0   1    151.97     64.46       5.5   -6.87   8   292  24    716.7    454.5   15.53
   0   1  -1      654.79       -2.91   0   1     25.40     25.59       0.3    7.29  11   800  68   1161.8    949.8    3.85
   0  -1   1     1084.72        3.36   0   1     25.40     32.94       0.5    2.91  12  1107  98    884.5   1098.1    3.87
   0  -4   1     3256.35       10.61   0   1     19.86     57.06       1.3    0.48  14  1070  95    556.7   1003.2   11.35
   0  -4  -2     1563.30        6.53   0  -1     42.75     39.54       3.3   -0.63  15   581  48    651.2    678.7   12.30
   0  -3   4     2366.16        8.95   0   1      0.98     48.64       0.9   -3.74  16  1540 138    569.4   1361.8   13.66
   0  -2   3      920.90        4.71   0   1     27.12     30.35       1.1   -1.79  17  1409 126    712.7   1281.9    9.84
   0  -2  -3      474.65        2.13   0   1     40.56     21.79       4.9   -4.72  18   450  36    902.1    638.1    9.86
   0  -4  -3     1490.75        6.04   0   1     37.44     38.61       4.1   -2.97  20   428  34    683.0    567.8   13.74
   0  -6  -1     3373.18       12.69   0   1     11.56     58.08       3.2   -2.37  22   719  61    392.0    716.5   16.79
   0  -6   0     2247.36       10.83   0   1     67.11     47.41       2.4   -2.02  23   885  78    359.9    827.1   16.56
   0  -5   3     1920.07       10.14   0   1      4.65     43.82       2.0   -2.64  26  1377 123    376.0   1190.0   16.02
   0  -6   2     2890.01       12.66   0   1      1.00     53.76       1.7   -2.70  27  1214 107    292.9   1047.7   17.43
   0  -4   0     1094.05        6.12   0   1     43.23     33.08       2.3    0.87  30   905  80    588.5    895.8   11.02
   0  -4   2      733.66        5.24   0   1     56.11     27.09       1.2   -0.47  38  1233 109    523.9   1111.2   12.29
   0  -3   1      636.18        4.09   0   1     34.35     25.22       1.2    1.67  40  1082  96    667.6   1035.2    8.69
   0  -3  -1      547.33        3.54   0   1     33.02     23.40       1.7    2.04  41   750  64    730.3    821.3    8.70
   0  -5  -4      622.11        4.35   0   1     21.16     24.94       5.1   -6.75  42   284  23    604.1    415.4   17.61
   0  -2   1      343.27        2.67   0   1     14.80     18.53       0.7    2.65  48  1094  97    776.8   1066.7    6.14
   0  -4   3      648.70        5.07   0   1     54.13     25.47       1.6   -1.88  49  1387 124    490.5   1220.6   13.71
   0  -2   2      268.71        2.66   0   1    160.79     16.39       0.6    0.72  53  1255 111    744.8   1173.6    7.74
   0  -8   0     1280.87       10.10   0   1     55.38     35.79       4.1   -4.93  55   872  75    116.4    752.8   22.12
   0  -8  -1      923.84        8.07   0   1     15.97     30.39       3.8   -5.31  59   706  58    150.0    638.3   22.30
   0  -7   1      738.80        6.92   0   1      7.94     27.18       3.1   -3.52  64  1044  91    206.6    902.7   19.53
   0  -6   4      655.46        6.60   0   1     20.03     25.60       2.0   -4.84  66  1515 134    221.5   1273.0   19.83
   0  -4  -1      151.30        2.67   0   1     76.56     12.30       2.7    0.56  68   739  63    619.9    787.8   11.36
   0  -4   5      362.60        4.11   0   1     13.26     19.04       2.1   -5.82  71  1654 148    421.7   1446.2   17.52
   0  -3   2      166.31        2.32   0   1     37.05     12.90       0.4    0.36  72  1244 110    635.3   1142.3    9.89
    
   1  -3  -7        0.00        2.77   0   0     54.21      0.00       0.0    3.92   1    30   1    910.0     89.0   22.01
   1  -1  -7        0.00        2.77   0   0      0.03      0.00       0.0   -2.59   2    42   2   1158.0    167.0   20.42
   1   0  -7        0.00        2.77   0   0     32.25      0.00       0.0    0.79   3    49   3   1262.0    203.0   20.16
   1   1  -7        0.00        2.77   0   0      1.20      0.00       0.0    2.99   4    56   4   1370.0    236.0   20.28
   1   2  -7        0.00        2.77   0   0     34.14      0.00       0.0    4.83   5    63   5   1480.0    268.0   20.78
   1   3  -7        0.00        2.77   0   0     10.11      0.00       0.0    6.52   6    69   6   1593.0    297.0   21.62
   1  -5  -6        0.00        2.77   0   0      3.03      0.00       0.0    3.68   7    79   7    645.0    131.0   22.62
   1   1  -6        0.00        2.77   0   0      5.73      0.00       0.0   -3.46   8   128   8   1346.0    359.0   17.60
   1   2  -6        0.00        2.77   0   0     65.01      0.00       0.0    0.14   9   136   9   1451.0    391.0   18.16
   1   3  -6        0.00        2.77   0   0     42.62      0.00       0.0    2.89  10   144  10   1560.0    421.0   19.12
   1   4  -6        0.00        2.77   0   0     16.35      0.00       0.0    5.21  11   151  11   1673.0    450.0   20.41
   2   4  -6        0.00        2.77   0   0     20.30      0.00       0.0   -5.94  12   152  12   1716.0    412.0   21.65
   1   5  -6        0.00       -2.77   0   0     13.12      0.00       0.0    7.27  13   156  13   1789.0    478.0   21.98
   1  -6  -5        0.00        2.77   0   0     21.51      0.00       0.0    4.06  14   162  14    493.0    211.0   22.63
   1   2  -5        0.00        2.77   0   0     67.48      0.00       0.0   -4.41  15   235  15   1421.0    509.0   15.60
   1   3  -5        0.00        2.77   0   0     54.54      0.00       0.0   -0.53  16   245  16   1527.0    540.0   16.70
   1   4  -5        0.00        2.77   0   0     38.39      0.00       0.0    2.50  17   254  17   1637.0    569.0   18.16
   1   5  -5        0.00        2.77   0   0     27.68      0.00       0.0    5.07  18   261  18   1751.0    598.0   19.90
   2   5  -5        0.00        2.77   0   0     60.87      0.00       0.0   -5.11  19   262  19   1789.0    562.0   21.00
   1   6  -5        0.00       -2.77   0   0     15.02      0.00       0.0    7.35  20   267  20   1870.0    627.0   21.86
   0  -6  -4        0.00       -2.77   0   0     44.13      0.00       0.0   -7.29  21   276  21    495.0    372.0   19.83
   1  -6  -4        0.00        2.77   0   0     11.63      0.00       0.0    6.54  22   277  22    458.0    333.0   20.97
   1   3  -4        0.00        2.77   0   0     20.28      0.00       0.0   -3.73  23   368  25   1494.0    654.0   14.40
   1   4  -4        0.00        2.77   0   0      1.12      0.00       0.0    0.06  24   377  26   1602.0    684.0   16.07
   1   5  -4        0.00        2.77   0   0    140.70      0.00       0.0    3.13  25   386  27   1714.0    714.0   18.01
   1   6  -4        0.00        2.77   0   0     37.08      0.00       0.0    5.76  26   393  28   1831.0    744.0   20.15
   2   6  -4        0.00        2.77   0   0     80.82      0.00       0.0   -3.66  27   394  29   1864.0    709.0   21.07
   0  -7  -3        0.00        2.77   0   0      9.68      0.00       0.0   -6.09  28   403  30    342.0    446.0   21.00
   1  -7  -3        0.00        2.77   0   0     56.99      0.00       0.0    4.86  29   404  31    309.0    408.0   22.05
   0  -6  -3        0.00        2.77   0   0     14.05      0.00       0.0   -4.89  30   410  32    460.0    488.0   18.46
   0  -3  -3        0.00        2.77   0   0     10.94      0.00       0.0   -2.74  31   439  35    797.0    603.0   11.60
   1   3  -3        0.00        2.77   0   0     17.11      0.00       0.0   -6.67  32   510  37   1461.0    765.0   12.30
   1   4  -3        0.00        2.77   0   0     18.74      0.00       0.0   -2.09  33   521  38   1567.0    796.0   14.20
   1   5  -3        0.00        2.77   0   0     93.69      0.00       0.0    1.48  34   531  39   1678.0    827.0   16.36
   1   6  -3        0.00        2.77   0   0     39.90      0.00       0.0    4.45  35   539  40   1794.0    858.0   18.68
   2   6  -3        0.00        2.77   0   0     18.87      0.00       0.0   -5.42  36   540  41   1827.0    824.0   19.56
   1   7  -3        0.00       -2.77   0   0     17.34      0.00       0.0    7.05  37   545  42   1914.0    890.0   21.13
   2   7  -3        0.00        2.77   0   0     13.23      0.00       0.0   -1.74  38   546  43   1942.0    855.0   21.85
   0  -7  -2        0.00        2.77   0   0     14.73      0.00       0.0   -4.69  39   553  44    309.0    562.0   20.08
   1  -7  -2        0.00        2.77   0   0      5.61      0.00       0.0    5.84  40   554  45    277.0    525.0   21.07
   0  -6  -2        0.00        2.77   0   0     73.44      0.00       0.0   -3.29  41   561  46    427.0    602.0   17.42
   0  -5  -2        0.00        2.77   0   0     19.27      0.00       0.0   -1.93  42   570  47    542.0    641.0   14.81
   0  -3  -2        0.00        2.77   0   0     18.74      0.00       0.0    0.54  43   592  49    764.0    713.0    9.88
   0  -1  -2        0.00        2.77   0   0      5.35      0.00       0.0   -1.09  44   616  51    981.0    780.0    6.09
   1   4  -2        0.00        2.77   0   0     26.97      0.00       0.0   -3.90  45   675  52   1534.0    906.0   12.67
   1   5  -2        0.00        2.77   0   0     38.70      0.00       0.0    0.16  46   685  53   1643.0    938.0   15.04
   1   6  -2        0.00        2.77   0   0     54.09      0.00       0.0    3.46  47   694  54   1758.0    970.0   17.53
   2   6  -2        0.00        2.77   0   0     25.87      0.00       0.0   -6.92  48   695  55   1791.0    937.0   18.35
   1   7  -2        0.00        2.77   0   0     13.43      0.00       0.0    6.29  49   701  56   1876.0   1003.0   20.11
   2   7  -2        0.00        2.77   0   0      3.06      0.00       0.0   -2.92  50   702  57   1905.0    970.0   20.76
   0  -7  -1        0.00        2.77   0   0     47.50      0.00       0.0   -3.84  51   711  59    276.0    676.0   19.51
   1  -7  -1        0.00        2.77   0   0     16.90      0.00       0.0    6.32  52   712  60    246.0    640.0   20.43
   0  -5  -1        0.00        2.77   0   0      4.90      0.00       0.0   -0.91  53   728  62    509.0    751.0   14.03
   0  -2  -1        0.00        2.77   0   0     25.88      0.00       0.0    3.57  54   762  65    840.0    854.0    6.13
   0  -1  -1        0.00        2.77   0   0     36.34      0.00       0.0    5.36  55   774  66    948.0    886.0    3.86
   0   0  -1        0.00        2.77   0   0      4.60      0.00       0.0    4.74  56   787  67   1055.0    918.0    2.71
   1   4  -1        0.00        2.77   0   0      4.85      0.00       0.0   -5.31  57   838  69   1501.0   1014.0   11.57
   1   5  -1        0.00        2.77   0   0     87.07      0.00       0.0   -0.77  58   848  70   1609.0   1047.0   14.13
   1   6  -1        0.00        2.77   0   0     11.13      0.00       0.0    2.83  59   857  71   1723.0   1081.0   16.76
   1   7  -1        0.00        2.77   0   0     36.45      0.00       0.0    5.86  60   864  72   1840.0   1115.0   19.44
   2   7  -1        0.00        2.77   0   0     43.67      0.00       0.0   -3.81  61   865  73   1870.0   1082.0   20.00
   2   8  -1        0.00        2.77   0   0     53.61      0.00       0.0   -0.13  62   869  74   1988.0   1118.0   22.59
   0  -7   0        0.00        2.77   0   0     35.09      0.00       0.0   -3.47  63   877  76    242.0    788.0   19.32
   1  -7   0        0.00        2.77   0   0     10.98      0.00       0.0    6.37  64   878  77    214.0    754.0   20.14
   0  -5   0        0.00        2.77   0   0     10.72      0.00       0.0   -0.57  65   894  79    477.0    860.0   13.77
   0  -3   0        0.00        2.77   0   0      9.83      0.00       0.0    2.31  66   917  81    700.0    928.0    8.25
   0  -2   0        0.00        2.77   0   0      1.88      0.00       0.0    3.74  67   929  82    809.0    960.0    5.49
   0  -1   0        0.00        2.77   0   0      4.17      0.00       0.0    5.18  68   941  83    917.0    992.0    2.75
   1   4   0        0.00        2.77   0   0     50.66      0.00       0.0   -6.23  69  1003  84   1468.0   1122.0   11.06
   1   5   0        0.00        2.77   0   0     38.22      0.00       0.0   -1.25  70  1014  85   1576.0   1156.0   13.71
   1   6   0        0.00        2.77   0   0      5.47      0.00       0.0    2.60  71  1023  86   1689.0   1191.0   16.41
   1   7   0        0.00        2.77   0   0      9.34      0.00       0.0    5.79  72  1031  87   1806.0   1227.0   19.13
   2   7   0        0.00        2.77   0   0      0.72      0.00       0.0   -4.39  73  1032  88   1835.0   1194.0   19.60
   2   8   0        0.00        2.77   0   0     80.68      0.00       0.0   -0.51  74  1037  89   1953.0   1232.0   22.23
   0  -8   1        0.00        2.77   0   0     49.26      0.00       0.0   -4.92  75  1040  90     83.0    863.0   22.28
   1  -7   1        0.00        2.77   0   0     68.93      0.00       0.0    6.03  76  1045  92    180.0    866.0   20.22
   0  -6   1        0.00        2.77   0   0     79.65      0.00       0.0   -2.15  77  1051  93    328.0    935.0   16.76
   0  -5   1        0.00        2.77   0   0     14.16      0.00       0.0   -0.81  78  1060  94    444.0    969.0   14.03
   1   4   1        0.00        2.77   0   0     10.26      0.00       0.0   -6.55  79  1169  99   1437.0   1230.0   11.21
   1   5   1        0.00        2.77   0   0     16.42      0.00       0.0   -1.20  80  1180 100   1544.0   1265.0   13.83
   1   6   1        0.00        2.77   0   0     20.15      0.00       0.0    2.85  81  1189 101   1656.0   1301.0   16.51
   1   7   1        0.00        2.77   0   0     28.87      0.00       0.0    6.14  82  1197 102   1772.0   1339.0   19.22
   2   7   1        0.00        2.77   0   0     33.72      0.00       0.0   -4.60  83  1198 103   1802.0   1307.0   19.58
   2   8   1        0.00        2.77   0   0     16.68      0.00       0.0   -0.55  84  1203 104   1918.0   1346.0   22.21
   0  -7   2        0.00        2.77   0   0     24.26      0.00       0.0   -3.95  85  1207 105    172.0   1012.0   20.08
   1  -7   2        0.00        2.77   0   0     51.51      0.00       0.0    5.35  86  1208 106    146.0    979.0   20.67
   0  -5   2        0.00        2.77   0   0     13.26      0.00       0.0   -1.52  87  1223 108    410.0   1078.0   14.81
   0  -1   2        0.00        2.77   0   0     18.07      0.00       0.0   -0.27  88  1267 112    853.0   1205.0    6.09
   1   4   2        0.00        2.77   0   0     73.10      0.00       0.0   -6.13  89  1327 113   1405.0   1339.0   11.99
   1   5   2        0.00        2.77   0   0      5.30      0.00       0.0   -0.50  90  1338 114   1512.0   1375.0   14.47
   1   6   2        0.00        2.77   0   0     13.81      0.00       0.0    3.64  91  1347 115   1623.0   1412.0   17.05
   1   7   2        0.00        2.77   0   0     23.43      0.00       0.0    6.97  92  1355 116   1739.0   1452.0   19.69
   2   7   2        0.00        2.77   0   0      7.53      0.00       0.0   -4.41  93  1356 117   1770.0   1420.0   19.93
   2   8   2        0.00        2.77   0   0     29.45      0.00       0.0   -0.22  94  1360 118   1885.0   1461.0   22.53
   0  -7   3        0.00        2.77   0   0     31.90      0.00       0.0   -4.70  95  1363 119    136.0   1125.0   21.00
   1  -7   3        0.00        2.77   0   0      5.16      0.00       0.0    4.37  96  1364 120    111.0   1092.0   21.46
   0  -6   3        0.00        2.77   0   0     12.17      0.00       0.0   -3.61  97  1369 121    258.0   1157.0   18.46
   1  -6   3        0.00        2.77   0   0     68.29      0.00       0.0    6.80  98  1370 122    232.0   1124.0   18.91
   0  -3   3        0.00        2.77   0   0      0.10      0.00       0.0   -1.48  99  1398 125    602.0   1250.0   11.60
   0  -1   3        0.00        2.77   0   0     67.61      0.00       0.0   -3.96 100  1421 127    821.0   1313.0    8.60
   1   4   3        0.00        2.77   0   0      7.08      0.00       0.0   -4.75 101  1480 128   1374.0   1449.0   13.29
   1   5   3        0.00        2.77   0   0     18.53      0.00       0.0    0.97 102  1490 129   1480.0   1486.0   15.57
   1   6   3        0.00        2.77   0   0     16.44      0.00       0.0    5.08 103  1498 130   1590.0   1526.0   18.00
   2   7   3        0.00        2.77   0   0     21.40      0.00       0.0   -3.75 104  1506 131   1738.0   1534.0   20.65
   0  -7   4        0.00        2.77   0   0     57.43      0.00       0.0   -5.74 105  1510 132     97.0   1240.0   22.22
   1  -7   4        0.00        2.77   0   0     77.26      0.00       0.0    3.12 106  1511 133     73.0   1207.0   22.57
   1  -6   4        0.00        2.77   0   0      8.25      0.00       0.0    5.29 107  1516 135    196.0   1238.0   20.15
   0  -5   4        0.00        2.77   0   0     36.34      0.00       0.0   -4.12 108  1522 136    340.0   1301.0   17.57
   0  -2   4        0.00        2.77   0   0     67.18      0.00       0.0   -4.73 109  1550 139    680.0   1392.0   12.19
   1   4   4        0.00        2.77   0   0     30.62      0.00       0.0   -2.10 110  1616 140   1340.0   1561.0   14.99
   1   5   4        0.00        2.77   0   0     20.93      0.00       0.0    3.42 111  1624 141   1446.0   1600.0   17.05
   1   6   4        0.00       -2.77   0   0     30.12      0.00       0.0    7.31 112  1632 142   1556.0   1641.0   19.29
   2   7   4        0.00        2.77   0   0     32.67      0.00       0.0   -2.55 113  1638 143   1705.0   1652.0   21.70
   0  -6   5        0.00        2.77   0   0     30.15      0.00       0.0   -6.36 114  1641 144    182.0   1387.0   21.47
   1  -6   5        0.00        2.77   0   0      6.06      0.00       0.0    3.51 115  1642 145    159.0   1354.0   21.67
   0  -5   5        0.00        2.77   0   0      0.51      0.00       0.0   -5.91 116  1647 146    303.0   1416.0   19.40
   1  -5   5        0.00        2.77   0   0      4.14      0.00       0.0    5.53 117  1648 147    279.0   1383.0   19.54
   0  -3   5        0.00        2.77   0   0     82.54      0.00       0.0   -6.34 118  1663 149    535.0   1474.0   15.93
   1   3   5        0.00        2.77   0   0      3.10      0.00       0.0   -6.46 119  1725 150   1205.0   1639.0   15.39
   1   4   5        0.00        2.77   0   0     18.80      0.00       0.0    2.32 120  1733 151   1303.0   1677.0   16.96
   1   5   5        0.00       -2.77   0   0     25.64      0.00       0.0    7.14 121  1741 152   1409.0   1718.0   18.81
   2   6   5        0.00        2.77   0   0     16.72      0.00       0.0   -6.06 122  1748 153   1566.0   1727.0   20.87
   1  -5   6        0.00        2.77   0   0     41.93      0.00       0.0    3.15 123  1753 154    242.0   1501.0   21.46
   1  -4   6        0.00        2.77   0   0      3.26      0.00       0.0    4.87 124  1758 155    360.0   1529.0   19.71
   1  -3   6        0.00        2.77   0   0     49.40      0.00       0.0    6.68 125  1765 156    474.0   1558.0   18.21
   1   3   6        0.00        2.77   0   0     18.18      0.00       0.0    3.58 126  1816 157   1156.0   1758.0   17.74
   2   6   6        0.00        2.77   0   0     20.68      0.00       0.0   -3.33 127  1834 158   1529.0   1850.0   22.58
   1  -4   7        0.00        2.77   0   0     20.75      0.00       0.0    1.78 128  1836 159    325.0   1651.0   21.95
   1  -3   7        0.00        2.77   0   0     17.08      0.00       0.0    2.90 129  1840 160    442.0   1679.0   20.62
   1  -2   7        0.00        2.77   0   0     38.31      0.00       0.0    3.88 130  1846 161    556.0   1709.0   19.59
   1  -1   7        0.00        2.77   0   0      3.75      0.00       0.0    4.54 131  1853 162    670.0   1740.0   18.92
   1   0   7        0.00        2.77   0   0     35.49      0.00       0.0    4.50 132  1860 163    783.0   1772.0   18.64
   1   1   7        0.00        2.77   0   0     30.35      0.00       0.0    1.76 133  1867 164    902.0   1806.0   18.77
   1  -2   8        0.00        2.77   0   0     32.41      0.00       0.0   -1.03 134  1888 165    528.0   1835.0   22.19
   1  -1   8        0.00        2.77   0   0     72.17      0.00       0.0   -1.88 135  1891 166    647.0   1866.0   21.60
   1   0   8        0.00        2.77   0   0     24.38      0.00       0.0   -4.77 136  1895 167    770.0   1899.0   21.35
    
   0   0   0     2972.99        4.19   0 -12      0.00     54.53       0.0    0.00   3     0   0    941.0    527.0   12.21
   0   0   0     2010.43        1.36   0 -58      0.00     44.84       0.0    0.00   4     0   0   1011.0    671.0    8.63
   0   0   0     3398.01        3.49   0 -26      0.00     58.29       0.0    0.00   5     0   0   1075.0   1673.0   15.61
   0   0   0     2826.99        4.42   0 -12      0.00     53.17       0.0    0.00   6     0   0   1117.0    704.0    8.15
   0   0   0     2420.32        7.37   0   1      0.00     49.20       0.0    0.00   7     0   0    806.8   1723.4   17.45
   0   0   0     4448.07       12.14   0   1      0.00     66.69       0.0    0.00   9     0   0   1456.4   1553.4   16.36
   0   0   0     3301.95       11.63   0   1      0.00     57.46       0.0    0.00  10     0   0   1523.8   1329.9   14.13
   0   0   0     3111.66       10.80   0   1      0.00     55.78       0.0    0.00  13     0   0   1515.1    970.7   11.98
   0   0   0     2547.25       11.02   0   1      0.00     50.47       0.0    0.00  19     0   0    463.4   1632.0   19.54
   0   0   0     2792.15       10.29   0   1      0.00     52.84       0.0    0.00  21     0   0   1550.7   1751.1   21.08
   0   0   0     1674.66        6.81   0   1      0.00     40.92       0.0    0.00  24     0   0   1412.2   1829.9   21.01
   0   0   0     1252.95        6.74   0   1      0.00     35.40       0.0    0.00  25     0   0   1449.2   1186.0   11.06
   0   0   0     1568.47       10.32   0   1      0.00     39.60       0.0    0.00  28     0   0   1693.5    401.8   21.43
   0   0   0     2949.29       14.38   0   1      0.00     54.31       0.0    0.00  29     0   0   1842.4   1602.0   23.28
   0   0   0     1411.52        8.20   0   1      0.00     37.57       0.0    0.00  31     0   0   1656.6    522.3   19.13
   0   0   0     2237.55       11.60   0   1      0.00     47.30       0.0    0.00  32     0   0   1788.3    959.4   18.24
   0   0   0     1804.87       11.27   0   1      0.00     42.48       0.0    0.00  33     0   0    314.8    364.2   22.58
   0   0   0     1292.22        7.49   0   1      0.00     35.95       0.0    0.00  34     0   0   1601.8   1479.3   17.53
   0   0   0      932.00        6.38   0   1      0.00     30.53       0.0    0.00  35     0   0    432.7   1756.0   21.99
   0   0   0     2332.60       13.22   0   1      0.00     48.30       0.0    0.00  36     0   0   1911.6   1369.1   22.24
   0   0   0      765.59        5.11   0   1      0.00     27.67       0.0    0.00  37     0   0   1490.8   1440.7   15.04
   0   0   0     1631.23       11.10   0   1      0.00     40.39       0.0    0.00  39     0   0   1849.5    697.9   20.87
   0   0   0     1390.92        9.07   0   1      0.00     37.30       0.0    0.00  43     0   0   1809.7    429.9   22.93
   0   0   0     1129.35        8.18   0   1      0.00     33.61       0.0    0.00  44     0   0    248.0   1082.9   18.47
   0   0   0      619.82        4.94   0   1      0.00     24.90       0.0    0.00  45     0   0   1556.8   1220.3   13.71
   0   0   0     2181.55       13.67   0   1      0.00     46.71       0.0    0.00  46     0   0     46.2    980.8   22.79
   0   0   0      861.40        6.61   0   1      0.00     29.35       0.0    0.00  47     0   0    346.9   1603.7   20.93
   0   0   0      212.94        2.42   0   1      0.00     14.59       0.0    0.00  50     0   0   1384.1   1403.9   12.67
   0   0   0     1189.21        8.92   0  -1      0.00     34.48       0.0    0.00  51     0   0    215.5    404.0   23.62
   0   0   0      822.77        7.78   0   1      0.00     28.68       0.0    0.00  52     0   0   1889.3    579.3   22.68
   0   0   0      313.09        2.77   0   1      0.00     17.69       0.0    0.00  54     0   0   1368.8    311.1   18.79
   0   0   0      506.67        6.38   0   1      0.00     22.51       0.0    0.00  56     0   0   1790.0    585.8   20.76
   0   0   0     1044.57        9.14   0   1      0.00     32.32       0.0    0.00  57     0   0     91.4   1164.4   22.04
   0   0   0      822.54        7.15   0   1      0.00     28.68       0.0    0.00  58     0   0    214.0   1195.4   19.56
   0   0   0      969.75        7.97   0   1      0.00     31.14       0.0    0.00  60     0   0   1876.7   1484.4   22.59
   0   0   0      271.54        3.49   0   1      0.00     16.48       0.0    0.00  61     0   0    551.0   1784.9   21.03
   0   0   0      392.93        3.71   0   1      0.00     19.82       0.0    0.00  62     0   0    525.0    253.3   21.51
   0   0   0      692.84        6.18   0   1      0.00     26.32       0.0    0.00  63     0   0   1761.9   1442.4   20.02
   0   0   0      194.54        1.93   0   1      0.00     13.95       0.0    0.00  65     0   0   1289.4    152.3   21.37
   0   0   0       74.64        1.25   0   1      0.00      8.64       0.0    0.00  67     0   0   1211.4   1592.2   14.41
   0   0   0      177.84        2.15   0   1      0.00     13.34       0.0    0.00  69     0   0   1349.8   1515.3   14.21
   0   0   0      301.14        3.63   0   1      0.00     17.35       0.0    0.00  70     0   0   1584.2    751.7   14.98
   0   0   0       40.50        0.43   0   1      0.00      6.36       0.0    0.00  73     0   0   1086.4    811.6    5.44
   0   0   0      368.56        4.71   0   1      0.00     19.20       0.0    0.00  74     0   0   1810.8    812.8   19.29
   0   0   0      224.73        3.33   0   1      0.00     14.99       0.0    0.00  75     0   0   1620.4   1515.9   18.37
   0   0   0      201.47        2.77   0   1      0.00     14.19       0.0    0.00  76     0   0   1503.1    217.4   21.95

 SOL,ROT,NODES:  10   194394.00   167  POLAR_ANGLES:  186.33   90.00  253.33
 R=SUM[!FO-FC!]/SUM[FO]:    0.7298 SKC, BO:       0.4108  0.00
 NREF,INPUT_SK,SFJ2,SKC:    26      -1.0000     36198.6484       0.4240
 N_NODES,N_LLEGITS,N_INDEXATS,N_FEBLES:       167        76        30       136
 DIST_MITJANA,SDV (PIXELS):   2.618   1.194
 GIR_MITJA,SDV (GRAUS):  -1.799   3.397
------------------------------------------------------------------------------

  COPY OF FILE.INC:
  ==== == =======

AXINITA(PONT DE SUERT) P-1 V=568.30 manganita,t=3s, CELLA DAJUST                
CELL                                                                            
   7.15482   8.95485   9.18633   88.1620   77.3453   81.5639                    
LATTICE                                                                         
P-                                                                              
SYMMETRY                                                                        
X,Y,Z                                                                           
CONTENTS                                                                        
 CA SI AL  O  B   H                                                             
  6  8  4 32  2   2                                                             
&CONTROL NSOL=10,DELSIG=2.0,ISCAN=2,SWING=7.5,KARLE=1,IPCS=1,GRUIX=0.10,NTRAMZ=3
IREF=0/                                                                         

++++++++++++++++++++++++++++++++++++++++++++++++++++++++++++++++++++++++++++++
     FINAL DE XLENS -- durada:         3min.
++++++++++++++++++++++++++++++++++++++++++++++++++++++++++++++++++++++++++++++
