# Supplementary material for: Application of synchrotron through-the-substrate microdiffraction to crystals in polished thin sections
Source: IUCrJ. 2015 Jun 11;2(Pt 4):452–63. doi: 10.1107/S2052252515007794 (PMC4491317; doi:10.1107/S2052252515007794)
Supplement: Supplementary file 1 [file m-02-00452-sup1.zip › Suppl_files_Rius/Axinite_mvolumes_orientation/NAXI8_03_FULL.OUT]

 ==============================================================================
             DINCO: 25 Des 2014    (c)Dr.Jordi Rius
             ORIENTACIO DE PATRONS DE DIFRACCIO (2D) ALEATORIS
              Institut de Ciencia de Materials de Barcelona (CSIC)
              08193-Bellaterra, Catalonia, Spain
              La data es  5- 1-2015 a les 16:50:42

 ==============================================================================
     CRYSTAL DATA:
     =============
     AXINITA(PONT DE SUERT) P-1 V=568.30 manganita,t=3s, CELLA DAJUST                

     A=   7.155      B=   8.955     C=   9.186
     ALPHA=   88.16  BETA=   77.35  GAMMA=   81.56

     VOLUME (A3)=        568.06

     (SINT/L)2=  0.005237*H2 + 0.003186*K2 + 0.003112*L2 +
                -0.001170*HK +-0.001751*HL + 0.000000*KL

     BRAVAIS LATTICE IS  P  CENTRED AT:

       1)  0.000000       0.000000       0.000000

      SYMMETRY OPERATIONS: 

      R11  R12  R13     R21  R22  R23     R31  R32  R33    T1     T2     T3

  1)    1    0    0       0    1    0       0    0    1    0.00   0.00   0.00

     STRUCTURE TREATED AS CENTROSYMMETRIC

     TYPE OF RADIATION IS X-RAYS

          UNIT CELL CONTENTS
      SYMBOL  ATOMIC_NUMBER    NUMBER IN CELL    TYPE    SCAT_POWER
        CA         20                6            1          20.00
        SI         14                8            2          14.00
        AL         13                4            3          13.00
        O           8               32            4           8.00
        B           5                2            5           5.00
        H           1                2            6           1.00
------------------------------------------------------------------------------

 INPUT STRUCTURE: 

                         FRACTIONAL COORDINATES
              NR TYPE    X        Y        Z      MULTIPLICITY

               1    1   0.1825   0.9162   0.6010     1.0000
               2    1   0.7676   0.8871   0.0917     1.0000
               3    1   0.2539   0.3946   0.1523     1.0000
               4    3   0.0525   0.7458   0.3006     1.0000
               5    2   0.6990   0.9885   0.7568     1.0000
               6    3   0.3514   0.5792   0.4361     1.0000
               7    2   0.2109   0.7667   0.9499     1.0000
               8    2   0.3582   0.2302   0.4810     1.0000
               9    2   0.7810   0.5230   0.2251     1.0000
              10    4   0.6186   0.4961   0.3732     1.0000
              11    4   0.1235   0.9332   0.3449     1.0000
              12    4   0.3262   0.6454   0.2459     1.0000
              13    4   0.9793   0.5635   0.2578     1.0000
              14    4   0.7929   0.8226   0.3729     1.0000
              15    4   0.7220   0.6153   0.5987     1.0000
              16    4   0.0529   0.8103   0.1033     1.0000
              17    4   0.4656   0.8775   0.1565     1.0000
              18    4   0.4197   0.6882   0.9867     1.0000
              19    4   0.3949   0.0874   0.3654     1.0000
              20    4   0.0955   0.6775   0.4950     1.0000
              21    4   0.2307   0.1384   0.1323     1.0000
              22    4   0.5651   0.2432   0.5175     1.0000
              23    4   0.8617   0.3693   0.1287     1.0000
              24    4   0.7673   0.0941   0.1612     1.0000
              25    4   0.3262   0.3544   0.8806     1.0000
              26    5   0.4626   0.7128   0.1344     1.0000

                 SCATTERING POWER =   99.97 %
------------------------------------------------------------------------------
 NOM DE LA IMATGE:                      NAXI8_03
 NPIX_X,NPIX_Y,CENT_X,CENT_Y:  2048  2048     1023.65   1024.14
 PIXLEN,SEPOD,WAVE: 79.000   184.00000  0.42460
 0/1/3 ES ELECTRONS/RAIGS_X/MOTT:    1
 MODE DE RECERCA (0=FULL,1=REF,-1=HKLGIR):    0
 ANGLE D.OFFSET DEL DIAGRAMA 2D en graus:      0.00
 TIPUS D"ESCOMBRAT (0=PRECESSIO; 1,2= ROTACIO):    2
 DELTA_PHI en graus (EIX GIR_VERTICAL):      7.50
 MU_VIDRE, CM-1:       3.39 GRUIX_VIDRE, CM:       0.10
 DSCIRC,DSFOU:     1.03244     1.08000
 NUM. TEORIC DE REFLEXIONS:            157
 PATRO OBSERVAT EXPERIMENTAL
 NOMBRE DE PICS LLEGITS (PCS)=       93
 MODEL DE REFERENCIA (S=1/N=0)      1
 SIGMA_I,n_SIGMA:     585.640     2.000

------------------------------------------------------------------------------

 FULL SCAN:
  1 261.333  85.333 220.667   546559.00 161  55
  2 269.667  74.333  42.333   215626.00 161  20
  3 282.000  89.000  41.667   302409.00 168  24
  4 256.000  87.000 220.333   384963.00 164  39
  5 282.000  89.000  41.667   302409.00 168  24
  6 262.000  85.000 220.667   510100.00 168  53
  7 279.667  78.333  43.333   221362.00 157  19
  8 282.667  84.000  42.667   222850.00 163  17
  9 265.667  73.333  42.000   208225.00 166  19
 10 248.000  73.333  38.667   216335.00 152  12
------------------------------------------------------------------------------

 SOL,ROT,NODES:   1   546559.00   158  POLAR_ANGLES:  261.33   85.33  220.67
     0.65352     0.03719    -0.75600
     0.74186     0.16671     0.64950
     0.15019    -0.98530     0.08136

     H=    1.0000h    0.0000k    0.0000l 
     K=    0.0000h    1.0000k    0.0000l 
     L=    0.0000h    0.0000k    1.0000l 
    
   H   K   L      FO^2      SDV(FO^2) DUM CODI   FMODEL     FO       RODIST   PHI  PIC             cXPIX    cYPIX  2-THETA
  -5  -3   0    36652.62       51.12   0 -14    187.96    191.45       2.8    1.83   1   912  74    409.0    547.0   18.47
  -2  -1   1     9778.84       18.88   0  -9     83.52     98.89       1.0    3.32   2  1105  87    704.0    918.0    8.23
   0   0   3     7333.98       14.37   0  -8     63.62     85.64       1.0    0.78   3  1433 112    771.0   1242.0    8.15
   5   1   5    12101.39       14.12   0 -21     90.82    110.01       3.0    3.58   4  1709 135   1180.0   1844.0   19.72
  -2  -2  -5     7490.38      -12.40   0 -10     67.51     86.55       5.4   -7.08   5   191  19   1219.0    450.0   14.59
   1   0  -2     9339.00       17.51   0  -8     69.68     96.64       1.0   -0.55   6   629  52   1305.0    959.0    7.07
   5   1   2    11156.87       22.73   0  -7     86.81    105.63       1.0    0.48   7  1296 102   1445.0   1607.0   17.16
   2   0  -4    18316.22       36.24   0  -8    106.60    135.34       1.0    3.10   8   337  37   1597.0    891.0   14.18
  -2  -1  -1     2264.44        6.28   0   1     42.20     47.59       1.9    2.41   9   772  63    873.4    773.0    7.16
   2   0   6     3940.74      -12.55   0   1     60.86     62.78       1.4    7.45  10  1791 145    720.7   1636.7   16.35
   0   0   4     3787.85       11.99   0   1     58.46     61.55       1.2   -1.02  11  1572 122    683.8   1316.1   10.89
   3   0  -4     9056.38       26.70   0   1     85.62     95.16       1.0    1.68  12   338  38   1723.9    971.0   16.78
  -3  -1   5    12329.20       35.23   0   1    107.55    111.04       2.2   -6.60  13  1680 130    228.0   1133.9   19.03
   3   1  -1     4703.14       15.76   0   1     62.78     68.58       0.9    6.73  14   803  68   1456.8   1211.8   11.46
  -4  -2   3     9102.00       29.49   0   1     90.46     95.40       3.3   -1.71  15  1405 108    276.8    878.3   18.09
  -2  -1   3     5748.68       17.60   0   1     68.80     75.82       1.3    1.12  16  1419 111    529.7   1063.0   12.01
  -3  -1   1     6193.63       17.25   0   1     62.78     78.70       2.4   -5.74  17  1104  86    588.7    836.5   11.50
   1   0  -4     3719.82       15.80   0   1     59.26     60.99       1.1    6.37  18   336  36   1477.5    811.0   12.15
   2   0  -5     8965.20       26.12   0   1     82.90     94.68       0.9    5.87  19   216  26   1688.2    814.2   16.66
  -2  -3  -8     5819.55       17.02   0   1     84.16     76.29       5.3   -0.24  20     1   1   1485.2    167.4   22.68
   0  -2  -6     4042.81      -16.17   0   1     67.13     63.58       4.5   -7.02  21   100  12   1553.7    531.1   17.26
   4   0  -2     5511.37       21.44   0   1     74.45     74.24       2.4   -3.97  22   632  55   1677.1   1201.8   16.21
   6   0  -1     8278.88       28.60   0   1     88.27     90.99       3.4   -3.87  23   793  67   1860.9   1455.2   22.01
   1  -1   8     2835.98       15.99   0   2     72.17     53.25       2.1    5.71  24  1891 155    400.2   1704.9   21.62
  -3  -3  -7     2344.11        7.65   0   1     45.99     48.42       6.0    0.03  25    26   4   1267.0    170.6   20.86
   3   0   8     3470.89       11.48   0   1     55.85     58.91       2.0    2.68  26  1897 158    658.2   1898.2   22.13
   0  -1  -6     3044.68       13.42   0   1     51.22     55.18       2.0    4.72  27   109  14   1534.3    554.2   16.59
  -6  -4  -3     3550.67       13.74   0   1     62.60     59.59       4.8    1.01  29   422  40    536.9    195.3   22.43
   1   0   6     2138.05        9.76   0   1     43.61     46.24       1.2    0.39  31  1790 144    619.2   1553.8   15.97
  -1  -1  -5     1385.45       -6.65   0   1     31.70     37.22       1.2    7.20  32   202  20   1325.7    553.8   13.49
   3   1   0     1082.05        7.12   0   1     29.83     32.89       0.1    5.69  33   969  78   1370.9   1284.1   10.55
   3   1   1      750.51        5.31   0   1     28.14     27.40       0.6    5.15  34  1136  89   1285.6   1356.9   10.31
   6   1   3     2207.74       10.88   0   1     46.14     46.99       2.8    0.62  35  1451 115   1486.7   1780.3   20.84
   2  -1  -7     3743.96       20.70   0   1     70.35     61.19       1.9    3.35  36    43   9   1883.7    631.1   22.10
  -2  -1   0     1028.55        5.60   0   1     32.10     32.07       1.8    3.68  37   939  76    788.3    845.3    7.23
   2  -1  -5     2914.23       15.42   0   1     45.90     53.98       2.9   -3.54  38   205  23   1699.1    792.2   17.05
  -1  -1  -4      752.05        4.42   0   1     19.31     27.42       2.4    1.69  39   323  31   1241.4    631.2   10.92
  -1  -1   5     1951.85       11.05   0   1     40.49     44.18       2.1    4.01  40  1682 132    462.0   1293.6   14.98
   6   1   5     1072.05        5.55   0   1     31.75     32.74       3.3    2.38  41  1710 136   1306.2   1944.0   22.45
   4   1   4      300.98        1.99   0   1     14.31     17.35       2.6    3.72  46  1587 123   1147.5   1669.8   15.76
   0  -1   8     1534.31       11.58   0   1     46.71     39.17       1.5    1.01  47  1890 154    294.5   1622.0   22.04
  -2  -1   6     1482.11       11.59   0   1     37.27     38.50       2.0   -3.39  49  1778 140    255.1   1293.0   19.27
   1   0   5      643.33        4.74   0   1     22.15     25.36       1.1    3.91  51  1694 134    705.0   1473.3   13.30
   1   0  -1      431.82        3.06   0   1     21.31     20.78       0.5   -6.08  52   788  64   1222.6   1030.8    4.88
   1   0  -3      988.53        6.56   0   1     22.81     31.44       0.6    3.29  54   475  42   1390.7    885.5    9.56
   1   0   7     1393.32        8.53   0   1     35.49     37.33       0.5   -2.56  55  1860 152    531.6   1637.4   18.65
  -3  -2   6     3074.26       18.06   0   1     56.26     55.45       2.1   -0.43  56  1769 138    109.9   1191.6   21.74
  -5  -3   3     1782.81       14.11   0   1     45.64     42.22       3.8   -0.01  57  1393 105    129.3    769.0   21.77
   3   0  -3     1196.95        8.97   0   1     27.12     34.60       1.8   -1.17  58   477  44   1635.0   1045.2   14.72
   4   0  -5     2101.47       15.00   0   1     45.92     45.84       0.9    3.73  59   218  28   1949.9    977.1   21.71
  -4  -2   1      919.39        8.06   0   1     30.65     30.32       2.5   -0.68  60  1090  85    458.6    731.2   15.28
   5   0  -2     1751.40       13.97   0   2     43.61     41.85       2.6   -3.04  61   633  56   1810.3   1288.8   19.61
  -5  -3   1      846.36       10.07   0   1     39.47     29.09       4.0    1.52  63  1077  83    316.7    620.8   19.26
   3   1   2      309.31        2.51   0   1     15.90     17.59       0.5    5.80  64  1294 100   1200.2   1430.5   10.77
   3   0  -2      809.21        7.14   0   2     30.73     28.45       1.7   -4.33  65   631  54   1548.9   1118.3   12.91
  -4  -3   3     1376.39       11.60   0   1     33.14     37.10       4.1    6.28  66  1394 106    246.9    856.3   18.84
  -6  -3   1     1566.11       12.42   0   1     42.72     39.57       4.6   -5.05  67  1076  82    195.7    527.4   22.52
   0   0   6      463.10        5.05   0   2     22.25     21.52       0.9   -4.63  68  1789 143    507.9   1472.9   16.36
   5   1   1      648.46        6.06   0   1     24.05     25.46       1.2    1.40  69  1138  91   1530.9   1531.2   17.12
  -5  -3  -2      490.65        4.83   0   1     25.03     22.15       3.4    0.67  70   587  49    587.4    396.8   18.16
   2   0  -2      353.77        4.09   0   1     20.15     18.81       1.2   -3.63  71   630  53   1425.2   1037.8    9.79
  -1  -2  -8      626.03        6.14   0   1     30.88     25.02       3.0    6.26  72     4   2   1594.8    278.2   21.97
   4   0  -1     1478.42        9.63   0   2    164.82     38.45       3.6   -6.95  73   791  65   1594.1   1274.0   14.97
   1  -2  -7      814.00        9.42   0   1     32.11     28.53       3.6   -3.32  74    36   7   1770.3    527.8   21.05
  -1  -2   7      896.12       -8.99   0   1     34.14     29.94       3.0    7.41  75  1844 147    239.2   1435.0   20.82
  -3  -1   2      408.10        4.83   0   1     21.77     20.20       2.3   -5.17  76  1264  97    501.7    909.1   12.92
  -3  -1   3      724.56        6.98   0   1     20.57     26.92       2.3   -5.27  77  1418 110    412.8    982.5   14.73
   0   0   2      124.70        1.51   0   1      6.39     11.17       0.2    2.57  78  1279  99    854.8   1168.0    5.44
   0   0   5      267.64        3.53   0   1     14.85     16.36       0.3   -2.82  79  1693 133    596.8   1393.2   13.62
  -3  -2   5      805.67        8.67   0   2     25.83     28.38       2.5    1.33  80  1670 128    207.5   1112.8   19.42
   5   0  -1      483.71        6.34   0   1     22.30     21.99       3.0   -5.52  83   792  66   1723.9   1362.2   18.46
   2   0   8      207.48        3.27   0   1     15.82     14.40       0.3   -1.65  84  1896 157    553.7   1810.0   21.46
   5   1   0      217.26        3.83   0   1     16.55     14.74       1.4    2.58  85   971  80   1617.1   1457.1   17.51
   6   0   0      229.52        6.07   0   1     21.13     15.15       2.9   -6.01  86   959  77   1774.9   1529.9   21.25
  -3  -2   2      284.86        4.12   0   1     13.55     16.88       2.8    6.50  87  1252  96    481.9    888.1   13.49
  -5  -3  -3      251.67        3.02   0   1     12.76     15.86       3.6   -1.73  88   434  41    679.6    319.4   18.61
  -4  -2   5      640.76        8.73   0   1     28.25     25.31       2.8   -3.73  89  1669 127     85.2   1029.7   21.95
  -4  -3   4      555.92        7.71   0   1     20.86     23.58       3.7    4.56  90  1536 116    152.8    931.2   20.61
  -3  -3   6      768.84        9.35   0   1     26.61     27.73       3.9    6.18  91  1761 137     73.1   1170.5   22.44
  -1  -2  -6      192.16        2.86   0   1     12.87     13.86       4.7   -4.38  92    99  11   1425.7    450.6   16.74
    
   0  -2  -8        0.00        5.41   0   0      8.90      0.00       0.0    2.60   1     5   3   1729.0    363.0   22.54
  -1  -2  -7        0.00        5.41   0   0      4.85      0.00       0.0    1.51   2    34   5   1510.0    370.0   19.30
   0  -2  -7        0.00        5.41   0   0      9.09      0.00       0.0   -1.82   3    35   6   1641.0    451.0   19.88
   1  -1  -7        0.00        5.41   0   0      0.03      0.00       0.0    5.06   4    42   8   1752.0    553.0   20.42
  -2  -2  -6        0.00        5.41   0   0     10.46      0.00       0.0    2.50   5    98  10   1297.0    371.0   16.92
   3  -2  -6        0.00       -5.41   0   0     57.28      0.00       0.0   -7.09   6   103  13   1954.0    775.0   22.46
   1  -1  -6        0.00        5.41   0   0     10.94      0.00       0.0    1.54   7   110  15   1661.0    636.0   17.76
   2  -1  -6        0.00        5.41   0   0     24.49      0.00       0.0    0.08   8   111  16   1790.0    716.0   19.53
   3  -1  -6        0.00        5.41   0   0      2.12      0.00       0.0   -0.39   9   112  17   1924.0    796.0   21.75
   3   0  -6        0.00        5.41   0   0      7.15      0.00       0.0    6.78  10   121  18   1911.0    817.0   21.37
   0  -1  -5        0.00        5.41   0   0      4.57      0.00       0.0    0.40  11   203  21   1449.0    636.0   13.88
   1  -1  -5        0.00        5.41   0   0      9.93      0.00       0.0   -2.48  12   204  22   1573.0    715.0   15.13
   3  -1  -5        0.00        5.41   0   0     17.90      0.00       0.0   -3.62  13   206  24   1832.0    876.0   19.43
   4  -1  -5        0.00        5.41   0   0     14.55      0.00       0.0   -3.10  14   207  25   1969.0    958.0   22.14
   3   0  -5        0.00        5.41   0   0      1.17      0.00       0.0    4.30  15   217  27   1816.0    896.0   19.01
  -5  -3  -4        0.00       -5.41   0   0     31.89      0.00       0.0   -7.20  16   297  29    781.0    243.0   19.36
  -3  -2  -4        0.00        5.41   0   0     15.43      0.00       0.0    0.95  17   310  30   1008.0    446.0   13.94
   0  -1  -4        0.00        5.41   0   0      9.44      0.00       0.0   -5.10  18   324  32   1365.0    713.0   11.22
   1  -1  -4        0.00       -5.41   0   0     13.84      0.00       0.0   -7.25  19   325  33   1488.0    792.0   12.56
   3  -1  -4        0.00       -5.41   0   0     94.62      0.00       0.0   -7.15  20   327  34   1743.0    953.0   17.24
   4  -1  -4        0.00        5.41   0   0     16.15      0.00       0.0   -6.18  21   328  35   1877.0   1035.0   20.13
   4   0  -4        0.00        5.41   0   0     18.32      0.00       0.0    1.31  22   339  39   1855.0   1055.0   19.66
   2   0  -3        0.00        5.41   0   0      8.66      0.00       0.0    0.00  23   476  43   1510.0    966.0   11.89
   4   0  -3        0.00        5.41   0   0      5.64      0.00       0.0   -1.24  24   478  45   1764.0   1130.0   17.80
   5   0  -3        0.00        5.41   0   0     30.91      0.00       0.0   -0.68  25   479  46   1899.0   1217.0   21.06
   5   1  -3        0.00        5.41   0   0      2.20      0.00       0.0    6.90  26   491  47   1887.0   1237.0   20.90
  -6  -4  -2        0.00        5.41   0   0     12.88      0.00       0.0    2.27  27   575  48    446.0    278.0   22.05
  -4  -2  -2        0.00        5.41   0   0      4.04      0.00       0.0   -4.64  28   600  50    726.0    512.0   14.27
  -2  -1  -2        0.00       -5.41   0   0      8.28      0.00       0.0   -7.07  29   614  51    962.0    701.0    8.04
   4   1  -2        0.00        5.41   0   0      4.22      0.00       0.0    6.05  30   644  57   1666.0   1223.0   16.10
   5   1  -2        0.00        5.41   0   0     27.56      0.00       0.0    5.37  31   645  58   1794.0   1311.0   19.45
  -6  -4  -1        0.00        5.41   0   0      1.56      0.00       0.0    2.71  32   733  59    354.0    355.0   22.12
  -6  -3  -1        0.00        5.41   0   0     18.52      0.00       0.0   -6.49  33   744  60    387.0    379.0   21.26
  -5  -3  -1        0.00        5.41   0   0     12.17      0.00       0.0    1.65  34   745  61    500.0    475.0   18.05
  -4  -2  -1        0.00        5.41   0   0     59.62      0.00       0.0   -1.93  35   758  62    637.0    586.0   14.08
   4   1  -1        0.00        5.41   0   0     16.20      0.00       0.0    4.57  36   804  69   1577.0   1296.0   14.83
   5   1  -1        0.00        5.41   0   0     15.08      0.00       0.0    3.92  37   805  70   1704.0   1384.0   18.29
   6   1  -1        0.00        5.41   0   0     17.50      0.00       0.0    4.14  38   806  71   1838.0   1477.0   21.80
  -6  -4   0        0.00        5.41   0   0     12.39      0.00       0.0    2.61  39   899  72    262.0    431.0   22.52
  -6  -3   0        0.00        5.41   0   0      1.26      0.00       0.0   -5.46  40   911  73    294.0    454.0   21.68
  -4  -2   0        0.00        5.41   0   0      7.15      0.00       0.0   -0.86  41   925  75    549.0    660.0   14.40
   4   1   0        0.00        5.41   0   0      3.30      0.00       0.0    3.20  42   970  79   1491.0   1369.0   13.99
   6   1   0        0.00        5.41   0   0      0.24      0.00       0.0    2.91  43   972  81   1747.0   1552.0   21.03
  -5  -2   1        0.00       -5.41   0   0     31.34      0.00       0.0   -7.37  44  1089  84    342.0    644.0   18.53
   0   0   1        0.00        5.41   0   0      4.60      0.00       0.0    4.36  45  1120  88    940.0   1096.0    2.71
   4   1   1        0.00        5.41   0   0      9.70      0.00       0.0    2.03  46  1137  90   1405.0   1442.0   13.66
   6   1   1        0.00        5.41   0   0     21.46      0.00       0.0    1.86  47  1139  92   1659.0   1627.0   20.60
  -5  -3   2        0.00        5.41   0   0     19.08      0.00       0.0    0.87  48  1239  93    228.0    696.0   20.28
  -5  -2   2        0.00       -5.41   0   0     55.71      0.00       0.0   -7.02  49  1250  94    249.0    717.0   19.68
  -4  -2   2        0.00        5.41   0   0     11.27      0.00       0.0   -1.02  50  1251  95    371.0    805.0   16.46
  -2  -1   2        0.00        5.41   0   0      3.12      0.00       0.0    2.37  51  1265  98    619.0    990.0    9.89
   4   1   2        0.00        5.41   0   0     12.03      0.00       0.0    1.22  52  1295 101   1320.0   1516.0   13.86
   6   1   2        0.00        5.41   0   0      5.58      0.00       0.0    1.05  53  1297 103   1571.0   1703.0   20.53
  -5  -4   3        0.00        5.41   0   0     19.69      0.00       0.0    6.51  54  1382 104     95.0    749.0   22.59
  -5  -2   3        0.00       -5.41   0   0     20.63      0.00       0.0   -7.12  55  1404 107    155.0    791.0   21.12
  -3  -2   3        0.00        5.41   0   0     15.17      0.00       0.0    4.80  56  1406 109    395.0    963.0   15.17
   4   1   3        0.00        5.41   0   0      8.93      0.00       0.0    1.21  57  1449 113   1235.0   1592.0   14.58
   5   1   3        0.00        5.41   0   0      3.73      0.00       0.0    0.02  58  1450 114   1358.0   1683.0   17.61
  -4  -2   4        0.00        5.41   0   0     16.17      0.00       0.0   -2.63  59  1546 117    185.0    953.0   19.86
  -3  -2   4        0.00        5.41   0   0     13.76      0.00       0.0    3.08  60  1547 118    304.0   1037.0   17.17
  -3  -1   4        0.00        5.41   0   0     15.20      0.00       0.0   -5.79  61  1558 119    324.0   1057.0   16.75
  -2  -1   4        0.00        5.41   0   0     10.50      0.00       0.0   -0.29  62  1559 120    442.0   1138.0   14.27
  -1  -1   4        0.00        5.41   0   0      5.01      0.00       0.0    6.74  63  1560 121    552.0   1218.0   12.34
   5   1   4        0.00        5.41   0   0      0.29      0.00       0.0    0.50  64  1588 124   1271.0   1762.0   18.48
   6   1   4        0.00        5.41   0   0     10.16      0.00       0.0    0.85  65  1589 125   1396.0   1861.0   21.47
  -4  -3   5        0.00        5.41   0   0     10.00      0.00       0.0    2.83  66  1659 126     59.0   1010.0   22.51
  -2  -2   5        0.00       -5.41   0   0     11.12      0.00       0.0    7.24  67  1671 129    322.0   1195.0   17.22
  -2  -1   5        0.00        5.41   0   0     12.14      0.00       0.0   -1.80  68  1681 131    351.0   1214.0   16.71
  -2  -2   6        0.00        5.41   0   0     13.69      0.00       0.0    4.70  69  1770 139    229.0   1274.0   19.68
  -1  -1   6        0.00        5.41   0   0      5.73      0.00       0.0    1.52  70  1779 141    372.0   1373.0   17.60
   0  -1   6        0.00       -5.41   0   0     25.96      0.00       0.0    7.48  71  1780 142    479.0   1453.0   16.57
  -2  -2   7        0.00        5.41   0   0      9.64      0.00       0.0    2.30  72  1843 146    132.0   1355.0   22.22
  -2  -1   7        0.00        5.41   0   0      7.24      0.00       0.0   -5.03  73  1850 148    159.0   1374.0   21.82
  -1  -1   7        0.00        5.41   0   0      1.20      0.00       0.0   -0.82  74  1851 149    278.0   1455.0   20.28
   0  -1   7        0.00        5.41   0   0      3.94      0.00       0.0    4.06  75  1852 150    389.0   1536.0   19.29
   0   0   7        0.00        5.41   0   0      1.96      0.00       0.0   -6.45  76  1859 151    417.0   1555.0   19.09
   2   0   7        0.00        5.41   0   0      4.12      0.00       0.0    2.33  77  1861 153    640.0   1721.0   18.86
   1   0   8        0.00        5.41   0   0     24.38      0.00       0.0   -5.19  78  1895 156    442.0   1724.0   21.35
    
   0   0   0     3822.07       13.81   0   1      0.00     61.82       0.0    0.00  28     0   0    569.0    815.6   12.12
   0   0   0    11371.41       40.22   0   1      0.00    106.64       0.0    0.00  30     0   0   2018.7   1117.4   23.22
   0   0   0      695.13        3.31   0   1      0.00     26.37       0.0    0.00  42     0   0   1161.1    706.0    8.46
   0   0   0     2905.89       17.14   0   1      0.00     53.91       0.0    0.00  43     0   0    180.1   1541.2   23.02
   0   0   0     3743.01       20.02   0  -1      0.00     61.18       0.0    0.00  44     0   0    143.5   1521.0   23.46
   0   0   0     2388.71       15.10   0   1      0.00     48.87       0.0    0.00  45     0   0    185.3    671.0   21.33
   0   0   0      919.97        6.06   0   1      0.00     30.33       0.0    0.00  48     0   0    656.0   1162.8    9.58
   0   0   0     1131.26        7.56   0   1      0.00     33.63       0.0    0.00  50     0   0    569.9   1237.6   12.15
   0   0   0      268.34        1.70   0   1      0.00     16.38       0.0    0.00  53     0   0    916.9     44.0   22.94
   0   0   0     1614.88       11.95   0  -1      0.00     40.19       0.0    0.00  62     0   0   1757.8    333.7   23.40
   0   0   0      795.17        9.60   0   1      0.00     28.20       0.0    0.00  81     0   0   1931.3   1402.9   22.89
   0   0   0      363.34        3.83   0   1      0.00     19.06       0.0    0.00  82     0   0   1409.9    257.2   20.24
   0   0   0      358.61        5.41   0   1      0.00     18.94       0.0    0.00  93     0   0   1757.0   1149.8   17.72

 SOL,ROT,NODES:   1   546559.00   158  POLAR_ANGLES:  261.33   85.33  220.67
 R=SUM[!FO-FC!]/SUM[FO]:    0.1374 SKC, BO:       0.4982  0.00
 NREF,INPUT_SK,SFJ2,SKC:    68      -1.0000     91208.9531       0.3738
 N_NODES,N_LLEGITS,N_INDEXATS,N_FEBLES:       158        93        80        78
 DIST_MITJANA,SDV (PIXELS):   2.654   1.039
 GIR_MITJA,SDV (GRAUS):   0.572   4.478
------------------------------------------------------------------------------

 SOL,ROT,NODES:   2   215626.00   160  POLAR_ANGLES:  269.67   74.33   42.33
    -0.67459     0.19570     0.71178
    -0.73817    -0.18615    -0.64842
     0.00560    -0.96283     0.27004
    
   H   K   L      FO^2      SDV(FO^2) DUM CODI   FMODEL     FO       RODIST   PHI  PIC             cXPIX    cYPIX  2-THETA
  -1   0   2     8139.21       15.26   0  -8     69.68     90.22       1.0   -6.11   6  1278 101   1305.0    959.0    7.07
  -2   0   4    15929.57       31.52   0  -8    106.60    126.21       1.4   -2.45   8  1570 118   1597.0    891.0   14.18
  -3   0   4     7877.41       23.22   0   1     85.62     88.75       1.3    1.39  12  1569 117   1723.9    971.0   16.78
  -3  -1   1     4093.23      -13.72   0   1     62.78     63.98       0.8   -7.44  14  1104  86   1456.8   1211.8   11.46
  -1   0   4     3237.55      -13.75   0   1     59.26     56.90       0.5   -7.17  18  1571 119   1477.5    811.0   12.15
  -2   0   5     7786.93       22.69   0   1     82.90     88.24       0.3   -2.45  19  1691 128   1688.2    814.2   16.66
  -4   0   2     4803.83      -18.69   0   1     74.45     69.31       1.8    7.39  22  1275  98   1677.1   1201.8   16.21
   0   1   6     2646.60       11.67   0   1     51.22     51.45       0.9    2.97  27  1798 143   1534.3    554.2   16.59
   1   1   5     1202.16        5.77   0   1     31.70     34.67       1.3    2.04  32  1705 134   1325.7    553.8   13.49
  -3  -1   0      941.06        6.19   0   1     29.83     30.68       0.1   -5.37  33   938  73   1370.9   1284.1   10.55
  -3  -1  -1      651.97        4.61   0   1     28.14     25.53       1.0   -0.84  34   771  62   1285.6   1356.9   10.31
  -2   1   7     3262.44       18.04   0   1     70.35     57.12       2.0    6.70  36  1864 149   1883.7    631.1   22.10
  -2   1   5     2540.74      -13.45   0   1     45.90     50.41       0.2    7.49  38  1702 131   1699.1    792.2   17.05
   1   1   4      654.87        3.85   0   1     19.31     25.59       0.9    4.84  39  1584 123   1241.4    631.2   10.92
  -1   0   1      375.04        2.66   0   1     21.31     19.37       0.5   -2.65  52  1119  90   1222.6   1030.8    4.88
  -1   0   3      861.70       -5.72   0   1     22.81     29.35       0.6   -7.17  54  1432 111   1390.7    885.5    9.56
  -3   0   3     1041.38        7.80   0   1     27.12     32.27       1.2    2.26  58  1430 109   1635.0   1045.2   14.72
  -4   0   5     1828.40       13.05   0   1     45.92     42.76       2.3    4.28  59  1689 126   1949.9    977.1   21.71
  -3   0   2      703.79        6.21   0   2     30.73     26.53       0.3    3.98  65  1276  99   1548.9   1118.3   12.91
  -2   0   2      307.52        3.56   0   1     20.15     17.54       0.9   -0.20  71  1277 100   1425.2   1037.8    9.79
  -5  -1   0      189.28        3.34   0   1     16.55     13.76       2.3    6.11  85   936  71   1617.1   1457.1   17.51
  -4  -1   3      312.10        4.71   0   1     17.76     17.67       0.9   -3.14  93  1417 107   1757.0   1149.8   17.72
    
  -3  -4  -7        0.00        4.71   0   0     57.62      0.00       0.0    3.47   1    21   1    711.0   1906.0   21.88
  -2  -4  -7        0.00        4.71   0   0     53.38      0.00       0.0    5.23   2    22   2    578.0   1819.0   21.36
  -1  -4  -7        0.00        4.71   0   0     75.53      0.00       0.0    5.25   3    23   3    449.0   1735.0   21.43
   0  -4  -7        0.00        4.71   0   0     17.40      0.00       0.0    4.49   4    24   4    319.0   1654.0   22.08
  -1  -3  -7        0.00        4.71   0   0     23.56      0.00       0.0   -4.84   5    28   5    506.0   1707.0   20.20
   0  -3  -7        0.00        4.71   0   0     53.19      0.00       0.0   -3.58   6    29   6    374.0   1627.0   20.82
   1  -3  -7        0.00        4.71   0   0     54.21      0.00       0.0   -3.43   7    30   7    241.0   1547.0   22.01
   2  -4  -6        0.00        4.71   0   0     39.30      0.00       0.0    6.74   8    86   8    131.0   1410.0   22.67
  -3  -3  -6        0.00        4.71   0   0     53.40      0.00       0.0   -4.99   9    89   9    846.0   1790.0   18.66
  -2  -3  -6        0.00        4.71   0   0     16.74      0.00       0.0    1.38  10    90  10    708.0   1705.0   17.86
  -1  -3  -6        0.00        4.71   0   0     18.18      0.00       0.0    2.83  11    91  11    579.0   1622.0   17.74
   0  -3  -6        0.00        4.71   0   0     21.38      0.00       0.0    2.71  12    92  12    452.0   1542.0   18.33
   1  -3  -6        0.00        4.71   0   0     89.31      0.00       0.0    1.87  13    93  13    322.0   1463.0   19.55
   2  -3  -6        0.00        4.71   0   0      3.04      0.00       0.0    0.64  14    94  14    189.0   1384.0   21.31
   1  -2  -6        0.00        4.71   0   0     12.46      0.00       0.0   -6.51  15   101  15    365.0   1438.0   18.47
   2  -2  -6        0.00        4.71   0   0     39.43      0.00       0.0   -6.39  16   102  16    233.0   1360.0   20.25
   3  -2  -6        0.00        4.71   0   0     57.28      0.00       0.0   -6.89  17   103  17     95.0   1280.0   22.46
   2  -3  -5        0.00        4.71   0   0     80.20      0.00       0.0    5.70  18   185  18    269.0   1303.0   19.05
   3  -3  -5        0.00        4.71   0   0     10.58      0.00       0.0    3.48  19   186  19    135.0   1224.0   21.35
  -1  -2  -5        0.00        4.71   0   0     44.77      0.00       0.0   -3.13  20   192  20    700.0   1517.0   14.20
   0  -2  -5        0.00        4.71   0   0     25.58      0.00       0.0   -1.32  21   193  21    574.0   1437.0   14.68
   1  -2  -5        0.00        4.71   0   0     36.47      0.00       0.0   -1.20  22   194  22    447.0   1358.0   15.96
   2  -2  -5        0.00        4.71   0   0     36.62      0.00       0.0   -1.87  23   195  23    318.0   1280.0   17.86
   3  -2  -5        0.00        4.71   0   0     32.06      0.00       0.0   -2.98  24   196  24    184.0   1200.0   20.22
  -6  -3  -4        0.00       -4.71   0   0     38.18      0.00       0.0    7.13  25   296  25   1366.0   1906.0   22.11
  -5  -3  -4        0.00        4.71   0   0     31.89      0.00       0.0   -2.84  26   297  26   1261.0   1807.0   19.36
   4  -3  -4        0.00        4.71   0   0      2.76      0.00       0.0    5.30  27   306  27     77.0   1063.0   22.13
   0  -2  -4        0.00        4.71   0   0      3.63      0.00       0.0    6.84  28   313  28    648.0   1359.0   12.19
   1  -2  -4        0.00        4.71   0   0     86.27      0.00       0.0    5.14  29   314  29    525.0   1281.0   13.54
   2  -2  -4        0.00        4.71   0   0     35.12      0.00       0.0    3.27  30   315  30    398.0   1202.0   15.60
   3  -2  -4        0.00        4.71   0   0     18.50      0.00       0.0    1.32  31   316  31    267.0   1123.0   18.13
   4  -2  -4        0.00        4.71   0   0      1.57      0.00       0.0   -0.68  32   317  32    131.0   1041.0   20.97
   1  -1  -4        0.00        4.71   0   0     13.84      0.00       0.0   -6.98  33   325  33    561.0   1259.0   12.56
   2  -1  -4        0.00        4.71   0   0      7.93      0.00       0.0   -6.33  34   326  34    435.0   1180.0   14.66
   3  -1  -4        0.00        4.71   0   0     94.62      0.00       0.0   -6.63  35   327  35    305.0   1100.0   17.24
   4  -1  -4        0.00       -4.71   0   0     16.15      0.00       0.0   -7.47  36   328  36    170.0   1018.0   20.13
  -6  -3  -3        0.00        4.71   0   0     55.17      0.00       0.0    0.20  37   433  37   1469.0   1825.0   21.48
  -4  -2  -3        0.00        4.71   0   0     20.73      0.00       0.0    0.58  38   446  38   1228.0   1613.0   14.97
   3  -2  -3        0.00        4.71   0   0     11.50      0.00       0.0    6.14  39   453  39    346.0   1047.0   16.24
   4  -2  -3        0.00        4.71   0   0     17.60      0.00       0.0    3.31  40   454  40    213.0    965.0   19.24
   5  -2  -3        0.00        4.71   0   0     29.91      0.00       0.0    0.67  41   455  41     74.0    879.0   22.42
   0  -1  -3        0.00        4.71   0   0      4.39      0.00       0.0   -1.80  42   462  42    764.0   1262.0    8.60
   1  -1  -3        0.00        4.71   0   0    106.72      0.00       0.0   -0.87  43   463  43    641.0   1184.0   10.09
   2  -1  -3        0.00        4.71   0   0     23.35      0.00       0.0   -1.41  44   464  44    517.0   1105.0   12.43
   3  -1  -3        0.00        4.71   0   0     77.61      0.00       0.0   -2.56  45   465  45    389.0   1025.0   15.25
   4  -1  -3        0.00        4.71   0   0      7.75      0.00       0.0   -4.03  46   466  46    256.0    943.0   18.33
   5  -1  -3        0.00        4.71   0   0     34.61      0.00       0.0   -5.69  47   467  47    118.0    857.0   21.57
  -6  -3  -2        0.00        4.71   0   0     10.70      0.00       0.0   -3.74  48   586  48   1565.0   1747.0   21.19
  -5  -2  -2        0.00        4.71   0   0      8.07      0.00       0.0    1.72  49   599  49   1435.0   1627.0   17.40
  -4  -2  -2        0.00       -4.71   0   0      4.04      0.00       0.0   -7.09  50   600  50   1320.0   1537.0   14.27
   5  -2  -2        0.00        4.71   0   0     17.65      0.00       0.0    4.30  51   609  51    154.0    804.0   21.06
  -2  -1  -2        0.00        4.71   0   0      8.28      0.00       0.0   -0.73  52   614  52   1084.0   1347.0    8.04
   1  -1  -2        0.00       -4.71   0   0      7.55      0.00       0.0    7.34  53   617  53    717.0   1111.0    7.78
   2  -1  -2        0.00        4.71   0   0     10.29      0.00       0.0    4.58  54   618  54    595.0   1032.0   10.44
   3  -1  -2        0.00        4.71   0   0      2.65      0.00       0.0    2.11  55   619  55    469.0    952.0   13.51
   4  -1  -2        0.00        4.71   0   0     57.16      0.00       0.0   -0.24  56   620  56    339.0    869.0   16.78
   5  -1  -2        0.00        4.71   0   0     12.53      0.00       0.0   -2.53  57   621  57    203.0    783.0   20.16
  -6  -3  -1        0.00        4.71   0   0     18.52      0.00       0.0   -6.04  58   744  58   1659.0   1671.0   21.26
  -6  -2  -1        0.00        4.71   0   0      7.03      0.00       0.0    3.75  59   756  59   1649.0   1646.0   20.75
  -5  -2  -1        0.00        4.71   0   0     19.76      0.00       0.0   -2.22  60   757  60   1525.0   1552.0   17.36
  -4  -1  -1        0.00        4.71   0   0      9.70      0.00       0.0    5.60  61   770  61   1407.0   1441.0   13.66
   4  -1  -1        0.00        4.71   0   0     36.20      0.00       0.0    4.01  62   778  63    416.0    796.0   15.57
   5  -1  -1        0.00        4.71   0   0     13.95      0.00       0.0    0.89  63   779  64    284.0    709.0   19.05
   6  -1  -1        0.00        4.71   0   0     24.59      0.00       0.0   -1.96  64   780  65    146.0    617.0   22.57
   3   0  -1        0.00        4.71   0   0      1.08      0.00       0.0   -5.26  65   790  66    581.0    858.0   11.48
   4   0  -1        0.00        4.71   0   0    164.82      0.00       0.0   -6.22  66   791  67    454.0    775.0   14.95
  -6  -3   0        0.00       -4.71   0   0      1.26      0.00       0.0   -7.32  67   911  68   1752.0   1595.0   21.68
  -6  -2   0        0.00        4.71   0   0      2.99      0.00       0.0    1.29  68   923  69   1741.0   1571.0   21.17
  -5  -2   0        0.00        4.71   0   0     25.54      0.00       0.0   -4.46  69   924  70   1615.0   1478.0   17.75
  -4  -1   0        0.00        4.71   0   0      3.30      0.00       0.0    1.28  70   937  72   1492.0   1367.0   13.99
   5  -1   0        0.00        4.71   0   0      0.33      0.00       0.0    4.64  71   946  74    360.0    635.0   18.28
   6  -1   0        0.00        4.71   0   0      8.50      0.00       0.0    1.04  72   947  75    225.0    542.0   21.82
   1   0   0        0.00        4.71   0   0      6.57      0.00       0.0    3.70  73   954  76    904.0    946.0    3.52
   2   0   0        0.00        4.71   0   0    137.12      0.00       0.0    1.60  74   955  77    783.0    867.0    7.05
   3   0   0        0.00        4.71   0   0      4.78      0.00       0.0   -0.51  75   956  78    660.0    786.0   10.58
   4   0   0        0.00        4.71   0   0     39.05      0.00       0.0   -2.63  76   957  79    534.0    702.0   14.12
   5   0   0        0.00        4.71   0   0     49.14      0.00       0.0   -4.76  77   958  80    405.0    614.0   17.68
   6   0   0        0.00        4.71   0   0     21.13      0.00       0.0   -6.90  78   959  81    270.0    521.0   21.25
  -6  -2   1        0.00        4.71   0   0     11.58      0.00       0.0   -0.25  79  1088  82   1834.0   1497.0   21.94
  -5  -2   1        0.00        4.71   0   0     31.34      0.00       0.0   -5.67  80  1089  83   1706.0   1404.0   18.53
  -5  -1   1        0.00        4.71   0   0     15.08      0.00       0.0    3.62  81  1102  84   1705.0   1382.0   18.29
  -4  -1   1        0.00        4.71   0   0     16.20      0.00       0.0   -1.19  82  1103  85   1578.0   1295.0   14.83
   6  -1   1        0.00        4.71   0   0     23.56      0.00       0.0    4.24  83  1113  87    301.0    466.0   21.41
  -3   0   1        0.00        4.71   0   0      1.08      0.00       0.0    6.99  84  1117  88   1467.0   1190.0   11.48
  -2   0   1        0.00        4.71   0   0     94.01      0.00       0.0    3.18  85  1118  89   1343.0   1110.0    8.08
   4   0   1        0.00        4.71   0   0     13.72      0.00       0.0    1.61  86  1124  92    611.0    629.0   13.79
   5   0   1        0.00        4.71   0   0     16.51      0.00       0.0   -1.64  87  1125  93    484.0    540.0   17.29
   6   0   1        0.00        4.71   0   0      3.52      0.00       0.0   -4.49  88  1126  94    352.0    446.0   20.82
  -5  -2   2        0.00        4.71   0   0     55.71      0.00       0.0   -6.20  89  1250  95   1798.0   1331.0   19.68
  -5  -1   2        0.00        4.71   0   0     27.56      0.00       0.0    2.08  90  1262  96   1795.0   1309.0   19.45
  -4  -1   2        0.00        4.71   0   0      4.22      0.00       0.0   -2.54  91  1263  97   1666.0   1222.0   16.10
   4   0   2        0.00        4.71   0   0     20.85      0.00       0.0    6.86  92  1283 102    683.0    555.0   13.99
   5   0   2        0.00        4.71   0   0     13.14      0.00       0.0    1.89  93  1284 103    559.0    465.0   17.33
   6   0   2        0.00        4.71   0   0      8.73      0.00       0.0   -1.93  94  1285 104    431.0    370.0   20.76
  -5  -2   3        0.00        4.71   0   0     20.63      0.00       0.0   -6.25  95  1404 105   1892.0   1257.0   21.12
  -5  -1   3        0.00        4.71   0   0      2.20      0.00       0.0    1.21  96  1416 106   1888.0   1235.0   20.90
  -4   0   3        0.00        4.71   0   0      5.64      0.00       0.0    5.71  97  1429 108   1765.0   1127.0   17.80
  -2   0   3        0.00        4.71   0   0      8.66      0.00       0.0   -1.83  98  1431 110   1510.0    964.0   11.89
   5   0   3        0.00        4.71   0   0     18.05      0.00       0.0    6.01  99  1438 112    630.0    389.0   17.79
   6   0   3        0.00        4.71   0   0     13.28      0.00       0.0    0.81 100  1439 113    506.0    292.0   21.05
  -5  -1   4        0.00        4.71   0   0     24.14      0.00       0.0    0.83 101  1556 114   1984.0   1160.0   22.61
  -4  -1   4        0.00        4.71   0   0     15.72      0.00       0.0   -3.23 102  1557 115   1850.0   1074.0   19.56
  -4   0   4        0.00        4.71   0   0     18.32      0.00       0.0    4.73 103  1568 116   1855.0   1052.0   19.66
   6   0   4        0.00        4.71   0   0     14.02      0.00       0.0    3.81 104  1578 120    578.0    212.0   21.69
  -1   1   4        0.00       -4.71   0   0     13.84      0.00       0.0    7.09 105  1582 121   1487.0    790.0   12.56
   0   1   4        0.00        4.71   0   0      9.44      0.00       0.0    5.61 106  1583 122   1363.0    711.0   11.22
  -4  -1   5        0.00        4.71   0   0     44.25      0.00       0.0   -2.96 107  1679 124   1946.0    998.0   21.62
  -3  -1   5        0.00       -4.71   0   0    107.55      0.00       0.0   -7.22 108  1680 125   1818.0    916.0   18.99
  -3   0   5        0.00        4.71   0   0      1.17      0.00       0.0    1.10 109  1690 127   1815.0    894.0   19.01
  -1   0   5        0.00        4.71   0   0     36.07      0.00       0.0   -6.60 110  1692 129   1566.0    735.0   14.78
   6   0   5        0.00       -4.71   0   0     37.44      0.00       0.0    7.19 111  1699 130    646.0    129.0   22.65
  -1   1   5        0.00        4.71   0   0      9.93      0.00       0.0    5.54 112  1703 132   1571.0    713.0   15.13
   0   1   5        0.00        4.71   0   0      4.57      0.00       0.0    3.68 113  1704 133   1447.0    634.0   13.88
   2   1   5        0.00        4.71   0   0     47.43      0.00       0.0    1.04 114  1706 135   1204.0    473.0   13.97
   3   1   5        0.00        4.71   0   0     18.70      0.00       0.0    5.11 115  1707 136   1075.0    389.0   15.30
  -3  -1   6        0.00        4.71   0   0     22.30      0.00       0.0   -6.29 116  1777 137   1915.0    837.0   21.35
  -3   0   6        0.00        4.71   0   0      7.15      0.00       0.0    1.23 117  1786 138   1911.0    815.0   21.37
  -2   0   6        0.00        4.71   0   0     39.16      0.00       0.0   -2.03 118  1787 139   1781.0    735.0   19.18
  -1   0   6        0.00        4.71   0   0     80.48      0.00       0.0   -5.69 119  1788 140   1657.0    656.0   17.46
  -2   1   6        0.00        4.71   0   0     24.49      0.00       0.0    6.85 120  1796 141   1789.0    712.0   19.53
  -1   1   6        0.00        4.71   0   0     10.94      0.00       0.0    4.87 121  1797 142   1659.0    634.0   17.76
   1   1   6        0.00        4.71   0   0     38.05      0.00       0.0    1.22 122  1799 144   1411.0    474.0   16.10
   2   1   6        0.00        4.71   0   0     53.92      0.00       0.0   -0.18 123  1800 145   1289.0    392.0   16.40
   3   1   6        0.00        4.71   0   0     27.62      0.00       0.0   -0.31 124  1801 146   1166.0    307.0   17.43
  -2   0   7        0.00        4.71   0   0     31.79      0.00       0.0   -1.31 125  1857 147   1877.0    653.0   21.78
  -1   0   7        0.00        4.71   0   0     32.25      0.00       0.0   -4.55 126  1858 148   1751.0    574.0   20.16
  -1   1   7        0.00        4.71   0   0      0.03      0.00       0.0    4.80 127  1865 150   1750.0    551.0   20.42
   0   1   7        0.00        4.71   0   0     56.19      0.00       0.0    2.99 128  1866 151   1623.0    472.0   19.29
   1   1   7        0.00        4.71   0   0     30.35      0.00       0.0    1.35 129  1867 152   1498.0    391.0   18.77
   2   1   7        0.00        4.71   0   0      6.37      0.00       0.0    0.08 130  1868 153   1375.0    308.0   18.92
   3   1   7        0.00        4.71   0   0     14.09      0.00       0.0   -0.26 131  1869 154   1251.0    221.0   19.71
   4   1   7        0.00        4.71   0   0     21.25      0.00       0.0    4.14 132  1870 155   1113.0    130.0   21.09
   0   0   8        0.00        4.71   0   0     60.52      0.00       0.0   -6.36 133  1894 156   1725.0    408.0   21.85
   0   1   8        0.00        4.71   0   0     36.31      0.00       0.0    3.47 134  1898 157   1715.0    384.0   22.02
   1   1   8        0.00        4.71   0   0      6.12      0.00       0.0    2.02 135  1899 158   1588.0    303.0   21.47
   2   1   8        0.00        4.71   0   0     51.95      0.00       0.0    0.97 136  1900 159   1463.0    219.0   21.50
   3   1   8        0.00        4.71   0   0     34.15      0.00       0.0    0.79 137  1901 160   1336.0    131.0   22.11
    
   0   0   0    31877.08       44.46   0 -14      0.00    178.54       0.0    0.00   1     0   0    409.0    547.0   18.47
   0   0   0     8501.35       16.42   0  -9      0.00     92.20       0.0    0.00   2     0   0    704.0    918.0    8.23
   0   0   0     6379.32       12.50   0  -8      0.00     79.87       0.0    0.00   3     0   0    771.0   1242.0    8.15
   0   0   0    10519.53       12.27   0 -21      0.00    102.56       0.0    0.00   4     0   0   1180.0   1844.0   19.72
   0   0   0     6498.64       10.76   0 -10      0.00     80.61       0.0    0.00   5     0   0   1219.0    450.0   14.59
   0   0   0     9704.79       19.77   0  -7      0.00     98.51       0.0    0.00   7     0   0   1445.0   1607.0   17.16
   0   0   0     1969.16        5.46   0   1      0.00     44.38       0.0    0.00   9     0   0    873.4    773.0    7.16
   0   0   0     3418.01       10.88   0   1      0.00     58.46       0.0    0.00  10     0   0    720.7   1636.7   16.35
   0   0   0     3294.72       10.43   0   1      0.00     57.40       0.0    0.00  11     0   0    683.8   1316.1   10.89
   0   0   0    10700.44       30.58   0   1      0.00    103.44       0.0    0.00  13     0   0    228.0   1133.9   19.03
   0   0   0     7916.26       25.65   0   1      0.00     88.97       0.0    0.00  15     0   0    276.8    878.3   18.09
   0   0   0     5000.21       15.31   0   1      0.00     70.71       0.0    0.00  16     0   0    529.7   1063.0   12.01
   0   0   0     5378.39       14.98   0   1      0.00     73.34       0.0    0.00  17     0   0    588.7    836.5   11.50
   0   0   0     5062.18       14.80   0   1      0.00     71.15       0.0    0.00  20     0   0   1485.2    167.4   22.68
   0   0   0     3507.69       14.03   0   1      0.00     59.23       0.0    0.00  21     0   0   1553.7    531.1   17.26
   0   0   0     7195.89       24.86   0   1      0.00     84.83       0.0    0.00  23     0   0   1860.9   1455.2   22.01
   0   0   0     2462.73       13.89   0   2      0.00     49.63       0.0    0.00  24     0   0    400.2   1704.9   21.62
   0   0   0     2039.05        6.65   0   1      0.00     45.16       0.0    0.00  25     0   0   1267.0    170.6   20.86
   0   0   0     3018.07        9.98   0   1      0.00     54.94       0.0    0.00  26     0   0    658.2   1898.2   22.13
   0   0   0     3324.66       12.02   0   1      0.00     57.66       0.0    0.00  28     0   0    569.0    815.6   12.12
   0   0   0     3088.42       11.95   0   1      0.00     55.57       0.0    0.00  29     0   0    536.9    195.3   22.43
   0   0   0     9891.53       34.99   0   1      0.00     99.46       0.0    0.00  30     0   0   2018.7   1117.4   23.22
   0   0   0     1859.79        8.49   0   1      0.00     43.13       0.0    0.00  31     0   0    619.2   1553.8   15.97
   0   0   0     1920.39        9.46   0   1      0.00     43.82       0.0    0.00  35     0   0   1486.7   1780.3   20.84
   0   0   0      894.07        4.87   0   1      0.00     29.90       0.0    0.00  37     0   0    788.3    845.3    7.23
   0   0   0     1696.42        9.61   0   1      0.00     41.19       0.0    0.00  40     0   0    462.0   1293.6   14.98
   0   0   0      932.26        4.83   0   1      0.00     30.53       0.0    0.00  41     0   0   1306.2   1944.0   22.45
   0   0   0      604.66        2.88   0   1      0.00     24.59       0.0    0.00  42     0   0   1161.1    706.0    8.46
   0   0   0     2527.71       14.91   0   1      0.00     50.28       0.0    0.00  43     0   0    180.1   1541.2   23.02
   0   0   0     3255.89       17.41   0  -1      0.00     57.06       0.0    0.00  44     0   0    143.5   1521.0   23.46
   0   0   0     2077.84       13.14   0   1      0.00     45.58       0.0    0.00  45     0   0    185.3    671.0   21.33
   0   0   0      261.63        1.73   0   1      0.00     16.17       0.0    0.00  46     0   0   1147.5   1669.8   15.76
   0   0   0     1334.56       10.07   0   1      0.00     36.53       0.0    0.00  47     0   0    294.5   1622.0   22.04
   0   0   0      800.24        5.27   0   1      0.00     28.29       0.0    0.00  48     0   0    656.0   1162.8    9.58
   0   0   0     1288.46       10.07   0   1      0.00     35.90       0.0    0.00  49     0   0    255.1   1293.0   19.27
   0   0   0      984.03        6.58   0   1      0.00     31.37       0.0    0.00  50     0   0    569.9   1237.6   12.15
   0   0   0      559.16        4.12   0   1      0.00     23.65       0.0    0.00  51     0   0    705.0   1473.3   13.30
   0   0   0      233.42        1.48   0   1      0.00     15.28       0.0    0.00  53     0   0    916.9     44.0   22.94
   0   0   0     1211.58        7.41   0   1      0.00     34.81       0.0    0.00  55     0   0    531.6   1637.4   18.65
   0   0   0     2674.15       15.71   0   1      0.00     51.71       0.0    0.00  56     0   0    109.9   1191.6   21.74
   0   0   0     1550.79       12.27   0   1      0.00     39.38       0.0    0.00  57     0   0    129.3    769.0   21.77
   0   0   0      799.72        7.01   0   1      0.00     28.28       0.0    0.00  60     0   0    458.6    731.2   15.28
   0   0   0     1522.74       12.14   0   2      0.00     39.02       0.0    0.00  61     0   0   1810.3   1288.8   19.61
   0   0   0     1404.72       10.40   0  -1      0.00     37.48       0.0    0.00  62     0   0   1757.8    333.7   23.40
   0   0   0      736.12        8.76   0   1      0.00     27.13       0.0    0.00  63     0   0    316.7    620.8   19.26
   0   0   0      268.59        2.18   0   1      0.00     16.39       0.0    0.00  64     0   0   1200.2   1430.5   10.77
   0   0   0     1194.82       10.07   0   1      0.00     34.57       0.0    0.00  66     0   0    246.9    856.3   18.84
   0   0   0     1360.49       10.79   0   1      0.00     36.88       0.0    0.00  67     0   0    195.7    527.4   22.52
   0   0   0      402.38        4.39   0   2      0.00     20.06       0.0    0.00  68     0   0    507.9   1472.9   16.36
   0   0   0      564.01        5.27   0   1      0.00     23.75       0.0    0.00  69     0   0   1530.9   1531.2   17.12
   0   0   0      426.79        4.20   0   1      0.00     20.66       0.0    0.00  70     0   0    587.4    396.8   18.16
   0   0   0      543.45        5.33   0   1      0.00     23.31       0.0    0.00  72     0   0   1594.8    278.2   21.97
   0   0   0     1282.79        8.35   0   2      0.00     35.82       0.0    0.00  73     0   0   1594.1   1274.0   14.97
   0   0   0      707.66        8.19   0   1      0.00     26.60       0.0    0.00  74     0   0   1770.3    527.8   21.05
   0   0   0      777.28        7.80   0   1      0.00     27.88       0.0    0.00  75     0   0    239.2   1435.0   20.82
   0   0   0      354.50        4.20   0   1      0.00     18.83       0.0    0.00  76     0   0    501.7    909.1   12.92
   0   0   0      629.36        6.06   0   1      0.00     25.09       0.0    0.00  77     0   0    412.8    982.5   14.73
   0   0   0      108.43        1.32   0   1      0.00     10.41       0.0    0.00  78     0   0    854.8   1168.0    5.44
   0   0   0      232.71        3.07   0   1      0.00     15.25       0.0    0.00  79     0   0    596.8   1393.2   13.62
   0   0   0      700.75        7.54   0   2      0.00     26.47       0.0    0.00  80     0   0    207.5   1112.8   19.42
   0   0   0      691.68        8.35   0   1      0.00     26.30       0.0    0.00  81     0   0   1931.3   1402.9   22.89
   0   0   0      316.06        3.33   0   1      0.00     17.78       0.0    0.00  82     0   0   1409.9    257.2   20.24
   0   0   0      420.10        5.51   0   1      0.00     20.50       0.0    0.00  83     0   0   1723.9   1362.2   18.46
   0   0   0      180.46        2.85   0   1      0.00     13.43       0.0    0.00  84     0   0    553.7   1810.0   21.46
   0   0   0      199.27        5.27   0   1      0.00     14.12       0.0    0.00  86     0   0   1774.9   1529.9   21.25
   0   0   0      247.25        3.58   0   1      0.00     15.72       0.0    0.00  87     0   0    481.9    888.1   13.49
   0   0   0      218.89        2.63   0   1      0.00     14.79       0.0    0.00  88     0   0    679.6    319.4   18.61
   0   0   0      556.97        7.59   0   1      0.00     23.60       0.0    0.00  89     0   0     85.2   1029.7   21.95
   0   0   0      483.05        6.70   0   1      0.00     21.98       0.0    0.00  90     0   0    152.8    931.2   20.61
   0   0   0      667.46        8.11   0   1      0.00     25.84       0.0    0.00  91     0   0     73.1   1170.5   22.44
   0   0   0      166.98        2.48   0   1      0.00     12.92       0.0    0.00  92     0   0   1425.7    450.6   16.74

 SOL,ROT,NODES:   2   215626.00   160  POLAR_ANGLES:  269.67   74.33   42.33
 R=SUM[!FO-FC!]/SUM[FO]:    0.0944 SKC, BO:       0.4647  0.00
 NREF,INPUT_SK,SFJ2,SKC:    15      -1.0000     25368.1836       0.3479
 N_NODES,N_LLEGITS,N_INDEXATS,N_FEBLES:       160        93        22       137
 DIST_MITJANA,SDV (PIXELS):   1.511-NaN    
 GIR_MITJA,SDV (GRAUS):   0.297   5.907
------------------------------------------------------------------------------

 SOL,ROT,NODES:   3   302409.00   161  POLAR_ANGLES:  282.00   89.00   41.67
    -0.64756     0.15097     0.74691
    -0.73311     0.14397    -0.66469
    -0.20788    -0.97800     0.01745

     H=   -1.0062h    0.0473k   -0.0028l 
     K=   -0.2667h    1.0019k   -0.0995l 
     L=    0.0125h   -0.0883k   -0.9957l 
    
   H   K   L      FO^2      SDV(FO^2) DUM CODI   FMODEL     FO       RODIST   PHI  PIC             cXPIX    cYPIX  2-THETA
   1   0  -2     3285.37        6.16   0  -8     69.68     57.32       2.2    0.96   6  1278 108   1305.0    959.0    7.07
   2   0  -4     6447.14       12.76   0  -8    106.60     80.29       3.6    4.61   8  1570 130   1597.0    891.0   14.18
   2   0   6     1383.60        4.41   0   1     53.92     37.20       4.7    4.31  10   107  20    720.7   1636.7   16.35
   3  -1  -4     3187.95        9.40   0   1     15.20     56.46       8.2   -3.95  12  1558 125   1723.9    971.0   16.78
   3   1  -1     1651.02        5.53   0   1      1.08     40.63       8.0    2.27  14  1117  94   1456.8   1211.8   11.46
   1   0  -4     1307.19        5.55   0   1     59.26     36.16       1.8    4.53  18  1571 131   1477.5    811.0   12.15
   2   0  -5     3154.45        9.19   0   1     82.90     56.16       1.9    6.22  19  1691 142   1688.2    814.2   16.66
   4   0  -2     1940.18        7.55   0   1      4.22     44.05       5.2   -5.44  22  1263 101   1677.1   1201.8   16.21
   0  -2  -6     1070.27        4.72   0   1     25.96     32.72       8.8   -2.86  27  1780 148   1534.3    554.2   16.59
   1   0   6      752.31        3.43   0   1     38.05     27.43      11.4    2.24  31   108  21    619.2   1553.8   15.97
   3   1   0      380.08        2.50   0   1      4.78     19.50       7.2    1.97  33   951  83   1370.9   1284.1   10.55
   3   1   1      263.74        1.86   0   1     75.02     16.24       6.1    2.61  34   784  72   1285.6   1356.9   10.31
   6   1   3      776.65        3.83   0   1     46.14     27.87       1.3   -0.87  35   456  46   1486.7   1780.3   20.84
  -1  -1   5      686.08        3.88   0   1      9.93     26.19       8.4    1.01  40   204  31    462.0   1293.6   14.98
   6   1   5      377.45        1.96   0   1     31.75     19.43      10.6    4.74  41   197  28   1306.2   1944.0   22.45
  -2  -1   6      521.55        4.08   0   1     24.49     22.84      11.4   -4.25  49   111  24    255.1   1293.0   19.27
   1   0  -1      151.62        1.08   0   1     21.31     12.31       3.3   -0.77  52  1119  96   1222.6   1030.8    4.88
   1   0  -3      347.68        2.31   0   1     22.81     18.65       0.6    2.74  54  1432 120   1390.7    885.5    9.56
   1   0   7      490.11        3.00   0   1     30.35     22.14       7.6   -2.28  55    40  11    531.6   1637.4   18.65
   3  -1  -3      421.96        3.16   0   1     20.57     20.54       5.3   -6.53  58  1418 114   1635.0   1045.2   14.72
   4   0  -5      738.73        5.27   0   1     44.25     27.18       7.1    0.54  59  1679 135   1949.9    977.1   21.71
   3   1   2      108.79        0.88   0   1     11.05     10.43       6.0    5.50  64   625  62   1200.2   1430.5   10.77
   5   1   1      228.69       -2.14   0   1     16.51     15.12       8.4    7.10  69   782  70   1530.9   1531.2   17.12
   2   0  -2      124.38        1.44   0   1     20.15     11.15       7.2    1.68  71  1277 107   1425.2   1037.8    9.79
   2   0   8       73.14        1.15   0   1     51.95      8.55      11.6   -6.53  84     7   4    553.7   1810.0   21.46
   5   1   0       76.56        1.35   0   1     49.14      8.75       7.7    6.36  85   949  81   1617.1   1457.1   17.51
   4   1  -3      126.35        1.91   0   1      5.64     11.24       7.0    5.58  93  1429 117   1757.0   1149.8   17.72
    
   2  -1   8        0.00        1.90   0   0      5.70      0.00       0.0    6.46   1     3   1    503.0   1802.0   21.90
   1  -1   8        0.00        1.90   0   0     30.88      0.00       0.0    4.27   2     4   2    386.0   1712.0   21.94
   0  -1   8        0.00        1.90   0   0      8.90      0.00       0.0    2.06   3     5   3    266.0   1625.0   22.54
   1   0   8        0.00        1.90   0   0      6.12      0.00       0.0   -6.06   4     8   5    437.0   1727.0   21.47
   0   0   8        0.00        1.90   0   0     36.31      0.00       0.0   -6.52   5     9   6    310.0   1640.0   22.02
   0  -1   7        0.00        1.90   0   0      9.09      0.00       0.0    6.11   6    35   7    355.0   1536.0   19.88
  -1  -2   7        0.00        1.90   0   0     32.11      0.00       0.0    3.15   7    36   8    235.0   1450.0   21.05
   3   0   7        0.00        1.90   0   0     14.09      0.00       0.0   -3.09   8    38   9    769.0   1819.0   19.71
   2   0   7        0.00        1.90   0   0      6.37      0.00       0.0   -1.85   9    39  10    645.0   1727.0   18.92
   0   0   7        0.00        1.90   0   0     56.19      0.00       0.0   -3.40  10    41  12    402.0   1551.0   19.29
  -1  -1   7        0.00        1.90   0   0      0.03      0.00       0.0   -4.87  11    42  13    277.0   1466.0   20.42
  -2  -1   7        0.00        1.90   0   0     70.35      0.00       0.0   -6.55  12    43  14    148.0   1380.0   22.08
  -1  -2   6        0.00        1.90   0   0     12.46      0.00       0.0    6.80  13   101  15    325.0   1366.0   18.47
  -2  -2   6        0.00        1.90   0   0     39.43      0.00       0.0    3.33  14   102  16    204.0   1281.0   20.25
  -3  -2   6        0.00        1.90   0   0     57.28      0.00       0.0    0.16  15   103  17     76.0   1194.0   22.46
   4   1   6        0.00        1.90   0   0     46.10      0.00       0.0    6.78  16   105  18    956.0   1827.0   19.08
   3   0   6        0.00        1.90   0   0     27.62      0.00       0.0    6.18  17   106  19    839.0   1732.0   17.43
   0   0   6        0.00        1.90   0   0     51.22      0.00       0.0    0.10  18   109  22    490.0   1466.0   16.57
  -1  -1   6        0.00        1.90   0   0     10.94      0.00       0.0   -2.07  19   110  23    369.0   1381.0   17.76
  -3  -1   6        0.00        1.90   0   0      2.12      0.00       0.0   -6.44  20   112  25    113.0   1210.0   21.75
  -2  -2   5        0.00        1.90   0   0     36.62      0.00       0.0    6.51  21   195  26    294.0   1200.0   17.86
  -3  -2   5        0.00        1.90   0   0     32.06      0.00       0.0    2.70  22   196  27    170.0   1113.0   20.22
   5   1   5        0.00        1.90   0   0     90.82      0.00       0.0   -3.49  23   198  29   1192.0   1841.0   19.70
   0  -1   5        0.00        1.90   0   0      4.57      0.00       0.0    4.18  24   203  30    576.0   1385.0   13.88
  -2  -1   5        0.00        1.90   0   0     45.90      0.00       0.0   -1.84  25   205  32    336.0   1216.0   17.04
  -3  -1   5        0.00        1.90   0   0     17.90      0.00       0.0   -4.50  26   206  33    209.0   1130.0   19.43
  -4  -2   5        0.00       -1.90   0   0     14.55      0.00       0.0   -7.05  27   207  34     76.0   1041.0   22.14
  -4  -4   4        0.00       -1.90   0   0      2.76      0.00       0.0    7.43  28   306  35     81.0    928.0   22.13
  -3  -2   4        0.00        1.90   0   0     18.50      0.00       0.0    5.37  29   316  36    261.0   1035.0   18.13
  -4  -3   4        0.00        1.90   0   0      1.57      0.00       0.0    1.35  30   317  37    134.0    946.0   20.97
   6   1   4        0.00        1.90   0   0     10.16      0.00       0.0    0.79  31   318  38   1395.0   1861.0   21.47
   5   1   4        0.00        1.90   0   0      0.29      0.00       0.0   -6.55  32   319  39   1285.0   1758.0   18.48
  -1  -1   4        0.00        1.90   0   0     13.84      0.00       0.0    4.49  33   325  40    544.0   1223.0   12.56
  -2  -1   4        0.00        1.90   0   0      7.93      0.00       0.0    0.72  34   326  41    425.0   1138.0   14.66
  -3  -1   4        0.00        1.90   0   0     94.62      0.00       0.0   -2.56  35   327  42    301.0   1052.0   17.24
  -4  -2   4        0.00        1.90   0   0     16.15      0.00       0.0   -5.53  36   328  43    172.0    963.0   20.13
  -4  -3   3        0.00        1.90   0   0     17.60      0.00       0.0    3.49  37   454  44    226.0    869.0   19.24
  -5  -3   3        0.00        1.90   0   0     29.91      0.00       0.0   -0.64  38   455  45     96.0    775.0   22.42
   5   1   3        0.00       -1.90   0   0      3.73      0.00       0.0   -7.15  39   457  47   1371.0   1677.0   17.61
  -2  -1   3        0.00        1.90   0   0     23.35      0.00       0.0    3.50  40   464  48    512.0   1062.0   12.43
  -3  -2   3        0.00        1.90   0   0     77.61      0.00       0.0   -0.58  41   465  49    391.0    975.0   15.25
  -4  -2   3        0.00        1.90   0   0      7.75      0.00       0.0   -4.09  42   466  50    265.0    886.0   18.33
  -5  -2   3        0.00       -1.90   0   0     34.61      0.00       0.0   -7.24  43   467  51    132.0    794.0   21.57
  -5  -4   2        0.00       -1.90   0   0     85.16      0.00       0.0    7.33  44   597  52    134.0    679.0   22.28
  -4  -3   2        0.00        1.90   0   0      9.36      0.00       0.0    5.69  45   608  53    314.0    793.0   17.77
  -5  -3   2        0.00        1.90   0   0     17.65      0.00       0.0    0.94  46   609  54    188.0    699.0   21.06
   6   1   2        0.00        1.90   0   0      5.58      0.00       0.0   -1.42  47   610  55   1576.0   1700.0   20.53
   5   1   2        0.00        1.90   0   0     86.81      0.00       0.0   -6.79  48   611  56   1455.0   1599.0   17.14
  -2  -1   2        0.00        1.90   0   0     10.29      0.00       0.0    6.63  49   618  57    596.0    987.0   10.44
  -3  -2   2        0.00        1.90   0   0      2.65      0.00       0.0    1.42  50   619  58    478.0    900.0   13.51
  -4  -2   2        0.00        1.90   0   0     57.16      0.00       0.0   -2.74  51   620  59    354.0    811.0   16.78
  -5  -2   2        0.00        1.90   0   0     12.53      0.00       0.0   -6.33  52   621  60    225.0    718.0   20.16
   4   1   2        0.00        1.90   0   0     20.85      0.00       0.0    6.98  53   624  61   1325.0   1520.0   13.99
   2   1   2        0.00        1.90   0   0     10.08      0.00       0.0    6.59  54   626  63   1089.0   1341.0    7.91
  -5  -3   1        0.00        1.90   0   0     53.80      0.00       0.0    2.45  55   767  64    277.0    623.0   20.00
   6   1   1        0.00        1.90   0   0     21.46      0.00       0.0   -1.32  56   768  65   1664.0   1622.0   20.60
   5   0   1        0.00        1.90   0   0     24.05      0.00       0.0   -5.93  57   769  66   1539.0   1522.0   17.10
  -3  -2   1        0.00        1.90   0   0     80.25      0.00       0.0    3.49  58   777  67    563.0    826.0   12.16
  -4  -2   1        0.00        1.90   0   0     36.20      0.00       0.0   -1.54  59   778  68    442.0    736.0   15.57
  -5  -2   1        0.00        1.90   0   0     13.95      0.00       0.0   -5.64  60   779  69    316.0    642.0   19.05
   4   1   1        0.00        1.90   0   0     13.72      0.00       0.0    4.86  61   783  71   1411.0   1444.0   13.79
   2   1   1        0.00        1.90   0   0     16.35      0.00       0.0    0.28  62   785  73   1174.0   1267.0    6.98
   1   0   1        0.00        1.90   0   0     11.37      0.00       0.0   -3.00  63   786  74   1057.0   1182.0    3.95
  -5  -3   0        0.00        1.90   0   0     30.20      0.00       0.0    3.87  64   934  75    364.0    547.0   19.27
   6   1   0        0.00        1.90   0   0      0.24      0.00       0.0   -0.80  65   935  76   1752.0   1545.0   21.03
   5   0   0        0.00        1.90   0   0     16.55      0.00       0.0   -4.80  66   936  77   1625.0   1446.0   17.49
  -3  -2   0        0.00        1.90   0   0    146.32      0.00       0.0    5.66  67   944  78    646.0    752.0   11.31
  -4  -2   0        0.00        1.90   0   0     25.82      0.00       0.0   -0.56  68   945  79    528.0    661.0   14.77
  -5  -2   0        0.00        1.90   0   0      0.33      0.00       0.0   -5.27  69   946  80    405.0    567.0   18.28
   4   1   0        0.00        1.90   0   0     39.05      0.00       0.0    4.16  70   950  82   1497.0   1369.0   14.12
   2   1   0        0.00        1.90   0   0    137.12      0.00       0.0   -0.21  71   952  84   1257.0   1193.0    7.05
   1   0   0        0.00        1.90   0   0      6.57      0.00       0.0   -2.39  72   953  85   1140.0   1108.0    3.52
  -5  -3  -1        0.00        1.90   0   0     33.40      0.00       0.0    5.16  73  1099  86    449.0    471.0   18.91
  -6  -4  -1        0.00        1.90   0   0     59.83      0.00       0.0   -0.86  74  1100  87    328.0    368.0   22.33
   6   0  -1        0.00        1.90   0   0     17.50      0.00       0.0    0.01  75  1101  88   1842.0   1468.0   21.80
   5   0  -1        0.00        1.90   0   0     15.08      0.00       0.0   -3.49  76  1102  89   1711.0   1370.0   18.29
  -5  -2  -1        0.00        1.90   0   0     23.19      0.00       0.0   -5.38  77  1112  91    493.0    491.0   17.91
   5   1  -1        0.00        1.90   0   0     22.30      0.00       0.0    6.26  78  1115  92   1711.0   1388.0   18.47
   4   1  -1        0.00        1.90   0   0    164.82      0.00       0.0    4.22  79  1116  93   1584.0   1295.0   14.95
   2   0  -1        0.00        1.90   0   0     94.01      0.00       0.0    0.51  80  1118  95   1341.0   1119.0    8.08
   0   0  -1        0.00        1.90   0   0      4.60      0.00       0.0    0.48  81  1120  97   1106.0    951.0    2.71
  -5  -4  -2        0.00        1.90   0   0     17.94      0.00       0.0    6.26  82  1260  98    533.0    393.0   18.95
  -6  -4  -2        0.00        1.90   0   0     12.00      0.00       0.0   -0.69  83  1261  99    417.0    289.0   22.26
   5   0  -2        0.00        1.90   0   0     27.56      0.00       0.0   -2.07  84  1262 100   1800.0   1295.0   19.45
  -4  -2  -2        0.00        1.90   0   0     82.14      0.00       0.0    0.08  85  1271 102    698.0    510.0   14.64
  -5  -3  -2        0.00        1.90   0   0     63.86      0.00       0.0   -6.23  86  1272 103    581.0    413.0   17.94
   5   1  -2        0.00        1.90   0   0     43.61      0.00       0.0    6.60  87  1274 104   1802.0   1312.0   19.61
   4   1  -2        0.00        1.90   0   0     74.45      0.00       0.0    4.75  88  1275 105   1672.0   1220.0   16.21
   3   1  -2        0.00        1.90   0   0     30.73      0.00       0.0    3.06  89  1276 106   1547.0   1131.0   12.91
   0   0  -2        0.00        1.90   0   0      6.39      0.00       0.0    2.30  90  1279 109   1189.0    877.0    5.43
  -5  -4  -3        0.00       -1.90   0   0     25.14      0.00       0.0    7.03  91  1414 110    616.0    313.0   19.38
  -6  -4  -3        0.00        1.90   0   0     16.58      0.00       0.0   -1.09  92  1415 111    506.0    208.0   22.54
   5   0  -3        0.00        1.90   0   0      2.20      0.00       0.0   -0.55  93  1416 112   1892.0   1219.0   20.90
   4   0  -3        0.00        1.90   0   0     17.76      0.00       0.0   -3.42  94  1417 113   1760.0   1128.0   17.70
  -4  -2  -3        0.00        1.90   0   0     40.78      0.00       0.0   -1.19  95  1425 115    784.0    432.0   15.33
   5   1  -3        0.00       -1.90   0   0     30.91      0.00       0.0    7.23  96  1428 116   1895.0   1237.0   21.06
   3   1  -3        0.00        1.90   0   0     27.12      0.00       0.0    4.14  97  1430 118   1634.0   1056.0   14.71
   2   0  -3        0.00        1.90   0   0      8.66      0.00       0.0    3.08  98  1431 119   1511.0    970.0   11.89
   0   0  -3        0.00        1.90   0   0     63.62      0.00       0.0    4.12  99  1433 121   1272.0    802.0    8.15
  -5  -4  -4        0.00       -1.90   0   0     38.91      0.00       0.0    7.23 100  1555 122    700.0    232.0   20.17
   5   0  -4        0.00        1.90   0   0     24.14      0.00       0.0    1.02 101  1556 123   1986.0   1142.0   22.61
   4   0  -4        0.00        1.90   0   0     15.72      0.00       0.0   -1.42 102  1557 124   1851.0   1051.0   19.56
   2  -1  -4        0.00        1.90   0   0     10.50      0.00       0.0   -6.60 103  1559 126   1598.0    877.0   14.27
  -4  -2  -4        0.00        1.90   0   0     40.30      0.00       0.0   -6.00 104  1565 127    876.0    353.0   16.44
   4   1  -4        0.00        1.90   0   0     18.32      0.00       0.0    6.62 105  1568 128   1854.0   1068.0   19.66
   3   0  -4        0.00        1.90   0   0     85.62      0.00       0.0    5.41 106  1569 129   1724.0    980.0   16.77
   0   0  -4        0.00        1.90   0   0     58.46      0.00       0.0    5.95 107  1572 132   1357.0    725.0   10.87
   4  -1  -5        0.00        1.90   0   0     28.25      0.00       0.0   -6.50 108  1669 133   1957.0    955.0   21.89
  -5  -4  -5        0.00        1.90   0   0     19.18      0.00       0.0    6.22 109  1678 134    788.0    147.0   21.30
   3  -1  -5        0.00        1.90   0   0    107.55      0.00       0.0   -1.52 110  1680 136   1813.0    885.0   18.99
   2  -1  -5        0.00        1.90   0   0     12.14      0.00       0.0   -3.54 111  1681 137   1686.0    799.0   16.71
   1  -1  -5        0.00        1.90   0   0     40.49      0.00       0.0   -5.47 112  1682 138   1563.0    715.0   14.94
   0  -1  -5        0.00       -1.90   0   0     22.39      0.00       0.0   -7.25 113  1683 139   1443.0    630.0   13.88
  -3  -2  -5        0.00        1.90   0   0     53.42      0.00       0.0   -3.02 114  1686 140   1078.0    365.0   15.84
   3   0  -5        0.00        1.90   0   0      1.17      0.00       0.0    6.80 115  1690 141   1817.0    902.0   19.01
   1   0  -5        0.00        1.90   0   0     36.07      0.00       0.0    6.35 116  1692 143   1564.0    731.0   14.78
   3  -2  -6        0.00        1.90   0   0     56.26      0.00       0.0   -6.47 117  1769 144   1919.0    786.0   21.69
   3  -1  -6        0.00        1.90   0   0     22.30      0.00       0.0    0.80 118  1777 145   1907.0    804.0   21.35
   2  -1  -6        0.00        1.90   0   0     37.27      0.00       0.0   -0.74 119  1778 146   1777.0    718.0   19.24
   1  -1  -6        0.00        1.90   0   0      5.73      0.00       0.0   -2.02 120  1779 147   1651.0    633.0   17.60
  -1  -2  -6        0.00        1.90   0   0     13.16      0.00       0.0   -2.86 121  1781 149   1406.0    462.0   16.27
  -2  -2  -6        0.00        1.90   0   0     69.48      0.00       0.0   -0.84 122  1782 150   1282.0    373.0   16.74
   2  -2  -7        0.00        1.90   0   0      9.64      0.00       0.0   -5.64 123  1843 151   1883.0    616.0   22.22
   2  -1  -7        0.00        1.90   0   0      7.24      0.00       0.0    1.87 124  1850 152   1871.0    634.0   21.82
   1  -1  -7        0.00        1.90   0   0      1.20      0.00       0.0    1.07 125  1851 153   1741.0    549.0   20.28
   0  -2  -7        0.00        1.90   0   0      3.94      0.00       0.0    0.83 126  1852 154   1615.0    463.0   19.29
  -1  -2  -7        0.00        1.90   0   0      3.75      0.00       0.0    1.60 127  1853 155   1490.0    376.0   18.92
  -2  -2  -7        0.00        1.90   0   0     22.37      0.00       0.0    4.51 128  1854 156   1362.0    286.0   19.21
   0  -3  -8        0.00        1.90   0   0     24.45      0.00       0.0   -5.04 129  1887 157   1721.0    354.0   22.54
  -1  -3  -8        0.00        1.90   0   0     32.41      0.00       0.0   -5.73 130  1888 158   1596.0    265.0   22.19
  -2  -3  -8        0.00        1.90   0   0      0.09      0.00       0.0   -5.59 131  1889 159   1470.0    174.0   22.41
   0  -2  -8        0.00        1.90   0   0     46.71      0.00       0.0    4.07 132  1890 160   1705.0    374.0   22.02
  -1  -2  -8        0.00        1.90   0   0     72.17      0.00       0.0    5.30 133  1891 161   1576.0    286.0   21.60
    
   0   0   0    12891.38       17.98   0 -14      0.00    113.54       0.0    0.00   1     0   0    409.0    547.0   18.47
   0   0   0     3438.02        6.64   0  -9      0.00     58.63       0.0    0.00   2     0   0    704.0    918.0    8.23
   0   0   0     2579.86        5.06   0  -8      0.00     50.79       0.0    0.00   3     0   0    771.0   1242.0    8.15
   0   0   0     4254.19        4.96   0 -21      0.00     65.22       0.0    0.00   4     0   0   1180.0   1844.0   19.72
   0   0   0     2628.11        4.35   0 -10      0.00     51.27       0.0    0.00   5     0   0   1219.0    450.0   14.59
   0   0   0     3924.70        8.00   0  -7      0.00     62.65       0.0    0.00   7     0   0   1445.0   1607.0   17.16
   0   0   0      796.34        2.21   0   1      0.00     28.22       0.0    0.00   9     0   0    873.4    773.0    7.16
   0   0   0     1332.41        4.22   0   1      0.00     36.50       0.0    0.00  11     0   0    683.8   1316.1   10.89
   0   0   0     4327.35       12.36   0   1      0.00     65.78       0.0    0.00  13     0   0    228.0   1133.9   19.03
   0   0   0     3201.41       10.37   0   1      0.00     56.58       0.0    0.00  15     0   0    276.8    878.3   18.09
   0   0   0     2022.13        6.19   0   1      0.00     44.97       0.0    0.00  16     0   0    529.7   1063.0   12.01
   0   0   0     2175.07        6.06   0   1      0.00     46.64       0.0    0.00  17     0   0    588.7    836.5   11.50
   0   0   0     2047.19        5.99   0   1      0.00     45.25       0.0    0.00  20     0   0   1485.2    167.4   22.68
   0   0   0     1418.54        5.67   0   1      0.00     37.66       0.0    0.00  21     0   0   1553.7    531.1   17.26
   0   0   0     2910.08       10.05   0   1      0.00     53.95       0.0    0.00  23     0   0   1860.9   1455.2   22.01
   0   0   0      995.95        5.62   0   2      0.00     31.56       0.0    0.00  24     0   0    400.2   1704.9   21.62
   0   0   0      824.61        2.69   0   1      0.00     28.72       0.0    0.00  25     0   0   1267.0    170.6   20.86
   0   0   0     1220.53        4.04   0   1      0.00     34.94       0.0    0.00  26     0   0    658.2   1898.2   22.13
   0   0   0     1344.52        4.86   0   1      0.00     36.67       0.0    0.00  28     0   0    569.0    815.6   12.12
   0   0   0     1248.98        4.83   0   1      0.00     35.34       0.0    0.00  29     0   0    536.9    195.3   22.43
   0   0   0     4000.22       14.15   0   1      0.00     63.25       0.0    0.00  30     0   0   2018.7   1117.4   23.22
   0   0   0      486.06        2.33   0   1      0.00     22.05       0.0    0.00  32     0   0   1325.7    553.8   13.49
   0   0   0     1316.28        7.28   0   1      0.00     36.28       0.0    0.00  36     0   0   1883.7    631.1   22.10
   0   0   0      361.57        1.97   0   1      0.00     19.01       0.0    0.00  37     0   0    788.3    845.3    7.23
   0   0   0     1024.50        5.42   0   1      0.00     32.01       0.0    0.00  38     0   0   1699.1    792.2   17.05
   0   0   0      264.52        1.55   0   1      0.00     16.26       0.0    0.00  39     0   0   1241.4    631.2   10.92
   0   0   0      244.53        1.16   0   1      0.00     15.64       0.0    0.00  42     0   0   1161.1    706.0    8.46
   0   0   0     1022.23        6.03   0   1      0.00     31.97       0.0    0.00  43     0   0    180.1   1541.2   23.02
   0   0   0     1316.71        7.04   0  -1      0.00     36.29       0.0    0.00  44     0   0    143.5   1521.0   23.46
   0   0   0      840.30        5.31   0   1      0.00     28.99       0.0    0.00  45     0   0    185.3    671.0   21.33
   0   0   0      105.80        0.70   0   1      0.00     10.29       0.0    0.00  46     0   0   1147.5   1669.8   15.76
   0   0   0      539.71        4.07   0   1      0.00     23.23       0.0    0.00  47     0   0    294.5   1622.0   22.04
   0   0   0      323.63        2.13   0   1      0.00     17.99       0.0    0.00  48     0   0    656.0   1162.8    9.58
   0   0   0      397.95        2.66   0   1      0.00     19.95       0.0    0.00  50     0   0    569.9   1237.6   12.15
   0   0   0      226.13        1.67   0   1      0.00     15.04       0.0    0.00  51     0   0    705.0   1473.3   13.30
   0   0   0       94.40        0.60   0   1      0.00      9.72       0.0    0.00  53     0   0    916.9     44.0   22.94
   0   0   0     1081.45        6.35   0   1      0.00     32.89       0.0    0.00  56     0   0    109.9   1191.6   21.74
   0   0   0      627.15        4.96   0   1      0.00     25.04       0.0    0.00  57     0   0    129.3    769.0   21.77
   0   0   0      323.41        2.84   0   1      0.00     17.98       0.0    0.00  60     0   0    458.6    731.2   15.28
   0   0   0      615.81        4.91   0   2      0.00     24.82       0.0    0.00  61     0   0   1810.3   1288.8   19.61
   0   0   0      568.08        4.21   0  -1      0.00     23.83       0.0    0.00  62     0   0   1757.8    333.7   23.40
   0   0   0      297.69        3.54   0   1      0.00     17.25       0.0    0.00  63     0   0    316.7    620.8   19.26
   0   0   0      284.39        2.51   0   2      0.00     16.86       0.0    0.00  65     0   0   1548.9   1118.3   12.91
   0   0   0      483.20        4.07   0   1      0.00     21.98       0.0    0.00  66     0   0    246.9    856.3   18.84
   0   0   0      550.19        4.36   0   1      0.00     23.46       0.0    0.00  67     0   0    195.7    527.4   22.52
   0   0   0      162.73        1.78   0   2      0.00     12.76       0.0    0.00  68     0   0    507.9   1472.9   16.36
   0   0   0      172.60        1.70   0   1      0.00     13.14       0.0    0.00  70     0   0    587.4    396.8   18.16
   0   0   0      219.78        2.16   0   1      0.00     14.82       0.0    0.00  72     0   0   1594.8    278.2   21.97
   0   0   0      518.77        3.38   0   2      0.00     22.78       0.0    0.00  73     0   0   1594.1   1274.0   14.97
   0   0   0      286.18        3.31   0   1      0.00     16.92       0.0    0.00  74     0   0   1770.3    527.8   21.05
   0   0   0      314.34        3.15   0   1      0.00     17.73       0.0    0.00  75     0   0    239.2   1435.0   20.82
   0   0   0      143.36        1.70   0   1      0.00     11.97       0.0    0.00  76     0   0    501.7    909.1   12.92
   0   0   0      254.52        2.45   0   1      0.00     15.95       0.0    0.00  77     0   0    412.8    982.5   14.73
   0   0   0       43.85        0.53   0   1      0.00      6.62       0.0    0.00  78     0   0    854.8   1168.0    5.44
   0   0   0       94.11        1.24   0   1      0.00      9.70       0.0    0.00  79     0   0    596.8   1393.2   13.62
   0   0   0      283.39        3.05   0   2      0.00     16.83       0.0    0.00  80     0   0    207.5   1112.8   19.42
   0   0   0      279.72        3.38   0   1      0.00     16.72       0.0    0.00  81     0   0   1931.3   1402.9   22.89
   0   0   0      127.82        1.35   0   1      0.00     11.31       0.0    0.00  82     0   0   1409.9    257.2   20.24
   0   0   0      169.89        2.23   0   1      0.00     13.03       0.0    0.00  83     0   0   1723.9   1362.2   18.46
   0   0   0       80.59        2.13   0   1      0.00      8.98       0.0    0.00  86     0   0   1774.9   1529.9   21.25
   0   0   0       99.99        1.45   0   1      0.00     10.00       0.0    0.00  87     0   0    481.9    888.1   13.49
   0   0   0       88.52        1.06   0   1      0.00      9.41       0.0    0.00  88     0   0    679.6    319.4   18.61
   0   0   0      225.24        3.07   0   1      0.00     15.01       0.0    0.00  89     0   0     85.2   1029.7   21.95
   0   0   0      195.35        2.71   0   1      0.00     13.98       0.0    0.00  90     0   0    152.8    931.2   20.61
   0   0   0      269.93        3.28   0   1      0.00     16.43       0.0    0.00  91     0   0     73.1   1170.5   22.44
   0   0   0       67.53        1.00   0   1      0.00      8.22       0.0    0.00  92     0   0   1425.7    450.6   16.74

 SOL,ROT,NODES:   3   302409.00   161  POLAR_ANGLES:  282.00   89.00   41.67
 R=SUM[!FO-FC!]/SUM[FO]:    0.6188 SKC, BO:       0.2955  0.00
 NREF,INPUT_SK,SFJ2,SKC:    24      -1.0000     32916.1484       0.3761
 N_NODES,N_LLEGITS,N_INDEXATS,N_FEBLES:       161        93        27       133
 DIST_MITJANA,SDV (PIXELS):   7.187   2.272
 GIR_MITJA,SDV (GRAUS):   1.312   4.227
------------------------------------------------------------------------------

 SOL,ROT,NODES:   4   384963.00   163  POLAR_ANGLES:  256.00   87.00  220.33
     0.63766     0.11787    -0.76125
     0.73145     0.21728     0.64635
     0.24159    -0.96897     0.05234

     H=    1.0065h   -0.0746k    0.0101l 
     K=    0.1243h    0.9816k   -0.0246l 
     L=   -0.0159h    0.0072k    1.0024l 
    
   H   K   L      FO^2      SDV(FO^2) DUM CODI   FMODEL     FO       RODIST   PHI  PIC             cXPIX    cYPIX  2-THETA
  -5  -4   0    34643.10       48.32   0 -14    187.96    186.13       6.7   -5.21   1   912  81    409.0    547.0   18.47
  -2  -1   1     9228.79       17.82   0  -9     83.52     96.07       1.4   -2.39   2  1105  97    704.0    918.0    8.23
   0   0   3     6923.85       13.57   0  -8     63.62     83.21       2.2   -1.41   3  1433 123    771.0   1242.0    8.15
  -2  -2  -5     7055.87       11.68   0 -10     67.51     84.00      10.4   -2.98   5   191  23   1219.0    450.0   14.59
   1   0  -2     8825.58       16.55   0  -8     69.68     93.94       1.0   -4.58   6   629  61   1305.0    959.0    7.07
   2   0  -4    17282.90       34.19   0  -8    106.60    131.46       3.0   -0.93   8   337  38   1597.0    891.0   14.18
   0   0   4     3577.47       11.32   0   1     58.46     59.81       1.4   -3.20  11  1572 132    683.8   1316.1   10.89
   3   0  -4     8551.58       25.21   0   1     85.62     92.47       5.1   -2.81  12   338  39   1723.9    971.0   16.78
   3   1  -1     4429.51       14.85   0   1     62.78     66.55       0.8    0.73  14   803  73   1456.8   1211.8   11.46
  -4  -3   3     8613.10      -27.91   0   1     90.46     92.81       3.9   -7.02  15  1405 119    276.8    878.3   18.09
  -2  -1   3     5429.65       16.62   0   1     68.80     73.69       2.4   -3.37  16  1419 121    529.7   1063.0   12.01
   1   0  -4     3505.83       14.89   0   1     59.26     59.21       0.5    3.04  18   336  37   1477.5    811.0   12.15
   2   0  -5     8450.03       24.62   0   1     82.90     91.92       2.5    2.09  19   216  29   1688.2    814.2   16.66
   0  -1  -6     2872.00       12.66   0   1     51.22     53.59       4.0    2.72  27   109  16   1534.3    554.2   16.59
  -3  -2   1     3608.87       13.04   0   1     49.88     60.07       5.3    2.06  28  1091  96    569.0    815.6   12.12
   1   0   6     2018.35        9.21   0   1     43.61     44.93       7.1   -0.49  31  1790 150    619.2   1553.8   15.97
  -1  -1  -5     1307.75       -6.28   0   1     31.70     36.16       1.7    7.07  32   202  24   1325.7    553.8   13.49
   3   1   0     1019.83        6.71   0   1     29.83     31.93       1.5   -1.24  33   969  86   1370.9   1284.1   10.55
   3   1   1      707.92        5.00   0   1     28.14     26.61       3.1   -3.32  34  1136 100   1285.6   1356.9   10.31
   2  -1  -7     3532.30       19.53   0   1     70.35     59.43       7.2   -0.01  36    43  11   1883.7    631.1   22.10
  -2  -1   0      970.83        5.29   0   1     32.10     31.16       2.7   -3.31  37   939  84    788.3    845.3    7.23
   2  -1  -5     2756.78      -14.59   0   1     45.90     52.51       6.5   -7.24  38   205  27   1699.1    792.2   17.05
  -1  -1  -4      710.03        4.17   0   1     19.31     26.65       2.5    2.31  39   323  35   1241.4    631.2   10.92
  -1  -1   5     1841.08       10.42   0   1     40.49     42.91       4.7    0.70  40  1682 138    462.0   1293.6   14.98
  -1  -1  -3      657.48        3.13   0   1    129.80     25.64       3.1   -6.12  42   461  47   1161.1    706.0    8.46
   0  -1   8     1448.46       10.93   0   1     46.71     38.06      10.6   -1.30  47  1890 159    294.5   1622.0   22.04
  -2  -1   6     1401.95      -10.96   0   1     37.27     37.44       4.0   -7.09  49  1778 146    255.1   1293.0   19.27
   1   0   5      607.18        4.48   0   1     22.15     24.64       6.6    3.32  51  1694 140    705.0   1473.3   13.30
   1   0  -3      932.66        6.19   0   1     22.81     30.54       0.8   -0.31  54   475  48   1390.7    885.5    9.56
   1   0   7     1315.76        8.05   0   1     35.49     36.27       7.7   -3.63  55  1860 156    531.6   1637.4   18.65
  -3  -2   6     2905.32       17.07   0   1     56.26     53.90       6.7   -4.62  56  1769 143    109.9   1191.6   21.74
  -5  -4   3     1685.71       13.34   0   1     45.64     41.06       7.5   -5.58  57  1393 117    129.3    769.0   21.77
   3   0  -3     1131.95        8.48   0   1     27.12     33.64       5.2   -5.99  58   477  50   1635.0   1045.2   14.72
   4   1  -5     1982.46       14.15   0   1     45.92     44.52       7.1   -0.84  59   218  31   1949.9    977.1   21.71
  -4  -2   1      870.07        7.63   0   1     30.65     29.50       3.6   -6.94  60  1090  95    458.6    731.2   15.28
  -5  -4   1      799.87        9.52   0   1     39.47     28.28       7.4   -4.91  63  1077  93    316.7    620.8   19.26
   3   1   2      291.96        2.37   0   1     15.90     17.09       5.4   -5.64  64  1294 113   1200.2   1430.5   10.77
  -4  -4   3     1296.73       10.93   0   1     33.14     36.01       8.2    0.90  66  1394 118    246.9    856.3   18.84
   0   0   6      437.73        4.78   0   2     22.25     20.92       3.4   -6.80  68  1789 149    507.9   1472.9   16.36
   5   2   1      613.33        5.73   0   1     24.05     24.77       8.0   -6.25  69  1138 102   1530.9   1531.2   17.12
  -1  -2  -8      590.68        5.80   0   1     30.88     24.30       8.9    5.42  72     4   2   1594.8    278.2   21.97
   1  -2  -7      769.45        8.91   0   1     32.11     27.74      10.9   -6.06  74    36   8   1770.3    527.8   21.05
  -1  -2   7      844.31        8.47   0   1     34.14     29.06      11.5    4.21  75  1844 153    239.2   1435.0   20.82
   0   0   2      117.68        1.43   0   1      6.39     10.85       1.0    0.37  78  1279 112    854.8   1168.0    5.44
   0   0   5      252.87        3.33   0   1     14.85     15.90       2.4   -5.00  79  1693 139    596.8   1393.2   13.62
  -3  -2   5      760.86        8.19   0   2     25.83     27.58       6.0   -3.08  80  1670 135    207.5   1112.8   19.42
   5   2   0      205.22        3.62   0   1     16.55     14.33       7.2   -4.29  85   971  88   1617.1   1457.1   17.51
  -3  -2   2      268.34        3.88   0   1     13.55     16.38       4.4    1.02  87  1252 110    481.9    888.1   13.49
  -4  -4   4      524.24        7.27   0   1     20.86     22.90       8.3   -0.49  90  1536 126    152.8    931.2   20.61
  -3  -3   6      724.49        8.81   0   1     26.61     26.92      10.5    1.89  91  1761 142     73.1   1170.5   22.44
  -1  -2  -6      181.44        2.70   0   1     12.87     13.47       8.5   -4.86  92    99  15   1425.7    450.6   16.74
   4   2  -3      338.63        5.11   0   1     17.76     18.40       2.9    2.39  93   490  54   1757.0   1149.8   17.72
    
  -2  -3  -8        0.00        5.11   0   0     84.16      0.00       0.0    0.62   1     1   1   1470.0    161.0   22.64
   0  -2  -8        0.00        5.11   0   0      8.90      0.00       0.0    0.69   2     5   3   1720.0    354.0   22.54
  -3  -3  -7        0.00        5.11   0   0     45.99      0.00       0.0    6.13   3    26   4   1243.0    166.0   20.81
  -2  -3  -7        0.00        5.11   0   0     68.70      0.00       0.0   -6.35   4    27   5   1394.0    251.0   20.20
  -1  -2  -7        0.00        5.11   0   0      4.85      0.00       0.0    0.84   5    34   6   1501.0    363.0   19.30
   0  -2  -7        0.00        5.11   0   0      9.09      0.00       0.0   -3.76   6    35   7   1632.0    442.0   19.88
   0  -1  -7        0.00        5.11   0   0     56.19      0.00       0.0    6.33   7    41   9   1621.0    470.0   19.29
   1  -1  -7        0.00        5.11   0   0      0.03      0.00       0.0    2.27   8    42  10   1748.0    547.0   20.42
   2   0  -7        0.00       -5.11   0   0     31.79      0.00       0.0    7.40   9    50  12   1876.0    652.0   21.78
  -3  -3  -6        0.00        5.11   0   0     53.40      0.00       0.0   -5.06  10    89  13   1180.0    253.0   18.66
  -2  -2  -6        0.00        5.11   0   0     10.46      0.00       0.0    5.02  11    98  14   1286.0    366.0   16.92
   1  -1  -6        0.00        5.11   0   0     10.94      0.00       0.0   -1.35  12   110  17   1657.0    630.0   17.76
   2  -1  -6        0.00        5.11   0   0     24.49      0.00       0.0   -3.44  13   111  18   1786.0    707.0   19.53
   3   0  -6        0.00        5.11   0   0      2.12      0.00       0.0   -4.34  14   112  19   1921.0    785.0   21.75
   2   0  -6        0.00        5.11   0   0     39.16      0.00       0.0    4.84  15   120  20   1780.0    733.0   19.18
   3   1  -6        0.00        5.11   0   0      7.15      0.00       0.0    2.76  16   121  21   1910.0    811.0   21.37
  -5  -4  -5        0.00        5.11   0   0     12.01      0.00       0.0   -5.32  17   170  22    846.0    125.0   21.48
   0  -1  -5        0.00        5.11   0   0      4.57      0.00       0.0   -1.59  18   203  25   1445.0    632.0   13.88
   1  -1  -5        0.00        5.11   0   0      9.93      0.00       0.0   -5.51  19   204  26   1569.0    709.0   15.13
   1   0  -5        0.00        5.11   0   0     36.07      0.00       0.0    5.90  20   215  28   1566.0    735.0   14.78
   3   0  -5        0.00        5.11   0   0      1.17      0.00       0.0    0.07  21   217  30   1815.0    890.0   19.01
   4   2  -5        0.00        5.11   0   0     44.25      0.00       0.0    6.25  22   228  32   1946.0    996.0   21.62
  -5  -4  -4        0.00        5.11   0   0      7.81      0.00       0.0    1.28  23   287  33    739.0    208.0   20.36
  -4  -3  -4        0.00        5.11   0   0     90.65      0.00       0.0   -2.50  24   298  34    881.0    330.0   16.93
   0  -1  -4        0.00       -5.11   0   0      9.44      0.00       0.0   -7.11  25   324  36   1361.0    709.0   11.22
   4   1  -4        0.00        5.11   0   0     18.32      0.00       0.0   -3.51  26   339  40   1855.0   1047.0   19.66
   3   1  -4        0.00        5.11   0   0     15.20      0.00       0.0    6.38  27   349  41   1724.0    992.0   16.75
   4   2  -4        0.00        5.11   0   0     15.72      0.00       0.0    4.33  28   350  42   1850.0   1072.0   19.56
   5   2  -4        0.00        5.11   0   0     24.14      0.00       0.0    3.34  29   351  43   1984.0   1156.0   22.61
  -5  -4  -3        0.00        5.11   0   0     20.94      0.00       0.0    3.68  30   423  44    645.0    288.0   19.57
  -4  -3  -3        0.00        5.11   0   0     20.36      0.00       0.0    3.06  31   435  45    785.0    408.0   15.85
  -3  -2  -3        0.00        5.11   0   0     48.91      0.00       0.0   -6.05  32   447  46    924.0    520.0   12.44
   2   0  -3        0.00        5.11   0   0      8.66      0.00       0.0   -4.36  33   476  49   1510.0    962.0   11.89
   4   1  -3        0.00        5.11   0   0      5.64      0.00       0.0   -6.37  34   478  51   1765.0   1121.0   17.80
   5   1  -3        0.00        5.11   0   0     30.91      0.00       0.0   -6.03  35   479  52   1902.0   1205.0   21.06
   3   1  -3        0.00        5.11   0   0     20.57      0.00       0.0    4.52  36   489  53   1633.0   1066.0   14.68
   5   2  -3        0.00        5.11   0   0      2.20      0.00       0.0    1.46  37   491  55   1889.0   1231.0   20.90
  -6  -5  -2        0.00        5.11   0   0     12.88      0.00       0.0   -6.34  38   575  56    457.0    270.0   22.05
  -5  -4  -2        0.00        5.11   0   0     59.35      0.00       0.0    4.47  39   576  57    555.0    365.0   19.15
  -4  -3  -2        0.00        5.11   0   0     65.48      0.00       0.0    4.60  40   588  58    696.0    483.0   15.19
  -3  -2  -2        0.00        5.11   0   0     29.76      0.00       0.0    1.19  41   601  59    833.0    595.0   11.41
   0   0  -2        0.00       -5.11   0   0      6.39      0.00       0.0    7.49  42   628  60   1192.0    881.0    5.43
   2   1  -2        0.00       -5.11   0   0      3.12      0.00       0.0    7.32  43   642  62   1428.0   1059.0    9.89
   3   1  -2        0.00        5.11   0   0     21.77      0.00       0.0    2.64  44   643  63   1544.0   1138.0   12.88
   4   2  -2        0.00        5.11   0   0      4.22      0.00       0.0    0.42  45   644  64   1667.0   1220.0   16.10
   5   2  -2        0.00        5.11   0   0     27.56      0.00       0.0   -0.44  46   645  65   1797.0   1305.0   19.45
  -6  -5  -1        0.00        5.11   0   0      1.56      0.00       0.0   -5.02  47   733  66    363.0    346.0   22.12
  -5  -5  -1        0.00        5.11   0   0     14.36      0.00       0.0    4.44  48   734  67    466.0    441.0   19.11
  -4  -3  -1        0.00        5.11   0   0     29.16      0.00       0.0    4.74  49   746  69    609.0    558.0   15.00
  -3  -2  -1        0.00        5.11   0   0     32.08      0.00       0.0    2.76  50   759  70    746.0    668.0   10.97
   0   0  -1        0.00        5.11   0   0      4.60      0.00       0.0    5.71  51   787  71   1108.0    953.0    2.71
   2   1  -1        0.00        5.11   0   0     83.52      0.00       0.0    6.27  52   802  72   1342.0   1131.0    8.21
   4   2  -1        0.00        5.11   0   0     16.20      0.00       0.0   -1.60  53   804  74   1579.0   1292.0   14.83
   5   2  -1        0.00        5.11   0   0     15.08      0.00       0.0   -2.35  54   805  75   1707.0   1378.0   18.29
   6   2  -1        0.00        5.11   0   0     17.50      0.00       0.0   -2.22  55   806  76   1842.0   1468.0   21.80
   5   3  -1        0.00       -5.11   0   0     31.34      0.00       0.0    7.44  56   818  77   1706.0   1404.0   18.53
   6   3  -1        0.00        5.11   0   0     11.58      0.00       0.0    6.11  57   819  78   1835.0   1495.0   21.94
  -6  -5   0        0.00        5.11   0   0     12.39      0.00       0.0   -4.45  58   899  79    269.0    422.0   22.52
  -5  -5   0        0.00        5.11   0   0     23.25      0.00       0.0    3.93  59   900  80    377.0    515.0   19.46
  -4  -3   0        0.00        5.11   0   0     39.45      0.00       0.0    4.21  60   913  82    522.0    631.0   15.31
  -3  -2   0        0.00        5.11   0   0     31.95      0.00       0.0    2.75  61   926  83    660.0    740.0   11.20
   2   1   0        0.00        5.11   0   0     32.10      0.00       0.0    5.74  62   968  85   1257.0   1203.0    7.19
   4   1   0        0.00        5.11   0   0      3.30      0.00       0.0   -3.69  63   970  87   1494.0   1365.0   13.99
   6   2   0        0.00        5.11   0   0      0.24      0.00       0.0   -3.94  64   972  89   1754.0   1542.0   21.03
   5   3   0        0.00        5.11   0   0     25.54      0.00       0.0    6.95  65   983  90   1616.0   1477.0   17.75
   6   3   0        0.00        5.11   0   0      2.99      0.00       0.0    5.40  66   984  91   1743.0   1569.0   21.17
  -5  -5   1        0.00        5.11   0   0     32.30      0.00       0.0    3.10  67  1065  92    286.0    589.0   20.19
  -4  -3   1        0.00        5.11   0   0      5.42      0.00       0.0    3.31  68  1078  94    433.0    704.0   16.08
   0   0   1        0.00        5.11   0   0      4.60      0.00       0.0    2.15  69  1120  98    939.0   1096.0    2.71
   2   1   1        0.00        5.11   0   0     42.20      0.00       0.0    6.65  70  1135  99   1172.0   1275.0    7.12
   4   1   1        0.00        5.11   0   0      9.70      0.00       0.0   -5.91  71  1137 101   1410.0   1438.0   13.66
   6   2   1        0.00        5.11   0   0     21.46      0.00       0.0   -5.64  72  1139 103   1668.0   1617.0   20.60
   5   3   1        0.00        5.11   0   0     19.76      0.00       0.0    6.91  73  1150 104   1526.0   1551.0   17.36
   6   3   1        0.00        5.11   0   0      7.03      0.00       0.0    5.01  74  1151 105   1652.0   1644.0   20.75
  -5  -5   2        0.00        5.11   0   0     51.35      0.00       0.0    2.07  75  1228 106    194.0    662.0   21.24
  -5  -4   2        0.00        5.11   0   0     19.08      0.00       0.0   -5.08  76  1239 107    230.0    690.0   20.28
  -4  -3   2        0.00        5.11   0   0     17.88      0.00       0.0    2.19  77  1240 108    344.0    776.0   17.26
  -4  -3   2        0.00        5.11   0   0     11.27      0.00       0.0   -6.75  78  1251 109    372.0    803.0   16.46
  -2  -1   2        0.00        5.11   0   0      3.12      0.00       0.0   -2.61  79  1265 111    619.0    989.0    9.89
   6   2   2        0.00       -5.11   0   0      5.58      0.00       0.0   -7.28  80  1297 114   1583.0   1693.0   20.53
   6   3   2        0.00        5.11   0   0     23.26      0.00       0.0    5.07  81  1309 115   1561.0   1720.0   20.68
  -5  -5   3        0.00        5.11   0   0     19.69      0.00       0.0    0.89  82  1382 116     98.0    736.0   22.59
  -3  -2   3        0.00        5.11   0   0     15.17      0.00       0.0   -0.22  83  1406 120    396.0    957.0   15.17
  -1  -1   3        0.00        5.11   0   0      5.82      0.00       0.0    6.05  84  1420 122    638.0   1139.0    9.80
   6   3   3        0.00        5.11   0   0     55.74      0.00       0.0    5.89  85  1463 124   1470.0   1797.0   20.97
  -4  -5   4        0.00        5.11   0   0     87.46      0.00       0.0    5.92  86  1527 125    113.0    897.0   21.55
  -3  -3   4        0.00        5.11   0   0     44.76      0.00       0.0    6.31  87  1537 127    266.0   1006.0   18.02
  -3  -2   4        0.00        5.11   0   0     13.76      0.00       0.0   -1.60  88  1547 128    304.0   1031.0   17.17
  -2  -2   4        0.00        5.11   0   0     29.43      0.00       0.0    5.69  89  1548 129    412.0   1111.0   14.86
  -2  -1   4        0.00        5.11   0   0     10.50      0.00       0.0   -4.44  90  1559 130    442.0   1135.0   14.27
  -1  -1   4        0.00        5.11   0   0      5.01      0.00       0.0    3.22  91  1560 131    551.0   1213.0   12.34
  -4  -4   5        0.00        5.11   0   0     10.00      0.00       0.0   -1.96  92  1659 133     59.0   1000.0   22.51
  -3  -3   5        0.00        5.11   0   0     22.06      0.00       0.0    4.06  93  1660 134    172.0   1082.0   20.12
  -2  -2   5        0.00        5.11   0   0     11.12      0.00       0.0    3.22  94  1671 136    320.0   1186.0   17.22
  -2  -1   5        0.00        5.11   0   0     12.14      0.00       0.0   -5.70  95  1681 137    350.0   1211.0   16.71
   3   1   5        0.00        5.11   0   0     18.70      0.00       0.0   -5.34  96  1707 141    950.0   1657.0   15.30
  -2  -2   6        0.00        5.11   0   0     13.69      0.00       0.0    0.89  97  1770 144    226.0   1264.0   19.68
  -1  -2   6        0.00       -5.11   0   0     65.01      0.00       0.0    7.34  98  1771 145    329.0   1343.0   18.16
  -1  -1   6        0.00        5.11   0   0      5.73      0.00       0.0   -1.63  99  1779 147    369.0   1367.0   17.60
   0  -1   6        0.00        5.11   0   0     25.96      0.00       0.0    5.05 100  1780 148    473.0   1445.0   16.57
   4   1   6        0.00        5.11   0   0     46.10      0.00       0.0    4.93 101  1802 151    955.0   1827.0   19.08
  -2  -2   7        0.00        5.11   0   0      9.64      0.00       0.0   -1.34 102  1843 152    128.0   1346.0   22.22
  -1  -1   7        0.00        5.11   0   0      1.20      0.00       0.0   -3.85 103  1851 154    275.0   1449.0   20.28
   0  -1   7        0.00        5.11   0   0      3.94      0.00       0.0    1.70 104  1852 155    382.0   1527.0   19.29
   2   0   7        0.00        5.11   0   0      4.12      0.00       0.0    2.86 105  1861 157    626.0   1714.0   18.86
   0  -2   8        0.00        5.11   0   0     24.45      0.00       0.0    6.81 106  1887 158    239.0   1589.0   22.54
   1  -1   8        0.00        5.11   0   0     72.17      0.00       0.0    4.17 107  1891 160    390.0   1694.0   21.60
   1   0   8        0.00        5.11   0   0     24.38      0.00       0.0   -6.40 108  1895 161    435.0   1719.0   21.35
   2   0   8        0.00        5.11   0   0     15.82      0.00       0.0   -1.51 109  1896 162    541.0   1802.0   21.45
   3   0   8        0.00        5.11   0   0     55.85      0.00       0.0    4.81 110  1897 163    636.0   1888.0   22.13
    
   0   0   0    11416.28       13.32   0 -21      0.00    106.85       0.0    0.00   4     0   0   1180.0   1844.0   19.72
   0   0   0    10532.09       21.46   0  -7      0.00    102.63       0.0    0.00   7     0   0   1445.0   1607.0   17.16
   0   0   0     2137.02        5.93   0   1      0.00     46.23       0.0    0.00   9     0   0    873.4    773.0    7.16
   0   0   0     3709.38       11.81   0   1      0.00     60.90       0.0    0.00  10     0   0    720.7   1636.7   16.35
   0   0   0    11612.62       33.18   0   1      0.00    107.76       0.0    0.00  13     0   0    228.0   1133.9   19.03
   0   0   0     5836.88       16.26   0   1      0.00     76.40       0.0    0.00  17     0   0    588.7    836.5   11.50
   0   0   0     5493.71       16.06   0   1      0.00     74.12       0.0    0.00  20     0   0   1485.2    167.4   22.68
   0   0   0     3806.71       15.22   0   1      0.00     61.70       0.0    0.00  21     0   0   1553.7    531.1   17.26
   0   0   0     5198.56       20.22   0   1      0.00     72.10       0.0    0.00  22     0   0   1677.1   1201.8   16.21
   0   0   0     7809.32       26.98   0   1      0.00     88.37       0.0    0.00  23     0   0   1860.9   1455.2   22.01
   0   0   0     2672.66       15.07   0   2      0.00     51.70       0.0    0.00  24     0   0    400.2   1704.9   21.62
   0   0   0     2212.87        7.22   0   1      0.00     47.04       0.0    0.00  25     0   0   1267.0    170.6   20.86
   0   0   0     3275.35       10.83   0   1      0.00     57.23       0.0    0.00  26     0   0    658.2   1898.2   22.13
   0   0   0     3351.69       12.97   0   1      0.00     57.89       0.0    0.00  29     0   0    536.9    195.3   22.43
   0   0   0    10734.74       37.97   0   1      0.00    103.61       0.0    0.00  30     0   0   2018.7   1117.4   23.22
   0   0   0     2084.09       10.27   0   1      0.00     45.65       0.0    0.00  35     0   0   1486.7   1780.3   20.84
   0   0   0     1011.73        5.24   0   1      0.00     31.81       0.0    0.00  41     0   0   1306.2   1944.0   22.45
   0   0   0     2743.19       16.18   0   1      0.00     52.38       0.0    0.00  43     0   0    180.1   1541.2   23.02
   0   0   0     3533.45       18.90   0  -1      0.00     59.44       0.0    0.00  44     0   0    143.5   1521.0   23.46
   0   0   0     2254.96       14.26   0   1      0.00     47.49       0.0    0.00  45     0   0    185.3    671.0   21.33
   0   0   0      283.93        1.88   0   1      0.00     16.85       0.0    0.00  46     0   0   1147.5   1669.8   15.76
   0   0   0      868.46        5.72   0   1      0.00     29.47       0.0    0.00  48     0   0    656.0   1162.8    9.58
   0   0   0     1067.92        7.14   0   1      0.00     32.68       0.0    0.00  50     0   0    569.9   1237.6   12.15
   0   0   0      406.86        2.89   0   1      0.00     20.17       0.0    0.00  52     0   0   1222.6   1030.8    4.88
   0   0   0      253.32        1.61   0   1      0.00     15.92       0.0    0.00  53     0   0    916.9     44.0   22.94
   0   0   0     1652.55       13.18   0   2      0.00     40.65       0.0    0.00  61     0   0   1810.3   1288.8   19.61
   0   0   0     1524.47       11.29   0  -1      0.00     39.04       0.0    0.00  62     0   0   1757.8    333.7   23.40
   0   0   0      763.16        6.73   0   2      0.00     27.63       0.0    0.00  65     0   0   1548.9   1118.3   12.91
   0   0   0     1476.47       11.71   0   1      0.00     38.42       0.0    0.00  67     0   0    195.7    527.4   22.52
   0   0   0      463.17        4.56   0   1      0.00     21.52       0.0    0.00  70     0   0    587.4    396.8   18.16
   0   0   0      333.74        3.86   0   1      0.00     18.27       0.0    0.00  71     0   0   1425.2   1037.8    9.79
   0   0   0     1392.15        9.07   0   2      0.00     37.31       0.0    0.00  73     0   0   1594.1   1274.0   14.97
   0   0   0      384.72        4.56   0   1      0.00     19.61       0.0    0.00  76     0   0    501.7    909.1   12.92
   0   0   0      683.01        6.58   0   1      0.00     26.13       0.0    0.00  77     0   0    412.8    982.5   14.73
   0   0   0      750.64        9.07   0   1      0.00     27.40       0.0    0.00  81     0   0   1931.3   1402.9   22.89
   0   0   0      343.00        3.62   0   1      0.00     18.52       0.0    0.00  82     0   0   1409.9    257.2   20.24
   0   0   0      455.91        5.98   0   1      0.00     21.35       0.0    0.00  83     0   0   1723.9   1362.2   18.46
   0   0   0      195.84        3.09   0   1      0.00     13.99       0.0    0.00  84     0   0    553.7   1810.0   21.46
   0   0   0      216.26        5.72   0   1      0.00     14.71       0.0    0.00  86     0   0   1774.9   1529.9   21.25
   0   0   0      237.55        2.85   0   1      0.00     15.41       0.0    0.00  88     0   0    679.6    319.4   18.61
   0   0   0      604.45        8.24   0   1      0.00     24.59       0.0    0.00  89     0   0     85.2   1029.7   21.95

 SOL,ROT,NODES:   4   384963.00   163  POLAR_ANGLES:  256.00   87.00  220.33
 R=SUM[!FO-FC!]/SUM[FO]:    0.1557 SKC, BO:       0.4841  0.00
 NREF,INPUT_SK,SFJ2,SKC:    42      -1.0000     58272.3867       0.3944
 N_NODES,N_LLEGITS,N_INDEXATS,N_FEBLES:       163        93        52       110
 DIST_MITJANA,SDV (PIXELS):   6.318   1.897
 GIR_MITJA,SDV (GRAUS):  -2.359   3.881
------------------------------------------------------------------------------

 SOL,ROT,NODES:   5   302409.00   161  POLAR_ANGLES:  282.00   89.00   41.67
    -0.64756     0.15097     0.74691
    -0.73311     0.14397    -0.66469
    -0.20788    -0.97800     0.01745

     H=   -1.0062h    0.0473k   -0.0028l 
     K=   -0.2667h    1.0019k   -0.0995l 
     L=    0.0125h   -0.0883k   -0.9957l 
    
   H   K   L      FO^2      SDV(FO^2) DUM CODI   FMODEL     FO       RODIST   PHI  PIC             cXPIX    cYPIX  2-THETA
   1   0  -2     3285.37        6.16   0  -8     69.68     57.32       2.2    0.96   6  1278 108   1305.0    959.0    7.07
   2   0  -4     6447.14       12.76   0  -8    106.60     80.29       3.6    4.61   8  1570 130   1597.0    891.0   14.18
   2   0   6     1383.60        4.41   0   1     53.92     37.20       4.7    4.31  10   107  20    720.7   1636.7   16.35
   3  -1  -4     3187.95        9.40   0   1     15.20     56.46       8.2   -3.95  12  1558 125   1723.9    971.0   16.78
   3   1  -1     1651.02        5.53   0   1      1.08     40.63       8.0    2.27  14  1117  94   1456.8   1211.8   11.46
   1   0  -4     1307.19        5.55   0   1     59.26     36.16       1.8    4.53  18  1571 131   1477.5    811.0   12.15
   2   0  -5     3154.45        9.19   0   1     82.90     56.16       1.9    6.22  19  1691 142   1688.2    814.2   16.66
   4   0  -2     1940.18        7.55   0   1      4.22     44.05       5.2   -5.44  22  1263 101   1677.1   1201.8   16.21
   0  -2  -6     1070.27        4.72   0   1     25.96     32.72       8.8   -2.86  27  1780 148   1534.3    554.2   16.59
   1   0   6      752.31        3.43   0   1     38.05     27.43      11.4    2.24  31   108  21    619.2   1553.8   15.97
   3   1   0      380.08        2.50   0   1      4.78     19.50       7.2    1.97  33   951  83   1370.9   1284.1   10.55
   3   1   1      263.74        1.86   0   1     75.02     16.24       6.1    2.61  34   784  72   1285.6   1356.9   10.31
   6   1   3      776.65        3.83   0   1     46.14     27.87       1.3   -0.87  35   456  46   1486.7   1780.3   20.84
  -1  -1   5      686.08        3.88   0   1      9.93     26.19       8.4    1.01  40   204  31    462.0   1293.6   14.98
   6   1   5      377.45        1.96   0   1     31.75     19.43      10.6    4.74  41   197  28   1306.2   1944.0   22.45
  -2  -1   6      521.55        4.08   0   1     24.49     22.84      11.4   -4.25  49   111  24    255.1   1293.0   19.27
   1   0  -1      151.62        1.08   0   1     21.31     12.31       3.3   -0.77  52  1119  96   1222.6   1030.8    4.88
   1   0  -3      347.68        2.31   0   1     22.81     18.65       0.6    2.74  54  1432 120   1390.7    885.5    9.56
   1   0   7      490.11        3.00   0   1     30.35     22.14       7.6   -2.28  55    40  11    531.6   1637.4   18.65
   3  -1  -3      421.96        3.16   0   1     20.57     20.54       5.3   -6.53  58  1418 114   1635.0   1045.2   14.72
   4   0  -5      738.73        5.27   0   1     44.25     27.18       7.1    0.54  59  1679 135   1949.9    977.1   21.71
   3   1   2      108.79        0.88   0   1     11.05     10.43       6.0    5.50  64   625  62   1200.2   1430.5   10.77
   5   1   1      228.69       -2.14   0   1     16.51     15.12       8.4    7.10  69   782  70   1530.9   1531.2   17.12
   2   0  -2      124.38        1.44   0   1     20.15     11.15       7.2    1.68  71  1277 107   1425.2   1037.8    9.79
   2   0   8       73.14        1.15   0   1     51.95      8.55      11.6   -6.53  84     7   4    553.7   1810.0   21.46
   5   1   0       76.56        1.35   0   1     49.14      8.75       7.7    6.36  85   949  81   1617.1   1457.1   17.51
   4   1  -3      126.35        1.91   0   1      5.64     11.24       7.0    5.58  93  1429 117   1757.0   1149.8   17.72
    
   2  -1   8        0.00        1.90   0   0      5.70      0.00       0.0    6.46   1     3   1    503.0   1802.0   21.90
   1  -1   8        0.00        1.90   0   0     30.88      0.00       0.0    4.27   2     4   2    386.0   1712.0   21.94
   0  -1   8        0.00        1.90   0   0      8.90      0.00       0.0    2.06   3     5   3    266.0   1625.0   22.54
   1   0   8        0.00        1.90   0   0      6.12      0.00       0.0   -6.06   4     8   5    437.0   1727.0   21.47
   0   0   8        0.00        1.90   0   0     36.31      0.00       0.0   -6.52   5     9   6    310.0   1640.0   22.02
   0  -1   7        0.00        1.90   0   0      9.09      0.00       0.0    6.11   6    35   7    355.0   1536.0   19.88
  -1  -2   7        0.00        1.90   0   0     32.11      0.00       0.0    3.15   7    36   8    235.0   1450.0   21.05
   3   0   7        0.00        1.90   0   0     14.09      0.00       0.0   -3.09   8    38   9    769.0   1819.0   19.71
   2   0   7        0.00        1.90   0   0      6.37      0.00       0.0   -1.85   9    39  10    645.0   1727.0   18.92
   0   0   7        0.00        1.90   0   0     56.19      0.00       0.0   -3.40  10    41  12    402.0   1551.0   19.29
  -1  -1   7        0.00        1.90   0   0      0.03      0.00       0.0   -4.87  11    42  13    277.0   1466.0   20.42
  -2  -1   7        0.00        1.90   0   0     70.35      0.00       0.0   -6.55  12    43  14    148.0   1380.0   22.08
  -1  -2   6        0.00        1.90   0   0     12.46      0.00       0.0    6.80  13   101  15    325.0   1366.0   18.47
  -2  -2   6        0.00        1.90   0   0     39.43      0.00       0.0    3.33  14   102  16    204.0   1281.0   20.25
  -3  -2   6        0.00        1.90   0   0     57.28      0.00       0.0    0.16  15   103  17     76.0   1194.0   22.46
   4   1   6        0.00        1.90   0   0     46.10      0.00       0.0    6.78  16   105  18    956.0   1827.0   19.08
   3   0   6        0.00        1.90   0   0     27.62      0.00       0.0    6.18  17   106  19    839.0   1732.0   17.43
   0   0   6        0.00        1.90   0   0     51.22      0.00       0.0    0.10  18   109  22    490.0   1466.0   16.57
  -1  -1   6        0.00        1.90   0   0     10.94      0.00       0.0   -2.07  19   110  23    369.0   1381.0   17.76
  -3  -1   6        0.00        1.90   0   0      2.12      0.00       0.0   -6.44  20   112  25    113.0   1210.0   21.75
  -2  -2   5        0.00        1.90   0   0     36.62      0.00       0.0    6.51  21   195  26    294.0   1200.0   17.86
  -3  -2   5        0.00        1.90   0   0     32.06      0.00       0.0    2.70  22   196  27    170.0   1113.0   20.22
   5   1   5        0.00        1.90   0   0     90.82      0.00       0.0   -3.49  23   198  29   1192.0   1841.0   19.70
   0  -1   5        0.00        1.90   0   0      4.57      0.00       0.0    4.18  24   203  30    576.0   1385.0   13.88
  -2  -1   5        0.00        1.90   0   0     45.90      0.00       0.0   -1.84  25   205  32    336.0   1216.0   17.04
  -3  -1   5        0.00        1.90   0   0     17.90      0.00       0.0   -4.50  26   206  33    209.0   1130.0   19.43
  -4  -2   5        0.00       -1.90   0   0     14.55      0.00       0.0   -7.05  27   207  34     76.0   1041.0   22.14
  -4  -4   4        0.00       -1.90   0   0      2.76      0.00       0.0    7.43  28   306  35     81.0    928.0   22.13
  -3  -2   4        0.00        1.90   0   0     18.50      0.00       0.0    5.37  29   316  36    261.0   1035.0   18.13
  -4  -3   4        0.00        1.90   0   0      1.57      0.00       0.0    1.35  30   317  37    134.0    946.0   20.97
   6   1   4        0.00        1.90   0   0     10.16      0.00       0.0    0.79  31   318  38   1395.0   1861.0   21.47
   5   1   4        0.00        1.90   0   0      0.29      0.00       0.0   -6.55  32   319  39   1285.0   1758.0   18.48
  -1  -1   4        0.00        1.90   0   0     13.84      0.00       0.0    4.49  33   325  40    544.0   1223.0   12.56
  -2  -1   4        0.00        1.90   0   0      7.93      0.00       0.0    0.72  34   326  41    425.0   1138.0   14.66
  -3  -1   4        0.00        1.90   0   0     94.62      0.00       0.0   -2.56  35   327  42    301.0   1052.0   17.24
  -4  -2   4        0.00        1.90   0   0     16.15      0.00       0.0   -5.53  36   328  43    172.0    963.0   20.13
  -4  -3   3        0.00        1.90   0   0     17.60      0.00       0.0    3.49  37   454  44    226.0    869.0   19.24
  -5  -3   3        0.00        1.90   0   0     29.91      0.00       0.0   -0.64  38   455  45     96.0    775.0   22.42
   5   1   3        0.00       -1.90   0   0      3.73      0.00       0.0   -7.15  39   457  47   1371.0   1677.0   17.61
  -2  -1   3        0.00        1.90   0   0     23.35      0.00       0.0    3.50  40   464  48    512.0   1062.0   12.43
  -3  -2   3        0.00        1.90   0   0     77.61      0.00       0.0   -0.58  41   465  49    391.0    975.0   15.25
  -4  -2   3        0.00        1.90   0   0      7.75      0.00       0.0   -4.09  42   466  50    265.0    886.0   18.33
  -5  -2   3        0.00       -1.90   0   0     34.61      0.00       0.0   -7.24  43   467  51    132.0    794.0   21.57
  -5  -4   2        0.00       -1.90   0   0     85.16      0.00       0.0    7.33  44   597  52    134.0    679.0   22.28
  -4  -3   2        0.00        1.90   0   0      9.36      0.00       0.0    5.69  45   608  53    314.0    793.0   17.77
  -5  -3   2        0.00        1.90   0   0     17.65      0.00       0.0    0.94  46   609  54    188.0    699.0   21.06
   6   1   2        0.00        1.90   0   0      5.58      0.00       0.0   -1.42  47   610  55   1576.0   1700.0   20.53
   5   1   2        0.00        1.90   0   0     86.81      0.00       0.0   -6.79  48   611  56   1455.0   1599.0   17.14
  -2  -1   2        0.00        1.90   0   0     10.29      0.00       0.0    6.63  49   618  57    596.0    987.0   10.44
  -3  -2   2        0.00        1.90   0   0      2.65      0.00       0.0    1.42  50   619  58    478.0    900.0   13.51
  -4  -2   2        0.00        1.90   0   0     57.16      0.00       0.0   -2.74  51   620  59    354.0    811.0   16.78
  -5  -2   2        0.00        1.90   0   0     12.53      0.00       0.0   -6.33  52   621  60    225.0    718.0   20.16
   4   1   2        0.00        1.90   0   0     20.85      0.00       0.0    6.98  53   624  61   1325.0   1520.0   13.99
   2   1   2        0.00        1.90   0   0     10.08      0.00       0.0    6.59  54   626  63   1089.0   1341.0    7.91
  -5  -3   1        0.00        1.90   0   0     53.80      0.00       0.0    2.45  55   767  64    277.0    623.0   20.00
   6   1   1        0.00        1.90   0   0     21.46      0.00       0.0   -1.32  56   768  65   1664.0   1622.0   20.60
   5   0   1        0.00        1.90   0   0     24.05      0.00       0.0   -5.93  57   769  66   1539.0   1522.0   17.10
  -3  -2   1        0.00        1.90   0   0     80.25      0.00       0.0    3.49  58   777  67    563.0    826.0   12.16
  -4  -2   1        0.00        1.90   0   0     36.20      0.00       0.0   -1.54  59   778  68    442.0    736.0   15.57
  -5  -2   1        0.00        1.90   0   0     13.95      0.00       0.0   -5.64  60   779  69    316.0    642.0   19.05
   4   1   1        0.00        1.90   0   0     13.72      0.00       0.0    4.86  61   783  71   1411.0   1444.0   13.79
   2   1   1        0.00        1.90   0   0     16.35      0.00       0.0    0.28  62   785  73   1174.0   1267.0    6.98
   1   0   1        0.00        1.90   0   0     11.37      0.00       0.0   -3.00  63   786  74   1057.0   1182.0    3.95
  -5  -3   0        0.00        1.90   0   0     30.20      0.00       0.0    3.87  64   934  75    364.0    547.0   19.27
   6   1   0        0.00        1.90   0   0      0.24      0.00       0.0   -0.80  65   935  76   1752.0   1545.0   21.03
   5   0   0        0.00        1.90   0   0     16.55      0.00       0.0   -4.80  66   936  77   1625.0   1446.0   17.49
  -3  -2   0        0.00        1.90   0   0    146.32      0.00       0.0    5.66  67   944  78    646.0    752.0   11.31
  -4  -2   0        0.00        1.90   0   0     25.82      0.00       0.0   -0.56  68   945  79    528.0    661.0   14.77
  -5  -2   0        0.00        1.90   0   0      0.33      0.00       0.0   -5.27  69   946  80    405.0    567.0   18.28
   4   1   0        0.00        1.90   0   0     39.05      0.00       0.0    4.16  70   950  82   1497.0   1369.0   14.12
   2   1   0        0.00        1.90   0   0    137.12      0.00       0.0   -0.21  71   952  84   1257.0   1193.0    7.05
   1   0   0        0.00        1.90   0   0      6.57      0.00       0.0   -2.39  72   953  85   1140.0   1108.0    3.52
  -5  -3  -1        0.00        1.90   0   0     33.40      0.00       0.0    5.16  73  1099  86    449.0    471.0   18.91
  -6  -4  -1        0.00        1.90   0   0     59.83      0.00       0.0   -0.86  74  1100  87    328.0    368.0   22.33
   6   0  -1        0.00        1.90   0   0     17.50      0.00       0.0    0.01  75  1101  88   1842.0   1468.0   21.80
   5   0  -1        0.00        1.90   0   0     15.08      0.00       0.0   -3.49  76  1102  89   1711.0   1370.0   18.29
  -5  -2  -1        0.00        1.90   0   0     23.19      0.00       0.0   -5.38  77  1112  91    493.0    491.0   17.91
   5   1  -1        0.00        1.90   0   0     22.30      0.00       0.0    6.26  78  1115  92   1711.0   1388.0   18.47
   4   1  -1        0.00        1.90   0   0    164.82      0.00       0.0    4.22  79  1116  93   1584.0   1295.0   14.95
   2   0  -1        0.00        1.90   0   0     94.01      0.00       0.0    0.51  80  1118  95   1341.0   1119.0    8.08
   0   0  -1        0.00        1.90   0   0      4.60      0.00       0.0    0.48  81  1120  97   1106.0    951.0    2.71
  -5  -4  -2        0.00        1.90   0   0     17.94      0.00       0.0    6.26  82  1260  98    533.0    393.0   18.95
  -6  -4  -2        0.00        1.90   0   0     12.00      0.00       0.0   -0.69  83  1261  99    417.0    289.0   22.26
   5   0  -2        0.00        1.90   0   0     27.56      0.00       0.0   -2.07  84  1262 100   1800.0   1295.0   19.45
  -4  -2  -2        0.00        1.90   0   0     82.14      0.00       0.0    0.08  85  1271 102    698.0    510.0   14.64
  -5  -3  -2        0.00        1.90   0   0     63.86      0.00       0.0   -6.23  86  1272 103    581.0    413.0   17.94
   5   1  -2        0.00        1.90   0   0     43.61      0.00       0.0    6.60  87  1274 104   1802.0   1312.0   19.61
   4   1  -2        0.00        1.90   0   0     74.45      0.00       0.0    4.75  88  1275 105   1672.0   1220.0   16.21
   3   1  -2        0.00        1.90   0   0     30.73      0.00       0.0    3.06  89  1276 106   1547.0   1131.0   12.91
   0   0  -2        0.00        1.90   0   0      6.39      0.00       0.0    2.30  90  1279 109   1189.0    877.0    5.43
  -5  -4  -3        0.00       -1.90   0   0     25.14      0.00       0.0    7.03  91  1414 110    616.0    313.0   19.38
  -6  -4  -3        0.00        1.90   0   0     16.58      0.00       0.0   -1.09  92  1415 111    506.0    208.0   22.54
   5   0  -3        0.00        1.90   0   0      2.20      0.00       0.0   -0.55  93  1416 112   1892.0   1219.0   20.90
   4   0  -3        0.00        1.90   0   0     17.76      0.00       0.0   -3.42  94  1417 113   1760.0   1128.0   17.70
  -4  -2  -3        0.00        1.90   0   0     40.78      0.00       0.0   -1.19  95  1425 115    784.0    432.0   15.33
   5   1  -3        0.00       -1.90   0   0     30.91      0.00       0.0    7.23  96  1428 116   1895.0   1237.0   21.06
   3   1  -3        0.00        1.90   0   0     27.12      0.00       0.0    4.14  97  1430 118   1634.0   1056.0   14.71
   2   0  -3        0.00        1.90   0   0      8.66      0.00       0.0    3.08  98  1431 119   1511.0    970.0   11.89
   0   0  -3        0.00        1.90   0   0     63.62      0.00       0.0    4.12  99  1433 121   1272.0    802.0    8.15
  -5  -4  -4        0.00       -1.90   0   0     38.91      0.00       0.0    7.23 100  1555 122    700.0    232.0   20.17
   5   0  -4        0.00        1.90   0   0     24.14      0.00       0.0    1.02 101  1556 123   1986.0   1142.0   22.61
   4   0  -4        0.00        1.90   0   0     15.72      0.00       0.0   -1.42 102  1557 124   1851.0   1051.0   19.56
   2  -1  -4        0.00        1.90   0   0     10.50      0.00       0.0   -6.60 103  1559 126   1598.0    877.0   14.27
  -4  -2  -4        0.00        1.90   0   0     40.30      0.00       0.0   -6.00 104  1565 127    876.0    353.0   16.44
   4   1  -4        0.00        1.90   0   0     18.32      0.00       0.0    6.62 105  1568 128   1854.0   1068.0   19.66
   3   0  -4        0.00        1.90   0   0     85.62      0.00       0.0    5.41 106  1569 129   1724.0    980.0   16.77
   0   0  -4        0.00        1.90   0   0     58.46      0.00       0.0    5.95 107  1572 132   1357.0    725.0   10.87
   4  -1  -5        0.00        1.90   0   0     28.25      0.00       0.0   -6.50 108  1669 133   1957.0    955.0   21.89
  -5  -4  -5        0.00        1.90   0   0     19.18      0.00       0.0    6.22 109  1678 134    788.0    147.0   21.30
   3  -1  -5        0.00        1.90   0   0    107.55      0.00       0.0   -1.52 110  1680 136   1813.0    885.0   18.99
   2  -1  -5        0.00        1.90   0   0     12.14      0.00       0.0   -3.54 111  1681 137   1686.0    799.0   16.71
   1  -1  -5        0.00        1.90   0   0     40.49      0.00       0.0   -5.47 112  1682 138   1563.0    715.0   14.94
   0  -1  -5        0.00       -1.90   0   0     22.39      0.00       0.0   -7.25 113  1683 139   1443.0    630.0   13.88
  -3  -2  -5        0.00        1.90   0   0     53.42      0.00       0.0   -3.02 114  1686 140   1078.0    365.0   15.84
   3   0  -5        0.00        1.90   0   0      1.17      0.00       0.0    6.80 115  1690 141   1817.0    902.0   19.01
   1   0  -5        0.00        1.90   0   0     36.07      0.00       0.0    6.35 116  1692 143   1564.0    731.0   14.78
   3  -2  -6        0.00        1.90   0   0     56.26      0.00       0.0   -6.47 117  1769 144   1919.0    786.0   21.69
   3  -1  -6        0.00        1.90   0   0     22.30      0.00       0.0    0.80 118  1777 145   1907.0    804.0   21.35
   2  -1  -6        0.00        1.90   0   0     37.27      0.00       0.0   -0.74 119  1778 146   1777.0    718.0   19.24
   1  -1  -6        0.00        1.90   0   0      5.73      0.00       0.0   -2.02 120  1779 147   1651.0    633.0   17.60
  -1  -2  -6        0.00        1.90   0   0     13.16      0.00       0.0   -2.86 121  1781 149   1406.0    462.0   16.27
  -2  -2  -6        0.00        1.90   0   0     69.48      0.00       0.0   -0.84 122  1782 150   1282.0    373.0   16.74
   2  -2  -7        0.00        1.90   0   0      9.64      0.00       0.0   -5.64 123  1843 151   1883.0    616.0   22.22
   2  -1  -7        0.00        1.90   0   0      7.24      0.00       0.0    1.87 124  1850 152   1871.0    634.0   21.82
   1  -1  -7        0.00        1.90   0   0      1.20      0.00       0.0    1.07 125  1851 153   1741.0    549.0   20.28
   0  -2  -7        0.00        1.90   0   0      3.94      0.00       0.0    0.83 126  1852 154   1615.0    463.0   19.29
  -1  -2  -7        0.00        1.90   0   0      3.75      0.00       0.0    1.60 127  1853 155   1490.0    376.0   18.92
  -2  -2  -7        0.00        1.90   0   0     22.37      0.00       0.0    4.51 128  1854 156   1362.0    286.0   19.21
   0  -3  -8        0.00        1.90   0   0     24.45      0.00       0.0   -5.04 129  1887 157   1721.0    354.0   22.54
  -1  -3  -8        0.00        1.90   0   0     32.41      0.00       0.0   -5.73 130  1888 158   1596.0    265.0   22.19
  -2  -3  -8        0.00        1.90   0   0      0.09      0.00       0.0   -5.59 131  1889 159   1470.0    174.0   22.41
   0  -2  -8        0.00        1.90   0   0     46.71      0.00       0.0    4.07 132  1890 160   1705.0    374.0   22.02
  -1  -2  -8        0.00        1.90   0   0     72.17      0.00       0.0    5.30 133  1891 161   1576.0    286.0   21.60
    
   0   0   0    12891.38       17.98   0 -14      0.00    113.54       0.0    0.00   1     0   0    409.0    547.0   18.47
   0   0   0     3438.02        6.64   0  -9      0.00     58.63       0.0    0.00   2     0   0    704.0    918.0    8.23
   0   0   0     2579.86        5.06   0  -8      0.00     50.79       0.0    0.00   3     0   0    771.0   1242.0    8.15
   0   0   0     4254.19        4.96   0 -21      0.00     65.22       0.0    0.00   4     0   0   1180.0   1844.0   19.72
   0   0   0     2628.11        4.35   0 -10      0.00     51.27       0.0    0.00   5     0   0   1219.0    450.0   14.59
   0   0   0     3924.70        8.00   0  -7      0.00     62.65       0.0    0.00   7     0   0   1445.0   1607.0   17.16
   0   0   0      796.34        2.21   0   1      0.00     28.22       0.0    0.00   9     0   0    873.4    773.0    7.16
   0   0   0     1332.41        4.22   0   1      0.00     36.50       0.0    0.00  11     0   0    683.8   1316.1   10.89
   0   0   0     4327.35       12.36   0   1      0.00     65.78       0.0    0.00  13     0   0    228.0   1133.9   19.03
   0   0   0     3201.41       10.37   0   1      0.00     56.58       0.0    0.00  15     0   0    276.8    878.3   18.09
   0   0   0     2022.13        6.19   0   1      0.00     44.97       0.0    0.00  16     0   0    529.7   1063.0   12.01
   0   0   0     2175.07        6.06   0   1      0.00     46.64       0.0    0.00  17     0   0    588.7    836.5   11.50
   0   0   0     2047.19        5.99   0   1      0.00     45.25       0.0    0.00  20     0   0   1485.2    167.4   22.68
   0   0   0     1418.54        5.67   0   1      0.00     37.66       0.0    0.00  21     0   0   1553.7    531.1   17.26
   0   0   0     2910.08       10.05   0   1      0.00     53.95       0.0    0.00  23     0   0   1860.9   1455.2   22.01
   0   0   0      995.95        5.62   0   2      0.00     31.56       0.0    0.00  24     0   0    400.2   1704.9   21.62
   0   0   0      824.61        2.69   0   1      0.00     28.72       0.0    0.00  25     0   0   1267.0    170.6   20.86
   0   0   0     1220.53        4.04   0   1      0.00     34.94       0.0    0.00  26     0   0    658.2   1898.2   22.13
   0   0   0     1344.52        4.86   0   1      0.00     36.67       0.0    0.00  28     0   0    569.0    815.6   12.12
   0   0   0     1248.98        4.83   0   1      0.00     35.34       0.0    0.00  29     0   0    536.9    195.3   22.43
   0   0   0     4000.22       14.15   0   1      0.00     63.25       0.0    0.00  30     0   0   2018.7   1117.4   23.22
   0   0   0      486.06        2.33   0   1      0.00     22.05       0.0    0.00  32     0   0   1325.7    553.8   13.49
   0   0   0     1316.28        7.28   0   1      0.00     36.28       0.0    0.00  36     0   0   1883.7    631.1   22.10
   0   0   0      361.57        1.97   0   1      0.00     19.01       0.0    0.00  37     0   0    788.3    845.3    7.23
   0   0   0     1024.50        5.42   0   1      0.00     32.01       0.0    0.00  38     0   0   1699.1    792.2   17.05
   0   0   0      264.52        1.55   0   1      0.00     16.26       0.0    0.00  39     0   0   1241.4    631.2   10.92
   0   0   0      244.53        1.16   0   1      0.00     15.64       0.0    0.00  42     0   0   1161.1    706.0    8.46
   0   0   0     1022.23        6.03   0   1      0.00     31.97       0.0    0.00  43     0   0    180.1   1541.2   23.02
   0   0   0     1316.71        7.04   0  -1      0.00     36.29       0.0    0.00  44     0   0    143.5   1521.0   23.46
   0   0   0      840.30        5.31   0   1      0.00     28.99       0.0    0.00  45     0   0    185.3    671.0   21.33
   0   0   0      105.80        0.70   0   1      0.00     10.29       0.0    0.00  46     0   0   1147.5   1669.8   15.76
   0   0   0      539.71        4.07   0   1      0.00     23.23       0.0    0.00  47     0   0    294.5   1622.0   22.04
   0   0   0      323.63        2.13   0   1      0.00     17.99       0.0    0.00  48     0   0    656.0   1162.8    9.58
   0   0   0      397.95        2.66   0   1      0.00     19.95       0.0    0.00  50     0   0    569.9   1237.6   12.15
   0   0   0      226.13        1.67   0   1      0.00     15.04       0.0    0.00  51     0   0    705.0   1473.3   13.30
   0   0   0       94.40        0.60   0   1      0.00      9.72       0.0    0.00  53     0   0    916.9     44.0   22.94
   0   0   0     1081.45        6.35   0   1      0.00     32.89       0.0    0.00  56     0   0    109.9   1191.6   21.74
   0   0   0      627.15        4.96   0   1      0.00     25.04       0.0    0.00  57     0   0    129.3    769.0   21.77
   0   0   0      323.41        2.84   0   1      0.00     17.98       0.0    0.00  60     0   0    458.6    731.2   15.28
   0   0   0      615.81        4.91   0   2      0.00     24.82       0.0    0.00  61     0   0   1810.3   1288.8   19.61
   0   0   0      568.08        4.21   0  -1      0.00     23.83       0.0    0.00  62     0   0   1757.8    333.7   23.40
   0   0   0      297.69        3.54   0   1      0.00     17.25       0.0    0.00  63     0   0    316.7    620.8   19.26
   0   0   0      284.39        2.51   0   2      0.00     16.86       0.0    0.00  65     0   0   1548.9   1118.3   12.91
   0   0   0      483.20        4.07   0   1      0.00     21.98       0.0    0.00  66     0   0    246.9    856.3   18.84
   0   0   0      550.19        4.36   0   1      0.00     23.46       0.0    0.00  67     0   0    195.7    527.4   22.52
   0   0   0      162.73        1.78   0   2      0.00     12.76       0.0    0.00  68     0   0    507.9   1472.9   16.36
   0   0   0      172.60        1.70   0   1      0.00     13.14       0.0    0.00  70     0   0    587.4    396.8   18.16
   0   0   0      219.78        2.16   0   1      0.00     14.82       0.0    0.00  72     0   0   1594.8    278.2   21.97
   0   0   0      518.77        3.38   0   2      0.00     22.78       0.0    0.00  73     0   0   1594.1   1274.0   14.97
   0   0   0      286.18        3.31   0   1      0.00     16.92       0.0    0.00  74     0   0   1770.3    527.8   21.05
   0   0   0      314.34        3.15   0   1      0.00     17.73       0.0    0.00  75     0   0    239.2   1435.0   20.82
   0   0   0      143.36        1.70   0   1      0.00     11.97       0.0    0.00  76     0   0    501.7    909.1   12.92
   0   0   0      254.52        2.45   0   1      0.00     15.95       0.0    0.00  77     0   0    412.8    982.5   14.73
   0   0   0       43.85        0.53   0   1      0.00      6.62       0.0    0.00  78     0   0    854.8   1168.0    5.44
   0   0   0       94.11        1.24   0   1      0.00      9.70       0.0    0.00  79     0   0    596.8   1393.2   13.62
   0   0   0      283.39        3.05   0   2      0.00     16.83       0.0    0.00  80     0   0    207.5   1112.8   19.42
   0   0   0      279.72        3.38   0   1      0.00     16.72       0.0    0.00  81     0   0   1931.3   1402.9   22.89
   0   0   0      127.82        1.35   0   1      0.00     11.31       0.0    0.00  82     0   0   1409.9    257.2   20.24
   0   0   0      169.89        2.23   0   1      0.00     13.03       0.0    0.00  83     0   0   1723.9   1362.2   18.46
   0   0   0       80.59        2.13   0   1      0.00      8.98       0.0    0.00  86     0   0   1774.9   1529.9   21.25
   0   0   0       99.99        1.45   0   1      0.00     10.00       0.0    0.00  87     0   0    481.9    888.1   13.49
   0   0   0       88.52        1.06   0   1      0.00      9.41       0.0    0.00  88     0   0    679.6    319.4   18.61
   0   0   0      225.24        3.07   0   1      0.00     15.01       0.0    0.00  89     0   0     85.2   1029.7   21.95
   0   0   0      195.35        2.71   0   1      0.00     13.98       0.0    0.00  90     0   0    152.8    931.2   20.61
   0   0   0      269.93        3.28   0   1      0.00     16.43       0.0    0.00  91     0   0     73.1   1170.5   22.44
   0   0   0       67.53        1.00   0   1      0.00      8.22       0.0    0.00  92     0   0   1425.7    450.6   16.74

 SOL,ROT,NODES:   5   302409.00   161  POLAR_ANGLES:  282.00   89.00   41.67
 R=SUM[!FO-FC!]/SUM[FO]:    0.6188 SKC, BO:       0.2955  0.00
 NREF,INPUT_SK,SFJ2,SKC:    24      -1.0000     32916.1484       0.3761
 N_NODES,N_LLEGITS,N_INDEXATS,N_FEBLES:       161        93        27       133
 DIST_MITJANA,SDV (PIXELS):   7.187   2.272
 GIR_MITJA,SDV (GRAUS):   1.312   4.227
------------------------------------------------------------------------------

 SOL,ROT,NODES:   6   510100.00   166  POLAR_ANGLES:  262.00   85.00  220.67
     0.65452     0.02523    -0.75563
     0.74323     0.16181     0.64918
     0.13864    -0.98650     0.08716

     H=    0.9984h    0.0094k   -0.0006l 
     K=   -0.0163h    1.0016k    0.0056l 
     L=    0.0017h   -0.0032k    0.9998l 
    
   H   K   L      FO^2      SDV(FO^2) DUM CODI   FMODEL     FO       RODIST   PHI  PIC             cXPIX    cYPIX  2-THETA
  -5  -3   0    37709.54       52.60   0 -14    187.96    194.19       2.2    2.74   1   912  79    409.0    547.0   18.47
  -2  -1   1    10061.69       19.43   0  -9     83.52    100.31       1.0    4.11   2  1105  95    704.0    918.0    8.23
   0   0   3     7544.17       14.79   0  -8     63.62     86.86       1.4    1.22   3  1433 121    771.0   1242.0    8.15
   5   1   5    12461.48       14.54   0 -21     90.82    111.63       8.1    5.85   4  1709 145   1180.0   1844.0   19.72
  -2  -2  -5     7705.31      -12.76   0 -10     67.51     87.78       6.7   -7.18   5   191  22   1219.0    450.0   14.59
   1   0  -2     9606.08       18.02   0  -8     69.68     98.01       1.4    0.07   6   629  56   1305.0    959.0    7.07
   5   1   2    11477.43       23.39   0  -7     86.81    107.13       2.2    1.56   7  1296 111   1445.0   1607.0   17.16
   2   0  -4    18844.45       37.28   0  -8    106.60    137.28       1.4    3.72   8   337  40   1597.0    891.0   14.18
  -2  -1  -1     2330.08        6.46   0   1     42.20     48.27       1.9    3.58   9   772  67    873.4    773.0    7.16
   0   0   4     3896.09       12.33   0   1     58.46     62.42       0.3   -0.58  11  1572 132    683.8   1316.1   10.89
   3   0  -4     9316.80       27.46   0   1     85.62     96.52       2.0    2.34  12   338  41   1723.9    971.0   16.78
  -3  -1   5    12676.61       36.22   0   1    107.55    112.59       2.7   -5.95  13  1680 139    228.0   1133.9   19.03
  -4  -2   3     9361.49       30.34   0   1     90.46     96.75       3.3   -0.97  15  1405 117    276.8    878.3   18.09
  -2  -1   3     5913.76       18.10   0   1     68.80     76.90       1.3    1.79  16  1419 120    529.7   1063.0   12.01
  -3  -1   1     6368.01       17.74   0   1     62.78     79.80       2.4   -4.93  17  1104  94    588.7    836.5   11.50
   1   0  -4     3827.72       16.26   0   1     59.26     61.87       1.1    6.92  18   336  39   1477.5    811.0   12.15
   2   0  -5     9225.26       26.88   0   1     82.90     96.05       1.9    6.47  19   216  29   1688.2    814.2   16.66
  -2  -3  -8     5986.06       17.50   0   1     84.16     77.37       8.8   -0.08  20     1   1   1485.2    167.4   22.68
   0  -2  -6     4157.22       16.62   0   1     67.13     64.48       6.5   -6.58  21   100  13   1553.7    531.1   17.26
   4   0  -2     5667.47       22.05   0   1     74.45     75.28       3.4   -3.21  22   632  59   1677.1   1201.8   16.21
   6   0  -1     8513.24       29.41   0   1     88.27     92.27       5.6   -3.03  23   793  73   1860.9   1455.2   22.01
   1  -1   8     2917.78       16.45   0   2     72.17     54.02       3.0    6.08  24  1891 163    400.2   1704.9   21.62
  -3  -3  -7     2411.20        7.86   0   1     45.99     49.10      10.0   -0.25  25    26   4   1267.0    170.6   20.86
   3   0   8     3570.20       11.81   0   1     55.85     59.75       3.9    2.67  26  1897 166    658.2   1898.2   22.13
   0  -1  -6     3132.47       13.81   0   1     51.22     55.97       3.3    5.14  27   109  17   1534.3    554.2   16.59
  -6  -4  -3     3652.98       14.14   0   1     62.60     60.44       5.2    2.19  29   422  43    536.9    195.3   22.43
   1   0   6     2199.27       10.04   0   1     43.61     46.90       0.8    0.70  31  1790 154    619.2   1553.8   15.97
  -1  -1  -5     1425.35       -6.84   0   1     31.70     37.75       2.5    7.44  32   202  23   1325.7    553.8   13.49
   3   1   0     1113.66        7.32   0   1     29.83     33.37       1.0    6.60  33   969  86   1370.9   1284.1   10.55
   3   1   1      772.47        5.46   0   1     28.14     27.79       0.6    6.20  34  1136  98   1285.6   1356.9   10.31
   6   1   3     2271.24       11.19   0   1     46.14     47.66       5.0    1.78  35  1451 124   1486.7   1780.3   20.84
   2  -1  -7     3851.90       21.30   0   1     70.35     62.06       4.1    3.90  36    43  10   1883.7    631.1   22.10
  -2  -1   0     1058.39        5.77   0   1     32.10     32.53       1.8    4.58  37   939  83    788.3    845.3    7.23
   2  -1  -5     2997.02       15.86   0   1     45.90     54.75       3.9   -2.95  38   205  26   1699.1    792.2   17.05
  -1  -1  -4      773.59        4.55   0   1     19.31     27.81       3.1    1.86  39   323  33   1241.4    631.2   10.92
  -1  -1   5     2008.19       11.37   0   1     40.49     44.81       2.1    4.56  40  1682 141    462.0   1293.6   14.98
   6   1   5     1103.33        5.72   0   1     31.75     33.22       7.5    4.03  41  1710 146   1306.2   1944.0   22.45
   4   1   4      309.95        2.05   0   1     14.31     17.61       4.5    5.96  46  1587 133   1147.5   1669.8   15.76
   0  -1   8     1578.31       11.91   0   1     46.71     39.73       1.8    1.46  47  1890 162    294.5   1622.0   22.04
  -2  -1   6     1524.23       11.92   0   1     37.27     39.04       1.4   -2.80  49  1778 151    255.1   1293.0   19.27
  -1   0   4     1166.15        7.80   0   1     59.26     34.15       1.6   -6.47  50  1571 131    569.9   1237.6   12.15
   1   0   5      661.81        4.88   0   1     22.15     25.73       1.2    4.19  51  1694 144    705.0   1473.3   13.30
   1   0  -1      443.99        3.15   0   1     21.31     21.07       1.3   -5.38  52   788  68   1222.6   1030.8    4.88
   1   0  -3     1017.03        6.75   0   1     22.81     31.89       1.6    3.87  54   475  46   1390.7    885.5    9.56
   1   0   7     1433.07        8.77   0   1     35.49     37.86       0.5   -2.22  55  1860 160    531.6   1637.4   18.65
  -3  -2   6     3162.21       18.58   0   1     56.26     56.23       2.1    0.20  56  1769 148    109.9   1191.6   21.74
  -5  -3   3     1833.87       14.52   0   1     45.64     42.82       4.2    0.76  57  1393 114    129.3    769.0   21.77
   3   0  -3     1231.12        9.22   0   1     27.12     35.09       2.8   -0.47  58   477  48   1635.0   1045.2   14.72
   4   0  -5     2162.22       15.43   0   1     45.92     46.50       2.9    4.40  59   218  31   1949.9    977.1   21.71
  -4  -2   1      945.67        8.30   0   1     30.65     30.75       2.5    0.15  60  1090  93    458.6    731.2   15.28
   5   0  -2     1801.12       14.37   0   2     43.61     42.44       4.4   -2.26  61   633  60   1810.3   1288.8   19.61
  -5  -3   1      870.72       10.36   0   1     39.47     29.51       4.0    2.37  63  1077  91    316.7    620.8   19.26
   3   1   2      318.45       -2.59   0   1     15.90     17.85       1.3    7.15  64  1294 109   1200.2   1430.5   10.77
   3   0  -2      832.11        7.34   0   2     30.73     28.85       2.7   -3.59  65   631  58   1548.9   1118.3   12.91
  -4  -3   3     1416.51      -11.94   0   1     33.14     37.64       4.1    7.03  66  1394 115    246.9    856.3   18.84
  -6  -3   1     1610.26       12.77   0   1     42.72     40.13       4.4   -4.20  67  1076  90    195.7    527.4   22.52
   0   0   6      476.25        5.20   0   2     22.25     21.82       0.9   -4.19  68  1789 153    507.9   1472.9   16.36
   5   1   1      667.14        6.23   0   1     24.05     25.83       2.6    2.38  69  1138 100   1530.9   1531.2   17.12
  -5  -3  -2      504.76        4.97   0   1     25.03     22.47       4.1    1.77  70   587  53    587.4    396.8   18.16
   2   0  -2      363.81        4.21   0   1     20.15     19.07       2.2   -2.93  71   630  57   1425.2   1037.8    9.79
  -1  -2  -8      644.08        6.32   0   1     30.88     25.38       4.4    6.57  72     4   2   1594.8    278.2   21.97
   4   0  -1     1519.88        9.90   0   2    164.82     38.99       5.0   -6.14  73   791  71   1594.1   1274.0   14.97
   1  -2  -7      837.16        9.69   0   1     32.11     28.93       6.3   -2.82  74    36   8   1770.3    527.8   21.05
  -3  -1   2      419.62        4.97   0   1     21.77     20.48       2.3   -4.42  76  1264 106    501.7    909.1   12.92
  -3  -1   3      745.03        7.18   0   1     20.57     27.30       2.3   -4.57  77  1418 119    412.8    982.5   14.73
   0   0   2      128.28        1.56   0   1      6.39     11.33       0.2    3.01  78  1279 108    854.8   1168.0    5.44
   0   0   5      275.26        3.63   0   1     14.85     16.59       0.3   -2.38  79  1693 143    596.8   1393.2   13.62
  -3  -2   5      828.82        8.92   0   2     25.83     28.79       2.5    1.99  80  1670 138    207.5   1112.8   19.42
  -2  -3  -7      374.80       -3.95   0   1     68.70     19.36      10.0   -7.40  82    27   5   1409.9    257.2   20.24
   5   0  -1      497.33        6.52   0   1     22.30     22.30       4.3   -4.70  83   792  72   1723.9   1362.2   18.46
   2   0   8      213.41        3.36   0   1     15.82     14.61       1.3   -1.44  84  1896 165    553.7   1810.0   21.46
   5   1   0      223.53        3.95   0   1     16.55     14.95       2.9    3.48  85   971  88   1617.1   1457.1   17.51
   6   0   0      235.96        6.24   0   1     21.13     15.36       5.1   -5.13  86   959  85   1774.9   1529.9   21.25
  -3  -2   2      293.18       -4.24   0   1     13.55     17.12       2.8    7.26  87  1252 105    481.9    888.1   13.49
  -5  -3  -3      258.84        3.11   0   1     12.76     16.09       3.6   -0.46  88   434  44    679.6    319.4   18.61
  -4  -2   5      658.93        8.98   0   1     28.25     25.67       2.9   -3.04  89  1669 137     85.2   1029.7   21.95
  -4  -3   4      572.04        7.93   0   1     20.86     23.92       4.2    5.28  90  1536 125    152.8    931.2   20.61
  -3  -3   6      791.18        9.62   0   1     26.61     28.13       3.9    6.82  91  1761 147     73.1   1170.5   22.44
  -1  -2  -6      197.63        2.94   0   1     12.87     14.06       6.2   -4.09  92    99  12   1425.7    450.6   16.74
    
   0  -2  -8        0.00        5.57   0   0      8.90      0.00       0.0    3.02   1     5   3   1731.0    365.0   22.54
  -1  -2  -7        0.00        5.57   0   0      4.85      0.00       0.0    1.81   2    34   6   1512.0    371.0   19.30
   0  -2  -7        0.00        5.57   0   0      9.09      0.00       0.0   -1.40   3    35   7   1642.0    453.0   19.88
   1  -1  -7        0.00        5.57   0   0      0.03      0.00       0.0    5.56   4    42   9   1753.0    554.0   20.42
  -2  -2  -6        0.00        5.57   0   0     10.46      0.00       0.0    2.50   5    98  11   1299.0    371.0   16.92
   1  -2  -6        0.00       -5.57   0   0     12.46      0.00       0.0   -7.34   6   101  14   1686.0    617.0   18.47
   2  -2  -6        0.00       -5.57   0   0     39.43      0.00       0.0   -7.18   7   102  15   1818.0    697.0   20.25
   3  -2  -6        0.00        5.57   0   0     57.28      0.00       0.0   -6.48   8   103  16   1955.0    777.0   22.46
   1  -1  -6        0.00        5.57   0   0     10.94      0.00       0.0    2.05   9   110  18   1661.0    637.0   17.76
   2  -1  -6        0.00        5.57   0   0     24.49      0.00       0.0    0.65  10   111  19   1791.0    717.0   19.53
   3  -1  -6        0.00        5.57   0   0      2.12      0.00       0.0    0.22  11   112  20   1925.0    798.0   21.75
   3   0  -6        0.00       -5.57   0   0      7.15      0.00       0.0    7.40  12   121  21   1911.0    818.0   21.37
   0  -1  -5        0.00        5.57   0   0      4.57      0.00       0.0    0.83  13   203  24   1449.0    637.0   13.88
   1  -1  -5        0.00        5.57   0   0      9.93      0.00       0.0   -1.95  14   204  25   1573.0    717.0   15.13
   3  -1  -5        0.00        5.57   0   0     17.90      0.00       0.0   -2.98  15   206  27   1832.0    877.0   19.43
   4  -1  -5        0.00        5.57   0   0     14.55      0.00       0.0   -2.44  16   207  28   1969.0    960.0   22.14
   3   0  -5        0.00        5.57   0   0      1.17      0.00       0.0    4.94  17   217  30   1816.0    897.0   19.01
  -5  -3  -4        0.00        5.57   0   0     31.89      0.00       0.0   -5.62  18   297  32    780.0    243.0   19.36
   0  -1  -4        0.00        5.57   0   0      9.44      0.00       0.0   -4.67  19   324  34   1366.0    714.0   11.22
   1  -1  -4        0.00        5.57   0   0     13.84      0.00       0.0   -6.71  20   325  35   1488.0    793.0   12.56
   2  -1  -4        0.00       -5.57   0   0      7.93      0.00       0.0   -7.02  21   326  36   1614.0    873.0   14.66
   3  -1  -4        0.00        5.57   0   0     94.62      0.00       0.0   -6.49  22   327  37   1743.0    954.0   17.24
   4  -1  -4        0.00        5.57   0   0     16.15      0.00       0.0   -5.49  23   328  38   1877.0   1037.0   20.13
   4   0  -4        0.00        5.57   0   0     18.32      0.00       0.0    2.00  24   339  42   1855.0   1057.0   19.66
   5  -1  -3        0.00       -5.57   0   0     34.61      0.00       0.0   -7.02  25   467  45   1928.0   1200.0   21.57
   2   0  -3        0.00        5.57   0   0      8.66      0.00       0.0    0.65  26   476  47   1510.0    967.0   11.89
   4   0  -3        0.00        5.57   0   0      5.64      0.00       0.0   -0.52  27   478  49   1764.0   1131.0   17.80
   5   0  -3        0.00        5.57   0   0     30.91      0.00       0.0    0.07  28   479  50   1899.0   1219.0   21.06
  -6  -4  -2        0.00        5.57   0   0     12.88      0.00       0.0    3.33  29   575  51    446.0    278.0   22.05
  -6  -3  -2        0.00       -5.57   0   0     10.70      0.00       0.0   -7.40  30   586  52    481.0    302.0   21.19
  -4  -2  -2        0.00        5.57   0   0      4.04      0.00       0.0   -3.47  31   600  54    726.0    512.0   14.27
  -2  -1  -2        0.00        5.57   0   0      8.28      0.00       0.0   -4.93  32   614  55    962.0    701.0    8.04
   4   1  -2        0.00        5.57   0   0      4.22      0.00       0.0    6.83  33   644  61   1665.0   1224.0   16.10
   5   1  -2        0.00        5.57   0   0     27.56      0.00       0.0    6.17  34   645  62   1794.0   1312.0   19.45
  -6  -4  -1        0.00        5.57   0   0      1.56      0.00       0.0    3.68  35   733  63    354.0    355.0   22.12
  -6  -3  -1        0.00        5.57   0   0     18.52      0.00       0.0   -5.52  36   744  64    387.0    379.0   21.26
  -5  -3  -1        0.00        5.57   0   0     12.17      0.00       0.0    2.64  37   745  65    500.0    475.0   18.05
  -4  -2  -1        0.00        5.57   0   0     59.62      0.00       0.0   -0.92  38   758  66    637.0    586.0   14.08
   2   0  -1        0.00       -5.57   0   0     94.01      0.00       0.0   -7.42  39   789  69   1343.0   1112.0    8.08
   3   0  -1        0.00       -5.57   0   0      1.08      0.00       0.0   -7.19  40   790  70   1465.0   1194.0   11.48
   4   1  -1        0.00        5.57   0   0     16.20      0.00       0.0    5.40  41   804  74   1577.0   1297.0   14.83
   5   1  -1        0.00        5.57   0   0     15.08      0.00       0.0    4.76  42   805  75   1704.0   1385.0   18.29
   6   1  -1        0.00        5.57   0   0     17.50      0.00       0.0    4.98  43   806  76   1837.0   1479.0   21.80
  -6  -4   0        0.00        5.57   0   0     12.39      0.00       0.0    3.52  44   899  77    262.0    431.0   22.52
  -6  -3   0        0.00        5.57   0   0      1.26      0.00       0.0   -4.56  45   911  78    294.0    454.0   21.68
  -5  -2   0        0.00       -5.57   0   0     25.54      0.00       0.0   -7.45  46   924  80    433.0    570.0   17.75
  -4  -2   0        0.00        5.57   0   0      7.15      0.00       0.0    0.04  47   925  81    549.0    659.0   14.40
  -3  -1   0        0.00        5.57   0   0     29.83      0.00       0.0   -6.57  48   938  82    677.0    764.0   10.54
   5   0   0        0.00       -5.57   0   0     49.14      0.00       0.0   -7.29  49   958  84   1638.0   1440.0   17.68
   4   1   0        0.00        5.57   0   0      3.30      0.00       0.0    4.10  50   970  87   1490.0   1370.0   13.99
   6   1   0        0.00        5.57   0   0      0.24      0.00       0.0    3.81  51   972  89   1746.0   1553.0   21.03
  -5  -2   1        0.00        5.57   0   0     31.34      0.00       0.0   -6.53  52  1089  92    342.0    644.0   18.53
   0   0   1        0.00        5.57   0   0      4.60      0.00       0.0    4.80  53  1120  96    940.0   1096.0    2.71
   6   0   1        0.00       -5.57   0   0      3.52      0.00       0.0   -7.29  54  1126  97   1688.0   1610.0   20.82
   4   1   1        0.00        5.57   0   0      9.70      0.00       0.0    3.03  55  1137  99   1405.0   1443.0   13.66
   6   1   1        0.00        5.57   0   0     21.46      0.00       0.0    2.82  56  1139 101   1657.0   1628.0   20.60
  -5  -3   2        0.00        5.57   0   0     19.08      0.00       0.0    1.68  57  1239 102    228.0    697.0   20.28
  -5  -2   2        0.00        5.57   0   0     55.71      0.00       0.0   -6.23  58  1250 103    250.0    717.0   19.68
  -4  -2   2        0.00        5.57   0   0     11.27      0.00       0.0   -0.24  59  1251 104    371.0    805.0   16.46
  -2  -1   2        0.00        5.57   0   0      3.12      0.00       0.0    3.08  60  1265 107    619.0    990.0    9.89
   4   1   2        0.00        5.57   0   0     12.03      0.00       0.0    2.38  61  1295 110   1319.0   1517.0   13.86
   6   1   2        0.00        5.57   0   0      5.58      0.00       0.0    2.09  62  1297 112   1570.0   1704.0   20.53
  -5  -4   3        0.00       -5.57   0   0     19.69      0.00       0.0    7.28  63  1382 113     94.0    749.0   22.59
  -5  -2   3        0.00        5.57   0   0     20.63      0.00       0.0   -6.36  64  1404 116    155.0    791.0   21.12
  -3  -2   3        0.00        5.57   0   0     15.17      0.00       0.0    5.52  65  1406 118    395.0    963.0   15.17
   4   1   3        0.00        5.57   0   0      8.93      0.00       0.0    2.68  66  1449 122   1233.0   1592.0   14.58
   5   1   3        0.00        5.57   0   0      3.73      0.00       0.0    1.27  67  1450 123   1357.0   1684.0   17.61
  -4  -2   4        0.00        5.57   0   0     16.17      0.00       0.0   -1.92  68  1546 126    185.0    953.0   19.86
  -3  -2   4        0.00        5.57   0   0     13.76      0.00       0.0    3.76  69  1547 127    304.0   1037.0   17.17
  -3  -1   4        0.00        5.57   0   0     15.20      0.00       0.0   -5.12  70  1558 128    324.0   1056.0   16.75
  -2  -1   4        0.00        5.57   0   0     10.50      0.00       0.0    0.34  71  1559 129    442.0   1138.0   14.27
  -1  -1   4        0.00       -5.57   0   0      5.01      0.00       0.0    7.31  72  1560 130    552.0   1218.0   12.34
   5   1   4        0.00        5.57   0   0      0.29      0.00       0.0    2.05  73  1588 134   1268.0   1763.0   18.48
   6   1   4        0.00        5.57   0   0     10.16      0.00       0.0    2.19  74  1589 135   1393.0   1862.0   21.47
  -4  -3   5        0.00        5.57   0   0     10.00      0.00       0.0    3.52  75  1659 136     59.0   1010.0   22.51
  -2  -1   5        0.00        5.57   0   0     12.14      0.00       0.0   -1.20  76  1681 140    351.0   1214.0   16.71
  -1   0   5        0.00       -5.57   0   0     36.07      0.00       0.0   -7.13  77  1692 142    481.0   1313.0   14.78
  -2  -2   6        0.00        5.57   0   0     13.69      0.00       0.0    5.30  78  1770 149    229.0   1274.0   19.68
  -3  -1   6        0.00        5.57   0   0     22.30      0.00       0.0   -6.98  79  1777 150    133.0   1211.0   21.35
  -1  -1   6        0.00        5.57   0   0      5.73      0.00       0.0    2.05  80  1779 152    372.0   1373.0   17.60
  -2  -2   7        0.00        5.57   0   0      9.64      0.00       0.0    2.88  81  1843 155    132.0   1355.0   22.22
  -2  -1   7        0.00        5.57   0   0      7.24      0.00       0.0   -4.45  82  1850 156    159.0   1374.0   21.82
  -1  -1   7        0.00        5.57   0   0      1.20      0.00       0.0   -0.30  83  1851 157    278.0   1455.0   20.28
   0  -1   7        0.00        5.57   0   0      3.94      0.00       0.0    4.52  84  1852 158    389.0   1536.0   19.29
   0   0   7        0.00        5.57   0   0      1.96      0.00       0.0   -6.01  85  1859 159    417.0   1555.0   19.09
   2   0   7        0.00        5.57   0   0      4.12      0.00       0.0    2.49  86  1861 161    641.0   1721.0   18.86
   1   0   8        0.00        5.57   0   0     24.38      0.00       0.0   -4.84  87  1895 164    442.0   1724.0   21.35
    
   0   0   0     4041.82       12.87   0   1      0.00     63.58       0.0    0.00  10     0   0    720.7   1636.7   16.35
   0   0   0     4826.36       16.18   0   1      0.00     69.47       0.0    0.00  14     0   0   1456.8   1211.8   11.46
   0   0   0     3931.43       14.21   0   1      0.00     62.70       0.0    0.00  28     0   0    569.0    815.6   12.12
   0   0   0    11696.80       41.37   0   1      0.00    108.15       0.0    0.00  30     0   0   2018.7   1117.4   23.22
   0   0   0      715.02        3.40   0   1      0.00     26.74       0.0    0.00  42     0   0   1161.1    706.0    8.46
   0   0   0     2989.04       17.63   0   1      0.00     54.67       0.0    0.00  43     0   0    180.1   1541.2   23.02
   0   0   0     3850.12       20.59   0  -1      0.00     62.05       0.0    0.00  44     0   0    143.5   1521.0   23.46
   0   0   0     2457.06       15.53   0   1      0.00     49.57       0.0    0.00  45     0   0    185.3    671.0   21.33
   0   0   0      946.29        6.23   0   1      0.00     30.76       0.0    0.00  48     0   0    656.0   1162.8    9.58
   0   0   0      276.02        1.75   0   1      0.00     16.61       0.0    0.00  53     0   0    916.9     44.0   22.94
   0   0   0     1661.09       12.30   0  -1      0.00     40.76       0.0    0.00  62     0   0   1757.8    333.7   23.40
   0   0   0      919.14        9.22   0   1      0.00     30.32       0.0    0.00  75     0   0    239.2   1435.0   20.82
   0   0   0      817.92        9.88   0   1      0.00     28.60       0.0    0.00  81     0   0   1931.3   1402.9   22.89
   0   0   0      368.87        5.57   0   1      0.00     19.21       0.0    0.00  93     0   0   1757.0   1149.8   17.72

 SOL,ROT,NODES:   6   510100.00   166  POLAR_ANGLES:  262.00   85.00  220.67
 R=SUM[!FO-FC!]/SUM[FO]:    0.1464 SKC, BO:       0.5053  0.00
 NREF,INPUT_SK,SFJ2,SKC:    66      -1.0000     89942.1641       0.3807
 N_NODES,N_LLEGITS,N_INDEXATS,N_FEBLES:       166        93        79        87
 DIST_MITJANA,SDV (PIXELS):   3.832   1.751
 GIR_MITJA,SDV (GRAUS):   0.869   4.579
------------------------------------------------------------------------------

 SOL,ROT,NODES:   7   221362.00   156  POLAR_ANGLES:  279.67   78.33   43.33
    -0.65180     0.26023     0.71235
    -0.74035    -0.01466    -0.67206
    -0.16445    -0.96544     0.20222
    
   H   K   L      FO^2      SDV(FO^2) DUM CODI   FMODEL     FO       RODIST   PHI  PIC             cXPIX    cYPIX  2-THETA
  -5  -2  -5    11813.34       13.78   0 -21     44.25    108.69      10.0   -4.30   4   188  20   1180.0   1844.0   19.72
  -1   0   2     9140.17      -17.14   0  -8     69.68     95.60       3.0   -7.44   6  1278 104   1305.0    959.0    7.07
  -5  -1  -2    10888.34       22.19   0  -7     86.81    104.35       1.0   -0.82   7   611  55   1445.0   1607.0   17.16
  -2   0   4    17879.33       35.37   0  -8    106.60    133.71       5.0   -3.79   8  1570 123   1597.0    891.0   14.18
  -3   0   4     8837.98       26.05   0   1     85.62     94.01       2.2   -1.53  12  1569 122   1723.9    971.0   16.78
  -1   0   4     3629.53       15.42   0   1     59.26     60.25       7.8   -6.09  18  1571 124   1477.5    811.0   12.15
  -2   0   5     8737.47       25.46   0   1     82.90     93.47       7.9   -2.94  19  1691 130   1688.2    814.2   16.66
  -4   0   2     5374.50       20.91   0   1     74.45     73.31       6.5    1.02  22  1275 101   1677.1   1201.8   16.21
   0   0   6     2971.43       13.10   0   1     22.25     54.51      11.6   -4.78  27  1789 139   1534.3    554.2   16.59
  -6  -2  -3     2159.59       10.64   0   1     55.74     46.47       6.7   -6.73  35   444  38   1486.7   1780.3   20.84
  -2   1   7     3662.01      -20.25   0   1     70.35     60.51       6.3    7.38  36  1864 151   1883.7    631.1   22.10
   5  -3  -1     2337.42      -14.78   0   1      4.96     48.35       2.6    7.18  45   755  61    185.3    671.0   21.33
  -1   0   1      421.59        2.99   0   1     21.31     20.53       0.5   -6.68  52  1119  93   1222.6   1030.8    4.88
  -1   0   3      966.65       -6.42   0   1     22.81     31.09       4.8   -7.03  54  1432 115   1390.7    885.5    9.56
  -3   0   3     1168.22        8.75   0   1     27.12     34.18       0.8   -1.77  58  1430 113   1635.0   1045.2   14.72
  -4   0   5     2049.50       14.63   0   1     45.92     45.27       2.3    1.11  59  1689 128   1949.9    977.1   21.71
  -5   0   2     1709.42       13.63   0   2     43.61     41.35       9.8    3.43  61  1274 100   1810.3   1288.8   19.61
  -3   0   2      789.04        6.96   0   2     30.73     28.09       3.8   -1.50  65  1276 102   1548.9   1118.3   12.91
  -5  -1  -1      633.14        5.91   0   1     24.05     25.16       3.8   -3.38  69   769  65   1530.9   1531.2   17.12
  -2   0   2      345.33        4.00   0   1     20.15     18.58       0.2   -4.23  71  1277 103   1425.2   1037.8    9.79
  -4   0   1     1439.50        9.37   0   2    164.82     37.94      10.3    2.06  73  1116  90   1594.1   1274.0   14.97
  -5  -1   0      212.19        3.75   0   1     16.55     14.57       7.2   -4.68  85   936  73   1617.1   1457.1   17.51
    
  -2  -3  -8        0.00        5.28   0   0     84.16      0.00       0.0   -1.95   1     1   1    509.0   1848.0   22.64
  -2  -3  -7        0.00        5.28   0   0     68.70      0.00       0.0    5.90   2    27   2    577.0   1755.0   20.20
  -1  -3  -7        0.00        5.28   0   0     23.56      0.00       0.0    3.61   3    28   3    459.0   1669.0   20.20
   0  -3  -7        0.00        5.28   0   0     53.19      0.00       0.0    1.35   4    29   4    338.0   1585.0   20.82
   1  -3  -7        0.00        5.28   0   0     54.21      0.00       0.0   -0.90   5    30   5    212.0   1502.0   22.01
  -1  -2  -7        0.00       -5.28   0   0      4.85      0.00       0.0   -7.36   6    34   6    517.0   1664.0   19.30
   2  -4  -6        0.00        5.28   0   0     39.30      0.00       0.0    6.76   7    86   7    102.0   1337.0   22.67
   0  -3  -6        0.00       -5.28   0   0     21.38      0.00       0.0    7.18   8    92   8    415.0   1498.0   18.33
   1  -3  -6        0.00        5.28   0   0     89.31      0.00       0.0    3.86   9    93   9    295.0   1415.0   19.55
   2  -3  -6        0.00        5.28   0   0      3.04      0.00       0.0    0.85  10    94  10    169.0   1333.0   21.31
  -3  -2  -6        0.00        5.28   0   0     48.56      0.00       0.0   -0.87  11    97  11    839.0   1751.0   17.84
  -2  -2  -6        0.00        5.28   0   0     10.46      0.00       0.0   -0.13  12    98  12    716.0   1662.0   16.92
  -1  -2  -6        0.00        5.28   0   0     12.87      0.00       0.0   -1.04  13    99  13    595.0   1577.0   16.71
   0  -2  -6        0.00        5.28   0   0     67.13      0.00       0.0   -2.51  14   100  14    473.0   1493.0   17.25
   1  -2  -6        0.00        5.28   0   0     12.46      0.00       0.0   -4.23  15   101  15    349.0   1411.0   18.47
   2  -2  -6        0.00        5.28   0   0     39.43      0.00       0.0   -6.08  16   102  16    220.0   1329.0   20.25
   2  -3  -5        0.00        5.28   0   0     80.20      0.00       0.0    5.21  17   185  17    252.0   1250.0   19.05
   3  -3  -5        0.00        5.28   0   0     10.58      0.00       0.0    1.66  18   186  18    124.0   1166.0   21.35
  -6  -2  -5        0.00        5.28   0   0      3.83      0.00       0.0    4.44  19   187  19   1285.0   1957.0   22.58
  -1  -2  -5        0.00       -5.28   0   0     44.77      0.00       0.0    7.10  20   192  21    668.0   1494.0   14.20
   0  -2  -5        0.00        5.28   0   0     25.58      0.00       0.0    3.53  21   193  22    552.0   1411.0   14.68
   1  -2  -5        0.00        5.28   0   0     36.47      0.00       0.0    0.51  22   194  23    431.0   1329.0   15.96
   2  -2  -5        0.00        5.28   0   0     36.62      0.00       0.0   -2.23  23   195  24    307.0   1247.0   17.86
   3  -2  -5        0.00        5.28   0   0     32.06      0.00       0.0   -4.82  24   196  25    177.0   1163.0   20.22
   3  -3  -4        0.00        5.28   0   0     11.81      0.00       0.0    5.59  25   305  26    207.0   1086.0   19.38
   4  -3  -4        0.00        5.28   0   0      2.76      0.00       0.0    1.68  26   306  27     77.0    999.0   22.13
  -6  -2  -4        0.00        5.28   0   0     38.54      0.00       0.0   -3.03  27   307  28   1391.0   1871.0   21.61
   1  -2  -4        0.00        5.28   0   0     86.27      0.00       0.0    6.05  28   314  29    510.0   1249.0   13.54
   2  -2  -4        0.00        5.28   0   0     35.12      0.00       0.0    2.08  29   315  30    389.0   1167.0   15.60
   3  -2  -4        0.00        5.28   0   0     18.50      0.00       0.0   -1.34  30   316  31    263.0   1083.0   18.13
   4  -2  -4        0.00        5.28   0   0      1.57      0.00       0.0   -4.43  31   317  32    131.0    998.0   20.97
  -2  -1  -4        0.00        5.28   0   0     28.49      0.00       0.0   -6.15  32   322  33    918.0   1494.0   11.70
  -1  -1  -4        0.00        5.28   0   0     19.31      0.00       0.0   -3.64  33   323  34    796.0   1411.0   10.90
   0  -1  -4        0.00        5.28   0   0      9.44      0.00       0.0   -4.34  34   324  35    676.0   1328.0   11.22
   1  -1  -4        0.00        5.28   0   0     13.84      0.00       0.0   -5.79  35   325  36    555.0   1247.0   12.56
   4  -3  -3        0.00        5.28   0   0     10.48      0.00       0.0    5.15  36   443  37    159.0    920.0   20.49
   2  -2  -3        0.00       -5.28   0   0      2.75      0.00       0.0    7.02  37   452  39    467.0   1089.0   13.52
   3  -2  -3        0.00        5.28   0   0     11.50      0.00       0.0    2.48  38   453  40    345.0   1006.0   16.24
   4  -2  -3        0.00        5.28   0   0     17.60      0.00       0.0   -1.38  39   454  41    217.0    919.0   19.24
   5  -2  -3        0.00        5.28   0   0     29.91      0.00       0.0   -4.81  40   455  42     83.0    829.0   22.42
  -6  -1  -3        0.00       -5.28   0   0     46.14      0.00       0.0    7.42  41   456  43   1478.0   1785.0   20.83
  -5  -1  -3        0.00        5.28   0   0      3.73      0.00       0.0    3.99  42   457  44   1355.0   1685.0   17.61
  -4  -1  -3        0.00        5.28   0   0      8.93      0.00       0.0   -0.76  43   458  45   1237.0   1591.0   14.58
   0  -1  -3        0.00        5.28   0   0      4.39      0.00       0.0    3.16  44   462  46    754.0   1251.0    8.60
   1  -1  -3        0.00        5.28   0   0    106.72      0.00       0.0   -0.65  45   463  47    636.0   1169.0   10.09
   2  -1  -3        0.00        5.28   0   0     23.35      0.00       0.0   -3.69  46   464  48    514.0   1087.0   12.43
   3  -1  -3        0.00        5.28   0   0     77.61      0.00       0.0   -6.40  47   465  49    389.0   1004.0   15.25
   5  -3  -2        0.00        5.28   0   0     85.16      0.00       0.0    4.01  48   597  50    109.0    751.0   22.28
   3  -2  -2        0.00        5.28   0   0      9.44      0.00       0.0    6.76  49   607  51    423.0    929.0   14.62
   4  -2  -2        0.00        5.28   0   0      9.36      0.00       0.0    1.91  50   608  52    300.0    842.0   17.77
   5  -2  -2        0.00        5.28   0   0     17.65      0.00       0.0   -2.20  51   609  53    169.0    752.0   21.06
  -6  -1  -2        0.00        5.28   0   0      5.58      0.00       0.0    3.28  52   610  54   1570.0   1704.0   20.53
  -4  -1  -2        0.00        5.28   0   0     12.03      0.00       0.0   -6.39  53   612  56   1326.0   1513.0   13.86
   1  -1  -2        0.00        5.28   0   0      7.55      0.00       0.0    6.08  54   617  57    713.0   1094.0    7.78
   2  -1  -2        0.00        5.28   0   0     10.29      0.00       0.0    0.84  55   618  58    595.0   1012.0   10.44
   3  -1  -2        0.00        5.28   0   0      2.65      0.00       0.0   -3.09  56   619  59    472.0    928.0   13.51
   4  -1  -2        0.00        5.28   0   0     57.16      0.00       0.0   -6.39  57   620  60    345.0    842.0   16.78
   4  -2  -1        0.00        5.28   0   0      2.40      0.00       0.0    5.51  58   766  62    378.0    766.0   16.63
   5  -2  -1        0.00        5.28   0   0     53.80      0.00       0.0    0.53  59   767  63    251.0    675.0   20.00
  -6  -1  -1        0.00        5.28   0   0     21.46      0.00       0.0    0.78  60   768  64   1660.0   1625.0   20.60
   2  -1  -1        0.00        5.28   0   0     60.54      0.00       0.0    6.50  61   776  66    671.0    937.0    8.86
   3  -1  -1        0.00        5.28   0   0     80.25      0.00       0.0    0.70  62   777  67    552.0    853.0   12.16
   4  -1  -1        0.00        5.28   0   0     36.20      0.00       0.0   -3.67  63   778  68    428.0    766.0   15.57
   5  -1  -1        0.00       -5.28   0   0     13.95      0.00       0.0   -7.31  64   779  69    299.0    675.0   19.05
  -3   0  -1        0.00        5.28   0   0     75.02      0.00       0.0    6.81  65   784  70   1300.0   1347.0   10.33
   5  -2   0        0.00        5.28   0   0     30.20      0.00       0.0    3.44  66   934  71    330.0    598.0   19.27
  -6  -1   0        0.00        5.28   0   0      0.24      0.00       0.0   -0.67  67   935  72   1750.0   1548.0   21.03
   3  -1   0        0.00        5.28   0   0    146.32      0.00       0.0    5.20  68   944  74    629.0    777.0   11.31
   4  -1   0        0.00        5.28   0   0     25.82      0.00       0.0   -0.70  69   945  75    508.0    690.0   14.77
   5  -1   0        0.00        5.28   0   0      0.33      0.00       0.0   -5.22  70   946  76    383.0    598.0   18.28
  -5   0   0        0.00        5.28   0   0     49.14      0.00       0.0    6.27  71   949  77   1631.0   1450.0   17.68
  -4   0   0        0.00        5.28   0   0     39.05      0.00       0.0    4.10  72   950  78   1504.0   1359.0   14.12
  -3   0   0        0.00        5.28   0   0      4.78      0.00       0.0    1.94  73   951  79   1381.0   1272.0   10.58
  -2   0   0        0.00        5.28   0   0    137.12      0.00       0.0   -0.20  74   952  80   1261.0   1188.0    7.05
  -1   0   0        0.00        5.28   0   0      6.57      0.00       0.0   -2.34  75   953  81   1142.0   1105.0    3.52
   5  -2   1        0.00        5.28   0   0     33.40      0.00       0.0    6.56  76  1099  82    405.0    520.0   18.91
   6  -2   1        0.00        5.28   0   0     59.83      0.00       0.0    0.67  77  1100  83    281.0    421.0   22.33
  -6  -1   1        0.00        5.28   0   0     17.50      0.00       0.0   -1.43  78  1101  84   1841.0   1471.0   21.80
  -5  -1   1        0.00        5.28   0   0     15.08      0.00       0.0   -5.20  79  1102  85   1709.0   1375.0   18.29
   4  -1   1        0.00        5.28   0   0     11.93      0.00       0.0    2.65  80  1111  86    585.0    614.0   14.45
   5  -1   1        0.00        5.28   0   0     23.19      0.00       0.0   -3.08  81  1112  87    464.0    521.0   17.91
  -6   0   1        0.00        5.28   0   0     88.27      0.00       0.0    6.79  82  1114  88   1853.0   1469.0   22.01
  -5   0   1        0.00        5.28   0   0     22.30      0.00       0.0    4.45  83  1115  89   1718.0   1374.0   18.47
  -3   0   1        0.00        5.28   0   0      1.08      0.00       0.0   -0.44  84  1117  91   1464.0   1197.0   11.48
  -2   0   1        0.00        5.28   0   0     94.01      0.00       0.0   -3.20  85  1118  92   1342.0   1113.0    8.08
   2   0   1        0.00        5.28   0   0     16.35      0.00       0.0   -4.91  86  1122  94    867.0    786.0    6.98
   6  -2   2        0.00        5.28   0   0     12.00      0.00       0.0    2.93  87  1261  95    358.0    341.0   22.26
  -5  -1   2        0.00        5.28   0   0     27.56      0.00       0.0   -5.19  88  1262  96   1799.0   1299.0   19.45
   4  -1   2        0.00        5.28   0   0     82.14      0.00       0.0    6.57  89  1271  97    659.0    537.0   14.64
   5  -1   2        0.00        5.28   0   0     63.86      0.00       0.0   -0.87  90  1272  98    542.0    443.0   17.94
   6  -1   2        0.00        5.28   0   0     16.01      0.00       0.0   -6.29  91  1273  99    419.0    344.0   21.34
   2   0   2        0.00        5.28   0   0     10.08      0.00       0.0    2.94  92  1281 105    944.0    711.0    7.91
   3   0   2        0.00       -5.28   0   0     11.05      0.00       0.0   -7.16  93  1282 106    828.0    625.0   10.79
   6  -2   3        0.00        5.28   0   0     16.58      0.00       0.0    5.26  94  1415 107    432.0    260.0   22.54
  -5  -1   3        0.00        5.28   0   0      2.20      0.00       0.0   -4.82  95  1416 108   1891.0   1222.0   20.90
   5  -1   3        0.00        5.28   0   0     30.51      0.00       0.0    1.44  96  1426 109    619.0    364.0   18.40
   6  -1   3        0.00        5.28   0   0      7.46      0.00       0.0   -5.18  97  1427 110    501.0    263.0   21.63
  -5   0   3        0.00        5.28   0   0     30.91      0.00       0.0    2.97  98  1428 111   1899.0   1221.0   21.06
  -4   0   3        0.00        5.28   0   0      5.64      0.00       0.0    0.63  99  1429 112   1764.0   1132.0   17.80
  -2   0   3        0.00        5.28   0   0      8.66      0.00       0.0   -4.29 100  1431 114   1510.0    963.0   11.89
   3   0   3        0.00        5.28   0   0     49.89      0.00       0.0   -5.28 101  1436 116    908.0    548.0   11.88
  -5  -1   4        0.00        5.28   0   0     24.14      0.00       0.0   -4.17 102  1556 117   1986.0   1144.0   22.61
  -4  -1   4        0.00       -5.28   0   0     15.72      0.00       0.0   -7.41 103  1557 118   1851.0   1056.0   19.56
   5  -1   4        0.00        5.28   0   0     63.17      0.00       0.0    3.92 104  1566 119    693.0    282.0   19.23
   6  -1   4        0.00        5.28   0   0     19.36      0.00       0.0   -4.39 105  1567 120    583.0    179.0   22.25
  -4   0   4        0.00        5.28   0   0     18.32      0.00       0.0    0.70 106  1568 121   1855.0   1054.0   19.66
   3   0   4        0.00        5.28   0   0     23.46      0.00       0.0   -3.39 107  1575 125    988.0    469.0   13.44
  -4  -1   5        0.00        5.28   0   0     44.25      0.00       0.0   -6.25 108  1679 126   1946.0    976.0   21.62
   5  -1   5        0.00        5.28   0   0      9.43      0.00       0.0    6.67 109  1688 127    765.0    197.0   20.40
  -3   0   5        0.00        5.28   0   0      1.17      0.00       0.0   -0.94 110  1690 129   1815.0    890.0   19.01
  -1   0   5        0.00        5.28   0   0     36.07      0.00       0.0   -4.86 111  1692 131   1560.0    725.0   14.78
   0   0   5        0.00        5.28   0   0     14.85      0.00       0.0   -6.64 112  1693 132   1439.0    643.0   13.60
   3   0   5        0.00        5.28   0   0     59.86      0.00       0.0   -1.45 113  1696 133   1068.0    387.0   15.33
  -2   1   5        0.00       -5.28   0   0     45.90      0.00       0.0    7.01 114  1702 134   1703.0    804.0   17.04
  -1   1   5        0.00       -5.28   0   0      9.93      0.00       0.0    7.22 115  1703 135   1576.0    722.0   15.13
  -3   0   6        0.00        5.28   0   0      7.15      0.00       0.0   -0.10 116  1786 136   1909.0    808.0   21.37
  -2   0   6        0.00        5.28   0   0     39.16      0.00       0.0   -1.86 117  1787 137   1777.0    725.0   19.18
  -1   0   6        0.00        5.28   0   0     80.48      0.00       0.0   -3.46 118  1788 138   1649.0    643.0   17.46
   1   0   6        0.00        5.28   0   0     43.61      0.00       0.0   -5.58 119  1790 140   1403.0    477.0   15.95
   2   0   6        0.00        5.28   0   0     60.86      0.00       0.0   -5.08 120  1791 141   1280.0    391.0   16.34
   3   0   6        0.00        5.28   0   0     19.04      0.00       0.0    0.47 121  1792 142   1147.0    302.0   17.45
  -2   1   6        0.00       -5.28   0   0     24.49      0.00       0.0    7.01 122  1796 143   1793.0    723.0   19.53
  -1   1   6        0.00       -5.28   0   0     10.94      0.00       0.0    7.06 123  1797 144   1663.0    640.0   17.76
  -2   0   7        0.00        5.28   0   0     31.79      0.00       0.0   -0.61 124  1857 145   1871.0    640.0   21.78
  -1   0   7        0.00        5.28   0   0     32.25      0.00       0.0   -1.94 125  1858 146   1740.0    558.0   20.16
   0   0   7        0.00        5.28   0   0      1.96      0.00       0.0   -2.91 126  1859 147   1613.0    475.0   19.09
   1   0   7        0.00        5.28   0   0     35.49      0.00       0.0   -3.26 127  1860 148   1488.0    391.0   18.64
   2   0   7        0.00        5.28   0   0      4.12      0.00       0.0   -2.29 128  1861 149   1362.0    304.0   18.86
   3   0   7        0.00        5.28   0   0      2.82      0.00       0.0    2.42 129  1862 150   1228.0    214.0   19.73
  -1   1   7        0.00       -5.28   0   0      0.03      0.00       0.0    7.36 130  1865 152   1753.0    555.0   20.42
   0   0   8        0.00        5.28   0   0     60.52      0.00       0.0   -1.02 131  1894 153   1704.0    385.0   21.85
   1   0   8        0.00        5.28   0   0     24.38      0.00       0.0   -1.05 132  1895 154   1576.0    300.0   21.35
   2   0   8        0.00        5.28   0   0     15.82      0.00       0.0    0.18 133  1896 155   1446.0    212.0   21.45
   3   0   8        0.00        5.28   0   0     55.85      0.00       0.0    4.39 134  1897 156   1308.0    121.0   22.13
    
   0   0   0    35763.41       49.88   0 -14      0.00    189.11       0.0    0.00   1     0   0    409.0    547.0   18.47
   0   0   0     9537.80       18.42   0  -9      0.00     97.66       0.0    0.00   2     0   0    704.0    918.0    8.23
   0   0   0     7157.07       14.03   0  -8      0.00     84.60       0.0    0.00   3     0   0    771.0   1242.0    8.15
   0   0   0     7290.93       12.07   0 -10      0.00     85.39       0.0    0.00   5     0   0   1219.0    450.0   14.59
   0   0   0     2209.23        6.13   0   1      0.00     47.00       0.0    0.00   9     0   0    873.4    773.0    7.16
   0   0   0     3834.72       12.21   0   1      0.00     61.93       0.0    0.00  10     0   0    720.7   1636.7   16.35
   0   0   0     3696.40       11.70   0   1      0.00     60.80       0.0    0.00  11     0   0    683.8   1316.1   10.89
   0   0   0    12005.00       34.30   0   1      0.00    109.57       0.0    0.00  13     0   0    228.0   1133.9   19.03
   0   0   0     4579.06       15.35   0   1      0.00     67.67       0.0    0.00  14     0   0   1456.8   1211.8   11.46
   0   0   0     8881.38       28.78   0   1      0.00     94.24       0.0    0.00  15     0   0    276.8    878.3   18.09
   0   0   0     5609.82       17.17   0   1      0.00     74.90       0.0    0.00  16     0   0    529.7   1063.0   12.01
   0   0   0     6034.11       16.81   0   1      0.00     77.68       0.0    0.00  17     0   0    588.7    836.5   11.50
   0   0   0     5679.34       16.61   0   1      0.00     75.36       0.0    0.00  20     0   0   1485.2    167.4   22.68
   0   0   0     3935.33       15.74   0   1      0.00     62.73       0.0    0.00  21     0   0   1553.7    531.1   17.26
   0   0   0     8073.19       27.89   0   1      0.00     89.85       0.0    0.00  23     0   0   1860.9   1455.2   22.01
   0   0   0     2762.97       15.58   0   2      0.00     52.56       0.0    0.00  24     0   0    400.2   1704.9   21.62
   0   0   0     2287.64        7.46   0   1      0.00     47.83       0.0    0.00  25     0   0   1267.0    170.6   20.86
   0   0   0     3386.02       11.20   0   1      0.00     58.19       0.0    0.00  26     0   0    658.2   1898.2   22.13
   0   0   0     3729.99       13.48   0   1      0.00     61.07       0.0    0.00  28     0   0    569.0    815.6   12.12
   0   0   0     3464.94       13.41   0   1      0.00     58.86       0.0    0.00  29     0   0    536.9    195.3   22.43
   0   0   0    11097.46       39.25   0   1      0.00    105.34       0.0    0.00  30     0   0   2018.7   1117.4   23.22
   0   0   0     2086.52        9.52   0   1      0.00     45.68       0.0    0.00  31     0   0    619.2   1553.8   15.97
   0   0   0     1348.43        6.47   0   1      0.00     36.72       0.0    0.00  32     0   0   1325.7    553.8   13.49
   0   0   0     1054.21        6.93   0   1      0.00     32.47       0.0    0.00  33     0   0   1370.9   1284.1   10.55
   0   0   0      731.42        5.17   0   1      0.00     27.04       0.0    0.00  34     0   0   1285.6   1356.9   10.31
   0   0   0     1003.07        5.47   0   1      0.00     31.67       0.0    0.00  37     0   0    788.3    845.3    7.23
   0   0   0     2842.18       15.04   0   1      0.00     53.31       0.0    0.00  38     0   0   1699.1    792.2   17.05
   0   0   0      733.82        4.31   0   1      0.00     27.09       0.0    0.00  39     0   0   1241.4    631.2   10.92
   0   0   0     1903.24       10.78   0   1      0.00     43.63       0.0    0.00  40     0   0    462.0   1293.6   14.98
   0   0   0     1045.92        5.42   0   1      0.00     32.34       0.0    0.00  41     0   0   1306.2   1944.0   22.45
   0   0   0      678.38        3.23   0   1      0.00     26.05       0.0    0.00  42     0   0   1161.1    706.0    8.46
   0   0   0     2835.88       16.73   0   1      0.00     53.25       0.0    0.00  43     0   0    180.1   1541.2   23.02
   0   0   0     3652.84       19.53   0  -1      0.00     60.44       0.0    0.00  44     0   0    143.5   1521.0   23.46
   0   0   0      293.52        1.94   0   1      0.00     17.13       0.0    0.00  46     0   0   1147.5   1669.8   15.76
   0   0   0     1497.27       11.30   0   1      0.00     38.69       0.0    0.00  47     0   0    294.5   1622.0   22.04
   0   0   0      897.81        5.91   0   1      0.00     29.96       0.0    0.00  48     0   0    656.0   1162.8    9.58
   0   0   0     1445.54       11.30   0   1      0.00     38.02       0.0    0.00  49     0   0    255.1   1293.0   19.27
   0   0   0     1104.00        7.38   0   1      0.00     33.23       0.0    0.00  50     0   0    569.9   1237.6   12.15
   0   0   0      627.33        4.63   0   1      0.00     25.05       0.0    0.00  51     0   0    705.0   1473.3   13.30
   0   0   0      261.88        1.66   0   1      0.00     16.18       0.0    0.00  53     0   0    916.9     44.0   22.94
   0   0   0     1359.29        8.32   0   1      0.00     36.87       0.0    0.00  55     0   0    531.6   1637.4   18.65
   0   0   0     3000.17       17.63   0   1      0.00     54.77       0.0    0.00  56     0   0    109.9   1191.6   21.74
   0   0   0     1739.86       13.77   0   1      0.00     41.71       0.0    0.00  57     0   0    129.3    769.0   21.77
   0   0   0      897.22        7.87   0   1      0.00     29.95       0.0    0.00  60     0   0    458.6    731.2   15.28
   0   0   0     1575.98       11.67   0  -1      0.00     39.70       0.0    0.00  62     0   0   1757.8    333.7   23.40
   0   0   0      825.87        9.83   0   1      0.00     28.74       0.0    0.00  63     0   0    316.7    620.8   19.26
   0   0   0      301.33        2.45   0   1      0.00     17.36       0.0    0.00  64     0   0   1200.2   1430.5   10.77
   0   0   0     1340.49       11.30   0   1      0.00     36.61       0.0    0.00  66     0   0    246.9    856.3   18.84
   0   0   0     1526.36       12.11   0   1      0.00     39.07       0.0    0.00  67     0   0    195.7    527.4   22.52
   0   0   0      451.44        4.93   0   2      0.00     21.25       0.0    0.00  68     0   0    507.9   1472.9   16.36
   0   0   0      478.82        4.71   0   1      0.00     21.88       0.0    0.00  70     0   0    587.4    396.8   18.16
   0   0   0      609.71        5.98   0   1      0.00     24.69       0.0    0.00  72     0   0   1594.8    278.2   21.97
   0   0   0      793.93        9.19   0   1      0.00     28.18       0.0    0.00  74     0   0   1770.3    527.8   21.05
   0   0   0      872.04        8.75   0   1      0.00     29.53       0.0    0.00  75     0   0    239.2   1435.0   20.82
   0   0   0      397.72        4.71   0   1      0.00     19.94       0.0    0.00  76     0   0    501.7    909.1   12.92
   0   0   0      706.09        6.80   0   1      0.00     26.57       0.0    0.00  77     0   0    412.8    982.5   14.73
   0   0   0      121.65        1.48   0   1      0.00     11.03       0.0    0.00  78     0   0    854.8   1168.0    5.44
   0   0   0      261.08        3.44   0   1      0.00     16.16       0.0    0.00  79     0   0    596.8   1393.2   13.62
   0   0   0      786.19        8.46   0   2      0.00     28.04       0.0    0.00  80     0   0    207.5   1112.8   19.42
   0   0   0      776.01        9.37   0   1      0.00     27.86       0.0    0.00  81     0   0   1931.3   1402.9   22.89
   0   0   0      354.59        3.74   0   1      0.00     18.83       0.0    0.00  82     0   0   1409.9    257.2   20.24
   0   0   0      471.31        6.18   0   1      0.00     21.71       0.0    0.00  83     0   0   1723.9   1362.2   18.46
   0   0   0      202.46        3.19   0   1      0.00     14.23       0.0    0.00  84     0   0    553.7   1810.0   21.46
   0   0   0      223.57        5.91   0   1      0.00     14.95       0.0    0.00  86     0   0   1774.9   1529.9   21.25
   0   0   0      277.39        4.01   0   1      0.00     16.66       0.0    0.00  87     0   0    481.9    888.1   13.49
   0   0   0      245.57        2.95   0   1      0.00     15.67       0.0    0.00  88     0   0    679.6    319.4   18.61
   0   0   0      624.87        8.52   0   1      0.00     25.00       0.0    0.00  89     0   0     85.2   1029.7   21.95
   0   0   0      541.95        7.52   0   1      0.00     23.28       0.0    0.00  90     0   0    152.8    931.2   20.61
   0   0   0      748.83        9.10   0   1      0.00     27.36       0.0    0.00  91     0   0     73.1   1170.5   22.44
   0   0   0      187.34        2.78   0   1      0.00     13.69       0.0    0.00  92     0   0   1425.7    450.6   16.74
   0   0   0      349.97        5.28   0   1      0.00     18.71       0.0    0.00  93     0   0   1757.0   1149.8   17.72

 SOL,ROT,NODES:   7   221362.00   156  POLAR_ANGLES:  279.67   78.33   43.33
 R=SUM[!FO-FC!]/SUM[FO]:    0.2680 SKC, BO:       0.4922  0.00
 NREF,INPUT_SK,SFJ2,SKC:    15      -1.0000     22802.2383       0.3414
 N_NODES,N_LLEGITS,N_INDEXATS,N_FEBLES:       156        93        22       134
 DIST_MITJANA,SDV (PIXELS):   7.608-NaN    
 GIR_MITJA,SDV (GRAUS):  -3.036   4.776
------------------------------------------------------------------------------

 SOL,ROT,NODES:   8   222850.00   163  POLAR_ANGLES:  282.67   84.00   42.67
    -0.64438     0.22360     0.73128
    -0.73295     0.09212    -0.67402
    -0.21808    -0.97032     0.10453
    
   H   K   L      FO^2      SDV(FO^2) DUM CODI   FMODEL     FO       RODIST   PHI  PIC             cXPIX    cYPIX  2-THETA
  -5  -1  -5    10456.18      -12.20   0 -21     90.82    102.26      10.0    7.15   4   198  23   1180.0   1844.0   19.72
  -1   0   2     8059.37       15.11   0  -8     69.68     89.77       2.0   -3.86   6  1278 108   1305.0    959.0    7.07
  -5  -1  -2     9645.26       19.65   0  -7     86.81     98.21      11.4   -6.99   7   611  54   1445.0   1607.0   17.16
  -2   0   4    15786.80       31.23   0  -8    106.60    125.65       4.0   -0.20   8  1570 129   1597.0    891.0   14.18
  -3   0   4     7808.90       23.02   0   1     85.62     88.37       0.9    1.06  12  1569 128   1723.9    971.0   16.78
  -1   0   4     3201.12       13.60   0   1     59.26     56.58       7.8   -0.98  18  1571 130   1477.5    811.0   12.15
  -2   0   5     7717.68       22.49   0   1     82.90     87.85       6.6    1.17  19  1691 138   1688.2    814.2   16.66
  -4   0   2     4749.24       18.47   0   1     74.45     68.91      10.6    1.42  22  1275 105   1677.1   1201.8   16.21
   0   0   6     2623.68       11.57   0   1     22.25     51.22      11.4    2.96  27  1789 147   1534.3    554.2   16.59
  -1  -1  -6     1846.79        8.43   0   1     38.05     42.97       9.6   -5.70  31   108  17    619.2   1553.8   15.97
   1   0   5     1192.32        5.73   0   1     22.15     34.53      11.4    3.66  32  1694 141   1325.7    553.8   13.49
  -3   0  -1      646.42        4.57   0   1     75.02     25.42      11.1    1.89  34   784  70   1285.6   1356.9   10.31
  -6  -1  -3     1903.78        9.38   0   1     46.14     43.63       0.8   -0.34  35   456  45   1486.7   1780.3   20.84
   1   0   4      648.57        3.81   0   1     36.79     25.47      11.6    2.14  39  1573 132   1241.4    631.2   10.92
  -1  -1  -5      554.32        4.09   0   1     31.70     23.54       8.0    0.02  51   202  27    705.0   1473.3   13.30
  -1   0   1      372.10        2.64   0   1     21.31     19.29       1.3   -4.79  52  1119  97   1222.6   1030.8    4.88
  -1   0   3      852.24        5.66   0   1     22.81     29.19       4.8   -2.51  54  1432 121   1390.7    885.5    9.56
  -3   0   3     1032.09        7.73   0   1     27.12     32.13       3.8    0.12  58  1430 119   1635.0   1045.2   14.72
  -4   0   5     1812.03       12.93   0   1     45.92     42.57       0.9    3.54  59  1689 136   1949.9    977.1   21.71
  -5  -1   2     1511.68       12.06   0   2     27.56     38.88       9.9   -5.21  61  1262 101   1810.3   1288.8   19.61
  -3   0  -2      267.01       -2.17   0   1     11.05     16.34      11.3    7.33  64   625  59   1200.2   1430.5   10.77
  -3   0   2      697.14        6.15   0   2     30.73     26.40       6.7   -0.53  65  1276 106   1548.9   1118.3   12.91
   0  -1  -6      399.78        4.36   0   2     51.22     19.99       9.2   -6.53  68   109  18    507.9   1472.9   16.36
  -5   0  -1      560.06        5.23   0   1     16.51     23.67       9.3    5.68  69   782  68   1530.9   1531.2   17.12
  -2   0   2      304.95        3.53   0   1     20.15     17.46       2.2   -2.34  71  1277 107   1425.2   1037.8    9.79
  -5   0   0      187.45        3.31   0   1     49.14     13.69       9.9    4.21  85   949  80   1617.1   1457.1   17.51
    
  -3  -2  -8        0.00        4.67   0   0     32.34      0.00       0.0   -1.92   1     2   1    655.0   1913.0   22.44
  -2  -2  -8        0.00        4.67   0   0      5.70      0.00       0.0   -2.08   2     3   2    531.0   1821.0   21.90
  -1  -2  -8        0.00        4.67   0   0     30.88      0.00       0.0   -3.06   3     4   3    408.0   1732.0   21.94
   0  -2  -8        0.00        4.67   0   0      8.90      0.00       0.0   -4.45   4     5   4    283.0   1646.0   22.54
   1  -3  -7        0.00        4.67   0   0     54.21      0.00       0.0    4.57   5    30   5    191.0   1464.0   22.01
  -3  -2  -7        0.00       -4.67   0   0     17.75      0.00       0.0    7.23   6    32   6    719.0   1819.0   20.08
  -2  -2  -7        0.00        4.67   0   0     33.83      0.00       0.0    4.59   7    33   7    606.0   1729.0   19.37
  -1  -2  -7        0.00        4.67   0   0      4.85      0.00       0.0    2.12   8    34   8    490.0   1641.0   19.30
   0  -2  -7        0.00        4.67   0   0      9.09      0.00       0.0   -0.26   9    35   9    371.0   1556.0   19.88
   1  -2  -7        0.00        4.67   0   0     32.11      0.00       0.0   -2.60  10    36  10    247.0   1472.0   21.05
   2  -3  -6        0.00        4.67   0   0      3.04      0.00       0.0    4.97  11    94  11    156.0   1293.0   21.31
   0  -2  -6        0.00        4.67   0   0     67.13      0.00       0.0    4.53  12   100  12    454.0   1470.0   17.25
   1  -2  -6        0.00        4.67   0   0     12.46      0.00       0.0    1.23  13   101  13    335.0   1386.0   18.47
   2  -2  -6        0.00        4.67   0   0     39.43      0.00       0.0   -1.76  14   102  14    211.0   1302.0   20.25
   3  -2  -6        0.00        4.67   0   0     57.28      0.00       0.0   -4.55  15   103  15     80.0   1218.0   22.46
  -2  -1  -6        0.00        4.67   0   0     53.92      0.00       0.0   -6.02  16   107  16    744.0   1650.0   16.40
   3  -3  -5        0.00        4.67   0   0     10.58      0.00       0.0    4.59  17   186  19    119.0   1125.0   21.35
   1  -2  -5        0.00        4.67   0   0     36.47      0.00       0.0    5.55  18   194  20    419.0   1304.0   15.96
   2  -2  -5        0.00        4.67   0   0     36.62      0.00       0.0    1.64  19   195  21    299.0   1220.0   17.86
   3  -2  -5        0.00        4.67   0   0     32.06      0.00       0.0   -1.79  20   196  22    173.0   1135.0   20.22
  -4  -1  -5        0.00        4.67   0   0     45.59      0.00       0.0    0.63  21   199  24   1061.0   1747.0   17.27
  -3  -1  -5        0.00        4.67   0   0     18.70      0.00       0.0    5.85  22   200  25    932.0   1655.0   15.30
  -2  -1  -5        0.00        4.67   0   0     47.43      0.00       0.0    2.53  23   201  26    819.0   1566.0   13.97
   0  -1  -5        0.00        4.67   0   0      4.57      0.00       0.0   -2.33  24   203  28    585.0   1397.0   13.88
   1  -1  -5        0.00        4.67   0   0      9.93      0.00       0.0   -4.60  25   204  29    464.0   1313.0   15.13
   2  -1  -5        0.00        4.67   0   0     45.90      0.00       0.0   -6.84  26   205  30    340.0   1230.0   17.04
   4  -3  -4        0.00        4.67   0   0      2.76      0.00       0.0    3.51  27   306  31     79.0    957.0   22.13
   2  -2  -4        0.00        4.67   0   0     35.12      0.00       0.0    5.41  28   315  32    384.0   1141.0   15.60
   3  -2  -4        0.00        4.67   0   0     18.50      0.00       0.0    1.14  29   316  33    262.0   1056.0   18.13
   4  -2  -4        0.00        4.67   0   0      1.57      0.00       0.0   -2.59  30   317  34    133.0    968.0   20.97
  -6  -1  -4        0.00        4.67   0   0     10.16      0.00       0.0    3.06  31   318  35   1391.0   1863.0   21.47
  -5  -1  -4        0.00        4.67   0   0      0.29      0.00       0.0   -2.31  32   319  36   1276.0   1761.0   18.48
   0  -1  -4        0.00        4.67   0   0      9.44      0.00       0.0    2.91  33   324  37    666.0   1317.0   11.22
   1  -1  -4        0.00        4.67   0   0     13.84      0.00       0.0   -0.87  34   325  38    549.0   1234.0   12.56
   2  -1  -4        0.00        4.67   0   0      7.93      0.00       0.0   -4.02  35   326  39    428.0   1151.0   14.66
   3  -1  -4        0.00        4.67   0   0     94.62      0.00       0.0   -6.85  36   327  40    302.0   1066.0   17.24
   4  -3  -3        0.00        4.67   0   0     10.48      0.00       0.0    6.42  37   443  41    165.0    878.0   20.49
   3  -2  -3        0.00        4.67   0   0     11.50      0.00       0.0    4.32  38   453  42    347.0    978.0   16.24
   4  -2  -3        0.00        4.67   0   0     17.60      0.00       0.0   -0.15  39   454  43    222.0    890.0   19.24
   5  -2  -3        0.00        4.67   0   0     29.91      0.00       0.0   -4.05  40   455  44     90.0    798.0   22.42
  -5  -1  -3        0.00        4.67   0   0      3.73      0.00       0.0   -5.71  41   457  46   1367.0   1679.0   17.61
   1  -1  -3        0.00        4.67   0   0    106.72      0.00       0.0    3.61  42   463  47    631.0   1157.0   10.09
   2  -1  -3        0.00        4.67   0   0     23.35      0.00       0.0   -0.90  43   464  48    513.0   1074.0   12.43
   3  -1  -3        0.00        4.67   0   0     77.61      0.00       0.0   -4.55  44   465  49    390.0    989.0   15.25
   5  -3  -2        0.00        4.67   0   0     85.16      0.00       0.0    4.20  45   597  50    123.0    707.0   22.28
   4  -2  -2        0.00        4.67   0   0      9.36      0.00       0.0    2.40  46   608  51    308.0    813.0   17.77
   5  -2  -2        0.00        4.67   0   0     17.65      0.00       0.0   -2.14  47   609  52    179.0    721.0   21.06
  -6  -1  -2        0.00        4.67   0   0      5.58      0.00       0.0   -2.04  48   610  53   1576.0   1699.0   20.53
   2  -1  -2        0.00        4.67   0   0     10.29      0.00       0.0    2.69  49   618  55    595.0    998.0   10.44
   3  -1  -2        0.00        4.67   0   0      2.65      0.00       0.0   -2.11  50   619  56    475.0    913.0   13.51
   4  -1  -2        0.00        4.67   0   0     57.16      0.00       0.0   -6.00  51   620  57    350.0    825.0   16.78
  -4   0  -2        0.00       -4.67   0   0     20.85      0.00       0.0    7.26  52   624  58   1330.0   1517.0   13.99
   5  -3  -1        0.00        4.67   0   0      4.96      0.00       0.0    6.66  53   755  60    207.0    629.0   21.28
   4  -2  -1        0.00        4.67   0   0      2.40      0.00       0.0    5.11  54   766  61    390.0    737.0   16.63
   5  -2  -1        0.00        4.67   0   0     53.80      0.00       0.0   -0.23  55   767  62    266.0    644.0   20.00
  -6  -1  -1        0.00        4.67   0   0     21.46      0.00       0.0   -2.77  56   768  63   1665.0   1620.0   20.60
  -5  -1  -1        0.00       -4.67   0   0     24.05      0.00       0.0   -7.24  57   769  64   1539.0   1522.0   17.10
   2  -1  -1        0.00       -4.67   0   0     60.54      0.00       0.0    7.04  58   776  65    675.0    922.0    8.86
   3  -1  -1        0.00        4.67   0   0     80.25      0.00       0.0    0.51  59   777  66    558.0    837.0   12.16
   4  -1  -1        0.00        4.67   0   0     36.20      0.00       0.0   -4.30  60   778  67    436.0    749.0   15.57
  -4   0  -1        0.00        4.67   0   0     13.72      0.00       0.0    3.69  61   783  69   1416.0   1440.0   13.79
  -2   0  -1        0.00        4.67   0   0     16.35      0.00       0.0    0.68  62   785  71   1177.0   1265.0    6.98
  -1   0  -1        0.00        4.67   0   0     11.37      0.00       0.0    5.78  63   786  72   1059.0   1181.0    3.95
   5  -2   0        0.00        4.67   0   0     30.20      0.00       0.0    1.69  64   934  73    350.0    567.0   19.27
  -6  -1   0        0.00        4.67   0   0      0.24      0.00       0.0   -2.89  65   935  74   1754.0   1542.0   21.03
  -5  -1   0        0.00        4.67   0   0     16.55      0.00       0.0   -6.89  66   936  75   1625.0   1445.0   17.49
   3  -1   0        0.00        4.67   0   0    146.32      0.00       0.0    3.45  67   944  76    639.0    762.0   11.31
   4  -1   0        0.00        4.67   0   0     25.82      0.00       0.0   -2.65  68   945  77    520.0    673.0   14.77
   5  -1   0        0.00       -4.67   0   0      0.33      0.00       0.0   -7.29  69   946  78    395.0    580.0   18.28
  -6   0   0        0.00        4.67   0   0     21.13      0.00       0.0    6.40  70   948  79   1758.0   1554.0   21.25
  -4   0   0        0.00        4.67   0   0     39.05      0.00       0.0    2.02  71   950  81   1501.0   1364.0   14.12
  -3   0   0        0.00        4.67   0   0      4.78      0.00       0.0   -0.15  72   951  82   1379.0   1275.0   10.58
  -2   0   0        0.00        4.67   0   0    137.12      0.00       0.0   -2.31  73   952  83   1259.0   1190.0    7.05
  -1   0   0        0.00        4.67   0   0      6.57      0.00       0.0   -4.46  74   953  84   1141.0   1107.0    3.52
   5  -2   1        0.00        4.67   0   0     33.40      0.00       0.0    3.61  75  1099  85    432.0    489.0   18.91
   6  -2   1        0.00        4.67   0   0     59.83      0.00       0.0   -2.36  76  1100  86    309.0    388.0   22.33
  -6  -1   1        0.00        4.67   0   0     17.50      0.00       0.0   -2.59  77  1101  87   1844.0   1465.0   21.80
  -5  -1   1        0.00        4.67   0   0     15.08      0.00       0.0   -6.18  78  1102  88   1712.0   1368.0   18.29
   4  -1   1        0.00        4.67   0   0     11.93      0.00       0.0   -1.10  79  1111  90    602.0    597.0   14.45
   5  -1   1        0.00        4.67   0   0     23.19      0.00       0.0   -6.63  80  1112  91    481.0    503.0   17.91
  -6   0   1        0.00        4.67   0   0     88.27      0.00       0.0    5.73  81  1114  92   1849.0   1476.0   22.01
  -5   0   1        0.00        4.67   0   0     22.30      0.00       0.0    3.55  82  1115  93   1716.0   1379.0   18.47
  -4   0   1        0.00        4.67   0   0    164.82      0.00       0.0    1.40  83  1116  94   1587.0   1288.0   14.95
  -3   0   1        0.00        4.67   0   0      1.08      0.00       0.0   -0.72  84  1117  95   1463.0   1200.0   11.48
  -2   0   1        0.00        4.67   0   0     94.01      0.00       0.0   -2.80  85  1118  96   1342.0   1115.0    8.08
   0   0   1        0.00        4.67   0   0      4.60      0.00       0.0   -6.30  86  1120  98   1105.0    950.0    2.71
   5  -2   2        0.00        4.67   0   0     17.94      0.00       0.0    5.52  87  1260  99    511.0    410.0   18.95
   6  -2   2        0.00        4.67   0   0     12.00      0.00       0.0   -1.46  88  1261 100    394.0    308.0   22.26
   4  -1   2        0.00        4.67   0   0     82.14      0.00       0.0    0.30  89  1271 102    683.0    520.0   14.64
   5  -1   2        0.00        4.67   0   0     63.86      0.00       0.0   -6.42  90  1272 103    566.0    425.0   17.94
  -5   0   2        0.00        4.67   0   0     43.61      0.00       0.0    3.45  91  1274 104   1805.0   1303.0   19.61
   0   0   2        0.00        4.67   0   0      6.39      0.00       0.0   -4.46  92  1279 109   1187.0    875.0    5.43
   1   0   2        0.00        4.67   0   0     10.03      0.00       0.0    3.00  93  1280 110   1068.0    792.0    5.80
   5  -2   3        0.00       -4.67   0   0     25.14      0.00       0.0    7.42  94  1414 111    589.0    330.0   19.38
   6  -2   3        0.00        4.67   0   0     16.58      0.00       0.0   -0.86  95  1415 112    479.0    226.0   22.54
  -5  -1   3        0.00        4.67   0   0      2.20      0.00       0.0   -4.06  96  1416 113   1893.0   1215.0   20.90
  -4  -1   3        0.00       -4.67   0   0     17.76      0.00       0.0   -7.16  97  1417 114   1760.0   1125.0   17.70
   4  -1   3        0.00        4.67   0   0     40.78      0.00       0.0    1.40  98  1425 115    764.0    441.0   15.33
   5  -1   3        0.00        4.67   0   0     30.51      0.00       0.0   -6.95  99  1426 116    652.0    345.0   18.40
  -5   0   3        0.00        4.67   0   0     30.91      0.00       0.0    3.74 100  1428 117   1897.0   1226.0   21.06
  -4   0   3        0.00        4.67   0   0      5.64      0.00       0.0    1.86 101  1429 118   1763.0   1135.0   17.80
  -2   0   3        0.00        4.67   0   0      8.66      0.00       0.0   -1.40 102  1431 120   1510.0    964.0   11.89
   0   0   3        0.00        4.67   0   0     63.62      0.00       0.0   -2.61 103  1433 122   1270.0    799.0    8.15
   1   0   3        0.00        4.67   0   0     91.73      0.00       0.0    1.10 104  1434 123   1150.0    716.0    8.15
  -5  -1   4        0.00        4.67   0   0     24.14      0.00       0.0   -2.79 105  1556 124   1987.0   1136.0   22.61
  -4  -1   4        0.00        4.67   0   0     15.72      0.00       0.0   -5.49 106  1557 125   1851.0   1047.0   19.56
   4  -1   4        0.00        4.67   0   0     40.30      0.00       0.0    1.77 107  1565 126    846.0    360.0   16.44
  -4   0   4        0.00        4.67   0   0     18.32      0.00       0.0    2.60 108  1568 127   1855.0   1058.0   19.66
   0   0   4        0.00        4.67   0   0     58.46      0.00       0.0   -0.77 109  1572 131   1353.0    721.0   10.87
  -4  -1   5        0.00        4.67   0   0     44.25      0.00       0.0   -3.78 110  1679 133   1945.0    967.0   21.62
  -3  -1   5        0.00        4.67   0   0    107.55      0.00       0.0   -6.20 111  1680 134   1812.0    881.0   18.99
   4  -1   5        0.00        4.67   0   0      8.82      0.00       0.0   -0.59 112  1687 135    934.0    277.0   17.91
  -3   0   5        0.00        4.67   0   0      1.17      0.00       0.0    2.20 113  1690 137   1815.0    892.0   19.01
  -1   0   5        0.00        4.67   0   0     36.07      0.00       0.0    0.65 114  1692 139   1560.0    725.0   14.78
   0   0   5        0.00        4.67   0   0     14.85      0.00       0.0    1.09 115  1693 140   1438.0    642.0   13.60
  -3  -1   6        0.00        4.67   0   0     22.30      0.00       0.0   -4.09 116  1777 142   1906.0    799.0   21.35
  -2  -1   6        0.00        4.67   0   0     37.27      0.00       0.0   -6.09 117  1778 143   1775.0    715.0   19.24
  -3   0   6        0.00        4.67   0   0      7.15      0.00       0.0    3.49 118  1786 144   1909.0    810.0   21.37
  -2   0   6        0.00        4.67   0   0     39.16      0.00       0.0    2.66 119  1787 145   1777.0    726.0   19.18
  -1   0   6        0.00        4.67   0   0     80.48      0.00       0.0    2.36 120  1788 146   1649.0    643.0   17.46
   1   0   6        0.00        4.67   0   0     43.61      0.00       0.0    5.34 121  1790 148   1399.0    475.0   15.95
  -2  -1   7        0.00        4.67   0   0      7.24      0.00       0.0   -3.61 122  1850 149   1869.0    630.0   21.82
  -1  -1   7        0.00        4.67   0   0      1.20      0.00       0.0   -5.01 123  1851 150   1739.0    546.0   20.28
   0  -1   7        0.00        4.67   0   0      3.94      0.00       0.0   -6.09 124  1852 151   1614.0    462.0   19.29
   1  -1   7        0.00        4.67   0   0      3.75      0.00       0.0   -6.59 125  1853 152   1490.0    376.0   18.92
   2  -1   7        0.00        4.67   0   0     22.37      0.00       0.0   -5.89 126  1854 153   1365.0    288.0   19.21
   3  -1   7        0.00        4.67   0   0     33.15      0.00       0.0   -1.84 127  1855 154   1232.0    196.0   20.14
  -2   0   7        0.00        4.67   0   0     31.79      0.00       0.0    4.23 128  1857 155   1872.0    641.0   21.78
  -1   0   7        0.00        4.67   0   0     32.25      0.00       0.0    4.10 129  1858 156   1740.0    557.0   20.16
   0   0   7        0.00        4.67   0   0      1.96      0.00       0.0    4.84 130  1859 157   1612.0    473.0   19.09
   1   0   7        0.00       -4.67   0   0     35.49      0.00       0.0    7.10 131  1860 158   1485.0    388.0   18.64
   0  -1   8        0.00        4.67   0   0     46.71      0.00       0.0   -2.81 132  1890 159   1703.0    371.0   22.02
   1  -1   8        0.00        4.67   0   0     72.17      0.00       0.0   -2.65 133  1891 160   1575.0    285.0   21.60
   2  -1   8        0.00        4.67   0   0     53.74      0.00       0.0   -1.12 134  1892 161   1445.0    195.0   21.76
   3  -1   8        0.00        4.67   0   0     58.85      0.00       0.0    3.67 135  1893 162   1306.0    102.0   22.49
   0   0   8        0.00        4.67   0   0     60.52      0.00       0.0    6.73 136  1894 163   1703.0    383.0   21.85
    
   0   0   0    31601.15       44.08   0 -14      0.00    177.77       0.0    0.00   1     0   0    409.0    547.0   18.47
   0   0   0     8427.76       16.28   0  -9      0.00     91.80       0.0    0.00   2     0   0    704.0    918.0    8.23
   0   0   0     6324.10       12.40   0  -8      0.00     79.52       0.0    0.00   3     0   0    771.0   1242.0    8.15
   0   0   0     6442.39       10.67   0 -10      0.00     80.26       0.0    0.00   5     0   0   1219.0    450.0   14.59
   0   0   0     1952.11        5.42   0   1      0.00     44.18       0.0    0.00   9     0   0    873.4    773.0    7.16
   0   0   0     3388.42       10.79   0   1      0.00     58.21       0.0    0.00  10     0   0    720.7   1636.7   16.35
   0   0   0     3266.20       10.34   0   1      0.00     57.15       0.0    0.00  11     0   0    683.8   1316.1   10.89
   0   0   0    10607.82       30.31   0   1      0.00    102.99       0.0    0.00  13     0   0    228.0   1133.9   19.03
   0   0   0     4046.13       13.56   0   1      0.00     63.61       0.0    0.00  14     0   0   1456.8   1211.8   11.46
   0   0   0     7847.74       25.43   0   1      0.00     88.59       0.0    0.00  15     0   0    276.8    878.3   18.09
   0   0   0     4956.93       15.17   0   1      0.00     70.41       0.0    0.00  16     0   0    529.7   1063.0   12.01
   0   0   0     5331.84       14.85   0   1      0.00     73.02       0.0    0.00  17     0   0    588.7    836.5   11.50
   0   0   0     5018.36       14.67   0   1      0.00     70.84       0.0    0.00  20     0   0   1485.2    167.4   22.68
   0   0   0     3477.33       13.90   0   1      0.00     58.97       0.0    0.00  21     0   0   1553.7    531.1   17.26
   0   0   0     7133.60       24.64   0   1      0.00     84.46       0.0    0.00  23     0   0   1860.9   1455.2   22.01
   0   0   0     2441.41       13.77   0   2      0.00     49.41       0.0    0.00  24     0   0    400.2   1704.9   21.62
   0   0   0     2021.40        6.59   0   1      0.00     44.96       0.0    0.00  25     0   0   1267.0    170.6   20.86
   0   0   0     2991.94        9.90   0   1      0.00     54.70       0.0    0.00  26     0   0    658.2   1898.2   22.13
   0   0   0     3295.88       11.91   0   1      0.00     57.41       0.0    0.00  28     0   0    569.0    815.6   12.12
   0   0   0     3061.68       11.85   0   1      0.00     55.33       0.0    0.00  29     0   0    536.9    195.3   22.43
   0   0   0     9805.90       34.69   0   1      0.00     99.02       0.0    0.00  30     0   0   2018.7   1117.4   23.22
   0   0   0      931.52        6.13   0   1      0.00     30.52       0.0    0.00  33     0   0   1370.9   1284.1   10.55
   0   0   0     3226.66       17.84   0   1      0.00     56.80       0.0    0.00  36     0   0   1883.7    631.1   22.10
   0   0   0      886.33        4.83   0   1      0.00     29.77       0.0    0.00  37     0   0    788.3    845.3    7.23
   0   0   0     2511.40       13.29   0   1      0.00     50.11       0.0    0.00  38     0   0   1699.1    792.2   17.05
   0   0   0     1681.73        9.52   0   1      0.00     41.01       0.0    0.00  40     0   0    462.0   1293.6   14.98
   0   0   0      924.19        4.79   0   1      0.00     30.40       0.0    0.00  41     0   0   1306.2   1944.0   22.45
   0   0   0      599.43        2.85   0   1      0.00     24.48       0.0    0.00  42     0   0   1161.1    706.0    8.46
   0   0   0     2505.83       14.78   0   1      0.00     50.06       0.0    0.00  43     0   0    180.1   1541.2   23.02
   0   0   0     3227.71       17.26   0  -1      0.00     56.81       0.0    0.00  44     0   0    143.5   1521.0   23.46
   0   0   0     2059.85       13.02   0   1      0.00     45.39       0.0    0.00  45     0   0    185.3    671.0   21.33
   0   0   0      259.36        1.71   0   1      0.00     16.10       0.0    0.00  46     0   0   1147.5   1669.8   15.76
   0   0   0     1323.01        9.98   0   1      0.00     36.37       0.0    0.00  47     0   0    294.5   1622.0   22.04
   0   0   0      793.32        5.22   0   1      0.00     28.17       0.0    0.00  48     0   0    656.0   1162.8    9.58
   0   0   0     1277.31        9.98   0   1      0.00     35.74       0.0    0.00  49     0   0    255.1   1293.0   19.27
   0   0   0      975.52        6.52   0   1      0.00     31.23       0.0    0.00  50     0   0    569.9   1237.6   12.15
   0   0   0      231.40        1.47   0   1      0.00     15.21       0.0    0.00  53     0   0    916.9     44.0   22.94
   0   0   0     1201.10        7.35   0   1      0.00     34.66       0.0    0.00  55     0   0    531.6   1637.4   18.65
   0   0   0     2651.00       15.57   0   1      0.00     51.49       0.0    0.00  56     0   0    109.9   1191.6   21.74
   0   0   0     1537.37       12.17   0   1      0.00     39.21       0.0    0.00  57     0   0    129.3    769.0   21.77
   0   0   0      792.80        6.95   0   1      0.00     28.16       0.0    0.00  60     0   0    458.6    731.2   15.28
   0   0   0     1392.56       10.31   0  -1      0.00     37.32       0.0    0.00  62     0   0   1757.8    333.7   23.40
   0   0   0      729.75        8.69   0   1      0.00     27.01       0.0    0.00  63     0   0    316.7    620.8   19.26
   0   0   0     1184.48        9.98   0   1      0.00     34.42       0.0    0.00  66     0   0    246.9    856.3   18.84
   0   0   0     1348.71       10.70   0   1      0.00     36.72       0.0    0.00  67     0   0    195.7    527.4   22.52
   0   0   0      423.09        4.16   0   1      0.00     20.57       0.0    0.00  70     0   0    587.4    396.8   18.16
   0   0   0      538.75        5.29   0   1      0.00     23.21       0.0    0.00  72     0   0   1594.8    278.2   21.97
   0   0   0     1271.69        8.28   0   2      0.00     35.66       0.0    0.00  73     0   0   1594.1   1274.0   14.97
   0   0   0      701.53        8.12   0   1      0.00     26.49       0.0    0.00  74     0   0   1770.3    527.8   21.05
   0   0   0      770.55        7.73   0   1      0.00     27.76       0.0    0.00  75     0   0    239.2   1435.0   20.82
   0   0   0      351.43        4.16   0   1      0.00     18.75       0.0    0.00  76     0   0    501.7    909.1   12.92
   0   0   0      623.91        6.01   0   1      0.00     24.98       0.0    0.00  77     0   0    412.8    982.5   14.73
   0   0   0      107.49        1.31   0   1      0.00     10.37       0.0    0.00  78     0   0    854.8   1168.0    5.44
   0   0   0      230.70        3.04   0   1      0.00     15.19       0.0    0.00  79     0   0    596.8   1393.2   13.62
   0   0   0      694.69        7.48   0   2      0.00     26.36       0.0    0.00  80     0   0    207.5   1112.8   19.42
   0   0   0      685.69        8.28   0   1      0.00     26.19       0.0    0.00  81     0   0   1931.3   1402.9   22.89
   0   0   0      313.32        3.31   0   1      0.00     17.70       0.0    0.00  82     0   0   1409.9    257.2   20.24
   0   0   0      416.46        5.46   0   1      0.00     20.41       0.0    0.00  83     0   0   1723.9   1362.2   18.46
   0   0   0      178.89        2.82   0   1      0.00     13.38       0.0    0.00  84     0   0    553.7   1810.0   21.46
   0   0   0      197.55        5.22   0   1      0.00     14.06       0.0    0.00  86     0   0   1774.9   1529.9   21.25
   0   0   0      245.11        3.55   0   1      0.00     15.66       0.0    0.00  87     0   0    481.9    888.1   13.49
   0   0   0      216.99        2.61   0   1      0.00     14.73       0.0    0.00  88     0   0    679.6    319.4   18.61
   0   0   0      552.15        7.53   0   1      0.00     23.50       0.0    0.00  89     0   0     85.2   1029.7   21.95
   0   0   0      478.87        6.64   0   1      0.00     21.88       0.0    0.00  90     0   0    152.8    931.2   20.61
   0   0   0      661.68        8.04   0   1      0.00     25.72       0.0    0.00  91     0   0     73.1   1170.5   22.44
   0   0   0      165.54        2.46   0   1      0.00     12.87       0.0    0.00  92     0   0   1425.7    450.6   16.74
   0   0   0      309.24        4.67   0   1      0.00     17.59       0.0    0.00  93     0   0   1757.0   1149.8   17.72

 SOL,ROT,NODES:   8   222850.00   163  POLAR_ANGLES:  282.67   84.00   42.67
 R=SUM[!FO-FC!]/SUM[FO]:    0.2737 SKC, BO:       0.4626  0.00
 NREF,INPUT_SK,SFJ2,SKC:    21      -1.0000     28448.0898       0.3860
 N_NODES,N_LLEGITS,N_INDEXATS,N_FEBLES:       163        93        26       136
 DIST_MITJANA,SDV (PIXELS):   8.878   1.863
 GIR_MITJA,SDV (GRAUS):   0.112   4.385
------------------------------------------------------------------------------

 SOL,ROT,NODES:   9   208225.00   164  POLAR_ANGLES:  265.67   73.33   42.00
    -0.68332     0.16197     0.71193
    -0.72652    -0.24751    -0.64102
     0.07238    -0.95525     0.28680
    
   H   K   L      FO^2      SDV(FO^2) DUM CODI   FMODEL     FO       RODIST   PHI  PIC             cXPIX    cYPIX  2-THETA
  -1   0   2     9188.53       17.23   0  -8     69.68     95.86       1.0   -5.10   6  1278 102   1305.0    959.0    7.07
  -2   0   4    17990.09       35.59   0  -8    106.60    134.13       3.0   -1.45   8  1570 126   1597.0    891.0   14.18
  -3   0   4     8901.27       26.24   0   1     85.62     94.35       6.1    2.94  12  1569 125   1723.9    971.0   16.78
  -3  -1   1     4614.26       15.47   0   1     62.78     67.93       0.8   -4.06  14  1104  90   1456.8   1211.8   11.46
  -1   0   4     3656.64      -15.53   0   1     59.26     60.47       1.1   -7.01  18  1571 127   1477.5    811.0   12.15
  -2   0   5     8794.61       25.63   0   1     82.90     93.78       1.7   -1.74  19  1691 138   1688.2    814.2   16.66
   0   1   6     2988.57       13.18   0   1     51.22     54.67       2.6    1.59  27  1798 151   1534.3    554.2   16.59
   1   1   5     1357.82        6.52   0   1     31.70     36.85       0.7   -1.61  32  1705 142   1325.7    553.8   13.49
  -3  -1   0     1061.45        6.98   0   1     29.83     32.58       2.4   -0.88  33   938  78   1370.9   1284.1   10.55
  -3  -1  -1      737.52        5.21   0   1     28.14     27.16       4.5    5.37  34   771  63   1285.6   1356.9   10.31
  -2   1   7     3685.87       20.38   0   1     70.35     60.71       9.4    6.96  36  1864 156   1883.7    631.1   22.10
   1   1   4      738.84        4.34   0   1     19.31     27.18       1.5    0.38  39  1584 130   1241.4    631.2   10.92
   1   1   3      684.75        3.26   0   1    129.80     26.17       4.3    6.99  42  1446 116   1161.1    706.0    8.46
  -1   0   1      423.50        3.00   0   1     21.31     20.58       1.8   -0.71  52  1119  92   1222.6   1030.8    4.88
  -1   0   3      973.02        6.46   0   1     22.81     31.19       0.8   -6.69  54  1432 114   1390.7    885.5    9.56
  -3   0   3     1177.08        8.82   0   1     27.12     34.31       6.2    4.20  58  1430 112   1635.0   1045.2   14.72
  -4   0   5     2067.13       14.75   0   1     45.92     45.47       9.1    5.93  59  1689 136   1949.9    977.1   21.71
  -3   0   2      796.03        7.02   0   2     30.73     28.21       7.4    6.40  65  1276 100   1548.9   1118.3   12.91
  -2   0   2      347.43        4.02   0   1     20.15     18.64       3.9    1.74  71  1277 101   1425.2   1037.8    9.79
  -4  -1   3      352.37        5.32   0   1     17.76     18.77       2.9   -0.70  93  1417 110   1757.0   1149.8   17.72
    
  -3  -4  -7        0.00        5.32   0   0     57.62      0.00       0.0   -5.56   1    21   1    757.0   1921.0   21.88
  -2  -4  -7        0.00        5.32   0   0     53.38      0.00       0.0    0.55   2    22   2    611.0   1836.0   21.36
  -1  -4  -7        0.00        5.32   0   0     75.53      0.00       0.0    2.64   3    23   3    475.0   1756.0   21.43
   0  -4  -7        0.00        5.32   0   0     17.40      0.00       0.0    3.12   4    24   4    341.0   1678.0   22.08
   0  -3  -7        0.00        5.32   0   0     53.19      0.00       0.0   -5.14   5    29   5    389.0   1643.0   20.82
   1  -3  -7        0.00        5.32   0   0     54.21      0.00       0.0   -4.04   6    30   6    254.0   1566.0   22.01
  -4  -4  -6        0.00        5.32   0   0     14.86      0.00       0.0   -2.14   7    80   7    961.0   1921.0   21.11
   2  -4  -6        0.00       -5.32   0   0     39.30      0.00       0.0    7.04   8    86   8    144.0   1440.0   22.67
  -2  -3  -6        0.00        5.32   0   0     16.74      0.00       0.0   -4.78   9    90   9    732.0   1716.0   17.86
  -1  -3  -6        0.00        5.32   0   0     18.18      0.00       0.0   -0.20  10    91  10    598.0   1636.0   17.74
   0  -3  -6        0.00        5.32   0   0     21.38      0.00       0.0    1.29  11    92  11    467.0   1559.0   18.33
   1  -3  -6        0.00        5.32   0   0     89.31      0.00       0.0    1.45  12    93  12    335.0   1482.0   19.55
   2  -3  -6        0.00        5.32   0   0      3.04      0.00       0.0    0.91  13    94  13    199.0   1407.0   21.31
   1  -2  -6        0.00        5.32   0   0     12.46      0.00       0.0   -6.98  14   101  14    373.0   1450.0   18.47
   2  -2  -6        0.00        5.32   0   0     39.43      0.00       0.0   -6.11  15   102  15    239.0   1375.0   20.25
   3  -2  -6        0.00        5.32   0   0     57.28      0.00       0.0   -6.07  16   103  16    100.0   1298.0   22.46
  -5  -4  -5        0.00        5.32   0   0     12.01      0.00       0.0   -1.36  17   170  17   1172.0   1928.0   21.48
  -3  -3  -5        0.00        5.32   0   0     47.16      0.00       0.0    1.01  18   180  18    931.0   1716.0   16.69
   2  -3  -5        0.00        5.32   0   0     80.20      0.00       0.0    6.21  19   185  19    278.0   1326.0   19.05
   3  -3  -5        0.00        5.32   0   0     10.58      0.00       0.0    4.49  20   186  20    141.0   1250.0   21.35
  -1  -2  -5        0.00        5.32   0   0     44.77      0.00       0.0   -6.87  21   192  21    711.0   1524.0   14.20
   0  -2  -5        0.00        5.32   0   0     25.58      0.00       0.0   -2.81  22   193  22    584.0   1447.0   14.68
   1  -2  -5        0.00        5.32   0   0     36.47      0.00       0.0   -1.46  23   194  23    455.0   1371.0   15.96
   2  -2  -5        0.00        5.32   0   0     36.62      0.00       0.0   -1.36  24   195  24    324.0   1295.0   17.86
   3  -2  -5        0.00        5.32   0   0     32.06      0.00       0.0   -1.93  25   196  25    188.0   1219.0   20.22
  -4  -3  -4        0.00        5.32   0   0     90.65      0.00       0.0   -4.79  26   298  26   1149.0   1722.0   16.93
   4  -3  -4        0.00        5.32   0   0      2.76      0.00       0.0    6.94  27   306  27     79.0   1093.0   22.13
  -2  -2  -4        0.00        5.32   0   0     26.57      0.00       0.0   -4.79  28   311  28    915.0   1525.0   12.41
  -1  -2  -4        0.00        5.32   0   0     22.94      0.00       0.0    4.18  29   312  29    784.0   1447.0   11.78
   0  -2  -4        0.00        5.32   0   0      3.63      0.00       0.0    5.53  30   313  30    658.0   1370.0   12.19
   1  -2  -4        0.00        5.32   0   0     86.27      0.00       0.0    5.15  31   314  31    532.0   1294.0   13.54
   2  -2  -4        0.00        5.32   0   0     35.12      0.00       0.0    4.08  32   315  32    403.0   1219.0   15.60
   3  -2  -4        0.00        5.32   0   0     18.50      0.00       0.0    2.66  33   316  33    270.0   1142.0   18.13
   4  -2  -4        0.00        5.32   0   0      1.57      0.00       0.0    1.05  34   317  34    132.0   1063.0   20.97
   1  -1  -4        0.00        5.32   0   0     13.84      0.00       0.0   -6.99  35   325  35    564.0   1265.0   12.56
   2  -1  -4        0.00        5.32   0   0      7.93      0.00       0.0   -5.46  36   326  36    437.0   1189.0   14.66
   3  -1  -4        0.00        5.32   0   0     94.62      0.00       0.0   -5.20  37   327  37    306.0   1112.0   17.24
   4  -1  -4        0.00        5.32   0   0     16.15      0.00       0.0   -5.64  38   328  38    170.0   1033.0   20.13
  -6  -4  -3        0.00        5.32   0   0     62.60      0.00       0.0   -4.50  39   422  39   1484.0   1862.0   22.33
  -5  -3  -3        0.00        5.32   0   0     12.76      0.00       0.0   -0.15  40   434  40   1350.0   1733.0   18.53
  -3  -2  -3        0.00        5.32   0   0     48.91      0.00       0.0   -1.05  41   447  41   1115.0   1530.0   12.44
   4  -2  -3        0.00        5.32   0   0     17.60      0.00       0.0    5.36  42   454  42    212.0    988.0   19.24
   5  -2  -3        0.00        5.32   0   0     29.91      0.00       0.0    2.99  43   455  43     70.0    905.0   22.42
   0  -1  -3        0.00        5.32   0   0      4.39      0.00       0.0   -3.28  44   462  44    768.0   1267.0    8.60
   1  -1  -3        0.00        5.32   0   0    106.72      0.00       0.0   -0.55  45   463  45    645.0   1191.0   10.09
   2  -1  -3        0.00        5.32   0   0     23.35      0.00       0.0   -0.17  46   464  46    519.0   1115.0   12.43
   3  -1  -3        0.00        5.32   0   0     77.61      0.00       0.0   -0.77  47   465  47    389.0   1038.0   15.25
   4  -1  -3        0.00        5.32   0   0      7.75      0.00       0.0   -1.86  48   466  48    255.0    959.0   18.33
   5  -1  -3        0.00        5.32   0   0     34.61      0.00       0.0   -3.24  49   467  49    115.0    876.0   21.57
  -6  -3  -2        0.00        5.32   0   0     10.70      0.00       0.0    2.84  50   586  50   1561.0   1750.0   21.19
  -5  -3  -2        0.00        5.32   0   0     25.03      0.00       0.0   -5.54  51   587  51   1445.0   1657.0   18.08
  -4  -2  -2        0.00        5.32   0   0      4.04      0.00       0.0    0.93  52   600  52   1318.0   1539.0   14.27
   5  -2  -2        0.00        5.32   0   0     17.65      0.00       0.0    6.95  53   609  53    148.0    831.0   21.06
   2  -1  -2        0.00        5.32   0   0     10.29      0.00       0.0    6.32  54   618  54    595.0   1043.0   10.44
   3  -1  -2        0.00        5.32   0   0      2.65      0.00       0.0    4.36  55   619  55    467.0    965.0   13.51
   4  -1  -2        0.00        5.32   0   0     57.16      0.00       0.0    2.35  56   620  56    335.0    886.0   16.78
   5  -1  -2        0.00        5.32   0   0     12.53      0.00       0.0    0.30  57   621  57    198.0    802.0   20.16
   4   0  -2        0.00        5.32   0   0     74.45      0.00       0.0   -6.61  58   632  58    367.0    857.0   16.21
   5   0  -2        0.00       -5.32   0   0     43.61      0.00       0.0   -7.24  59   633  59    232.0    774.0   19.61
  -6  -3  -1        0.00        5.32   0   0     18.52      0.00       0.0   -0.55  60   744  60   1655.0   1675.0   21.26
  -5  -2  -1        0.00        5.32   0   0     19.76      0.00       0.0    3.31  61   757  61   1526.0   1551.0   17.36
  -4  -2  -1        0.00        5.32   0   0     59.62      0.00       0.0   -4.51  62   758  62   1407.0   1465.0   14.08
  -2  -1  -1        0.00        5.32   0   0     42.20      0.00       0.0   -6.20  63   772  64   1171.0   1275.0    7.12
   4  -1  -1        0.00       -5.32   0   0     36.20      0.00       0.0    7.09  64   778  65    410.0    813.0   15.57
   5  -1  -1        0.00        5.32   0   0     13.95      0.00       0.0    4.16  65   779  66    276.0    729.0   19.05
   6  -1  -1        0.00        5.32   0   0     24.59      0.00       0.0    1.45  66   780  67    135.0    640.0   22.57
   2   0  -1        0.00        5.32   0   0     94.01      0.00       0.0   -2.42  67   789  68    703.0    943.0    8.08
   3   0  -1        0.00        5.32   0   0      1.08      0.00       0.0   -2.12  68   790  69    578.0    865.0   11.48
   4   0  -1        0.00        5.32   0   0    164.82      0.00       0.0   -2.86  69   791  70    449.0    785.0   14.95
   5   0  -1        0.00        5.32   0   0     22.30      0.00       0.0   -4.09  70   792  71    316.0    701.0   18.47
   6   0  -1        0.00        5.32   0   0     88.27      0.00       0.0   -5.59  71   793  72    177.0    612.0   22.01
  -6  -3   0        0.00        5.32   0   0      1.26      0.00       0.0   -2.66  72   911  73   1748.0   1601.0   21.68
  -6  -2   0        0.00        5.32   0   0      2.99      0.00       0.0    5.76  73   923  74   1743.0   1569.0   21.17
  -5  -2   0        0.00        5.32   0   0     25.54      0.00       0.0    0.10  74   924  75   1615.0   1478.0   17.75
  -4  -2   0        0.00       -5.32   0   0      7.15      0.00       0.0   -7.29  75   925  76   1495.0   1393.0   14.40
  -4  -1   0        0.00        5.32   0   0      3.30      0.00       0.0    5.64  76   937  77   1494.0   1364.0   13.99
   6  -1   0        0.00        5.32   0   0      8.50      0.00       0.0    4.90  77   947  79    211.0    566.0   21.82
   2   0   0        0.00        5.32   0   0    137.12      0.00       0.0    5.64  78   955  80    779.0    872.0    7.05
   3   0   0        0.00        5.32   0   0      4.78      0.00       0.0    3.56  79   956  81    655.0    794.0   10.58
   4   0   0        0.00        5.32   0   0     39.05      0.00       0.0    1.48  80   957  82    527.0    713.0   14.12
   5   0   0        0.00        5.32   0   0     49.14      0.00       0.0   -0.62  81   958  83    396.0    628.0   17.68
   6   0   0        0.00        5.32   0   0     21.13      0.00       0.0   -2.74  82   959  84    259.0    538.0   21.25
  -6  -3   1        0.00        5.32   0   0     42.72      0.00       0.0   -3.92  83  1076  85   1843.0   1527.0   22.43
  -6  -2   1        0.00        5.32   0   0     11.58      0.00       0.0    3.62  84  1088  86   1835.0   1496.0   21.94
  -5  -2   1        0.00        5.32   0   0     31.34      0.00       0.0   -1.84  85  1089  87   1705.0   1406.0   18.53
  -5  -1   1        0.00       -5.32   0   0     15.08      0.00       0.0    7.24  86  1102  88   1708.0   1376.0   18.29
  -4  -1   1        0.00        5.32   0   0     16.20      0.00       0.0    2.35  87  1103  89   1579.0   1292.0   14.83
  -2   0   1        0.00        5.32   0   0     94.01      0.00       0.0    5.92  88  1118  91   1344.0   1105.0    8.08
   4   0   1        0.00        5.32   0   0     13.72      0.00       0.0    6.66  89  1124  93    600.0    641.0   13.79
   5   0   1        0.00        5.32   0   0     16.51      0.00       0.0    3.26  90  1125  94    471.0    555.0   17.29
   6   0   1        0.00        5.32   0   0      3.52      0.00       0.0    0.32  91  1126  95    337.0    464.0   20.82
  -5  -2   2        0.00        5.32   0   0     55.71      0.00       0.0   -2.94  92  1250  96   1797.0   1333.0   19.68
  -5  -1   2        0.00        5.32   0   0     27.56      0.00       0.0    5.18  93  1262  97   1797.0   1304.0   19.45
  -4  -1   2        0.00        5.32   0   0      4.22      0.00       0.0    0.38  94  1263  98   1667.0   1220.0   16.10
  -3  -1   2        0.00        5.32   0   0     21.77      0.00       0.0   -5.61  95  1264  99   1543.0   1140.0   12.88
   6   0   2        0.00        5.32   0   0      8.73      0.00       0.0    3.66  96  1285 103    411.0    389.0   20.76
   3   1   2        0.00        5.32   0   0     15.90      0.00       0.0   -6.97  97  1294 104    840.0    622.0   10.76
   4   1   2        0.00        5.32   0   0     12.03      0.00       0.0   -5.39  98  1295 105    715.0    539.0   13.86
   5   1   2        0.00        5.32   0   0     86.81      0.00       0.0   -5.92  99  1296 106    589.0    452.0   17.14
   6   1   2        0.00       -5.32   0   0      5.58      0.00       0.0   -7.16 100  1297 107    458.0    360.0   20.53
  -5  -2   3        0.00        5.32   0   0     20.63      0.00       0.0   -3.45 101  1404 108   1892.0   1260.0   21.12
  -5  -1   3        0.00        5.32   0   0      2.20      0.00       0.0    3.89 102  1416 109   1889.0   1230.0   20.90
  -3  -1   3        0.00        5.32   0   0     20.57      0.00       0.0   -6.23 103  1418 111   1632.0   1067.0   14.68
  -2   0   3        0.00        5.32   0   0      8.66      0.00       0.0   -0.44 104  1431 113   1510.0    962.0   11.89
   6   0   3        0.00       -5.32   0   0     13.28      0.00       0.0    7.35 105  1439 115    480.0    312.0   21.05
   3   1   3        0.00        5.32   0   0    104.26      0.00       0.0    0.40 106  1448 117    915.0    548.0   11.85
   4   1   3        0.00        5.32   0   0      8.93      0.00       0.0   -1.01 107  1449 118    792.0    464.0   14.58
   5   1   3        0.00        5.32   0   0      3.73      0.00       0.0   -2.92 108  1450 119    666.0    377.0   17.61
   6   1   3        0.00        5.32   0   0     46.14      0.00       0.0   -4.95 109  1451 120    538.0    283.0   20.83
  -5  -1   4        0.00        5.32   0   0     24.14      0.00       0.0    3.16 110  1556 121   1984.0   1156.0   22.61
  -4  -1   4        0.00        5.32   0   0     15.72      0.00       0.0   -1.18 111  1557 122   1850.0   1074.0   19.56
  -3  -1   4        0.00        5.32   0   0     15.20      0.00       0.0   -6.25 112  1558 123   1724.0    994.0   16.75
  -4   0   4        0.00        5.32   0   0     18.32      0.00       0.0    6.67 113  1568 124   1855.0   1044.0   19.66
  -1   1   4        0.00       -5.32   0   0     13.84      0.00       0.0    7.18 114  1582 128   1483.0    783.0   12.56
   0   1   4        0.00        5.32   0   0      9.44      0.00       0.0    4.25 115  1583 129   1360.0    708.0   11.22
   4   1   4        0.00        5.32   0   0     14.31      0.00       0.0    5.75 116  1587 131    861.0    388.0   15.75
   5   1   4        0.00        5.32   0   0      0.29      0.00       0.0    0.69 117  1588 132    741.0    299.0   18.48
   6   1   4        0.00        5.32   0   0     10.16      0.00       0.0   -2.63 118  1589 133    615.0    204.0   21.47
  -4  -1   5        0.00        5.32   0   0     44.25      0.00       0.0   -1.22 119  1679 134   1946.0    998.0   21.62
  -3  -1   5        0.00        5.32   0   0    107.55      0.00       0.0   -5.87 120  1680 135   1818.0    919.0   18.99
  -3   0   5        0.00        5.32   0   0      1.17      0.00       0.0    2.35 121  1690 137   1815.0    890.0   19.01
  -1   0   5        0.00        5.32   0   0     36.07      0.00       0.0   -6.67 122  1692 139   1567.0    736.0   14.78
  -1   1   5        0.00        5.32   0   0      9.93      0.00       0.0    5.41 123  1703 140   1568.0    707.0   15.13
   0   1   5        0.00        5.32   0   0      4.57      0.00       0.0    2.30 124  1704 141   1444.0    631.0   13.88
   5   1   5        0.00        5.32   0   0     90.82      0.00       0.0    5.48 125  1709 143    809.0    218.0   19.70
   6   1   5        0.00        5.32   0   0     31.75      0.00       0.0   -0.12 126  1710 144    690.0    122.0   22.44
  -3  -1   6        0.00        5.32   0   0     22.30      0.00       0.0   -5.20 127  1777 145   1916.0    841.0   21.35
  -3   0   6        0.00        5.32   0   0      7.15      0.00       0.0    2.24 128  1786 146   1910.0    812.0   21.37
  -2   0   6        0.00        5.32   0   0     39.16      0.00       0.0   -1.54 129  1787 147   1780.0    735.0   19.18
  -1   0   6        0.00        5.32   0   0     80.48      0.00       0.0   -5.92 130  1788 148   1658.0    658.0   17.46
  -2   1   6        0.00       -5.32   0   0     24.49      0.00       0.0    7.28 131  1796 149   1785.0    705.0   19.53
  -1   1   6        0.00        5.32   0   0     10.94      0.00       0.0    4.58 132  1797 150   1656.0    629.0   17.76
   1   1   6        0.00        5.32   0   0     38.05      0.00       0.0   -1.94 133  1799 152   1412.0    475.0   16.10
   2   1   6        0.00        5.32   0   0     53.92      0.00       0.0   -6.67 134  1800 153   1297.0    396.0   16.40
  -2   0   7        0.00        5.32   0   0     31.79      0.00       0.0   -1.01 135  1857 154   1877.0    654.0   21.78
  -1   0   7        0.00        5.32   0   0     32.25      0.00       0.0   -4.91 136  1858 155   1753.0    577.0   20.16
  -1   1   7        0.00        5.32   0   0      0.03      0.00       0.0    4.38 137  1865 157   1748.0    547.0   20.42
   0   1   7        0.00        5.32   0   0     56.19      0.00       0.0    1.61 138  1866 158   1622.0    470.0   19.29
   1   1   7        0.00        5.32   0   0     30.35      0.00       0.0   -1.49 139  1867 159   1500.0    392.0   18.77
   2   1   7        0.00        5.32   0   0      6.37      0.00       0.0   -5.21 140  1868 160   1384.0    312.0   18.92
   0   1   8        0.00        5.32   0   0     36.31      0.00       0.0    2.09 141  1898 161   1715.0    384.0   22.02
   1   1   8        0.00        5.32   0   0      6.12      0.00       0.0   -0.61 142  1899 162   1591.0    305.0   21.47
   2   1   8        0.00        5.32   0   0     51.95      0.00       0.0   -3.59 143  1900 163   1473.0    224.0   21.50
   3   1   8        0.00       -5.32   0   0     34.15      0.00       0.0   -7.14 144  1901 164   1359.0    139.0   22.11
    
   0   0   0    36007.73       50.22   0 -14      0.00    189.76       0.0    0.00   1     0   0    409.0    547.0   18.47
   0   0   0     9602.96       18.54   0  -9      0.00     97.99       0.0    0.00   2     0   0    704.0    918.0    8.23
   0   0   0     7205.96       14.12   0  -8      0.00     84.89       0.0    0.00   3     0   0    771.0   1242.0    8.15
   0   0   0    11882.65       13.87   0 -21      0.00    109.01       0.0    0.00   4     0   0   1180.0   1844.0   19.72
   0   0   0     7340.73       12.16   0 -10      0.00     85.68       0.0    0.00   5     0   0   1219.0    450.0   14.59
   0   0   0    10962.34       22.34   0  -7      0.00    104.70       0.0    0.00   7     0   0   1445.0   1607.0   17.16
   0   0   0     2224.32        6.17   0   1      0.00     47.16       0.0    0.00   9     0   0    873.4    773.0    7.16
   0   0   0     3860.91       12.29   0   1      0.00     62.14       0.0    0.00  10     0   0    720.7   1636.7   16.35
   0   0   0     3721.65       11.78   0   1      0.00     61.01       0.0    0.00  11     0   0    683.8   1316.1   10.89
   0   0   0    12087.01       34.54   0   1      0.00    109.94       0.0    0.00  13     0   0    228.0   1133.9   19.03
   0   0   0     8942.06       28.98   0   1      0.00     94.56       0.0    0.00  15     0   0    276.8    878.3   18.09
   0   0   0     5648.14       17.29   0   1      0.00     75.15       0.0    0.00  16     0   0    529.7   1063.0   12.01
   0   0   0     6075.33       16.92   0   1      0.00     77.94       0.0    0.00  17     0   0    588.7    836.5   11.50
   0   0   0     5718.14       16.72   0   1      0.00     75.62       0.0    0.00  20     0   0   1485.2    167.4   22.68
   0   0   0     3962.22       15.84   0   1      0.00     62.95       0.0    0.00  21     0   0   1553.7    531.1   17.26
   0   0   0     5410.93       21.05   0   1      0.00     73.56       0.0    0.00  22     0   0   1677.1   1201.8   16.21
   0   0   0     8128.34       28.08   0   1      0.00     90.16       0.0    0.00  23     0   0   1860.9   1455.2   22.01
   0   0   0     2781.85       15.69   0   2      0.00     52.74       0.0    0.00  24     0   0    400.2   1704.9   21.62
   0   0   0     2303.27        7.51   0   1      0.00     47.99       0.0    0.00  25     0   0   1267.0    170.6   20.86
   0   0   0     3409.15       11.28   0   1      0.00     58.39       0.0    0.00  26     0   0    658.2   1898.2   22.13
   0   0   0     3755.47       13.57   0   1      0.00     61.28       0.0    0.00  28     0   0    569.0    815.6   12.12
   0   0   0     3488.61       13.50   0   1      0.00     59.06       0.0    0.00  29     0   0    536.9    195.3   22.43
   0   0   0    11173.27       39.52   0   1      0.00    105.70       0.0    0.00  30     0   0   2018.7   1117.4   23.22
   0   0   0     2100.78        9.59   0   1      0.00     45.83       0.0    0.00  31     0   0    619.2   1553.8   15.97
   0   0   0     2169.23       10.69   0   1      0.00     46.58       0.0    0.00  35     0   0   1486.7   1780.3   20.84
   0   0   0     1009.92        5.50   0   1      0.00     31.78       0.0    0.00  37     0   0    788.3    845.3    7.23
   0   0   0     2861.59       15.14   0   1      0.00     53.49       0.0    0.00  38     0   0   1699.1    792.2   17.05
   0   0   0     1916.24       10.85   0   1      0.00     43.77       0.0    0.00  40     0   0    462.0   1293.6   14.98
   0   0   0     1053.06        5.46   0   1      0.00     32.45       0.0    0.00  41     0   0   1306.2   1944.0   22.45
   0   0   0     2855.26       16.84   0   1      0.00     53.43       0.0    0.00  43     0   0    180.1   1541.2   23.02
   0   0   0     3677.79       19.67   0  -1      0.00     60.64       0.0    0.00  44     0   0    143.5   1521.0   23.46
   0   0   0     2347.08       14.84   0   1      0.00     48.45       0.0    0.00  45     0   0    185.3    671.0   21.33
   0   0   0      295.53        1.95   0   1      0.00     17.19       0.0    0.00  46     0   0   1147.5   1669.8   15.76
   0   0   0     1507.50       11.38   0   1      0.00     38.83       0.0    0.00  47     0   0    294.5   1622.0   22.04
   0   0   0      903.94        5.95   0   1      0.00     30.07       0.0    0.00  48     0   0    656.0   1162.8    9.58
   0   0   0     1455.42       11.38   0   1      0.00     38.15       0.0    0.00  49     0   0    255.1   1293.0   19.27
   0   0   0     1111.54        7.43   0   1      0.00     33.34       0.0    0.00  50     0   0    569.9   1237.6   12.15
   0   0   0      631.62        4.66   0   1      0.00     25.13       0.0    0.00  51     0   0    705.0   1473.3   13.30
   0   0   0      263.67        1.67   0   1      0.00     16.24       0.0    0.00  53     0   0    916.9     44.0   22.94
   0   0   0     1368.58        8.38   0   1      0.00     36.99       0.0    0.00  55     0   0    531.6   1637.4   18.65
   0   0   0     3020.67       17.75   0   1      0.00     54.96       0.0    0.00  56     0   0    109.9   1191.6   21.74
   0   0   0     1751.74       13.87   0   1      0.00     41.85       0.0    0.00  57     0   0    129.3    769.0   21.77
   0   0   0      903.35        7.92   0   1      0.00     30.06       0.0    0.00  60     0   0    458.6    731.2   15.28
   0   0   0     1720.06       13.72   0   2      0.00     41.47       0.0    0.00  61     0   0   1810.3   1288.8   19.61
   0   0   0     1586.74       11.75   0  -1      0.00     39.83       0.0    0.00  62     0   0   1757.8    333.7   23.40
   0   0   0      831.51        9.90   0   1      0.00     28.84       0.0    0.00  63     0   0    316.7    620.8   19.26
   0   0   0      303.39        2.47   0   1      0.00     17.42       0.0    0.00  64     0   0   1200.2   1430.5   10.77
   0   0   0     1349.65       11.38   0   1      0.00     36.74       0.0    0.00  66     0   0    246.9    856.3   18.84
   0   0   0     1536.78       12.19   0   1      0.00     39.20       0.0    0.00  67     0   0    195.7    527.4   22.52
   0   0   0      454.52        4.96   0   2      0.00     21.32       0.0    0.00  68     0   0    507.9   1472.9   16.36
   0   0   0      637.09        5.95   0   1      0.00     25.24       0.0    0.00  69     0   0   1530.9   1531.2   17.12
   0   0   0      482.09        4.74   0   1      0.00     21.96       0.0    0.00  70     0   0    587.4    396.8   18.16
   0   0   0      613.87        6.02   0   1      0.00     24.78       0.0    0.00  72     0   0   1594.8    278.2   21.97
   0   0   0     1449.02        9.44   0   2      0.00     38.07       0.0    0.00  73     0   0   1594.1   1274.0   14.97
   0   0   0      799.36        9.25   0   1      0.00     28.27       0.0    0.00  74     0   0   1770.3    527.8   21.05
   0   0   0      878.00        8.81   0   1      0.00     29.63       0.0    0.00  75     0   0    239.2   1435.0   20.82
   0   0   0      400.43        4.74   0   1      0.00     20.01       0.0    0.00  76     0   0    501.7    909.1   12.92
   0   0   0      710.91        6.85   0   1      0.00     26.66       0.0    0.00  77     0   0    412.8    982.5   14.73
   0   0   0      122.48        1.49   0   1      0.00     11.07       0.0    0.00  78     0   0    854.8   1168.0    5.44
   0   0   0      262.86        3.47   0   1      0.00     16.21       0.0    0.00  79     0   0    596.8   1393.2   13.62
   0   0   0      791.56        8.52   0   2      0.00     28.13       0.0    0.00  80     0   0    207.5   1112.8   19.42
   0   0   0      781.31        9.44   0   1      0.00     27.95       0.0    0.00  81     0   0   1931.3   1402.9   22.89
   0   0   0      357.01        3.77   0   1      0.00     18.89       0.0    0.00  82     0   0   1409.9    257.2   20.24
   0   0   0      474.53        6.22   0   1      0.00     21.78       0.0    0.00  83     0   0   1723.9   1362.2   18.46
   0   0   0      203.84        3.21   0   1      0.00     14.28       0.0    0.00  84     0   0    553.7   1810.0   21.46
   0   0   0      213.40        3.77   0   1      0.00     14.61       0.0    0.00  85     0   0   1617.1   1457.1   17.51
   0   0   0      225.10        5.95   0   1      0.00     15.00       0.0    0.00  86     0   0   1774.9   1529.9   21.25
   0   0   0      279.29        4.04   0   1      0.00     16.71       0.0    0.00  87     0   0    481.9    888.1   13.49
   0   0   0      247.25        2.97   0   1      0.00     15.72       0.0    0.00  88     0   0    679.6    319.4   18.61
   0   0   0      629.14        8.58   0   1      0.00     25.08       0.0    0.00  89     0   0     85.2   1029.7   21.95
   0   0   0      545.65        7.57   0   1      0.00     23.36       0.0    0.00  90     0   0    152.8    931.2   20.61
   0   0   0      753.95        9.16   0   1      0.00     27.46       0.0    0.00  91     0   0     73.1   1170.5   22.44
   0   0   0      188.62        2.80   0   1      0.00     13.73       0.0    0.00  92     0   0   1425.7    450.6   16.74

 SOL,ROT,NODES:   9   208225.00   164  POLAR_ANGLES:  265.67   73.33   42.00
 R=SUM[!FO-FC!]/SUM[FO]:    0.2316 SKC, BO:       0.4939  0.00
 NREF,INPUT_SK,SFJ2,SKC:    17      -1.0000     22831.3652       0.3585
 N_NODES,N_LLEGITS,N_INDEXATS,N_FEBLES:       164        93        20       144
 DIST_MITJANA,SDV (PIXELS):   4.179   2.427
 GIR_MITJA,SDV (GRAUS):   0.738   4.672
------------------------------------------------------------------------------

 SOL,ROT,NODES:  10   216335.00   150  POLAR_ANGLES:  248.00   73.33   38.67
    -0.66318    -0.02642     0.74799
    -0.65681    -0.45863    -0.59854
     0.35887    -0.88823     0.28680
    
   H   K   L      FO^2      SDV(FO^2) DUM CODI   FMODEL     FO       RODIST   PHI  PIC             cXPIX    cYPIX  2-THETA
  -4  -5  -4    10918.95       12.74   0 -21     40.71    104.49       8.1    0.94   4   280  23   1180.0   1844.0   19.72
   2   2   5     6745.35       11.17   0 -10     67.51     82.13      10.4   -0.87   5  1716 127   1219.0    450.0   14.59
  -1   0   2     8434.85       15.82   0  -8     69.68     91.84       5.0    2.75   6  1278  91   1305.0    959.0    7.07
  -2   0   4    16563.90       32.77   0  -8    106.60    128.70      10.2    6.42   8  1570 113   1597.0    891.0   14.18
   3   1  -1     5582.35       15.55   0   1     62.78     74.72      10.7   -0.06  17   803  59    588.7    836.5   11.50
  -1   0   4     3352.05       14.24   0   1     59.26     57.90       7.4   -2.00  18  1571 114   1477.5    811.0   12.15
  -2   0   5     8090.77       23.58   0   1     82.90     89.95       3.4    5.13  19  1691 124   1688.2    814.2   16.66
   0   1   6     2745.78       12.11   0   1     51.22     52.40       3.3    0.71  27  1798 134   1534.3    554.2   16.59
   2   1   0      927.97        5.06   0   1     32.10     30.46       1.8    0.09  37   968  69    788.3    845.3    7.23
   1  -3  -7     1385.79       10.46   0   1     54.21     37.23       1.1   -2.94  47    30   3    294.5   1622.0   22.04
  -1   0   3      892.00        5.92   0   1     22.81     29.87       1.6   -0.58  54  1432 104   1390.7    885.5    9.56
   1   2   8      565.08        5.55   0   1     30.88     23.77       5.3    5.90  72  1903 149   1594.8    278.2   21.97
   3   1  -2      368.41        4.36   0   1     21.77     19.19       5.1   -4.98  76   643  50    501.7    909.1   12.92
  -1  -4  -7      187.62        2.96   0   1     75.53     13.70       2.0   -5.77  84    23   1    553.7   1810.0   21.46
   5   3   3      227.48        2.73   0   1     12.76     15.08       3.6   -5.02  88  1473 106    679.6    319.4   18.61
    
   0  -4  -7        0.00        4.89   0   0     17.40      0.00       0.0    0.43   1    24   2    412.0   1744.0   22.08
  -1  -4  -6        0.00        4.89   0   0     64.71      0.00       0.0    2.97   2    83   4    625.0   1727.0   19.12
   0  -3  -6        0.00        4.89   0   0     21.38      0.00       0.0   -1.24   3    92   5    514.0   1603.0   18.33
   1  -3  -6        0.00        4.89   0   0     89.31      0.00       0.0    3.05   4    93   6    378.0   1541.0   19.55
   2  -3  -6        0.00        4.89   0   0      3.04      0.00       0.0    5.23   5    94   7    237.0   1480.0   21.31
   1  -2  -6        0.00        4.89   0   0     12.46      0.00       0.0   -5.02   6   101   8    396.0   1484.0   18.47
   2  -2  -6        0.00        4.89   0   0     39.43      0.00       0.0   -1.41   7   102   9    262.0   1422.0   20.25
   3  -2  -6        0.00        4.89   0   0     57.28      0.00       0.0    0.58   8   103  10    121.0   1360.0   22.46
   3  -1  -6        0.00        4.89   0   0      2.12      0.00       0.0   -5.50   9   112  11    137.0   1303.0   21.75
  -2  -4  -5        0.00        4.89   0   0     16.11      0.00       0.0    5.62  10   173  12    832.0   1715.0   17.12
  -1  -3  -5        0.00        4.89   0   0      3.10      0.00       0.0   -0.63  11   182  13    724.0   1591.0   15.39
   0  -3  -5        0.00        4.89   0   0     85.41      0.00       0.0    6.95  12   183  14    589.0   1527.0   15.93
   0  -2  -5        0.00        4.89   0   0     25.58      0.00       0.0   -5.09  13   193  15    609.0   1471.0   14.68
   1  -2  -5        0.00        4.89   0   0     36.47      0.00       0.0    1.02  14   194  16    480.0   1409.0   15.96
   2  -2  -5        0.00        4.89   0   0     36.62      0.00       0.0    4.08  15   195  17    346.0   1347.0   17.86
   3  -2  -5        0.00        4.89   0   0     32.06      0.00       0.0    5.53  16   196  18    206.0   1284.0   20.22
   2  -1  -5        0.00        4.89   0   0     45.90      0.00       0.0   -3.92  17   205  19    362.0   1292.0   17.04
   3  -1  -5        0.00        4.89   0   0     17.90      0.00       0.0   -1.14  18   206  20    228.0   1229.0   19.43
   4  -1  -5        0.00        4.89   0   0     14.55      0.00       0.0    0.32  19   207  21     87.0   1165.0   22.14
   4   0  -5        0.00        4.89   0   0     45.92      0.00       0.0   -5.81  20   218  22    101.0   1109.0   21.70
  -3  -4  -4        0.00        4.89   0   0     26.08      0.00       0.0    3.81  21   289  24   1043.0   1709.0   16.40
   0  -2  -4        0.00        4.89   0   0      3.63      0.00       0.0    3.38  22   313  25    688.0   1399.0   12.19
   1  -1  -4        0.00        4.89   0   0     13.84      0.00       0.0   -3.16  23   325  26    574.0   1283.0   12.56
   2  -1  -4        0.00        4.89   0   0      7.93      0.00       0.0    1.50  24   326  27    447.0   1220.0   14.66
   3  -1  -4        0.00        4.89   0   0     94.62      0.00       0.0    3.79  25   327  28    313.0   1157.0   17.24
   4  -1  -4        0.00        4.89   0   0     16.15      0.00       0.0    4.77  26   328  29    173.0   1092.0   20.13
   3   0  -4        0.00        4.89   0   0     85.62      0.00       0.0   -4.18  27   338  30    326.0   1103.0   16.77
   4   0  -4        0.00        4.89   0   0     18.32      0.00       0.0   -1.94  28   339  31    192.0   1038.0   19.66
   5   1  -4        0.00       -4.89   0   0     24.14      0.00       0.0   -7.02  29   351  32     60.0    915.0   22.61
  -5  -6  -3        0.00        4.89   0   0     21.88      0.00       0.0   -4.46  30   405  33   1410.0   1911.0   22.56
  -1  -2  -3        0.00        4.89   0   0     26.74      0.00       0.0    5.42  31   449  34    891.0   1393.0    9.55
   0  -1  -3        0.00        4.89   0   0      4.39      0.00       0.0   -5.16  32   462  35    778.0   1276.0    8.60
   1  -1  -3        0.00        4.89   0   0    106.72      0.00       0.0    4.31  33   463  36    655.0   1214.0   10.09
   2   0  -3        0.00        4.89   0   0      8.66      0.00       0.0   -3.26  34   476  37    539.0   1098.0   11.89
   3   0  -3        0.00        4.89   0   0     27.12      0.00       0.0    0.53  35   477  38    412.0   1034.0   14.71
   4   0  -3        0.00        4.89   0   0      5.64      0.00       0.0    2.36  36   478  39    278.0    968.0   17.80
   5   0  -3        0.00        4.89   0   0     30.91      0.00       0.0    3.06  37   479  40    136.0    900.0   21.06
   4   1  -3        0.00        4.89   0   0     17.76      0.00       0.0   -5.59  38   490  41    288.0    915.0   17.70
   5   1  -3        0.00        4.89   0   0      2.20      0.00       0.0   -3.70  39   491  42    152.0    845.0   20.90
  -5  -5  -2        0.00        4.89   0   0      9.75      0.00       0.0    1.37  40   565  43   1470.0   1774.0   20.54
  -4  -4  -2        0.00        4.89   0   0     27.64      0.00       0.0   -0.30  41   577  44   1341.0   1638.0   16.52
  -3  -3  -2        0.00        4.89   0   0     15.29      0.00       0.0   -0.31  42   589  45   1215.0   1510.0   12.64
   2   0  -2        0.00        4.89   0   0     20.15      0.00       0.0    2.99  43   630  46    622.0   1031.0    9.79
   3   0  -2        0.00        4.89   0   0     30.73      0.00       0.0    6.09  44   631  47    493.0    966.0   12.91
   4   0  -2        0.00       -4.89   0   0     74.45      0.00       0.0    7.24  45   632  48    358.0    900.0   16.21
   5   0  -2        0.00       -4.89   0   0     43.61      0.00       0.0    7.35  46   633  49    217.0    831.0   19.61
   4   1  -2        0.00        4.89   0   0      4.22      0.00       0.0   -1.67  47   644  51    375.0    847.0   16.10
   5   1  -2        0.00        4.89   0   0     27.56      0.00       0.0   -0.06  48   645  52    239.0    777.0   19.45
  -5  -5  -1        0.00        4.89   0   0     13.89      0.00       0.0   -2.49  49   723  53   1569.0   1703.0   20.50
  -5  -4  -1        0.00        4.89   0   0     14.36      0.00       0.0    6.69  50   734  54   1542.0   1643.0   19.11
  -4  -4  -1        0.00        4.89   0   0     35.57      0.00       0.0   -5.14  51   735  55   1437.0   1568.0   16.35
  -4  -3  -1        0.00       -4.89   0   0     29.16      0.00       0.0    7.40  52   746  56   1414.0   1512.0   15.00
  -1  -1  -1        0.00        4.89   0   0      5.52      0.00       0.0   -2.26  53   773  57   1059.0   1205.0    4.52
   1   0  -1        0.00        4.89   0   0     21.31      0.00       0.0    5.44  54   788  58    824.0   1027.0    4.89
   4   1  -1        0.00        4.89   0   0     16.20      0.00       0.0    2.86  55   804  60    457.0    780.0   14.83
   5   1  -1        0.00        4.89   0   0     15.08      0.00       0.0    3.98  56   805  61    321.0    709.0   18.29
   6   1  -1        0.00        4.89   0   0     17.50      0.00       0.0    4.13  57   806  62    178.0    634.0   21.80
   5   2  -1        0.00        4.89   0   0     31.34      0.00       0.0   -4.91  58   818  63    336.0    655.0   18.53
   6   2  -1        0.00        4.89   0   0     11.58      0.00       0.0   -3.36  59   819  64    198.0    579.0   21.94
  -5  -5   0        0.00        4.89   0   0     21.84      0.00       0.0   -4.72  60   889  65   1667.0   1634.0   20.83
  -5  -4   0        0.00        4.89   0   0     23.25      0.00       0.0    3.06  61   900  66   1636.0   1574.0   19.46
  -4  -3   0        0.00        4.89   0   0     39.45      0.00       0.0    2.57  62   913  67   1504.0   1444.0   15.31
  -3  -2   0        0.00        4.89   0   0     31.95      0.00       0.0    3.75  63   926  68   1377.0   1321.0   11.20
   3   1   0        0.00        4.89   0   0     29.83      0.00       0.0    6.27  64   969  70    665.0    780.0   10.54
   4   2   0        0.00        4.89   0   0      7.15      0.00       0.0   -4.46  65   982  71    550.0    659.0   14.40
   5   2   0        0.00        4.89   0   0     25.54      0.00       0.0   -1.45  66   983  72    420.0    587.0   17.75
   6   2   0        0.00        4.89   0   0      2.99      0.00       0.0   -0.18  67   984  73    282.0    510.0   21.17
  -5  -5   1        0.00        4.89   0   0     14.10      0.00       0.0   -5.96  68  1055  74   1765.0   1566.0   21.51
  -5  -4   1        0.00        4.89   0   0     32.30      0.00       0.0    0.80  69  1065  75   1731.0   1507.0   20.19
  -4  -3   1        0.00        4.89   0   0      5.42      0.00       0.0   -0.24  70  1078  76   1595.0   1377.0   16.08
  -3  -2   1        0.00        4.89   0   0     49.88      0.00       0.0   -0.24  71  1091  77   1465.0   1254.0   12.06
  -2  -1   1        0.00        4.89   0   0     83.52      0.00       0.0    1.98  72  1105  78   1340.0   1136.0    8.21
   3   2   1        0.00       -4.89   0   0     32.08      0.00       0.0   -7.03  73  1148  79    756.0    661.0   10.97
   5   2   1        0.00        4.89   0   0     19.76      0.00       0.0    2.51  74  1150  81    500.0    519.0   17.36
   6   2   1        0.00        4.89   0   0      7.03      0.00       0.0    3.33  75  1151  82    361.0    441.0   20.75
   6   3   1        0.00        4.89   0   0     18.52      0.00       0.0   -6.71  76  1163  83    382.0    384.0   21.26
  -5  -5   2        0.00        4.89   0   0     59.54      0.00       0.0   -6.53  77  1218  84   1864.0   1498.0   22.51
  -5  -4   2        0.00        4.89   0   0     51.35      0.00       0.0   -0.54  78  1228  85   1828.0   1439.0   21.24
  -5  -3   2        0.00        4.89   0   0     19.08      0.00       0.0    6.05  79  1239  86   1807.0   1382.0   20.28
  -4  -3   2        0.00        4.89   0   0     17.88      0.00       0.0   -1.83  80  1240  87   1689.0   1310.0   17.26
  -4  -2   2        0.00        4.89   0   0     11.27      0.00       0.0    6.36  81  1251  88   1672.0   1255.0   16.46
  -3  -2   2        0.00        4.89   0   0     13.55      0.00       0.0   -2.36  82  1252  89   1555.0   1187.0   13.43
  -2  -1   2        0.00        4.89   0   0      3.12      0.00       0.0   -1.44  83  1265  90   1427.0   1070.0    9.89
   3   2   2        0.00        4.89   0   0     29.76      0.00       0.0   -1.35  84  1306  92    837.0    593.0   11.41
   4   2   2        0.00        4.89   0   0      4.04      0.00       0.0    5.43  85  1307  93    708.0    523.0   14.27
   5   2   2        0.00       -4.89   0   0      8.07      0.00       0.0    7.20  86  1308  94    574.0    449.0   17.40
   6   2   2        0.00       -4.89   0   0     23.26      0.00       0.0    7.26  87  1309  95    436.0    371.0   20.68
   6   3   2        0.00        4.89   0   0     10.70      0.00       0.0   -4.18  88  1321  96    466.0    314.0   21.19
  -5  -4   3        0.00        4.89   0   0     19.69      0.00       0.0   -1.26  89  1382  97   1928.0   1372.0   22.59
  -5  -3   3        0.00        4.89   0   0     45.64      0.00       0.0    4.66  90  1393  98   1903.0   1314.0   21.69
  -4  -3   3        0.00        4.89   0   0     33.14      0.00       0.0   -2.63  91  1394  99   1784.0   1242.0   18.77
  -4  -2   3        0.00        4.89   0   0     90.46      0.00       0.0    4.59  92  1405 100   1764.0   1188.0   18.03
  -3  -2   3        0.00        4.89   0   0     15.17      0.00       0.0   -3.38  93  1406 101   1648.0   1120.0   15.17
  -3  -1   3        0.00        4.89   0   0     20.57      0.00       0.0    5.68  94  1418 102   1632.0   1067.0   14.68
  -2  -1   3        0.00        4.89   0   0     68.80      0.00       0.0   -3.05  95  1419 103   1517.0   1002.0   11.97
   0   1   3        0.00       -4.89   0   0      4.39      0.00       0.0    7.14  96  1445 105   1270.0    772.0    8.60
   6   3   3        0.00        4.89   0   0     55.17      0.00       0.0   -1.40  97  1474 107    547.0    241.0   21.48
  -4  -3   4        0.00        4.89   0   0     20.86      0.00       0.0   -2.89  98  1536 108   1883.0   1174.0   20.53
  -4  -2   4        0.00        4.89   0   0     16.17      0.00       0.0    3.57  99  1546 109   1860.0   1119.0   19.86
  -3  -2   4        0.00        4.89   0   0     13.76      0.00       0.0   -3.72 100  1547 110   1743.0   1052.0   17.17
  -3  -1   4        0.00        4.89   0   0     15.20      0.00       0.0    4.23 101  1558 111   1724.0    999.0   16.75
  -2  -1   4        0.00        4.89   0   0     10.50      0.00       0.0   -3.66 102  1559 112   1609.0    934.0   14.27
   0   1   4        0.00        4.89   0   0      9.44      0.00       0.0    3.00 103  1583 115   1355.0    703.0   11.22
   2   2   4        0.00        4.89   0   0     26.57      0.00       0.0    5.13 104  1596 116   1117.0    520.0   12.41
   5   3   4        0.00        4.89   0   0     31.89      0.00       0.0   -1.86 105  1610 117    763.0    248.0   19.36
   6   3   4        0.00        4.89   0   0     38.18      0.00       0.0    1.76 106  1611 118    624.0    166.0   22.11
  -4  -3   5        0.00        4.89   0   0     10.00      0.00       0.0   -2.77 107  1659 119   1985.0   1105.0   22.51
  -4  -2   5        0.00        4.89   0   0     28.25      0.00       0.0    3.09 108  1669 120   1959.0   1049.0   21.89
  -3  -2   5        0.00        4.89   0   0     25.83      0.00       0.0   -3.59 109  1670 121   1841.0    982.0   19.37
  -3  -1   5        0.00        4.89   0   0    107.55      0.00       0.0    3.49 110  1680 122   1819.0    928.0   18.99
  -2  -1   5        0.00        4.89   0   0     12.14      0.00       0.0   -3.64 111  1681 123   1704.0    864.0   16.71
  -1   0   5        0.00        4.89   0   0     36.07      0.00       0.0   -2.41 112  1692 125   1573.0    748.0   14.78
   0   1   5        0.00        4.89   0   0      4.57      0.00       0.0    1.25 113  1704 126   1444.0    631.0   13.88
   5   3   5        0.00        4.89   0   0     68.58      0.00       0.0    2.48 114  1729 128    837.0    172.0   20.53
  -3  -2   6        0.00        4.89   0   0     56.26      0.00       0.0   -3.14 115  1769 129   1943.0    911.0   21.69
  -3  -1   6        0.00        4.89   0   0     22.30      0.00       0.0    3.25 116  1777 130   1918.0    856.0   21.35
  -2  -1   6        0.00        4.89   0   0     37.27      0.00       0.0   -3.23 117  1778 131   1802.0    792.0   19.24
  -2   0   6        0.00        4.89   0   0     39.16      0.00       0.0    4.56 118  1787 132   1782.0    738.0   19.18
  -1   0   6        0.00        4.89   0   0     80.48      0.00       0.0   -2.21 119  1788 133   1667.0    675.0   17.46
   1   2   6        0.00       -4.89   0   0     12.87      0.00       0.0    7.41 120  1808 135   1405.0    438.0   16.71
   2   2   6        0.00        4.89   0   0     10.46      0.00       0.0   -1.87 121  1809 136   1300.0    372.0   16.92
  -2  -1   7        0.00        4.89   0   0      7.24      0.00       0.0   -2.53 122  1850 137   1904.0    717.0   21.82
  -2   0   7        0.00        4.89   0   0     31.79      0.00       0.0    4.47 123  1857 138   1881.0    662.0   21.78
  -1   0   7        0.00        4.89   0   0     32.25      0.00       0.0   -1.64 124  1858 139   1766.0    599.0   20.16
  -1   1   7        0.00        4.89   0   0      0.03      0.00       0.0    6.95 125  1865 140   1745.0    543.0   20.42
   0   1   7        0.00        4.89   0   0     56.19      0.00       0.0    0.84 126  1866 141   1631.0    480.0   19.29
   1   1   7        0.00        4.89   0   0     30.35      0.00       0.0   -6.99 127  1867 142   1530.0    415.0   18.77
   1   2   7        0.00        4.89   0   0      4.85      0.00       0.0    6.19 128  1873 143   1496.0    359.0   19.30
   2   2   7        0.00        4.89   0   0     33.83      0.00       0.0   -1.52 129  1874 144   1391.0    292.0   19.37
   4   3   7        0.00        4.89   0   0     59.32      0.00       0.0    5.47 130  1882 145   1127.0     89.0   22.00
   0   0   8        0.00       -4.89   0   0     60.52      0.00       0.0   -7.30 131  1894 146   1764.0    455.0   21.85
   0   1   8        0.00        4.89   0   0     36.31      0.00       0.0    1.39 132  1898 147   1728.0    399.0   22.02
   1   1   8        0.00        4.89   0   0      6.12      0.00       0.0   -5.33 133  1899 148   1626.0    334.0   21.47
   2   2   8        0.00        4.89   0   0      5.70      0.00       0.0   -0.61 134  1904 150   1484.0    209.0   21.90
    
   0   0   0    33085.93       46.15   0 -14      0.00    181.90       0.0    0.00   1     0   0    409.0    547.0   18.47
   0   0   0     8823.74       17.04   0  -9      0.00     93.93       0.0    0.00   2     0   0    704.0    918.0    8.23
   0   0   0     6621.24       12.98   0  -8      0.00     81.37       0.0    0.00   3     0   0    771.0   1242.0    8.15
   0   0   0    10072.82       20.52   0  -7      0.00    100.36       0.0    0.00   7     0   0   1445.0   1607.0   17.16
   0   0   0     2043.83        5.67   0   1      0.00     45.21       0.0    0.00   9     0   0    873.4    773.0    7.16
   0   0   0     3547.62       11.30   0   1      0.00     59.56       0.0    0.00  10     0   0    720.7   1636.7   16.35
   0   0   0     3419.66       10.82   0   1      0.00     58.48       0.0    0.00  11     0   0    683.8   1316.1   10.89
   0   0   0     8175.32       24.10   0   1      0.00     90.42       0.0    0.00  12     0   0   1723.9    971.0   16.78
   0   0   0    11106.23       31.73   0   1      0.00    105.39       0.0    0.00  13     0   0    228.0   1133.9   19.03
   0   0   0     4236.24       14.20   0   1      0.00     65.09       0.0    0.00  14     0   0   1456.8   1211.8   11.46
   0   0   0     8216.47       26.63   0   1      0.00     90.64       0.0    0.00  15     0   0    276.8    878.3   18.09
   0   0   0     5189.83       15.89   0   1      0.00     72.04       0.0    0.00  16     0   0    529.7   1063.0   12.01
   0   0   0     5254.15       15.36   0   1      0.00     72.49       0.0    0.00  20     0   0   1485.2    167.4   22.68
   0   0   0     3640.71       14.56   0   1      0.00     60.34       0.0    0.00  21     0   0   1553.7    531.1   17.26
   0   0   0     4971.86       19.34   0   1      0.00     70.51       0.0    0.00  22     0   0   1677.1   1201.8   16.21
   0   0   0     7468.78       25.80   0   1      0.00     86.42       0.0    0.00  23     0   0   1860.9   1455.2   22.01
   0   0   0     2556.12       14.41   0   2      0.00     50.56       0.0    0.00  24     0   0    400.2   1704.9   21.62
   0   0   0     2116.37        6.90   0   1      0.00     46.00       0.0    0.00  25     0   0   1267.0    170.6   20.86
   0   0   0     3132.52       10.36   0   1      0.00     55.97       0.0    0.00  26     0   0    658.2   1898.2   22.13
   0   0   0     3450.74       12.47   0   1      0.00     58.74       0.0    0.00  28     0   0    569.0    815.6   12.12
   0   0   0     3205.54       12.40   0   1      0.00     56.62       0.0    0.00  29     0   0    536.9    195.3   22.43
   0   0   0    10266.64       36.32   0   1      0.00    101.32       0.0    0.00  30     0   0   2018.7   1117.4   23.22
   0   0   0     1930.31        8.81   0   1      0.00     43.94       0.0    0.00  31     0   0    619.2   1553.8   15.97
   0   0   0     1247.48        5.99   0   1      0.00     35.32       0.0    0.00  32     0   0   1325.7    553.8   13.49
   0   0   0      975.28        6.41   0   1      0.00     31.23       0.0    0.00  33     0   0   1370.9   1284.1   10.55
   0   0   0      676.66        4.78   0   1      0.00     26.01       0.0    0.00  34     0   0   1285.6   1356.9   10.31
   0   0   0     1993.21        9.82   0   1      0.00     44.65       0.0    0.00  35     0   0   1486.7   1780.3   20.84
   0   0   0     3378.26       18.68   0   1      0.00     58.12       0.0    0.00  36     0   0   1883.7    631.1   22.10
   0   0   0     2629.39       13.92   0   1      0.00     51.28       0.0    0.00  38     0   0   1699.1    792.2   17.05
   0   0   0      678.88        3.99   0   1      0.00     26.06       0.0    0.00  39     0   0   1241.4    631.2   10.92
   0   0   0     1760.75        9.97   0   1      0.00     41.96       0.0    0.00  40     0   0    462.0   1293.6   14.98
   0   0   0      967.61        5.01   0   1      0.00     31.11       0.0    0.00  41     0   0   1306.2   1944.0   22.45
   0   0   0      627.59        2.99   0   1      0.00     25.05       0.0    0.00  42     0   0   1161.1    706.0    8.46
   0   0   0     2623.57       15.48   0   1      0.00     51.22       0.0    0.00  43     0   0    180.1   1541.2   23.02
   0   0   0     3379.36       18.07   0  -1      0.00     58.13       0.0    0.00  44     0   0    143.5   1521.0   23.46
   0   0   0     2156.63       13.63   0   1      0.00     46.44       0.0    0.00  45     0   0    185.3    671.0   21.33
   0   0   0      271.55        1.79   0   1      0.00     16.48       0.0    0.00  46     0   0   1147.5   1669.8   15.76
   0   0   0      830.59        5.47   0   1      0.00     28.82       0.0    0.00  48     0   0    656.0   1162.8    9.58
   0   0   0     1337.32       10.45   0   1      0.00     36.57       0.0    0.00  49     0   0    255.1   1293.0   19.27
   0   0   0     1021.35        6.83   0   1      0.00     31.96       0.0    0.00  50     0   0    569.9   1237.6   12.15
   0   0   0      580.37        4.28   0   1      0.00     24.09       0.0    0.00  51     0   0    705.0   1473.3   13.30
   0   0   0      389.12        2.76   0   1      0.00     19.73       0.0    0.00  52     0   0   1222.6   1030.8    4.88
   0   0   0      242.27        1.54   0   1      0.00     15.57       0.0    0.00  53     0   0    916.9     44.0   22.94
   0   0   0     1257.53        7.70   0   1      0.00     35.46       0.0    0.00  55     0   0    531.6   1637.4   18.65
   0   0   0     2775.56       16.31   0   1      0.00     52.68       0.0    0.00  56     0   0    109.9   1191.6   21.74
   0   0   0     1609.60       12.74   0   1      0.00     40.12       0.0    0.00  57     0   0    129.3    769.0   21.77
   0   0   0     1080.58        8.09   0   1      0.00     32.87       0.0    0.00  58     0   0   1635.0   1045.2   14.72
   0   0   0     1895.94       13.53   0   1      0.00     43.54       0.0    0.00  59     0   0   1949.9    977.1   21.71
   0   0   0      830.05        7.28   0   1      0.00     28.81       0.0    0.00  60     0   0    458.6    731.2   15.28
   0   0   0     1580.48       12.61   0   2      0.00     39.76       0.0    0.00  61     0   0   1810.3   1288.8   19.61
   0   0   0     1457.99       10.79   0  -1      0.00     38.18       0.0    0.00  62     0   0   1757.8    333.7   23.40
   0   0   0      764.04        9.09   0   1      0.00     27.64       0.0    0.00  63     0   0    316.7    620.8   19.26
   0   0   0      278.77        2.27   0   1      0.00     16.70       0.0    0.00  64     0   0   1200.2   1430.5   10.77
   0   0   0      729.88        6.44   0   2      0.00     27.02       0.0    0.00  65     0   0   1548.9   1118.3   12.91
   0   0   0     1240.13       10.45   0   1      0.00     35.22       0.0    0.00  66     0   0    246.9    856.3   18.84
   0   0   0     1412.08       11.20   0   1      0.00     37.58       0.0    0.00  67     0   0    195.7    527.4   22.52
   0   0   0      417.64        4.56   0   2      0.00     20.44       0.0    0.00  68     0   0    507.9   1472.9   16.36
   0   0   0      585.40        5.47   0   1      0.00     24.19       0.0    0.00  69     0   0   1530.9   1531.2   17.12
   0   0   0      442.97        4.36   0   1      0.00     21.05       0.0    0.00  70     0   0    587.4    396.8   18.16
   0   0   0      319.18        3.69   0   1      0.00     17.87       0.0    0.00  71     0   0   1425.2   1037.8    9.79
   0   0   0     1331.44        8.67   0   2      0.00     36.49       0.0    0.00  73     0   0   1594.1   1274.0   14.97
   0   0   0      734.50        8.50   0   1      0.00     27.10       0.0    0.00  74     0   0   1770.3    527.8   21.05
   0   0   0      806.75        8.09   0   1      0.00     28.40       0.0    0.00  75     0   0    239.2   1435.0   20.82
   0   0   0      653.23        6.29   0   1      0.00     25.56       0.0    0.00  77     0   0    412.8    982.5   14.73
   0   0   0      112.54        1.37   0   1      0.00     10.61       0.0    0.00  78     0   0    854.8   1168.0    5.44
   0   0   0      241.54        3.19   0   1      0.00     15.54       0.0    0.00  79     0   0    596.8   1393.2   13.62
   0   0   0      727.33        7.83   0   2      0.00     26.97       0.0    0.00  80     0   0    207.5   1112.8   19.42
   0   0   0      717.91        8.67   0   1      0.00     26.79       0.0    0.00  81     0   0   1931.3   1402.9   22.89
   0   0   0      328.04        3.46   0   1      0.00     18.11       0.0    0.00  82     0   0   1409.9    257.2   20.24
   0   0   0      436.03        5.72   0   1      0.00     20.88       0.0    0.00  83     0   0   1723.9   1362.2   18.46
   0   0   0      196.08        3.46   0   1      0.00     14.00       0.0    0.00  85     0   0   1617.1   1457.1   17.51
   0   0   0      206.83        5.47   0   1      0.00     14.38       0.0    0.00  86     0   0   1774.9   1529.9   21.25
   0   0   0      256.63        3.71   0   1      0.00     16.02       0.0    0.00  87     0   0    481.9    888.1   13.49
   0   0   0      578.09        7.88   0   1      0.00     24.04       0.0    0.00  89     0   0     85.2   1029.7   21.95
   0   0   0      501.37        6.95   0   1      0.00     22.39       0.0    0.00  90     0   0    152.8    931.2   20.61
   0   0   0      692.77        8.42   0   1      0.00     26.32       0.0    0.00  91     0   0     73.1   1170.5   22.44
   0   0   0      173.32        2.58   0   1      0.00     13.16       0.0    0.00  92     0   0   1425.7    450.6   16.74
   0   0   0      323.77        4.89   0   1      0.00     17.99       0.0    0.00  93     0   0   1757.0   1149.8   17.72

 SOL,ROT,NODES:  10   216335.00   150  POLAR_ANGLES:  248.00   73.33   38.67
 R=SUM[!FO-FC!]/SUM[FO]:    0.2391 SKC, BO:       0.4734  0.00
 NREF,INPUT_SK,SFJ2,SKC:    11      -1.0000     14166.0713       0.3614
 N_NODES,N_LLEGITS,N_INDEXATS,N_FEBLES:       150        93        15       134
 DIST_MITJANA,SDV (PIXELS):   7.176   0.693
 GIR_MITJA,SDV (GRAUS):  -0.026   4.352
------------------------------------------------------------------------------

  COPY OF FILE.INC:
  ==== == =======

AXINITA(PONT DE SUERT) P-1 V=568.30 manganita,t=3s, CELLA DAJUST                
CELL                                                                            
   7.15482   8.95485   9.18633   88.1620   77.3453   81.5639                    
LATTICE                                                                         
P-                                                                              
SYMMETRY                                                                        
X,Y,Z                                                                           
CONTENTS                                                                        
 CA SI AL  O  B   H                                                             
  6  8  4 32  2   2                                                             
&CONTROL NSOL=10,DELSIG=2.0,ISCAN=2,SWING=7.5,KARLE=1,IPCS=1,GRUIX=0.10,NTRAMZ=3
IREF=0/                                                                         

++++++++++++++++++++++++++++++++++++++++++++++++++++++++++++++++++++++++++++++
     FINAL DE XLENS -- durada:         2min.
++++++++++++++++++++++++++++++++++++++++++++++++++++++++++++++++++++++++++++++
