# Supplementary material for: Application of synchrotron through-the-substrate microdiffraction to crystals in polished thin sections
Source: IUCrJ. 2015 Jun 11;2(Pt 4):452–63. doi: 10.1107/S2052252515007794 (PMC4491317; doi:10.1107/S2052252515007794)
Supplement: Supplementary file 1 [file m-02-00452-sup1.zip › Suppl_files_Rius/Diopside_merging&scaling&LS/diops_1248.HKL]

   2   0   0       61.18        7.82
   4   0   0       54.12        7.36
   6   0   0     2460.41       49.60
   1   1   0        3.79        1.95
   5   1   0     1251.81       35.38
   7   1   0      575.72       23.99
   0   2   0      143.07       11.96
   2   2   0     1597.85       39.97
   6   2   0      118.34       10.88
   8   2   0      249.92       15.81
   1   3   0       33.96        5.83
   3   3   0     1094.84       33.09
   2   4   0      156.59       12.51
   4   4   0     1262.43       35.53
   6   4   0      226.73       15.06
   1   5   0     3146.24       56.09
   3   5   0     1688.73       41.09
   0   6   0     4441.76       66.65
   2   6   0      182.50       13.51
   4   6   0      143.66       11.99
   3   7   0       41.22        6.42
   2   8   0      143.71       11.99
  -7   1   1      479.40       21.90
  -5   1   1       60.96        7.81
  -3   1   1     2286.65       47.82
  -1   1   1       38.09        6.17
   3   1   1     2054.59       45.33
   7   1   1      246.98       15.72
  -8   2   1      513.23       22.65
  -6   2   1      576.66       24.01
  -4   2   1     1414.64       37.61
  -2   2   1     7430.55       86.20
   0   2   1      522.29       22.85
   2   2   1     3724.98       61.03
   4   2   1      261.81       16.18
   6   2   1     1198.39       34.62
  -7   3   1      654.93       25.59
  -5   3   1     5185.59       72.01
  -1   3   1     2648.99       51.47
   1   3   1      118.28       10.88
   5   3   1     6428.35       80.18
  -2   4   1      166.53       12.90
   0   4   1     2550.31       50.50
   2   4   1      218.72       14.79
  -1   5   1      200.56       14.16
   3   5   1      217.15       14.74
   5   5   1       73.51        8.57
  -6   6   1      193.29       13.90
  -4   6   1      313.52       17.71
   0   6   1      670.57       25.90
   2   6   1      209.74       14.48
  -1   7   1      491.30       22.17
   1   7   1      899.39       29.99
   0   8   1      164.04       12.81
  -8   0   2      293.53       17.13
  -6   0   2     2953.50       54.35
  -4   0   2     3414.63       58.43
  -9   1   2      199.20       14.11
  -7   1   2     2752.36       52.46
  -5   1   2      331.82       18.22
   5   1   2      413.68       20.34
  -8   2   2      274.93       16.58
  -6   2   2      862.55       29.37
  -4   2   2      102.67       10.13
  -2   2   2      147.00       12.12
   0   2   2     1259.40       35.49
   2   2   2      807.78       28.42
   4   2   2      309.45       17.59
   6   2   2      265.61       16.30
  -5   3   2      275.43       16.60
  -1   3   2     1011.12       31.80
   1   3   2      530.51       23.03
  -6   4   2       57.43        7.58
  -2   4   2      282.87       16.82
   0   4   2      999.42       31.61
   2   4   2      750.40       27.39
   4   4   2      258.22       16.07
  -7   5   2     2261.97       47.56
  -3   5   2     3279.04       57.26
  -1   5   2       90.53        9.51
   1   5   2     1439.64       37.94
  -2   6   2     1133.88       33.67
   0   6   2     3106.87       55.74
   4   6   2      166.20       12.89
  -1   7   2      417.27       20.43
  -7   1   3      399.71       19.99
  -5   1   3      172.68       13.14
  -8   2   3     1060.37       32.56
  -4   2   3      168.11       12.97
  -7   3   3      170.71       13.07
  -5   3   3     1495.93       38.68
  -3   3   3      303.11       17.41
   1   3   3      379.24       19.47
  -6   4   3      424.00       20.59
  -4   4   3      327.08       18.09
  -2   4   3      674.88       25.98
   0   4   3      640.84       25.31
  -5   5   3      318.80       17.85
  -3   5   3      207.20       14.39
   1   5   3      123.26       11.10
  -4   6   3       93.86        9.69
  -2   6   3       99.80        9.99
   0   6   3      357.03       18.90
  -6   0   4     2367.80       48.66
   0   0   4     4329.89       65.80
  -7   1   4      200.80       14.17
  -2   2   4      217.02       14.73
   0   2   4      105.86       10.29
  -5   3   4      244.04       15.62
  -3   3   4      139.30       11.80
  -4   4   4      152.58       12.35
   0   4   4       56.70        7.53
  -3   5   4     1824.12       42.71
