# Supplementary material for: Application of synchrotron through-the-substrate microdiffraction to crystals in polished thin sections
Source: IUCrJ. 2015 Jun 11;2(Pt 4):452–63. doi: 10.1107/S2052252515007794 (PMC4491317; doi:10.1107/S2052252515007794)
Supplement: Supplementary file 1 [file m-02-00452-sup1.zip › Suppl_files_Rius/Diopside_merging&scaling&LS/diops_1248.ins]

TITLE DIOPSID MSPD C2/c (15) DIOPS1+2+4+8 PATTERNS
CELL  0.4246  9.7354 8.9109 5.2451  90.  106.385   90.
ZERR     2       0.0004   0.0006   0.0003   0.000   0.001   0.000
LATT    7
SYMM   X,-Y,1/2+Z
SFAC   SI   O   Al  Mg  Ca   Fe
UNIT    8  24    1   3   3    1
L.S. 10
BOND 0.5
FMAP 2
LIST 5
OMIT  -5  7  1
WGHT    0.100000
FVAR       0.30000  0.05  0.9080  0.3019  0.75   0.05
T1      1    0.2874      0.0935      0.22880    11.00000  21
O1      2    0.1140      0.0870      0.13860    11.00000  21
O2      2    0.3652      0.2526      0.32060    11.00000  21
O3      2    0.3517      0.0186      0.99410    11.00000  21
M1Mg    4   10.0000      31         10.25000    50.50000  61
M1Fe    6   10.0000      31         10.25000   -50.50000  61
M2Ca    5   10.0000      41         10.25000     0.45000  0.02
HKLF  4
END
