# Supplementary material for: Application of synchrotron through-the-substrate microdiffraction to crystals in polished thin sections
Source: IUCrJ. 2015 Jun 11;2(Pt 4):452–63. doi: 10.1107/S2052252515007794 (PMC4491317; doi:10.1107/S2052252515007794)
Supplement: Supplementary file 1 [file m-02-00452-sup1.zip › Suppl_files_Rius/Diopside_merging&scaling&LS/diops_1248.res]

TITLE DIOPSID MSPD C2/c (15) DIOPS1+2+4+8 PATTERNS
CELL  0.4246  9.7354 8.9109 5.2451  90.  106.385   90.
ZERR     2       0.0004   0.0006   0.0003   0.000   0.001   0.000
LATT    7
SYMM   X,-Y,1/2+Z
SFAC   SI   O   Al  Mg  Ca   Fe
UNIT    8  24    1   3   3    1
L.S. 10
BOND 0.5
FMAP 2
LIST 5
OMIT  -5  7  1
WGHT    0.100000
FVAR       0.18264   0.01321   0.90613   0.29520   0.90908   0.01286
T1    1    0.289811    0.092374    0.237232    11.00000   21.00000
O1    2    0.115004    0.088868    0.140355    11.00000   21.00000
O2    2    0.364788    0.249298    0.325585    11.00000   21.00000
O3    2    0.350860    0.019575    0.994345    11.00000   21.00000
M1MG  4   10.000000   31.000000   10.250000    50.50000   61.00000
M1FE  6   10.000000   31.000000   10.250000   -50.50000   61.00000
M2CA  5   10.000000   41.000000   10.250000     0.49821    0.02069
HKLF  4
 
REM E DIOPSID MSPD C2/c (15) DIOPS1+2+4+8 PATTERNS
REM R1 =  0.0567 for     99 Fo > 4sig(Fo)  and  0.0611 for all    113 data
REM     20 parameters refined using      0 restraints
 
END  
     
WGHT      0.0865      0.0000 
REM Highest difference peak  0.628,  deepest hole -0.439,  1-sigma level  0.153
Q1    1   0.2625  0.0957  0.9911  11.00000  0.05    0.63
Q2    1   0.3282 -0.0798  1.0105  11.00000  0.05    0.50
Q3    1   0.0428  0.1145  0.0009  11.00000  0.05    0.50
Q4    1   0.1425  0.2369  0.0384  11.00000  0.05    0.44
Q5    1   0.2500  0.2500  0.5000  10.50000  0.05    0.43
Q6    1   0.4125 -0.0256  1.2506  11.00000  0.05    0.38
Q7    1   0.3313  0.2476  0.0804  11.00000  0.05    0.38
Q8    1   0.4274  0.0890  1.0096  11.00000  0.05    0.38
Q9    1   0.3825 -0.0361  1.2055  11.00000  0.05    0.37
Q10   1  -0.0794  0.2612  0.2538  11.00000  0.05    0.37
Q11   1   0.4227  0.2607  0.2559  11.00000  0.05    0.32
Q12   1  -0.0878  0.9183  0.2241  11.00000  0.05    0.31
Q13   1   0.4069  0.2963  0.2482  11.00000  0.05    0.31
Q14   1  -0.0187  0.3677  0.0500  11.00000  0.05    0.31
Q15   1  -0.0278  0.3197  0.0021  11.00000  0.05    0.29
Q16   1   0.4575  0.2093  0.4629  11.00000  0.05    0.28
Q17   1   0.1701  0.0537  0.4661  11.00000  0.05    0.27
Q18   1   0.1547  0.0908  0.3525  11.00000  0.05    0.26
Q19   1   0.0424  0.0818  0.1810  11.00000  0.05    0.26
Q20   1   0.2491  0.2444  0.2561  11.00000  0.05    0.22
