# Supplementary material for: Application of synchrotron through-the-substrate microdiffraction to crystals in polished thin sections
Source: IUCrJ. 2015 Jun 11;2(Pt 4):452–63. doi: 10.1107/S2052252515007794 (PMC4491317; doi:10.1107/S2052252515007794)
Supplement: Supplementary file 1 [file m-02-00452-sup1.zip › Suppl_files_Rius/Diopside_orientation/DIOPS1_01_REF.OUT]

 ==============================================================================
             DINCO: 25 Des 2014    (c)Dr.Jordi Rius
             ORIENTACIO DE PATRONS DE DIFRACCIO (2D) ALEATORIS
              Institut de Ciencia de Materials de Barcelona (CSIC)
              08193-Bellaterra, Catalonia, Spain
              La data es  4- 1-2015 a les  9:55:51

 ==============================================================================
     CRYSTAL DATA:
     =============
     DIOPSID ALBA_25gen14 Samples:1,2,4 (no offset) C2/C cella_LS                    

     A=   9.735      B=   8.911     C=   5.245
     ALPHA=   90.00  BETA=  106.39  GAMMA=   90.00

     VOLUME (A3)=        436.54

     (SINT/L)2=  0.002866*H2 + 0.003148*K2 + 0.009873*L2 +
                 0.000000*HK + 0.003001*HL + 0.000000*KL

     BRAVAIS LATTICE IS  C  CENTRED AT:

       1)  0.000000       0.000000       0.000000
       2)  0.500000       0.500000       0.000000

      SYMMETRY OPERATIONS: 

      R11  R12  R13     R21  R22  R23     R31  R32  R33    T1     T2     T3

  1)    1    0    0       0    1    0       0    0    1    0.00   0.00   0.00
  2)    1    0    0       0   -1    0       0    0    1    0.00   0.00   0.50

     STRUCTURE TREATED AS CENTROSYMMETRIC

     TYPE OF RADIATION IS X-RAYS

          UNIT CELL CONTENTS
      SYMBOL  ATOMIC_NUMBER    NUMBER IN CELL    TYPE    SCAT_POWER
        CA         20                4            1          20.00
        SI         14                7            2          14.00
        AL         13                2            3          13.00
        MG         12                3            4          12.00
        O           8               24            5           8.00
------------------------------------------------------------------------------

 INPUT STRUCTURE: 

                         FRACTIONAL COORDINATES
              NR TYPE    X        Y        Z      MULTIPLICITY

               1    1   0.0000   0.3019   0.2500     0.5000
               2    2   0.2874   0.0935   0.2288     0.8500
               3    3   0.2874   0.0935   0.2288     0.1500
               4    4   0.0000   0.9080   0.2500     0.3500
               5    3   0.0000   0.9080   0.2500     0.1500
               6    5   0.1140   0.0870   0.1386     1.0000
               7    5   0.3652   0.2526   0.3206     1.0000
               8    5   0.3517   0.0186   0.9941     1.0000

                 SCATTERING POWER =   87.15 %
------------------------------------------------------------------------------
 NOM DE LA IMATGE:                     DIOPS1_01
 NPIX_X,NPIX_Y,CENT_X,CENT_Y:  2048  2048     1023.52   1024.44
 PIXLEN,SEPOD,WAVE: 79.000   189.41689  0.42460
 0/1/3 ES ELECTRONS/RAIGS_X/MOTT:    1
 MODE DE RECERCA (0=FULL,1=REF,-1=HKLGIR):    1
 ANGLE D.OFFSET DEL DIAGRAMA 2D en graus:      0.00
 TIPUS D"ESCOMBRAT (0=PRECESSIO; 1,2= ROTACIO):    2
 DELTA_PHI en graus (EIX GIR_VERTICAL):     10.00
 MU_VIDRE, CM-1:       3.39 GRUIX_VIDRE, CM:       0.16
 DSCIRC,DSFOU:     1.05913     1.05913
 NUM. TEORIC DE REFLEXIONS:             86
 PATRO OBSERVAT EXPERIMENTAL
 NOMBRE DE PICS LLEGITS (PCS)=       67
 MODEL DE REFERENCIA (S=1/N=0)      1
 SIGMA_I,n_SIGMA:     280.052     2.000

 REFINEMENT OF SOLUTION:
  1 184.667  81.667 284.000   227245.00  79  42
------------------------------------------------------------------------------

 SOL,ROT,NODES:   1   227245.00    78  POLAR_ANGLES:  184.67   81.67  284.00
     0.04400     0.96993     0.23937
    -0.15984    -0.22968     0.96005
     0.98616    -0.08051     0.14493

     H=    1.0000h    0.0000k    0.0000l 
     K=    0.0000h    1.0000k    0.0000l 
     L=    0.0000h    0.0000k    1.0000l 
    
   H   K   L      FO^2      SDV(FO^2) DUM CODI   FMODEL     FO       RODIST   PHI  PIC             cXPIX    cYPIX  2-THETA
   0   0   4     4109.64        5.88   0  -8     56.01     64.11       8.0    5.90   1   720  75   1207.0   1848.0   19.39
   1   3  -1     2281.55        5.99   0   1     44.18     47.77       0.2   -3.42   2   280  27   1326.2    761.0    9.50
   0  -4   1     2656.26        7.54   0   1     52.11     51.54       0.3    2.03   3   452  50    618.0   1329.7   11.95
   0  -6   0     4203.68       12.79   0   1     53.30     64.84       1.2   -3.70   4   322  36    335.9   1188.2   16.43
   0  -6   2     2870.29       10.08   0   1     51.76     53.58       1.7   -1.85   5   540  59    428.3   1600.8   19.06
   0   4   1     2674.58        8.53   0   1     52.11     51.72       0.4    6.95   6   510  53   1522.8   1115.6   11.95
   1  -5   0     2784.87        9.65   0   1     52.42     52.77       0.5    8.63   7   330  37    447.6   1172.9   13.93
   1   5   0     2926.57        9.80   0   1     52.42     54.10       1.0    0.91   8   410  42   1605.5    902.8   13.93
   0  -4  -1     2896.97        8.80   0   1     52.11     53.82       0.6   -5.21   9   229  26    523.7    933.5   11.96
   0   2   2     1191.45        4.62   0   1     33.45     34.52       1.5    0.86  10   599  61   1346.0   1365.9   11.08
   1   3  -2     1009.40        3.68   0   1     35.30     31.77       1.7    8.08  11   180  17   1272.7    559.0   12.42
   0   6   2     3515.38      -13.09   0   1     51.76     59.29       0.6    9.73  12   626  65   1816.5   1269.3   19.09
   0  -2   1      664.59        2.83   0   1     19.81     25.78       0.5    9.20  13   468  51    843.3   1272.6    7.29
   0  -4   2     1157.65        5.14   0   1     32.72     34.02       1.2    2.91  14   553  60    661.9   1533.3   14.59
   0   2   1      474.98        3.12   0   1     19.81     21.79       0.4    1.80  15   494  52   1294.6   1167.0    7.28
   2   8  -1     3061.75       13.33   0  -1     55.25     55.33       2.4    5.03  17   311  32   1946.0    615.3   22.82
   1  -3  -2     1076.32        5.45   0   1     35.30     32.81       1.1    2.82  18   133  15    592.1    720.6   12.41
   2  -8  -1     3211.74       15.17   0  -1     55.25     56.67       1.6    4.48  19   207  22     16.8   1070.4   22.80
   0   4   2      941.95        6.11   0   1     32.72     30.69       0.9    5.95  20   613  63   1575.1   1317.2   14.60
   2   4  -3      673.75        3.97   0   1     21.55     25.96       3.5    4.38  21    97  10   1356.5    329.2   17.82
   1   5   2     1228.43        8.26   0   1     38.56     35.05       1.8   -0.90  22   620  64   1718.2   1307.3   17.37
   0  -4   3      663.88        3.91   0   1     24.83     25.77       2.8    0.84  23   643  69    710.5   1746.8   18.18
   2   6  -2     1145.02        7.33   0   1     40.66     33.84       1.5    2.95  24   200  19   1645.3    474.7   19.09
   2  -6  -2     1229.61        9.27   0   1     40.66     35.07       1.3    6.13  25   114  13    222.4    808.1   19.09
   1   3   2      509.14        4.55   0   1     25.23     22.56       1.9   -9.20  26   607  62   1492.4   1355.0   13.46
   2  -4  -3      622.82        6.12   0   1     21.55     24.96       1.9    4.94  27    51   8    416.1    550.3   17.82
   0  -6   1      572.08        6.02   0   1     30.21     23.92       1.0   -2.05  28   438  49    383.0   1391.7   17.12
   0   4   3      549.99        5.83   0   1     24.83     23.45       1.8    6.79  29   689  72   1630.2   1527.3   18.19
   1  -7   1      624.50        7.30   0   1     35.76     24.99       0.9    4.31  30   433  48    248.9   1440.9   20.14
   1   7   1      939.18        9.05   0   1     35.76     30.65       1.4    5.13  31   530  56   1903.6   1050.3   20.16
   0  -6  -1      785.79        7.77   0   1     30.21     28.03       0.9   -6.51  32   215  24    285.5    986.8   17.13
   2   4  -2      276.47        3.27   0   1     11.43     16.63       0.3   -6.47  33   187  18   1418.2    541.2   14.59
   1   3   3      362.58        4.87   0   1     10.08     19.04       3.1   -6.48  34   684  71   1551.2   1564.7   17.48
   0  -2   0      130.34        1.81   0   1     11.97     11.42       0.3    1.94  35   353  39    800.1   1076.8    5.47
   0   2   0      141.13        1.87   0   1     11.97     11.88       0.9    7.55  36   386  40   1246.5    971.3    5.46
   2  -2  -4      205.29        3.37   0   1      9.05     14.33       2.4   -3.00  37    10   3    612.9    284.1   19.45
   1   7  -1      306.21       -5.89   0   1     26.83     17.50       2.0    9.98  38   307  30   1796.6    637.1   19.83
   0  -6   3      354.29        4.75   0   1     20.89     18.82       4.0   -3.52  39   634  68    477.2   1820.6   21.94
   1  -7  -2      452.80        7.55   0   1     23.84     21.28       1.4   -3.44  40   109  12    108.7    819.2   21.36
   3   5  -3      208.95        3.98   0   1     11.01     14.46       1.9   -5.69  41   103  11   1515.8    306.6   19.95
   1  -7  -1      469.14        7.98   0   1     26.83     21.66       0.6    0.06  42   210  23    160.4   1027.5   19.80
   3  -3  -4      224.57        4.23   0   1     18.76     14.99       3.6    9.14  43     6   2    463.5    320.6   20.56
   1   5  -1      163.43        3.83   0   1     18.58     12.78       0.9    4.91  44   295  28   1553.9    701.9   14.51
   1  -5  -1      195.54        4.32   0   1     18.58     13.98       0.3    4.60  45   222  25    404.9    972.8   14.52
   0  -4   4       51.91        1.61   0   1      5.97      7.20       7.7   -6.20  48   702  74    779.7   1974.2   22.24
   0   2   4      100.58        2.69   0   1      8.15     10.03       4.0    6.81  49   730  76   1446.0   1795.5   20.14
   2   6   0      174.71        5.20   0   1     16.85     13.22       0.8   -4.30  50   418  43   1754.9    886.8   17.24
   2   6   1      203.59        6.01   0   1     14.20     14.27       1.2   -5.21  51   525  55   1813.9   1090.2   18.30
   3   3  -4       39.68        1.52   0   1     18.76      6.30       3.6   -7.89  53    35   5   1237.6    152.0   20.54
   1   5   3      118.98        4.62   0   1     18.36     10.91       3.2    0.45  54   695  73   1779.9   1520.7   20.67
   0  -8   1      154.03        5.60   0   1     12.52     12.41       3.1   -5.50  57   429  47    134.1   1461.8   22.46
   2   0  -4       25.06       -1.00   0   1      2.98      5.01       6.3   -9.94  58    20   4    858.7    232.8   18.64
   0  -8  -1      170.12        6.31   0   1     12.52     13.04       2.3   -8.55  59   206  21     31.3   1043.0   22.49
   2  -6  -3      106.10        5.58   0   1     11.14     10.30       2.2    0.96  60    41   6    173.3    596.1   21.66
   1  -5  -2       86.28        4.38   0   1      6.35      9.29       1.8   -0.41  61   120  14    356.8    770.2   16.57
   1   3   0       32.31        1.91   0   1      8.05      5.68       1.4   -8.70  62   395  41   1378.7    957.4    8.57
   2  -8   0      126.71        6.25   0   1     19.47     11.26       0.9    6.83  63   314  34     59.3   1280.8   22.59
   2   8   0      118.65        6.11   0   1     19.47     10.89       1.5    2.69  65   427  46   2001.4    826.4   22.59
   0   4   4       55.66        3.82   0   1      5.97      7.46       3.8    9.09  67   738  78   1686.2   1750.9   22.30
    
   1  -5  -3        0.00        3.80   0   0      0.26      0.00       0.0   -6.21   1    45   7    305.0    559.0   19.65
   1  -1  -2        0.00        3.80   0   0      5.26      0.00       0.0    6.92   2   148  16    819.0    670.0    9.68
   3   7  -2        0.00        3.80   0   0      4.17      0.00       0.0   -2.03   3   205  20   1801.0    449.0   21.98
   2   6  -1        0.00        3.80   0   0      4.88      0.00       0.0   -1.73   4   302  29   1699.0    683.0   17.52
   3   7  -1        0.00        3.80   0   0      2.79      0.00       0.0   -5.38   5   308  31   1859.0    661.0   20.81
   0  -8   0        0.00        3.80   0   0      3.10      0.00       0.0   -6.55   6   313  33     83.0   1251.0   21.98
   1  -7   0        0.00        3.80   0   0      2.88      0.00       0.0    2.70   7   317  35    206.0   1233.0   19.38
   0  -4   0        0.00        3.80   0   0      2.67      0.00       0.0   -0.87   8   337  38    573.0   1131.0   10.94
   1   7   0        0.00        3.80   0   0      2.88      0.00       0.0    6.78   9   423  44   1847.0    843.0   19.38
   3   7   0        0.00        3.80   0   0      9.96      0.00       0.0   -7.13  10   424  45   1919.0    869.0   20.76
   1   5   1        0.00        3.80   0   0      6.84      0.00       0.0   -0.86  11   518  54   1661.0   1103.0   15.00
   3   7   1        0.00        3.80   0   0      5.35      0.00       0.0   -7.56  12   531  57   1983.0   1077.0   21.83
   1  -7   2        0.00        3.80   0   0      1.98      0.00       0.0    4.70  13   536  58    286.0   1655.0   22.04
   2   6   2        0.00        3.80   0   0      4.11      0.00       0.0   -4.78  14   627  66   1879.0   1298.0   20.54
   1   7   2        0.00        3.80   0   0      1.98      0.00       0.0    4.78  15   631  67   1965.0   1259.0   22.04
   0   2   3        0.00        3.80   0   0      7.08      0.00       0.0    2.85  16   677  70   1400.0   1575.0   15.55
   1   3   4        0.00        3.80   0   0      6.76      0.00       0.0   -2.47  17   735  77   1612.0   1791.0   21.96
    
   0   0   0      638.58        3.53   0   1      0.00     25.27       0.0    0.00  16     0   0    751.5    881.3    7.31
   0   0   0      211.49        5.62   0   1      0.00     14.54       0.0    0.00  46     0   0   1874.5   1483.8   21.97
   0   0   0       20.94        0.69   0   1      0.00      4.58       0.0    0.00  47     0   0    928.8   1682.6   15.50
   0   0   0       58.27        1.20   0   2      0.00      7.63       0.0    0.00  52     0   0   1127.9   1418.4    9.65
   0   0   0      116.00        3.77   0   1      0.00     10.77       0.0    0.00  55     0   0   1588.6    256.1   21.69
   0   0   0      136.79        5.36   0   1      0.00     11.70       0.0    0.00  56     0   0   1760.4   1064.0   17.11
   0   0   0       69.89        5.14   0   1      0.00      8.36       0.0    0.00  64     0   0   1988.0   1032.1   21.91
   0   0   0       19.40        1.67   0   1      0.00      4.40       0.0    0.00  66     0   0   1369.3    607.9   12.72

 SOL,ROT,NODES:   1   227245.00    78  POLAR_ANGLES:  184.67   81.67  284.00
 R=SUM[!FO-FC!]/SUM[FO]:    0.1414 SKC, BO:       0.3055  0.00
 NREF,INPUT_SK,SFJ2,SKC:    53      -1.0000     55682.6133       0.3297
 N_NODES,N_LLEGITS,N_INDEXATS,N_FEBLES:        78        67        59        17
 DIST_MITJANA,SDV (PIXELS):   2.108   1.586
 GIR_MITJA,SDV (GRAUS):   1.087   5.927
------------------------------------------------------------------------------

  COPY OF FILE.INC:
  ==== == =======

DIOPSID ALBA_25gen14 Samples:1,2,4 (no offset) C2/C cella_LS                    
CELL                                                                            
 9.7354 8.9109 5.2451  90.   106.385   90.                                      
LATTICE                                                                         
C-                                                                              
SYMMETRY                                                                        
X, Y, Z                                                                         
X,-Y,1/2+Z                                                                      
CONTENTS                                                                        
Ca  SI  Al MG    O                                                              
 4   7   2  3   24                                                              
&CONTROL NSOL=10,DELSIG=2.0,ISCAN=2,SWING=10.,KARLE=1,IPCS=1,GRUIX=0.16,NTRAMZ=1
IREF=1,ALON=184.667,ALAT=81.667,SPIN=284.000/                                   

++++++++++++++++++++++++++++++++++++++++++++++++++++++++++++++++++++++++++++++
     FINAL DE XLENS -- durada:         0min.
++++++++++++++++++++++++++++++++++++++++++++++++++++++++++++++++++++++++++++++
