# Supplementary material for: Application of synchrotron through-the-substrate microdiffraction to crystals in polished thin sections
Source: IUCrJ. 2015 Jun 11;2(Pt 4):452–63. doi: 10.1107/S2052252515007794 (PMC4491317; doi:10.1107/S2052252515007794)
Supplement: Supplementary file 1 [file m-02-00452-sup1.zip › Suppl_files_Rius/Diopside_orientation/DIOPS2_01_FULL.OUT]

 ==============================================================================
             DINCO: 25 Des 2014    (c)Dr.Jordi Rius
             ORIENTACIO DE PATRONS DE DIFRACCIO (2D) ALEATORIS
              Institut de Ciencia de Materials de Barcelona (CSIC)
              08193-Bellaterra, Catalonia, Spain
              La data es  3- 1-2015 a les 20:47:13

 ==============================================================================
     CRYSTAL DATA:
     =============
     DIOPSID ALBA_25gen14 Samples:1,2,4 (no offset) C2/C cella_LS                    

     A=   9.735      B=   8.911     C=   5.245
     ALPHA=   90.00  BETA=  106.39  GAMMA=   90.00

     VOLUME (A3)=        436.54

     (SINT/L)2=  0.002866*H2 + 0.003148*K2 + 0.009873*L2 +
                 0.000000*HK + 0.003001*HL + 0.000000*KL

     BRAVAIS LATTICE IS  C  CENTRED AT:

       1)  0.000000       0.000000       0.000000
       2)  0.500000       0.500000       0.000000

      SYMMETRY OPERATIONS: 

      R11  R12  R13     R21  R22  R23     R31  R32  R33    T1     T2     T3

  1)    1    0    0       0    1    0       0    0    1    0.00   0.00   0.00
  2)    1    0    0       0   -1    0       0    0    1    0.00   0.00   0.50

     STRUCTURE TREATED AS CENTROSYMMETRIC

     TYPE OF RADIATION IS X-RAYS

          UNIT CELL CONTENTS
      SYMBOL  ATOMIC_NUMBER    NUMBER IN CELL    TYPE    SCAT_POWER
        CA         20                4            1          20.00
        SI         14                7            2          14.00
        AL         13                2            3          13.00
        MG         12                3            4          12.00
        O           8               24            5           8.00
------------------------------------------------------------------------------

 INPUT STRUCTURE: 

                         FRACTIONAL COORDINATES
              NR TYPE    X        Y        Z      MULTIPLICITY

               1    1   0.0000   0.3019   0.2500     0.5000
               2    2   0.2874   0.0935   0.2288     0.8500
               3    3   0.2874   0.0935   0.2288     0.1500
               4    4   0.0000   0.9080   0.2500     0.3500
               5    3   0.0000   0.9080   0.2500     0.1500
               6    5   0.1140   0.0870   0.1386     1.0000
               7    5   0.3652   0.2526   0.3206     1.0000
               8    5   0.3517   0.0186   0.9941     1.0000

                 SCATTERING POWER =   87.15 %
------------------------------------------------------------------------------
 NOM DE LA IMATGE:                     DIOPS2_01
 NPIX_X,NPIX_Y,CENT_X,CENT_Y:  2048  2048     1023.52   1024.44
 PIXLEN,SEPOD,WAVE: 79.000   189.41689  0.42460
 0/1/3 ES ELECTRONS/RAIGS_X/MOTT:    1
 MODE DE RECERCA (0=FULL,1=REF,-1=HKLGIR):    0
 ANGLE D.OFFSET DEL DIAGRAMA 2D en graus:      0.00
 TIPUS D"ESCOMBRAT (0=PRECESSIO; 1,2= ROTACIO):    2
 DELTA_PHI en graus (EIX GIR_VERTICAL):     10.00
 MU_VIDRE, CM-1:       3.39 GRUIX_VIDRE, CM:       0.00
 DSCIRC,DSFOU:     1.05913     1.05913
 NUM. TEORIC DE REFLEXIONS:             86
 PATRO OBSERVAT EXPERIMENTAL
 NOMBRE DE PICS LLEGITS (PCS)=       61
 MODEL DE REFERENCIA (S=1/N=0)      1
 SIGMA_I,n_SIGMA:     358.644     2.000

------------------------------------------------------------------------------

 FULL SCAN:
  1 135.000  27.667  48.667   240776.00  88  33
  2 127.000  31.000  41.000   250217.00  90  33
  3 125.000  32.333  39.333   200872.00  83  30
  4  93.000  23.000 190.333   159229.00  93  15
  5 130.333  30.000  44.000   261850.00  84  35
  6 167.000  26.667 256.667   150097.00  90  15
  7 134.333  28.000  48.000   250191.00  85  33
  8 167.000  26.667 256.667   150097.00  90  15
  9 152.333  28.667 243.333   146878.00  82  11
 10 172.333  24.667 261.333   137922.00  90  13
------------------------------------------------------------------------------

  COPY OF FILE.INC:
  ==== == =======

DIOPSID ALBA_25gen14 Samples:1,2,4 (no offset) C2/C cella_LS                    
CELL                                                                            
 9.7354 8.9109 5.2451  90.   106.385   90.                                      
LATTICE                                                                         
C-                                                                              
SYMMETRY                                                                        
X, Y, Z                                                                         
X,-Y,1/2+Z                                                                      
CONTENTS                                                                        
Ca  SI  Al MG    O                                                              
 4   7   2  3   24                                                              
&CONTROL NSOL=10,DELSIG=2.0,ISCAN=2,SWING=10.,KARLE=1,IPCS=1,NTRAMZ=1,          
IREF=0/                                                                         

++++++++++++++++++++++++++++++++++++++++++++++++++++++++++++++++++++++++++++++
     FINAL DE XLENS -- durada:         1min.
++++++++++++++++++++++++++++++++++++++++++++++++++++++++++++++++++++++++++++++
