# Supplementary material for: Application of synchrotron through-the-substrate microdiffraction to crystals in polished thin sections
Source: IUCrJ. 2015 Jun 11;2(Pt 4):452–63. doi: 10.1107/S2052252515007794 (PMC4491317; doi:10.1107/S2052252515007794)
Supplement: Supplementary file 1 [file m-02-00452-sup1.zip › Suppl_files_Rius/Diopside_orientation/DIOPS2_01_REF.OUT]

 ==============================================================================
             DINCO: 25 Des 2014    (c)Dr.Jordi Rius
             ORIENTACIO DE PATRONS DE DIFRACCIO (2D) ALEATORIS
              Institut de Ciencia de Materials de Barcelona (CSIC)
              08193-Bellaterra, Catalonia, Spain
              La data es  4- 1-2015 a les  9:56:42

 ==============================================================================
     CRYSTAL DATA:
     =============
     DIOPSID ALBA_25gen14 Samples:1,2,4 (no offset) C2/C cella_LS                    

     A=   9.735      B=   8.911     C=   5.245
     ALPHA=   90.00  BETA=  106.39  GAMMA=   90.00

     VOLUME (A3)=        436.54

     (SINT/L)2=  0.002866*H2 + 0.003148*K2 + 0.009873*L2 +
                 0.000000*HK + 0.003001*HL + 0.000000*KL

     BRAVAIS LATTICE IS  C  CENTRED AT:

       1)  0.000000       0.000000       0.000000
       2)  0.500000       0.500000       0.000000

      SYMMETRY OPERATIONS: 

      R11  R12  R13     R21  R22  R23     R31  R32  R33    T1     T2     T3

  1)    1    0    0       0    1    0       0    0    1    0.00   0.00   0.00
  2)    1    0    0       0   -1    0       0    0    1    0.00   0.00   0.50

     STRUCTURE TREATED AS CENTROSYMMETRIC

     TYPE OF RADIATION IS X-RAYS

          UNIT CELL CONTENTS
      SYMBOL  ATOMIC_NUMBER    NUMBER IN CELL    TYPE    SCAT_POWER
        CA         20                4            1          20.00
        SI         14                7            2          14.00
        AL         13                2            3          13.00
        MG         12                3            4          12.00
        O           8               24            5           8.00
------------------------------------------------------------------------------

 INPUT STRUCTURE: 

                         FRACTIONAL COORDINATES
              NR TYPE    X        Y        Z      MULTIPLICITY

               1    1   0.0000   0.3019   0.2500     0.5000
               2    2   0.2874   0.0935   0.2288     0.8500
               3    3   0.2874   0.0935   0.2288     0.1500
               4    4   0.0000   0.9080   0.2500     0.3500
               5    3   0.0000   0.9080   0.2500     0.1500
               6    5   0.1140   0.0870   0.1386     1.0000
               7    5   0.3652   0.2526   0.3206     1.0000
               8    5   0.3517   0.0186   0.9941     1.0000

                 SCATTERING POWER =   87.15 %
------------------------------------------------------------------------------
 NOM DE LA IMATGE:                     DIOPS2_01
 NPIX_X,NPIX_Y,CENT_X,CENT_Y:  2048  2048     1023.52   1024.44
 PIXLEN,SEPOD,WAVE: 79.000   189.41689  0.42460
 0/1/3 ES ELECTRONS/RAIGS_X/MOTT:    1
 MODE DE RECERCA (0=FULL,1=REF,-1=HKLGIR):    1
 ANGLE D.OFFSET DEL DIAGRAMA 2D en graus:      0.00
 TIPUS D"ESCOMBRAT (0=PRECESSIO; 1,2= ROTACIO):    2
 DELTA_PHI en graus (EIX GIR_VERTICAL):     10.00
 MU_VIDRE, CM-1:       3.39 GRUIX_VIDRE, CM:       0.16
 DSCIRC,DSFOU:     1.05913     1.05913
 NUM. TEORIC DE REFLEXIONS:             86
 PATRO OBSERVAT EXPERIMENTAL
 NOMBRE DE PICS LLEGITS (PCS)=       61
 MODEL DE REFERENCIA (S=1/N=0)      1
 SIGMA_I,n_SIGMA:     358.644     2.000

 REFINEMENT OF SOLUTION:
  1 130.333  30.000  44.000   261850.00  84  35
------------------------------------------------------------------------------

 SOL,ROT,NODES:   1   261850.00    81  POLAR_ANGLES:  130.33   30.00   44.00
     0.12633    -0.92449     0.35967
     0.93772    -0.00699    -0.34733
     0.32362     0.38115     0.86603

     H=    1.0000h    0.0000k    0.0000l 
     K=    0.0000h    1.0000k    0.0000l 
     L=    0.0000h    0.0000k    1.0000l 
    
   H   K   L      FO^2      SDV(FO^2) DUM CODI   FMODEL     FO       RODIST   PHI  PIC             cXPIX    cYPIX  2-THETA
   2   2  -1     6965.94        8.89   0 -19     73.57     83.46       0.0    2.11   1   272  16    785.0   1270.0    8.13
  -3   1   1     2330.88        3.54   0 -12     46.61     48.28       1.4    6.17   2   484  53    912.0    687.0    8.43
   7   1  -2     3024.21        3.02   0 -24     53.19     54.99       9.2   -4.11   3   167   1    956.0   1814.0   18.29
   1   3  -1     2391.68        7.26   0   1     44.18     48.90       0.7   -2.67   4   280  17    654.6   1181.8    9.50
  -1  -3   1     2757.41        7.48   0   1     44.18     52.51       0.5    7.66   5   459  51   1392.6    867.0    9.50
  -4   2   1     1489.57        4.41   0   1     34.35     38.59       1.3   -6.93   6   492  54    785.7    594.0   11.59
   2  -2   0     1541.79        5.09   0   1     34.56     39.27       0.6   -2.87   7   354  32   1286.5   1201.7    7.53
  -1   5   0     3182.37       10.73   0   1     52.42     56.41       0.9    8.84   8   409  37    435.9    930.9   13.94
   0  -4   1     2655.67        9.04   0   1     52.11     51.53       0.7    5.92  10   452  49   1526.3    956.1   11.95
   3   5  -2     2756.85       10.94   0   1     60.15     52.51       2.5   -5.77  12   194   6    404.5   1442.3   17.30
  -6   2   2      963.00        3.56   0   1     29.19     31.03       4.1   -7.92  13   596  70    811.9    327.8   16.89
   6   2  -2      854.27        3.56   0   1     29.19     29.23       2.6   -0.98  14   175   2    807.6   1716.3   16.82
  -7   5   2     2528.82        9.78   0  -1     53.39     50.29       3.1   -4.45  15   616  72    435.0    204.8   22.82
  -5  -3   3     1276.57        6.27   0   1     37.77     35.73       2.2    4.43  16   647  79   1453.2    344.0   18.55
   0  -6   2     3065.95       13.24   0   1     51.76     55.37       1.4    3.17  17   540  61   1841.2    882.2   19.09
  -3   5   0     1439.32        7.99   0   1     38.52     37.94       1.3   -5.17  18   408  36    404.1    748.9   15.79
   2   8  -1     2790.82       14.23   0  -1     55.25     52.83       2.7    6.91  19   311  25     51.1   1284.7   22.78
   3  -3   0     1055.32        5.40   0   1     35.37     32.49       1.0   -0.58  20   346  31   1420.1   1293.4   11.30
   0  -4   2     1254.67       -7.67   0   1     32.72     35.42       1.3   -9.73  21   553  67   1632.0    881.3   14.61
   4  -4   0     1217.01        7.32   0   1     36.88     34.89       1.7    1.71  22   339  29   1557.3   1390.1   15.10
   2   6  -2      996.67        8.71   0   1     40.66     31.57       2.3   -7.88  23   200   8    264.1   1354.0   19.05
   1  -5   2     1528.90       10.09   0   2     38.56     39.10       2.1   -6.74  24   547  65   1772.3    971.8   17.38
   7  -5   0     2772.28       12.82   0  -1     65.07     52.65       3.2   -1.32  25   333  28   1783.4   1691.2   22.86
  -6   6   2     1025.98        7.18   0  -1     31.34     32.03       3.3    5.22  26   623  73    310.0    298.3   23.01
   7  -3  -1      624.40        4.90   0   1     26.42     24.99       4.4    2.62  27   241  13   1451.6   1750.0   19.36
  -1   7  -1      953.69        9.45   0   1     35.76     30.88       1.5   -5.36  28   306  22    143.7   1001.3   20.16
   6   6  -2      757.72        7.00   0  -1     31.34     27.53       4.0    7.36  29   202  10    307.0   1741.1   22.91
  -5   7   1     1243.33        9.63   0  -1     51.67     35.26       2.7   -0.96  31   527  59    168.6    468.2   23.05
   6  -2  -1      551.33        3.80   0   1     26.75     23.48       2.7   -1.50  32   248  14   1320.0   1643.2   15.97
   5   3  -2      325.18        3.56   0   1     20.19     18.03       1.7   -2.04  33   182   3    673.6   1622.2   16.11
   0   6  -1      634.69        8.08   0   1     30.21     25.19       0.8   -1.66  35   301  20    287.7   1093.3   17.13
  -4   6   1      303.24        5.91   0   1     21.07     17.41       1.6    5.06  37   522  58    308.7    575.0   19.40
   1   7  -1      456.84        8.06   0   1     26.83     21.37       1.6    3.49  39   307  23    176.6   1186.3   19.78
  -2  -4   2      220.24        4.29   0   1     11.43     14.84       0.2    2.42  40   552  66   1557.2    702.1   14.58
  -4  -4   3      289.05        4.80   0   1     20.01     17.00       0.7    2.04  41   641  78   1594.6    435.5   18.89
   5  -1  -1       60.29        1.27   0   1      4.57      7.76       1.5   -8.38  42   256  15   1191.7   1544.2   12.83
   2   4  -1      161.26        3.42   0   1      8.50     12.70       1.0    7.97  43   288  18    554.0   1272.0   12.48
  -4  -2   2       96.53        1.94   0   1     10.91      9.82       1.3    9.48  44   565  69   1284.1    522.3   13.28
   6  -4   0      219.12        5.24   0   1     16.30     14.80       2.4   -5.56  45   340  30   1639.5   1581.1   19.10
   1   5  -1      204.23        4.37   0   1     18.58     14.29       0.2    2.63  46   295  19    424.2   1182.9   14.50
   2  -4   1      203.69        4.25   0   1      7.10     14.27       1.8   -5.72  47   453  50   1591.7   1133.9   13.57
  -2   4   0      150.90        3.61   0   1      9.10     12.28       1.1   -0.03  48   401  35    541.0    842.3   12.14
   1  -3   1      114.82        3.09   0   1     11.87     10.72       1.7   -9.12  49   460  52   1454.6   1043.2   10.20
  -6   6   1      187.41        5.54   0   1     18.26     13.69       3.6   -8.74  50   521  57    277.9    377.8   22.37
   0  -6   3      332.83        7.43   0   1     20.89     18.24       1.5   -5.94  51   634  75   1965.8    801.0   21.99
  -2   6   0      173.68        5.48   0   1     16.85     13.18       0.8    2.71  52   416  39    302.4    836.4   17.27
   2  -6   1      198.99        5.91   0   1     14.20     14.11       1.4    6.62  54   439  44   1807.9   1140.9   18.30
   3  -5   1      187.88        5.57   0   1      9.10     13.71       1.6   -2.73  55   446  47   1733.6   1228.3   17.12
  -4   6   0      137.16        5.60   0   1      4.54     11.71       1.5   -9.33  56   415  38    260.6    649.7   19.52
  -3  -5   3      190.55        5.76   0   1     11.01     13.80       0.9    1.48  57   636  76   1736.9    526.0   19.95
  -6   4   2       55.44        2.75   0   1      8.06      7.45       3.0    3.49  58   610  71    563.0    316.2   19.41
  -4  -4   4      153.54       -5.13   0   1     14.29     12.39       1.7   -9.58  59   700  81   1730.7    345.3   22.24
   4  -6   2      151.50        6.19   0  -1      9.47     12.31       3.1   -8.83  60   542  63   2017.5   1255.1   23.05
  -2   8   0      153.08        6.28   0   1     19.47     12.37       1.2    2.76  61   425  42     44.8    829.2   22.60
    
   4   4  -2        0.00        6.28   0   0      2.74      0.00       0.0   -3.78   1   188   4    538.0   1532.0   16.32
   6   4  -2        0.00        6.28   0   0      8.06      0.00       0.0    6.74   2   189   5    556.0   1726.0   19.37
   5   5  -2        0.00        6.28   0   0      8.25      0.00       0.0    3.24   3   195   7    428.0   1633.0   19.55
   4   6  -2        0.00        6.28   0   0      4.17      0.00       0.0    0.14   4   201   9    295.0   1542.0   20.44
   3   7  -2        0.00        6.28   0   0      4.17      0.00       0.0   -2.72   5   205  11    156.0   1453.0   21.98
   8  -4  -1        0.00        6.28   0   0     13.56      0.00       0.0    5.94   6   233  12   1596.0   1863.0   22.96
   2   6  -1        0.00        6.28   0   0      4.88      0.00       0.0    8.18   7   302  21    310.0   1276.0   17.52
   0   8  -1        0.00        6.28   0   0     12.52      0.00       0.0   -0.60   8   310  24     32.0   1094.0   22.51
   6  -6   0        0.00        6.28   0   0      6.18      0.00       0.0    6.35   9   325  26   1851.0   1598.0   22.79
   5  -5   0        0.00        6.28   0   0      4.65      0.00       0.0    4.02  10   332  27   1702.0   1491.0   18.95
   1  -1   0        0.00        6.28   0   0      1.06      0.00       0.0   -5.15  11   362  33   1155.0   1113.0    3.77
  -1   3   0        0.00        6.28   0   0      8.05      0.00       0.0    7.18  12   394  34    672.0    934.0    8.60
  -3   7   0        0.00        6.28   0   0      9.96      0.00       0.0   -2.28  13   421  40    161.0    738.0   20.76
  -1   7   0        0.00        6.28   0   0      2.88      0.00       0.0    7.99  14   422  41    186.0    926.0   19.38
   3  -7   1        0.00        6.28   0   0      5.35      0.00       0.0    7.84  15   434  43   1960.0   1237.0   21.83
   4  -6   1        0.00        6.28   0   0     14.26      0.00       0.0    0.05  16   440  45   1883.0   1328.0   20.82
   1  -5   1        0.00        6.28   0   0      6.84      0.00       0.0    5.86  17   445  46   1665.0   1046.0   15.00
   5  -5   1        0.00        6.28   0   0     10.58      0.00       0.0   -8.40  18   447  48   1827.0   1420.0   20.48
  -4   4   1        0.00        6.28   0   0      5.82      0.00       0.0    3.33  19   508  55    555.0    587.0   14.97
  -5   5   1        0.00        6.28   0   0      4.75      0.00       0.0   -3.49  20   515  56    422.0    485.0   18.62
   1  -7   2        0.00        6.28   0   0      1.98      0.00       0.0    4.38  21   536  60   1993.0    973.0   22.04
   2  -6   2        0.00        6.28   0   0      4.11      0.00       0.0   -3.96  22   541  62   1921.0   1066.0   20.54
  -1  -5   2        0.00        6.28   0   0      6.35      0.00       0.0    2.41  23   546  64   1697.0    791.0   16.56
  -3  -3   2        0.00        6.28   0   0      0.82      0.00       0.0    3.99  24   558  68   1420.0    613.0   13.41
  -2  -6   3        0.00        6.28   0   0     11.14      0.00       0.0    1.84  25   633  74   1883.0    615.0   21.65
  -1  -5   3        0.00        6.28   0   0      0.26      0.00       0.0   -8.38  26   637  77   1820.0    712.0   19.65
  -7   1   3        0.00        6.28   0   0     23.26      0.00       0.0   -0.59  27   666  80    964.0    148.0   20.13
    
   0   0   0     2636.72        8.92   0   1      0.00     51.35       0.0    0.00   9     0   0    520.4   1093.4   11.96
   0   0   0      902.15        2.04   0   2      0.00     30.04       0.0    0.00  11     0   0    940.8    147.3   20.18
   0   0   0      363.31        4.01   0   1      0.00     19.06       0.0    0.00  30     0   0   1414.2   1847.2   20.80
   0   0   0      223.48        3.00   0   1      0.00     14.95       0.0    0.00  34     0   0    682.4   1822.1   19.89
   0   0   0       95.13        1.45   0   1      0.00      9.75       0.0    0.00  36     0   0    909.8   1359.9    8.40
   0   0   0      438.41        7.30   0   1      0.00     20.94       0.0    0.00  38     0   0    118.6   1264.6   21.33
   0   0   0       62.48        3.08   0   1      0.00      7.90       0.0    0.00  53     0   0    487.0   1165.1   13.03

 SOL,ROT,NODES:   1   261850.00    81  POLAR_ANGLES:  130.33   30.00   44.00
 R=SUM[!FO-FC!]/SUM[FO]:    0.1362 SKC, BO:       0.3124  0.00
 NREF,INPUT_SK,SFJ2,SKC:    42      -1.0000     44128.1523       0.3382
 N_NODES,N_LLEGITS,N_INDEXATS,N_FEBLES:        81        61        54        27
 DIST_MITJANA,SDV (PIXELS):   2.465   1.138
 GIR_MITJA,SDV (GRAUS):  -0.960   6.334
------------------------------------------------------------------------------

  COPY OF FILE.INC:
  ==== == =======

DIOPSID ALBA_25gen14 Samples:1,2,4 (no offset) C2/C cella_LS                    
CELL                                                                            
 9.7354 8.9109 5.2451  90.   106.385   90.                                      
LATTICE                                                                         
C-                                                                              
SYMMETRY                                                                        
X, Y, Z                                                                         
X,-Y,1/2+Z                                                                      
CONTENTS                                                                        
Ca  SI  Al MG    O                                                              
 4   7   2  3   24                                                              
&CONTROL NSOL=10,DELSIG=2.0,ISCAN=2,SWING=10.,KARLE=1,IPCS=1,GRUIX=0.16,NTRAMZ=1
IREF=1,ALON=127.00,ALAT=31.00,SPIN=41.00/                                       

++++++++++++++++++++++++++++++++++++++++++++++++++++++++++++++++++++++++++++++
     FINAL DE XLENS -- durada:         0min.
++++++++++++++++++++++++++++++++++++++++++++++++++++++++++++++++++++++++++++++
