# Supplementary material for: Application of synchrotron through-the-substrate microdiffraction to crystals in polished thin sections
Source: IUCrJ. 2015 Jun 11;2(Pt 4):452–63. doi: 10.1107/S2052252515007794 (PMC4491317; doi:10.1107/S2052252515007794)
Supplement: Supplementary file 1 [file m-02-00452-sup1.zip › Suppl_files_Rius/Diopside_orientation/DIOPS3_01_REF.OUT]

 ==============================================================================
             DINCO: 25 Des 2014    (c)Dr.Jordi Rius
             ORIENTACIO DE PATRONS DE DIFRACCIO (2D) ALEATORIS
              Institut de Ciencia de Materials de Barcelona (CSIC)
              08193-Bellaterra, Catalonia, Spain
              La data es  4- 1-2015 a les  9:57:17

 ==============================================================================
     CRYSTAL DATA:
     =============
     DIOPSID ALBA_25gen14 Samples:1,2,4 (no offset) C2/C cella_LS                    

     A=   9.735      B=   8.911     C=   5.245
     ALPHA=   90.00  BETA=  106.39  GAMMA=   90.00

     VOLUME (A3)=        436.54

     (SINT/L)2=  0.002866*H2 + 0.003148*K2 + 0.009873*L2 +
                 0.000000*HK + 0.003001*HL + 0.000000*KL

     BRAVAIS LATTICE IS  C  CENTRED AT:

       1)  0.000000       0.000000       0.000000
       2)  0.500000       0.500000       0.000000

      SYMMETRY OPERATIONS: 

      R11  R12  R13     R21  R22  R23     R31  R32  R33    T1     T2     T3

  1)    1    0    0       0    1    0       0    0    1    0.00   0.00   0.00
  2)    1    0    0       0   -1    0       0    0    1    0.00   0.00   0.50

     STRUCTURE TREATED AS CENTROSYMMETRIC

     TYPE OF RADIATION IS X-RAYS

          UNIT CELL CONTENTS
      SYMBOL  ATOMIC_NUMBER    NUMBER IN CELL    TYPE    SCAT_POWER
        CA         20                4            1          20.00
        SI         14                7            2          14.00
        AL         13                2            3          13.00
        MG         12                3            4          12.00
        O           8               24            5           8.00
------------------------------------------------------------------------------

 INPUT STRUCTURE: 

                         FRACTIONAL COORDINATES
              NR TYPE    X        Y        Z      MULTIPLICITY

               1    1   0.0000   0.3019   0.2500     0.5000
               2    2   0.2874   0.0935   0.2288     0.8500
               3    3   0.2874   0.0935   0.2288     0.1500
               4    4   0.0000   0.9080   0.2500     0.3500
               5    3   0.0000   0.9080   0.2500     0.1500
               6    5   0.1140   0.0870   0.1386     1.0000
               7    5   0.3652   0.2526   0.3206     1.0000
               8    5   0.3517   0.0186   0.9941     1.0000

                 SCATTERING POWER =   87.15 %
------------------------------------------------------------------------------
 NOM DE LA IMATGE:                     DIOPS4_01
 NPIX_X,NPIX_Y,CENT_X,CENT_Y:  2048  2048     1023.52   1024.44
 PIXLEN,SEPOD,WAVE: 79.000   189.16890  0.42460
 0/1/3 ES ELECTRONS/RAIGS_X/MOTT:    1
 MODE DE RECERCA (0=FULL,1=REF,-1=HKLGIR):    1
 ANGLE D.OFFSET DEL DIAGRAMA 2D en graus:      0.00
 TIPUS D"ESCOMBRAT (0=PRECESSIO; 1,2= ROTACIO):    2
 DELTA_PHI en graus (EIX GIR_VERTICAL):     10.00
 MU_VIDRE, CM-1:       3.39 GRUIX_VIDRE, CM:       0.16
 DSCIRC,DSFOU:     1.05790     1.05790
 NUM. TEORIC DE REFLEXIONS:             86
 PATRO OBSERVAT EXPERIMENTAL
 NOMBRE DE PICS LLEGITS (PCS)=       65
 MODEL DE REFERENCIA (S=1/N=0)      1
 SIGMA_I,n_SIGMA:     348.438     2.000

 REFINEMENT OF SOLUTION:
  1  76.333  52.000 261.670   229861.00  81  35
------------------------------------------------------------------------------

 SOL,ROT,NODES:   1   229861.00    78  POLAR_ANGLES:   76.33   52.00  261.67
    -0.98251    -0.14711    -0.11416
     0.00316    -0.62615     0.77970
    -0.18619     0.76570     0.61566

     H=    1.0000h    0.0000k    0.0000l 
     K=    0.0000h    1.0000k    0.0000l 
     L=    0.0000h    0.0000k    1.0000l 
    
   H   K   L      FO^2      SDV(FO^2) DUM CODI   FMODEL     FO       RODIST   PHI  PIC             cXPIX    cYPIX  2-THETA
  -1  -3   3     4379.47        4.52   0 -25     64.86     66.18       3.6   -9.39   1   651  69   1129.0   1713.0   16.22
  -2   2  -1     3699.77        6.02   0 -12     57.72     60.83       0.0   -4.77   2   272  17   1232.0    670.0    9.74
  -5   3  -1     6377.69       13.85   0   2     82.87     79.86       1.9   -3.68   3   279  23   1560.8    507.5   17.30
  -3  -1   1     2075.58        6.38   0   2     46.61     45.56       0.1   -2.36   4   477  46   1340.1   1182.0    8.40
   5   3  -1     5144.77       12.72   0   1     61.44     71.73       1.2    5.40   5   284  24    434.0    764.4   15.06
   3  -1   1     2034.98        5.95   0   1     41.09     45.11       1.8   -1.04   6   480  47    693.2   1330.4   10.65
   2  -2   2      800.13        3.52   0   1     24.55     28.29       1.2    1.96   8   570  57    789.9   1543.8   13.38
  -7  -1   2     3022.36       12.27   0   1     53.19     54.98       0.1   -3.46   9   574  61   1784.1   1252.9   18.35
  -6   0   0     2845.88       10.59   0   1     44.36     53.35       1.3    7.75  10   369  30   1679.3    873.2   15.70
   4   2  -1     1273.97        5.83   0   1     34.35     35.69       1.7   -0.06  12   275  19    578.4    816.4   11.60
  -2   4  -2      744.16        3.11   0   1     24.48     27.28       2.7   -1.16  13   187   6   1227.6    346.0   16.48
  -5  -3   3     1532.24        7.69   0   1     37.77     39.14       1.9    1.17  14   649  67   1559.6   1619.7   18.50
  -3   5  -2     1007.69       -4.91   0   2     62.89     31.74       1.8   -9.66  15   193  11   1351.1    231.2   19.72
   1  -3   3      372.22        1.85   0   1     10.08     19.29       2.0   -0.41  16   652  70    894.3   1768.5   17.50
  -5   1   0     1147.21        6.52   0   1     34.70     33.87       1.2   -2.83  17   377  34   1556.2    826.2   13.35
   5   1   0     1334.11        7.36   0   1     34.70     36.53       1.1    2.10  18   382  35    457.3   1075.1   13.35
   7   5  -2     2395.89       11.94   0  -1     53.39     48.95       2.7   -0.20  19   198  13    175.4    478.8   22.84
  -6   2  -1     1191.74        7.68   0   1     41.65     34.52       2.1    6.49  20   270  15   1675.1    553.7   18.56
  -6  -2   2      777.98        6.88   0   1     29.19     27.89       1.1    2.36  21   566  54   1671.4   1350.1   16.85
   6   6  -2      853.85        7.38   0  -1     31.34     29.22       1.9    6.68  22   204  14    241.4    373.9   23.02
   2   4  -2      299.80        2.51   0   1     11.43     17.31       2.3    5.42  23   189   7    772.3    452.4   14.62
  -3  -3   3      298.68        2.96   0   1     14.83     17.28       2.8   -2.39  24   650  68   1338.3   1664.3   16.58
   5  -1   2      410.26        4.81   0   1     21.46     20.25       1.2    3.47  25   580  62    424.1   1558.8   18.54
  -8  -2   3     1069.94        9.25   0   1     39.11     32.71       1.6   -1.33  26   654  72   1907.5   1480.4   22.56
   6   2  -1      628.27        6.74   0   1     26.75     25.07       1.0   -4.07  27   276  20    354.1    862.6   16.05
  -2  -2   2      140.66        1.75   0   1     12.40     11.86       1.5   -8.58  28   568  56   1235.2   1440.7   11.04
   7   1   0      620.53        7.16   0   1     20.26     24.91       1.2   -3.06  29   383  36    227.2   1127.2   18.54
   4  -2   2      307.04        3.88   0   1     21.37     17.52       2.0   -4.41  30   571  58    573.1   1603.3   17.03
  -4   2  -1      259.59        3.62   0   1     13.62     16.11       1.5    2.34  31   271  16   1448.2    614.1   13.85
  -7   1   0      521.12        7.48   0   1     20.26     22.83       1.4    2.60  33   376  33   1785.4    769.7   18.55
   7   3  -1      656.35        8.02   0   1     26.42     25.62       1.2   -0.16  34   285  25    205.8    809.8   19.45
  -7   1   1      453.87        6.60   0   1     21.09     21.30       0.7   -8.10  35   484  51   1786.7    936.0   17.79
  -7  -1   1      507.05        6.74   0   1     21.09     22.52       0.6    5.75  36   475  44   1789.3   1086.6   17.79
  -4   4  -2      256.26        3.63   0   1     21.61     16.01       3.1    5.04  37   186   5   1442.7    282.5   19.59
   7   1   1      327.79        6.44   0   1     16.45     18.11       1.3    4.16  38   491  52    174.0   1296.7   20.43
   5   3  -2      194.19        4.55   0   1     20.19     13.94       2.0   -9.04  39   184   4    473.4    598.8   16.20
   8   2  -1      510.50        8.23   0   1     21.34     22.59       1.7   -7.45  40   277  21    116.6    910.0   20.89
   6  -2   2      264.60        5.08   0   1     22.56     16.27       2.0   -8.42  41   572  59    345.2   1671.0   21.37
   2   6  -3       86.69        1.64   0   1     11.14      9.31       3.2   -4.58  42   108   1    772.6    105.0   21.70
  -5  -3   4      222.21        4.47   0   1     19.14     14.91       2.8   -7.66  43   705  78   1576.9   1801.1   21.71
  -2   0   0       66.72        1.49   0   1      5.30      8.17       0.7    2.38  44   371  32   1236.2    975.3    5.21
  -8   0   2      356.40        7.37   0   1     21.04     18.88       0.7   -7.16  45   581  63   1907.1   1153.7   20.45
  -8  -2   2      327.44        6.85   0   1     19.64     18.10       0.9    5.76  47   565  53   1907.2   1307.3   21.18
  -4  -4   4      128.95        3.13   0   1     14.29     11.36       3.1    4.04  48   702  76   1440.0   1906.7   22.17
   7  -1   1      168.72        5.37   0   1     16.45     12.99       0.9   -9.05  49   482  49    239.5   1449.2   20.42
  -4  -2   2      112.29        3.05   0   1     10.91     10.60       1.2   -1.72  51   567  55   1447.8   1394.8   13.24
   8   2   0      271.78        7.25   0   1     14.08     16.49       1.5    0.08  52   392  40     72.8   1079.1   21.69
   4   6  -3       92.25        2.95   0   1     12.13      9.60       2.4   -4.36  53   109   2    541.4    152.2   22.60
  -6   2   0      119.93        4.15   0   1     10.72     10.95       1.4   -7.29  54   385  38   1672.4    722.9   16.64
  -7  -3   3      176.28        5.66   0   1     16.14     13.28       1.7    4.24  56   648  66   1789.3   1579.5   21.55
   6   2   0      115.30        4.69   0   1     10.72     10.74       1.0    6.05  57   391  39    308.2   1026.5   16.63
  -8   2   0      221.87        6.04   0   1     14.08     14.90       2.1   -0.69  58   384  37   1905.0    661.4   21.71
  -9  -1   2      264.29        7.22   0  -1     15.88     16.26       0.4    1.51  59   573  60   2024.2   1206.7   23.02
  -4   0   0       59.50        2.76   0   2      7.32      7.71       0.9    5.06  62   370  31   1453.5    925.2   10.44
  -5  -1   1       75.41        3.53   0   1      4.57      8.68       1.0    2.24  63   476  45   1559.7   1134.2   12.87
   5  -1   3       72.79       -3.81   0   1     12.42      8.53       2.5    9.76  65   667  75    351.1   1741.8   22.32
    
   3   3  -2        0.00       -3.78   0   0      0.82      0.00       0.0   -9.59   1   183   3    699.0    555.0   13.41
   4   4  -2        0.00        3.78   0   0      2.74      0.00       0.0    0.27   2   190   8    559.0    500.0   16.32
   6   4  -2        0.00        3.78   0   0      8.06      0.00       0.0   -3.34   3   191   9    334.0    542.0   19.37
  -5   5  -2        0.00        3.78   0   0      3.33      0.00       0.0   -0.11   4   192  10   1559.0    162.0   22.97
   5   5  -2        0.00        3.78   0   0      8.25      0.00       0.0    4.71   5   197  12    406.0    440.0   19.55
  -7   3  -1        0.00        3.78   0   0      9.13      0.00       0.0    2.49   6   278  22   1787.0    441.0   21.87
  -6   4  -1        0.00        3.78   0   0      2.25      0.00       0.0   -6.79   7   286  26   1682.0    394.0   20.84
   6   4  -1        0.00        3.78   0   0      8.84      0.00       0.0    7.95   8   292  27    280.0    710.0   18.64
   8   4  -1        0.00        3.78   0   0     13.56      0.00       0.0    1.99   9   293  28     46.0    754.0   22.96
   7   5  -1        0.00        3.78   0   0      6.68      0.00       0.0    8.97  10   300  29    113.0    652.0   22.33
  -7   3   0        0.00       -3.78   0   0      3.44      0.00       0.0   -9.68  11   393  41   1798.0    615.0   20.09
   7   3   0        0.00        3.78   0   0      3.44      0.00       0.0    7.98  12   400  42    149.0    977.0   20.09
  -9  -1   1        0.00        3.78   0   0      3.70      0.00       0.0    8.91  13   474  43   2034.0   1036.0   22.88
   5  -1   1        0.00        3.78   0   0      1.24      0.00       0.0   -5.55  14   481  48    473.0   1388.0   15.41
  -9   1   1        0.00        3.78   0   0      3.70      0.00       0.0   -1.76  15   483  50   2024.0    881.0   22.88
   6   0   2        0.00        3.78   0   0      7.20      0.00       0.0    7.50  16   588  64    266.0   1517.0   20.68
  -9   1   2        0.00        3.78   0   0     15.88      0.00       0.0   -9.41  17   589  65   2040.0   1052.0   23.01
   3  -3   3        0.00        3.78   0   0      0.50      0.00       0.0   -6.47  18   653  71    680.0   1834.0   20.16
  -6  -2   3        0.00        3.78   0   0      4.68      0.00       0.0   -6.71  19   655  73   1680.0   1521.0   18.97
   4  -2   3        0.00        3.78   0   0      5.47      0.00       0.0    4.66  20   660  74    515.0   1787.0   20.95
  -2  -4   4        0.00        3.78   0   0      2.08      0.00       0.0    6.38  21   703  77   1206.0   1958.0   21.66
    
   0   0   0      529.83        4.77   0   1      0.00     23.02       0.0    0.00   7     0   0    365.0   1580.1   19.79
   0   0   0     2043.96        9.51   0   2      0.00     45.21       0.0    0.00  11     0   0    368.0   1175.0   15.69
   0   0   0       79.38        1.20   0   1      0.00      8.91       0.0    0.00  32     0   0    905.1   1278.7    6.68
   0   0   0       54.60        1.35   0   1      0.00      7.39       0.0    0.00  46     0   0    810.0   1072.4    5.22
   0   0   0       30.49        1.82   0   1      0.00      5.52       0.0    0.00  50     0   0   1399.2   1954.0   22.72
   0   0   0       17.70        0.59   0   1      0.00      4.21       0.0    0.00  55     0   0    904.9   1130.5    3.80
   0   0   0       47.88        2.42   0   1      0.00      6.92       0.0    0.00  60     0   0    593.1   1122.4   10.45
   0   0   0       15.67        1.15   0   1      0.00      3.96       0.0    0.00  61     0   0    827.1    511.0   12.93
   0   0   0       24.78        1.73   0   1      0.00      4.98       0.0    0.00  64     0   0    787.3   1241.2    7.62

 SOL,ROT,NODES:   1   229861.00    78  POLAR_ANGLES:   76.33   52.00  261.67
 R=SUM[!FO-FC!]/SUM[FO]:    0.1242 SKC, BO:       0.3071  0.00
 NREF,INPUT_SK,SFJ2,SKC:    49      -1.0000     52884.6289       0.3446
 N_NODES,N_LLEGITS,N_INDEXATS,N_FEBLES:        78        65        56        21
 DIST_MITJANA,SDV (PIXELS):   1.821   0.565
 GIR_MITJA,SDV (GRAUS):  -0.709   5.474
------------------------------------------------------------------------------

  COPY OF FILE.INC:
  ==== == =======

DIOPSID ALBA_25gen14 Samples:1,2,4 (no offset) C2/C cella_LS                    
CELL                                                                            
 9.7354 8.9109 5.2451  90.   106.385   90.                                      
LATTICE                                                                         
C-                                                                              
SYMMETRY                                                                        
X, Y, Z                                                                         
X,-Y,1/2+Z                                                                      
CONTENTS                                                                        
Ca  SI  Al MG    O                                                              
 4   7   2  3   24                                                              
&CONTROL NSOL=10,DELSIG=2.0,ISCAN=2,SWING=10.,KARLE=1,IPCS=1,GRUIX=0.16,NTRAMZ=1
IREF=1,ALON=75.000,ALAT=53.00,SPIN=260.67/                                      

++++++++++++++++++++++++++++++++++++++++++++++++++++++++++++++++++++++++++++++
     FINAL DE XLENS -- durada:         1min.
++++++++++++++++++++++++++++++++++++++++++++++++++++++++++++++++++++++++++++++
