# Supplementary material for: Application of synchrotron through-the-substrate microdiffraction to crystals in polished thin sections
Source: IUCrJ. 2015 Jun 11;2(Pt 4):452–63. doi: 10.1107/S2052252515007794 (PMC4491317; doi:10.1107/S2052252515007794)
Supplement: Supplementary file 1 [file m-02-00452-sup1.zip › Suppl_files_Rius/Diopside_orientation/DIOPS4_03_REF.OUT]

 ==============================================================================
             DINCO: 25 Des 2014    (c)Dr.Jordi Rius
             ORIENTACIO DE PATRONS DE DIFRACCIO (2D) ALEATORIS
              Institut de Ciencia de Materials de Barcelona (CSIC)
              08193-Bellaterra, Catalonia, Spain
              La data es  4- 1-2015 a les 10: 6:51

 ==============================================================================
     CRYSTAL DATA:
     =============
     DIOPSID ALBA 3_DEC_2014 Sample 8                                

     A=   9.735      B=   8.911     C=   5.245
     ALPHA=   90.00  BETA=  106.39  GAMMA=   90.00

     VOLUME (A3)=        436.54

     (SINT/L)2=  0.002866*H2 + 0.003148*K2 + 0.009873*L2 +
                 0.000000*HK + 0.003001*HL + 0.000000*KL

     BRAVAIS LATTICE IS  C  CENTRED AT:

       1)  0.000000       0.000000       0.000000
       2)  0.500000       0.500000       0.000000

      SYMMETRY OPERATIONS: 

      R11  R12  R13     R21  R22  R23     R31  R32  R33    T1     T2     T3

  1)    1    0    0       0    1    0       0    0    1    0.00   0.00   0.00
  2)    1    0    0       0   -1    0       0    0    1    0.00   0.00   0.50

     STRUCTURE TREATED AS CENTROSYMMETRIC

     TYPE OF RADIATION IS X-RAYS

          UNIT CELL CONTENTS
      SYMBOL  ATOMIC_NUMBER    NUMBER IN CELL    TYPE    SCAT_POWER
        CA         20                4            1          20.00
        SI         14                7            2          14.00
        AL         13                2            3          13.00
        MG         12                3            4          12.00
        O           8               24            5           8.00
------------------------------------------------------------------------------

 INPUT STRUCTURE: 

                         FRACTIONAL COORDINATES
              NR TYPE    X        Y        Z      MULTIPLICITY

               1    1   0.0000   0.3019   0.2500     0.5000
               2    2   0.2874   0.0935   0.2288     0.8500
               3    3   0.2874   0.0935   0.2288     0.1500
               4    4   0.0000   0.9080   0.2500     0.3500
               5    3   0.0000   0.9080   0.2500     0.1500
               6    5   0.1140   0.0870   0.1386     1.0000
               7    5   0.3652   0.2526   0.3206     1.0000
               8    5   0.3517   0.0186   0.9941     1.0000

                 SCATTERING POWER =   87.15 %
------------------------------------------------------------------------------
 NOM DE LA IMATGE:                     DIOPS8_03
 NPIX_X,NPIX_Y,CENT_X,CENT_Y:  2048  2048     1024.39   1024.00
 PIXLEN,SEPOD,WAVE: 79.000   183.24001  0.42460
 0/1/3 ES ELECTRONS/RAIGS_X/MOTT:    1
 MODE DE RECERCA (0=FULL,1=REF,-1=HKLGIR):    1
 ANGLE D.OFFSET DEL DIAGRAMA 2D en graus:      0.00
 TIPUS D"ESCOMBRAT (0=PRECESSIO; 1,2= ROTACIO):    2
 DELTA_PHI en graus (EIX GIR_VERTICAL):     10.00
 MU_VIDRE, CM-1:       3.39 GRUIX_VIDRE, CM:       0.16
 DSCIRC,DSFOU:     1.02870     1.02870
 NUM. TEORIC DE REFLEXIONS:             93
 PATRO OBSERVAT EXPERIMENTAL
 NOMBRE DE PICS LLEGITS (PCS)=       76
 MODEL DE REFERENCIA (S=1/N=0)      1
 SIGMA_I,n_SIGMA:     245.899     2.000

 REFINEMENT OF SOLUTION:
  1 125.667  37.000 171.333   226122.00  94  41
------------------------------------------------------------------------------

 SOL,ROT,NODES:   1   226122.00    92  POLAR_ANGLES:  125.67   37.00  171.33
     0.58277     0.55355    -0.59494
    -0.73297     0.67419    -0.09069
     0.35090     0.48893     0.79864

     H=    1.0000h    0.0000k    0.0000l 
     K=    0.0000h    1.0000k    0.0000l 
     L=    0.0000h    0.0000k    1.0000l 
    
   H   K   L      FO^2      SDV(FO^2) DUM CODI   FMODEL     FO       RODIST   PHI  PIC             cXPIX    cYPIX  2-THETA
  -3   1   1     3027.44        6.90   0  -6     46.61     55.02       1.0    2.44   1   522  52    843.0   1314.0    8.39
   2   2  -1     8380.69       15.57   0  -8     73.57     91.55       1.0   -8.26   2   295  34   1355.0   1037.0    8.12
  -3   5   0     2116.72        6.14   0   1     38.52     46.01       2.3   -1.57   3   442  44   1217.2   1649.1   15.75
  -4   0   2     3833.24       12.02   0   1     56.36     61.91       0.1    3.48   4   625  61    614.0   1301.9   12.06
   3   1  -1     2269.76        8.77   0   1     46.61     47.64       1.4   -9.46   5   286  33   1336.2    882.9    8.39
  -4   2   1     1596.52        4.82   0   1     34.35     39.96       0.6   -7.20   6   530  53    866.7   1471.5   11.56
  -7   5   2     2539.41        7.30   0   2     53.39     50.39       2.6   -3.58   7   663  65    800.6   1970.8   22.76
   1   3  -1     3231.52       10.31   0   1     44.18     56.85       1.5   -5.54   8   303  35   1374.6   1189.6    9.48
   0   4  -1     2254.05        9.51   0   1     52.11     47.48       1.9   -1.50   9   310  36   1394.4   1345.2   11.93
   7  -1  -2     3210.41       12.49   0   2     53.19     56.66       0.9    8.79  10   167   6   1495.8    416.9   18.34
   6   0  -2     3320.74       13.09   0   1     57.60     57.63       0.6    5.55  11   175   8   1516.4    581.1   15.93
   3   5  -2     4157.21       18.09   0   1     60.15     64.48       2.4   -2.58  12   213  23   1723.1   1207.8   17.30
   7   1  -2     2322.83       13.62   0   1     53.19     48.20       2.8   -3.73  13   184  11   1645.8    571.3   18.34
  -6   0   4     2672.39       15.48   0   1     65.91     51.70       3.2    8.74  14   772  91    224.4   1439.9   21.24
  -6   2   2     1047.42        6.96   0   2     29.19     32.36       0.5   -5.59  15   641  63    659.1   1623.5   16.84
   6  -2  -1      586.50        4.17   0   1     26.75     24.22       2.2   -0.27  16   270  30   1274.1    407.0   16.01
   0  -4   2      998.42        8.00   0   1     32.72     31.60       0.4    2.54  17   595  57    527.3    679.3   14.62
   0  -2   1      500.41        4.12   0   1     19.81     22.37       0.5    6.99  18   505  50    779.7    855.6    7.30
  -5  -3   3     1829.67       13.81   0   1     37.77     42.77       2.4   -8.55  19   696  74    256.6   1138.9   18.51
  -1  -3   2     1036.19        7.69   0   1     35.30     32.19       1.0    4.62  20   602  58    550.0    838.0   12.39
  -8   2   3     1095.48        9.05   0   1     39.11     33.10       2.0   -7.84  21   723  80    443.6   1792.8   22.56
  -1   7  -1      993.13        8.88   0   1     35.76     31.51       2.3   -2.32  22   329  40   1567.2   1677.7   20.12
   0   6  -1      717.13        7.50   0   1     30.21     26.78       2.9   -7.54  23   324  39   1549.3   1507.1   17.10
   2   6  -2     1254.08       11.47   0   1     40.66     35.41       3.2   -0.23  24   219  25   1745.7   1369.1   19.02
  -3  -5   4     2045.79       16.24   0   1     47.23     45.23       2.2   -0.78  25   752  82     53.0    794.0   23.29
   6   2  -2      891.17        9.57   0   1     29.19     29.85       2.2   -4.83  26   192  14   1663.8    733.1   16.85
  -5   1   2      362.68        4.62   0   1     20.93     19.04       0.8   -0.02  27   633  62    635.2   1460.2   14.15
  -7   1   3      448.67        7.73   0   1     23.26     21.18       1.1   -3.35  28   716  79    418.6   1619.0   20.11
  -2  -4   3      745.78        9.89   0   1     21.55     27.31       1.5    1.97  29   691  73    310.2    816.9   17.78
  -2   8  -1      802.56        8.62   0   1     29.82     28.33       3.9    3.75  30   333  41   1581.9   1857.1   23.37
   8  -2  -1      396.83       -4.98   0   1     21.34     19.92       5.5   -9.69  31   271  31   1399.1    223.5   20.86
   8   2  -3     1247.01       13.44   0   3     39.11     35.31       2.5    4.66  32    97   1   1877.7    576.1   22.56
   2  -4   1      254.28        3.52   0   1      7.10     15.95       0.9   -1.31  33   490  48    738.2    541.4   13.60
   3  -5   1      270.20        3.94   0   1      9.10     16.44       1.3   -7.68  34   483  46    722.8    374.5   17.16
   5   1  -2      382.02        6.13   0   1     20.93     19.55       2.3    3.77  36   183  10   1534.8    740.2   14.13
   2   4  -2      348.01        7.06   0   1     11.43     18.66       1.5    5.40  37   205  19   1596.9   1209.0   14.54
   5   3  -2      330.88        7.46   0   1     20.19     18.19       2.5   -4.95  38   199  17   1681.9    891.8   16.13
   8   0  -2      262.63        6.35   0   1     21.04     16.21       3.5   -1.54  39   176   9   1627.2    403.9   20.45
  -4  -4   3      399.76        8.98   0   1     20.01     19.99       1.2   -8.26  40   690  72    233.5    979.1   18.86
  -3  -3   3      342.35        7.86   0   1     14.83     18.50       1.2    2.78  41   697  75    334.2    975.8   16.61
   1   7  -2      399.57        7.95   0   1     23.84     19.99       3.1    2.83  42   223  27   1769.3   1537.4   21.31
   8   2  -2      248.94        7.52   0   1     19.64     15.78       5.3   -9.17  43   193  15   1792.6    559.0   21.16
   1  -5   2      164.49        5.37   0  -1     38.56     12.83       0.9   -0.53  44   588  56    503.7    516.9   17.40
  -2  -2   2      171.97        4.06   0   1     12.40     13.11       0.8    5.57  45   609  59    572.1    992.2   11.06
  -2   6  -1      161.50       -3.98   0   1     14.20     12.71       3.0    9.91  46   323  38   1429.3   1674.6   18.28
   1  -3   1       51.88        2.07   0  -1     11.87      7.20       0.9    3.65  47   497  49    758.2    701.0   10.23
   0  -6   3      398.28        7.72   0   1     20.89     19.96       1.7   -1.96  48   682  67    258.0    485.4   21.99
  -3  -5   3      231.89        8.00   0   1     11.01     15.23       2.1   -8.74  49   685  69    209.0    818.1   19.93
   4  -6   2      186.78        4.97   0   1      9.47     13.67       1.0    5.05  50   583  55    532.6    165.8   23.10
   7  -3  -1       83.60       -2.29   0   1     26.42      9.14       1.9    9.56  51   262  29   1239.2    236.9   19.38
   7   3  -2      293.74       -8.30   0   1     19.44     17.14       4.7   -9.90  52   200  18   1809.2    723.2   19.92
  -7   3   3      184.58        5.09   0   1     16.14     13.59       3.1    6.58  53   730  81    511.5   1782.9   21.55
   5  -5   1       82.99        2.62   0   1     10.58      9.11       2.5    8.95  54   484  47    768.5    197.0   20.47
   9  -1  -2      204.04        5.28   0   1     15.88     14.28       1.8    1.91  55   168   7   1606.2    229.7   23.00
   6   4  -3      476.05       10.37   0   1     27.26     21.82       3.2    3.75  56   110   3   1915.4    904.2   21.19
  -4  -2   3      188.65        6.71   0   1     15.01     13.73       1.0    2.76  58   704  77    356.3   1133.1   16.27
  -5  -1   3      193.70        6.90   0   1     10.78     13.92       2.2    1.80  59   710  78    378.1   1291.7   16.78
   9   1  -2      243.98        6.95   0   1     15.88     15.62       4.4   -7.57  60   185  12   1776.8    389.0   23.00
  -5  -3   4      297.69        9.30   0   1     19.14     17.25       1.1    0.09  61   757  86    104.0   1121.4   21.75
  -7   1   4      236.44        7.16   0   1     11.99     15.38       3.4    6.69  62   777  92    244.7   1608.7   22.79
   1  -5   3      150.53       -6.23   0   1     18.36     12.27       2.7    9.77  63   687  71    332.9    485.0   20.71
   1  -1   0        4.25        0.13   0   1      1.06      2.06       0.5    0.53  64   391  43   1003.6    872.2    3.78
  -7  -1   4      214.87        7.23   0   1     11.99     14.66       2.4   -1.80  65   766  89    147.4   1449.9   22.80
  -1  -1   1       42.97        1.97   0   1      3.33      6.56       1.0    8.35  66   514  51    800.8   1008.0    5.52
   0   8  -1      177.74        6.62   0   1     12.52     13.33       5.0   -9.09  67   334  42   1720.8   1683.4   22.46
   5   5  -3      358.08        9.70   0   1     20.33     18.92       3.3    4.34  68   115   4   1937.8   1066.5   21.52
   4   2  -2      107.93        4.67   0   1     10.91     10.39       1.5    3.24  69   191  13   1554.8    897.2   13.23
   5  -1  -1       49.91        2.34   0   1      4.57      7.07       2.1   -5.97  70   278  32   1298.5    570.6   12.87
   1   5  -2      101.21        5.97   0   1      6.35     10.06       2.0    7.88  71   212  22   1619.3   1369.1   16.51
  -3   7   0       46.54        2.92   0   1      9.96      6.82       5.7   -8.97  72   456  45   1383.3   1824.2   20.71
   7   3  -3      183.48        7.30   0   1     16.14     13.55       3.0    3.84  74   104   2   1895.5    741.2   21.55
  -4  -4   4      197.56        9.68   0   1     14.29     14.06       2.2   -0.02  75   754  84     80.3    958.7   22.19
  -2  -6   3      124.06       -6.95   0   1     11.14     11.14       2.3   -9.94  76   681  66    182.9    653.3   21.62
    
   4   6  -3        0.00        6.90   0   0     12.13      0.00       0.0    5.56   1   119   5   1965.0   1233.0   22.55
   3   3  -2        0.00        6.90   0   0      0.82      0.00       0.0    3.83   2   198  16   1577.0   1053.0   13.41
   4   4  -2        0.00        6.90   0   0      2.74      0.00       0.0   -4.17   3   206  20   1703.0   1051.0   16.32
   6   4  -2        0.00       -6.90   0   0      8.06      0.00       0.0   -9.84   4   207  21   1829.0    889.0   19.37
   5   5  -2        0.00        6.90   0   0      8.25      0.00       0.0   -9.04   5   214  24   1848.0   1049.0   19.55
   4   6  -2        0.00        6.90   0   0      4.17      0.00       0.0   -7.54   6   220  26   1869.0   1211.0   20.44
   3   7  -2        0.00        6.90   0   0      4.17      0.00       0.0   -5.39   7   224  28   1892.0   1376.0   21.98
  -1   5  -1        0.00        6.90   0   0      6.84      0.00       0.0    3.68   8   317  37   1414.0   1508.0   15.00
   2  -6   2        0.00        6.90   0   0      4.11      0.00       0.0   -4.53   9   582  54    483.0    345.0   20.54
  -3  -1   2        0.00        6.90   0   0      5.31      0.00       0.0    5.26  10   617  60    593.0   1147.0   10.94
  -6   4   2        0.00       -6.90   0   0      8.06      0.00       0.0    9.64  11   656  64    747.0   1791.0   19.37
   2  -6   3        0.00        6.90   0   0      1.38      0.00       0.0    6.15  12   683  68    306.0    310.0   23.59
  -1  -5   3        0.00        6.90   0   0      0.26      0.00       0.0    0.37  13   686  70    284.0    653.0   19.65
  -6  -2   3        0.00       -6.90   0   0      4.68      0.00       0.0   -9.66  14   703  76    276.0   1298.0   18.97
  -1  -5   4        0.00        6.90   0   0      8.57      0.00       0.0    7.29  15   753  83    105.0    625.0   23.37
  -2  -4   4        0.00        6.90   0   0      2.08      0.00       0.0    8.94  16   755  85    133.0    792.0   21.66
  -3  -3   4        0.00       -6.90   0   0     18.76      0.00       0.0    9.97  17   758  87    159.0    956.0   20.53
  -6  -2   4        0.00        6.90   0   0      4.44      0.00       0.0   -0.49  18   761  88    125.0   1284.0   21.99
  -5  -1   4        0.00       -6.90   0   0      6.08      0.00       0.0    9.92  19   767  90    204.0   1279.0   20.33
    
   0   0   0      325.88        6.06   0   1      0.00     18.05       0.0    0.00  35     0   0    450.0    839.9   14.58
   0   0   0      151.65        7.47   0   1      0.00     12.31       0.0    0.00  57     0   0    139.0    912.1   21.04
   0   0   0       45.95        3.98   0   2      0.00      6.78       0.0    0.00  73     0   0   1485.9   1511.9   16.15

 SOL,ROT,NODES:   1   226122.00    92  POLAR_ANGLES:  125.67   37.00  171.33
 R=SUM[!FO-FC!]/SUM[FO]:    0.1331 SKC, BO:       0.4116  0.00
 NREF,INPUT_SK,SFJ2,SKC:    63      -1.0000     66201.8516       0.4360
 N_NODES,N_LLEGITS,N_INDEXATS,N_FEBLES:        92        76        73        19
 DIST_MITJANA,SDV (PIXELS):   2.466   1.002
 GIR_MITJA,SDV (GRAUS):  -0.306   6.314
------------------------------------------------------------------------------

  COPY OF FILE.INC:
  ==== == =======

DIOPSID ALBA 3_DEC_2014 Sample 8                                 
CELL                                                                            
 9.7354 8.9109 5.2451  90.   106.385   90.                                      
LATTICE                                                                         
C-                                                                              
SYMMETRY                                                                        
X, Y, Z                                                                         
X,-Y,1/2+Z                                                                      
CONTENTS                                                                        
Ca  SI  Al MG    O                                                              
 4   7   2  3   24                                                              
&CONTROL NSOL=10,DELSIG=2.0,ISCAN=2,SWING=10.,KARLE=1,IPCS=1,GRUIX=0.16,NTRAMZ=3
IREF=1,ALON=125.667,ALAT=37.00,SPIN=171.333/                                    

++++++++++++++++++++++++++++++++++++++++++++++++++++++++++++++++++++++++++++++
     FINAL DE XLENS -- durada:         0min.
++++++++++++++++++++++++++++++++++++++++++++++++++++++++++++++++++++++++++++++
