# Supplementary material for: Application of synchrotron through-the-substrate microdiffraction to crystals in polished thin sections
Source: IUCrJ. 2015 Jun 11;2(Pt 4):452–63. doi: 10.1107/S2052252515007794 (PMC4491317; doi:10.1107/S2052252515007794)
Supplement: Supplementary file 1 [file m-02-00452-sup1.zip › Suppl_files_Rius/Garnet_merging&scaling&LS/granat1_12345.HKL]

   0   2   2      791.08       28.13
   1   2   3       74.12        8.61
   2   3   3     3416.37       58.45
   0   2   4      706.29       26.58
   2   2   4    18548.62      136.19
   1   3   4     4362.84       66.05
   0   4   4     1347.97       36.71
   4   4   4    35049.71      187.22
   1   2   5     4503.77       67.11
   2   3   5     4528.51       67.29
   3   4   5      313.00       17.69
   2   5   5     1155.84       34.00
   1   1   6    10421.46      102.09
   0   2   6     3896.20       62.42
   3   3   6      574.71       23.97
   0   4   6    32060.36      179.05
   2   4   6    36349.20      190.65
   1   5   6      434.25       20.84
   3   5   6      629.80       25.10
   5   5   6      277.06       16.65
   4   6   6    17270.71      131.42
   1   4   7     1419.92       37.68
   3   4   7      326.25       18.06
   2   5   7      252.68       15.90
   4   5   7      871.83       29.53
   1   6   7      682.52       26.13
   5   6   7      650.06       25.50
   2   7   7      777.00       27.87
   0   0   8    63877.99      252.74
   0   2   8      207.76       14.41
   2   2   8     1041.21       32.27
   0   4   8    26237.25      161.98
   2   4   8    16206.80      127.31
   4   4   8      761.42       27.59
   1   5   8     1031.78       32.12
   3   5   8     1987.56       44.58
   4   6   8    12265.15      110.75
   1   2   9      139.80       11.82
   2   3   9      542.08       23.28
   1   4   9     2115.69       46.00
   3   4   9      338.02       18.39
   1   6   9      118.50       10.89
   0   2  10     2266.53       47.61
   0   4  10    15211.14      123.33
   2   4  10    18044.47      134.33
