# Supplementary material for: Application of synchrotron through-the-substrate microdiffraction to crystals in polished thin sections
Source: IUCrJ. 2015 Jun 11;2(Pt 4):452–63. doi: 10.1107/S2052252515007794 (PMC4491317; doi:10.1107/S2052252515007794)
Supplement: Supplementary file 1 [file m-02-00452-sup1.zip › Suppl_files_Rius/Garnet_merging&scaling&LS/granat1_12345.ins]

TITLE granat_corneana mspd_12DEC2014-14 Ca3Al2Si3O12 Z=8  0.4246A
CELL  0.4246 11.84730  11.84730  11.84730   90.0000   90.0000   90.0000
ZERR     2       0.0003   0.0003   0.0003   0.000   0.000   0.000
LATT    2
SYMM  X+1/2,-Y+1/2,-Z
SYMM  -X,Y+1/2,-Z+1/2
SYMM  -X+1/2,-Y,Z+1/2
SYMM  Y,Z,X
SYMM  -Y+1/2,-Z,X+1/2
SYMM  Y+1/2,-Z+1/2,-X
SYMM  -Y,Z+1/2,-X+1/2
SYMM  Z,X,Y
SYMM  -Z,X+1/2,-Y+1/2
SYMM  -Z+1/2,-X,Y+1/2
SYMM  Z+1/2,-X+1/2,-Y
SYMM  Y+1/4,X+1/4,Z+1/4
SYMM  -Y+3/4,X+3/4,-Z+1/4
SYMM  Y+3/4,-X+1/4,-Z+3/4
SYMM  -Y+1/4,-X+3/4,Z+3/4
SYMM  Z+1/4,Y+1/4,X+1/4
SYMM  -Z+1/4,-Y+3/4,X+3/4
SYMM  -Z+3/4,Y+3/4,-X+1/4
SYMM  Z+3/4,-Y+1/4,-X+3/4
SYMM  X+1/4,Z+1/4,Y+1/4
SYMM  X+3/4,-Z+1/4,-Y+3/4
SYMM  -X+1/4,-Z+3/4,Y+3/4
SYMM  -X+3/4,Z+3/4,-Y+1/4
SFAC   SI   O   Al  Ca  Mg  Fe
UNIT   24  96   16  24   1   1
OMIT   0  2  4
L.S. 10
BOND 0.5
FMAP 2
LIST 5
WGHT    0.100000
FVAR       0.21913  0.95   0.05     0.95   0.05
Si      1    10.25000  10.37500  10.00000   10.25000   0.05
O       2     0.05024   0.63250   0.05209   11.00000   0.05
AlB     3    10.00000  10.00000  10.00000   20.16667   31
FeB     6    10.00000  10.00000  10.00000  -20.16667   31
CaA     4    10.25000  10.12500  10.00000   40.25000   51 
             FeA     6    10.25000  10.12500  10.00000  -40.25000   51 
HKLF  4
END
