# Supplementary material for: Application of synchrotron through-the-substrate microdiffraction to crystals in polished thin sections
Source: IUCrJ. 2015 Jun 11;2(Pt 4):452–63. doi: 10.1107/S2052252515007794 (PMC4491317; doi:10.1107/S2052252515007794)
Supplement: Supplementary file 1 [file m-02-00452-sup1.zip › Suppl_files_Rius/Garnet_merging&scaling&LS/granat1_12345.res]

TITLE granat_corneana mspd_12DEC2014-14 Ca3Al2Si3O12 Z=8  0.4246A
CELL  0.4246 11.84730  11.84730  11.84730   90.0000   90.0000   90.0000
ZERR     2       0.0003   0.0003   0.0003   0.000   0.000   0.000
LATT    2
SYMM  X+1/2,-Y+1/2,-Z
SYMM  -X,Y+1/2,-Z+1/2
SYMM  -X+1/2,-Y,Z+1/2
SYMM  Y,Z,X
SYMM  -Y+1/2,-Z,X+1/2
SYMM  Y+1/2,-Z+1/2,-X
SYMM  -Y,Z+1/2,-X+1/2
SYMM  Z,X,Y
SYMM  -Z,X+1/2,-Y+1/2
SYMM  -Z+1/2,-X,Y+1/2
SYMM  Z+1/2,-X+1/2,-Y
SYMM  Y+1/4,X+1/4,Z+1/4
SYMM  -Y+3/4,X+3/4,-Z+1/4
SYMM  Y+3/4,-X+1/4,-Z+3/4
SYMM  -Y+1/4,-X+3/4,Z+3/4
SYMM  Z+1/4,Y+1/4,X+1/4
SYMM  -Z+1/4,-Y+3/4,X+3/4
SYMM  -Z+3/4,Y+3/4,-X+1/4
SYMM  Z+3/4,-Y+1/4,-X+3/4
SYMM  X+1/4,Z+1/4,Y+1/4
SYMM  X+3/4,-Z+1/4,-Y+3/4
SYMM  -X+1/4,-Z+3/4,Y+3/4
SYMM  -X+3/4,Z+3/4,-Y+1/4
SFAC   SI   O   Al  Ca  Mg  Fe
UNIT   24  96   16  24   1   1
OMIT   0  2  4
L.S. 10
BOND 0.5
FMAP 2
LIST 5
WGHT    0.100000
FVAR       0.17673   0.63913   0.01178   1.02127   0.01486
SI    1   10.250000   10.375000   10.000000    10.25000    0.01134
O     2    0.046625    0.652367    0.037973    11.00000    0.01463
ALB   3   10.000000   10.000000   10.000000    20.16667   31.00000
FEB   6   10.000000   10.000000   10.000000   -20.16667   31.00000
CAA   4   10.250000   10.125000   10.000000    40.25000   51.00000
HKLF  4
 
REM E granat_corneana mspd_12DEC2014-14 Ca3Al2Si3O12 Z=8  0.4246A
REM R1 =  0.0316 for     41 Fo > 4sig(Fo)  and  0.0337 for all     44 data
REM     10 parameters refined using      0 restraints
 
END  
     
WGHT      0.0636      0.0000 
REM Highest difference peak  0.233,  deepest hole -0.244,  1-sigma level  0.080
Q1    1   0.2486  0.1502  0.0810  11.00000  0.05    0.23
Q2    1   0.0596  0.6220 -0.0934  11.00000  0.05    0.23
Q3    1  -0.0489  0.6033  0.0693  11.00000  0.05    0.20
Q4    1   0.1289  0.6668  0.0071  11.00000  0.05    0.19
Q5    1   0.0158  0.6582  0.1032  11.00000  0.05    0.17
Q6    1   0.0267  0.6556  0.0736  11.00000  0.05    0.17
Q7    1   0.0001  0.5909  0.0254  11.00000  0.05    0.17
Q8    1   0.1618  0.0745  0.0144  11.00000  0.05    0.14
Q9    1  -0.0170  0.0688 -0.0261  11.00000  0.05    0.14
Q10   1   0.2500  0.4805  0.0000  10.50000  0.05    0.14
Q11   1   0.0588  0.7048  0.0447  11.00000  0.05    0.13
Q12   1   0.1018  0.5697  0.0581  11.00000  0.05    0.12
Q13   1   0.0236  0.7222  0.0212  11.00000  0.05    0.12
Q14   1   0.2500  0.0758  0.0000  10.50000  0.05    0.07
Q15   1   0.2645  0.4208 -0.1189  11.00000  0.05    0.06
