# Supplementary material for: Application of synchrotron through-the-substrate microdiffraction to crystals in polished thin sections
Source: IUCrJ. 2015 Jun 11;2(Pt 4):452–63. doi: 10.1107/S2052252515007794 (PMC4491317; doi:10.1107/S2052252515007794)
Supplement: Supplementary file 1 [file m-02-00452-sup1.zip › Suppl_files_Rius/Garnet_orientation/granat1_01.OUT]

 ==============================================================================
             DINCO: 25 Des 2014    (c)Dr.Jordi Rius
             ORIENTACIO DE PATRONS DE DIFRACCIO (2D) ALEATORIS
              Institut de Ciencia de Materials de Barcelona (CSIC)
              08193-Bellaterra, Catalonia, Spain
              La data es 13- 1-2015 a les 11:54:21

 ==============================================================================
     CRYSTAL DATA:
     =============
     granat_corneana mspd_12DEC2014-14 Ca3Al2Si3O12 Z=8  0.4246Angs  5sec            

     A=  11.847      B=  11.847     C=  11.847
     ALPHA=   90.00  BETA=   90.00  GAMMA=   90.00

     VOLUME (A3)=       1662.87

     (SINT/L)2=  0.001781*H2 + 0.001781*K2 + 0.001781*L2 +
                 0.000000*HK + 0.000000*HL + 0.000000*KL

     BRAVAIS LATTICE IS  I  CENTRED AT:

       1)  0.000000       0.000000       0.000000
       2)  0.500000       0.500000       0.500000

      SYMMETRY OPERATIONS: 

      R11  R12  R13     R21  R22  R23     R31  R32  R33    T1     T2     T3

  1)    1    0    0       0    1    0       0    0    1    0.00   0.00   0.00
  2)    1    0    0       0   -1    0       0    0   -1    0.50   0.50   0.00
  3)   -1    0    0       0    1    0       0    0   -1    0.00   0.50   0.50
  4)   -1    0    0       0   -1    0       0    0    1    0.50   0.00   0.50
  5)    0    1    0       0    0    1       1    0    0    0.00   0.00   0.00
  6)    0   -1    0       0    0   -1       1    0    0    0.50   0.00   0.50
  7)    0    1    0       0    0   -1      -1    0    0    0.50   0.50   0.00
  8)    0   -1    0       0    0    1      -1    0    0    0.00   0.50   0.50
  9)    0    0    1       1    0    0       0    1    0    0.00   0.00   0.00
 10)    0    0   -1       1    0    0       0   -1    0    0.00   0.50   0.50
 11)    0    0   -1      -1    0    0       0    1    0    0.50   0.00   0.50
 12)    0    0    1      -1    0    0       0   -1    0    0.50   0.50   0.00
 13)    0    1    0       1    0    0       0    0    1    0.25   0.25   0.25
 14)    0   -1    0       1    0    0       0    0   -1    0.75   0.75   0.25
 15)    0    1    0      -1    0    0       0    0   -1    0.75   0.25   0.75
 16)    0   -1    0      -1    0    0       0    0    1    0.25   0.75   0.75
 17)    0    0    1       0    1    0       1    0    0    0.25   0.25   0.25
 18)    0    0   -1       0   -1    0       1    0    0    0.25   0.75   0.75
 19)    0    0   -1       0    1    0      -1    0    0    0.75   0.75   0.25
 20)    0    0    1       0   -1    0      -1    0    0    0.75   0.25   0.75
 21)    1    0    0       0    0    1       0    1    0    0.25   0.25   0.25
 22)    1    0    0       0    0   -1       0   -1    0    0.75   0.25   0.75
 23)   -1    0    0       0    0   -1       0    1    0    0.25   0.75   0.75
 24)   -1    0    0       0    0    1       0   -1    0    0.75   0.75   0.25

     STRUCTURE TREATED AS CENTROSYMMETRIC

     TYPE OF RADIATION IS X-RAYS

          UNIT CELL CONTENTS
      SYMBOL  ATOMIC_NUMBER    NUMBER IN CELL    TYPE    SCAT_POWER
        CA         20               24            1          20.00
        SI         14               24            2          14.00
        AL         13               16            3          13.00
        O           8               96            4           8.00
------------------------------------------------------------------------------
 NOM DE LA IMATGE:                    granat1_01
 NPIX_X,NPIX_Y,CENT_X,CENT_Y:  2048  2048     1024.27   1024.30
 PIXLEN,SEPOD,WAVE: 79.000   183.53999  0.42460
 0/1/3 ES ELECTRONS/RAIGS_X/MOTT:    1
 MODE DE RECERCA (0=FULL,1=REF,-1=HKLGIR):    1
 ANGLE D.OFFSET DEL DIAGRAMA 2D en graus:    -15.00
 TIPUS D"ESCOMBRAT (0=PRECESSIO; 1,2= ROTACIO):    2
 DELTA_PHI en graus (EIX GIR_VERTICAL):      7.50
 MU_VIDRE, CM-1:       3.39 GRUIX_VIDRE, CM:       0.09
 DSCIRC,DSFOU:     1.03017     1.08000
 NUM. TEORIC DE REFLEXIONS:            230
 PATRO OBSERVAT EXPERIMENTAL
 NOMBRE DE PICS LLEGITS (PCS)=      129
 MODEL DE REFERENCIA (S=1/N=0)      0
 SIGMA_I,n_SIGMA:     646.837     2.000

 REFINEMENT OF SOLUTION:
  1 192.667  77.000  71.334   389220.00 192  30
------------------------------------------------------------------------------

 SOL,ROT,NODES:   1   389220.00   191  POLAR_ANGLES:  192.67   77.00   71.33
    -0.51457    -0.82229     0.24301
     0.13774    -0.35900    -0.92312
     0.84631    -0.44154     0.29799

     H=    1.0000h    0.0000k    0.0000l 
     K=    0.0000h    1.0000k    0.0000l 
     L=    0.0000h    0.0000k    1.0000l 
    
   H   K   L      FO^2      SDV(FO^2) DUM CODI   FMODEL     FO       RODIST   PHI  PIC             cXPIX    cYPIX  2-THETA
   4   6   2    52687.03       79.93   0 -11      0.00    229.54       3.0    2.88   1  1581 125    457.0    729.0   15.39
   4   4  -4    41357.16       68.32   0 -11      0.00    203.36       5.0   -3.94   2   616  39    488.0   1269.0   14.24
   4   2  -6    45032.76       64.60   0 -13      0.00    212.21       4.1   -3.23   3   345  17    587.0   1489.0   15.36
   4   0  -8    36013.55       50.05   0 -12      0.00    189.77       4.1   -6.29   5   133   5    689.0   1720.0   18.39
   2   4   2    18844.29       36.40   0  -8      0.00    137.27       3.2    1.38   6  1564 123    698.0    773.0   10.05
   2   0  -4    44672.43       39.25   0 -38      0.00    211.36       1.4    4.04   7   583  37    854.0   1358.0    9.16
   2  -1  -5     7469.54       13.71   0  -8      0.00     86.43       1.0    4.23   8   442  25    900.0   1469.0   11.24
  -2  -2   4    25002.54       38.82   0 -10      0.00    158.12       5.1    0.75   9  1808 145   1327.0    748.0   10.00
  -2  -4   0    60441.84       67.10   0 -25      0.00    245.85       3.6    3.78  10  1170  89   1385.0   1119.0    9.12
   4   6   0    30348.86       63.02   0   1      0.00    174.21       4.1   -1.61  11  1257  92    424.2    890.1   14.82
  -2  -4   2    19467.96       40.15   0   1      0.00    139.53       5.1   -2.85  12  1493 120   1429.8    962.0   10.01
   1   3   4     5840.16       14.12   0   1      0.00     76.42       1.9    6.93  14  1854 147    846.5    633.2   10.48
  -2  -1   5     5473.45       16.66   0   1      0.00     73.98       4.7    5.61  16  1950 157   1276.7    638.2   11.23
  -2  -8  -4    24233.55      -54.57   0   1      0.00    155.67       7.3    7.47  17   523  33   1596.4   1570.7   18.81
   3   1  -4     5100.39      -16.97   0   1      0.00     71.42       1.5    7.43  18   592  38    735.0   1340.9   10.46
   6   4  -6    16255.88       51.32   0   1      0.00    127.50       4.2   -0.39  20   360  19    337.8   1460.7   19.30
   6   6  -4    22168.08       63.40   0   2      0.00    148.89       5.3   -2.17  21   629  41    238.8   1236.7   19.30
  -4  -6   6    25139.72       63.96   0   1      0.00    158.56       8.8    3.58  22  2037 165   1756.1    671.5   19.27
  -4  -8   2    24959.12       64.85   0   1      0.00    157.98       7.9    4.81  23  1461 117   1814.9   1059.2   18.81
   3   2  -3     4227.97       17.38   0   1      0.00     65.02       1.2    5.34  24   748  50    689.9   1232.8    9.63
   3   4   1     5560.83      -21.05   0   1      0.00     74.57       1.1    7.46  25  1402 106    626.7    861.1   10.48
  -2 -10  -4    19619.38       58.35   0   1      0.00    140.07       9.9    4.32  26   514  31   1760.0   1646.2   22.52
   4   6  -2    13256.87       42.11   0   2      0.00    115.14       5.3   -6.64  27   933  65    386.0   1049.8   15.37
  -1  -5  -2     5453.51       20.16   0   1      0.00     73.85       5.4   -3.14  28   836  61   1379.2   1316.6   11.19
  -2  -5  -1     5357.02       21.18   0   1      0.00     73.19       4.9    3.76  29   998  73   1436.9   1227.2   11.19
   6   8   4    11348.74       48.37   0   1      0.00    106.53       4.1    4.30  30  1888 151    225.9    512.1   22.21
   3   2  -5     5446.91       20.68   0   1      0.00     73.80       3.3   -6.73  31   469  26    656.0   1393.2   12.65
   3   5   2     6309.19       24.01   0   1      0.00     79.43       2.7    2.72  32  1574 124    578.9    751.4   12.67
  -2  -3   3     4281.94       18.34   0   1      0.00     65.44       4.7   -1.78  33  1654 135   1378.5    854.8    9.59
   8   4  -6    13427.90      -50.13   0   1      0.00    115.88       3.2    7.21  34   361  20    200.1   1492.0   22.19
   3   4  -1     4966.08       20.60   0   1      0.00     70.47       2.4    0.10  35  1078  75    594.8   1018.2   10.47
   3   3  -2     4132.17       18.28   0   1      0.00     64.28       1.9    2.85  36   907  63    643.3   1125.3    9.63
  -2  -3   5     4874.39       21.55   0   1      0.00     69.82       6.9   -5.31  37  1931 156   1427.6    694.7   12.64
  -2  -5   1     5454.34       22.52   0   1      0.00     73.85       5.7   -2.92  38  1322 101   1481.8   1069.7   11.19
  -4  -6   8    14526.95       52.75   0   1      0.00    120.53      10.6    2.78  39  2242 178   1811.1    498.3   22.16
   1   4   9     2438.29        8.36   0   1      0.00     49.38       2.9    0.21  40  2370 187    882.6    172.3   20.39
  -4 -10   0    19142.82       64.14   0   1      0.00    138.36       9.8    5.88  41  1127  83   1931.8   1288.8   22.14
  -4 -10   2    24112.58       77.67   0   1      0.00    155.28      10.5    2.80  42  1451 115   1983.1   1122.2   22.53
  -3  -5   2     6552.54       26.06   0   1      0.00     80.95       5.9    3.89  43  1483 119   1542.3    980.4   12.61
   8   6  -4    15204.37       58.94   0   1      0.00    123.31       3.5    4.81  44   630  42    107.3   1263.3   22.19
   0   2   4      810.93        3.42   0   1      0.00     28.48       3.1   -4.29  45  1845 146    967.2    653.3    9.18
  -4  -8   6    15667.27       57.88   0   1      0.00    125.17      11.7    0.82  46  2026 163   1922.2    726.3   22.16
   0  -4  -4     1711.59        8.21   0   1      0.00     41.37       5.2   -0.02  47   549  36   1224.3   1456.0   11.57
  -2  -6   0     4523.55       22.82   0   1      0.00     67.26       6.8   -2.30  48  1153  88   1535.4   1178.4   12.94
   1   4   7     1713.26        7.91   0   1      0.00     41.39       2.4   -0.45  49  2220 175    840.3    351.7   16.71
   2   5   5     1253.39        9.78   0   1      0.00     35.40       4.4    0.11  50  2000 160    682.8    497.9   15.11
   4   1  -7     1680.69       11.71   0   1      0.00     41.00       3.9   -4.09  51   229  10    635.8   1602.3   16.69
  -1  -7  -4     1637.28       12.97   0   1      0.00     40.46       7.6    1.41  53   530  34   1485.0   1544.6   16.65
   5   8   3     2326.22       20.34   0   1      0.00     48.23       5.7   -1.11  54  1749 140    277.7    589.6   20.40
  -1  -9  -4     2272.07       18.16   0   1      0.00     47.67      10.7   -1.48  55   518  32   1648.3   1616.8   20.32
   4   7   1     1881.38       17.80   0   1      0.00     43.37       5.8   -4.48  56  1431 110    371.1    778.8   16.72
   5   1  -8     1113.38       10.15   0   1      0.00     33.37       3.6   -2.23  57   139   6    561.3   1704.8   19.51
  -3  -5   8     2106.59       18.65   0   1      0.00     45.90      11.1   -2.22  59  2247 179   1696.9    484.6   20.36
  -2  -2   8     1100.65       10.22   0   1      0.00     33.18       9.8   -3.49  61  2264 180   1425.7    414.8   17.44
   3   6   3      552.73        8.27   0   1      0.00     23.51       4.6   -1.84  63  1736 138    529.0    639.1   15.11
  -3  -3   6      756.98        9.11   0   1      0.00     27.51       6.6    4.15  64  2057 167   1485.2    600.9   15.08
  -1  -8  -5     1216.53       11.89   0   1      0.00     34.88       9.0    4.10  65   390  23   1537.9   1665.5   19.47
   2   5   3      365.91        6.27   0  -1      0.00     19.13       4.3   -3.94  66  1727 137    648.4    661.4   12.67
  -4  -9   1     2889.28       23.75   0   1      0.00     53.75       8.2    5.16  67  1288  96   1872.3   1172.6   20.33
  -3  -8   5     2643.89       23.10   0   1      0.00     51.42      11.5   -4.42  68  1899 152   1862.0    823.2   20.35
   5   7   4     1224.20       13.49   0   1      0.00     34.99       3.1    5.53  69  1881 149    356.9    540.1   19.54
   4  -3  -9      354.78        3.68   0   1      0.00     18.84       8.5    3.98  70    46   1    846.5   1906.4   21.17
  -2 -10   0     2503.71       22.69   0   1      0.00     50.04      11.8   -5.26  71  1128  84   1867.3   1308.3   20.95
   4   7   5      776.11        9.43   0  -1      0.00     27.86       4.2    1.49  72  2015 162    435.7    447.0   19.54
   3   6   5      795.07        9.06   0  -1      0.00     28.20       4.2    1.36  73  2007 161    560.6    473.5   17.22
  -3  -2   9      553.10       -7.14   0   1      0.00     23.52       9.0    7.12  74  2332 184   1477.2    313.0   19.95
  -2  -8  -2     1091.86       12.70   0   1      0.00     33.04       8.1    0.37  75   814  59   1645.1   1403.9   17.39
   7   4  -5      868.13      -12.51   0   1      0.00     29.46       2.6    7.33  76   487  28    286.5   1390.2   19.52
  -4  -5   7     1111.47       12.86   0   1      0.00     33.34       8.3    5.16  77  2151 171   1702.8    558.9   19.50
   5   8   1     1432.92       16.23   0   1      0.00     37.85       5.6   -3.98  78  1438 112    245.1    755.6   19.53
   6   5  -3      967.59       12.53   0   2      0.00     31.11       2.9    5.17  82   773  53    322.3   1182.8   17.21
  -3  -6   3      726.41        9.70   0   1      0.00     26.95       7.4   -0.29  83  1629 133   1642.2    929.6   15.06
   5   4  -3      520.76        7.77   0   2      0.00     22.82       2.4    5.81  86   763  51    448.2   1199.1   14.53
   1  -5  -6      280.53        3.37   0   1      0.00     16.75       9.7   -4.07  87   290  16   1225.0   1666.5   16.15
   6   7   1      869.11       12.87   0   1      0.00     29.48       3.7    4.91  88  1432 111    252.4    797.6   19.10
   5   3  -6      647.70        8.73   0   1      0.00     25.45       3.8   -1.20  89   353  18    463.6   1474.3   17.19
   4   3  -5      344.85        6.16   0   1      0.00     18.57       3.5   -3.26  90   479  27    537.1   1377.8   14.52
  -3  -5   6      859.09       11.93   0   1      0.00     29.31       9.2   -1.63  91  2042 166   1640.8    656.2   17.17
  -4  -7   5     1130.17       14.95   0   1      0.00     33.62       9.0    2.66  92  1904 153   1810.3    783.0   19.49
  -3  -4   5      405.51        6.55   0   1      0.00     20.14       7.1    1.70  95  1923 155   1537.0    711.2   14.50
   7   7  -2     1265.29       16.28   0   1      0.00     35.57       3.8    2.37  96   942  67    142.1   1054.2   20.80
   6   7  -1      983.26       13.56   0   1      0.00     31.36       4.2    0.93  97  1108  78    222.6    960.8   19.09
   4   8   4      953.42       12.06   0   1      0.00     30.88       6.2   -5.09  98  1887 150    352.6    496.7   20.18
   2   5   7      295.48        4.39   0   1      0.00     17.19       2.8    2.85  99  2227 176    714.3    327.2   18.18
  -3  -6   5      697.45       10.99   0   1      0.00     26.41       9.6   -2.56 100  1912 154   1694.4    767.0   17.17
   7   5  -6      681.42       11.67   0   1      0.00     26.10       5.3   -0.27 102   369  21    207.9   1448.0   21.60
   5   6   1      755.66       11.23   0   1      0.00     27.49       2.9    6.00 103  1422 109    381.1    819.9   16.20
   7   6  -5      847.74       14.21   0   1      0.00     29.12       5.3   -1.10 104   499  30    158.2   1334.2   21.60
   5   6  -1      572.10        9.84   0   1      0.00     23.92       3.8    1.28 105  1098  77    351.1    980.7   16.19
  -3  -5   4      401.69        7.12   0   1      0.00     20.04       7.5    0.31 107  1787 144   1589.0    820.4   14.49
  -2  -9  -3      601.32       10.09   0   1      0.00     24.52       9.9    2.22 110   656  45   1702.5   1522.2   19.91
  -3  -9  -2      696.94       11.01   0   1      0.00     26.40       8.5    5.77 111   807  57   1761.3   1429.7   19.90
  -4  -8   4      921.88       14.39   0   1      0.00     30.36      10.0    2.28 112  1767 142   1866.0    895.0   20.13
   5   2  -7      263.63        5.39   0   1      0.00     16.24       3.9   -1.31 115   238  11    511.9   1588.0   18.15
   2   3   1      145.36       -6.55   0   1      0.00     12.06       1.3    7.24 116  1393 105    745.6    880.2    7.69
   2   1  -3       85.10        4.36   0   1      0.00      9.23       1.5    2.35 117   737  49    807.5   1249.9    7.67
   6   1  -9       71.62        5.55   0   1      0.00      8.46       4.6   -1.51 118    72   3    484.0   1812.8   22.36
  -2  -1   9      160.51        3.22   0   1      0.00     12.67      10.8    1.57 119  2339 185   1366.4    297.0   19.08
  -3  -4   9      412.77        7.20   0   1      0.00     20.32      11.3   -0.08 120  2322 182   1641.7    368.3   21.19
   5   7   2      430.92        8.97   0   1      0.00     20.76       3.3    2.47 124  1589 126    330.6    706.3   18.18
   4   7   3      429.18        8.57   0   1      0.00     20.72       4.3   -1.11 125  1744 139    405.6    615.1   17.71
  -4  -7   3      449.75        8.78   0   1      0.00     21.21       7.8    4.89 126  1621 132   1759.2    947.8   17.64
  -3  -9   2      821.50       13.43   0   1      0.00     28.66       9.9   -2.10 127  1455 116   1862.3   1100.8   19.91
   6   5  -5      318.11        7.14   0   1      0.00     17.84       4.4   -1.10 128   491  29    288.8   1348.2   19.08
    
   5   0  -9        0.00        2.17   0   0      0.00      0.00       0.0   -4.27   1    65   2    610.0   1828.0   21.26
   2  -6  -8        0.00        2.17   0   0      0.00      0.00       0.0   -2.69   2    98   4   1207.0   1900.0   21.06
   6   2  -8        0.00        2.17   0   0      0.00      0.00       0.0   -0.45   3   147   7    430.0   1693.0   21.06
   1  -8  -7        0.00        2.17   0   0      0.00      0.00       0.0   -3.23   4   171   8   1427.0   1875.0   22.06
   1  -6  -7        0.00        2.17   0   0      0.00      0.00       0.0    2.81   5   177   9   1257.0   1796.0   19.13
   6   3  -7        0.00        2.17   0   0      0.00      0.00       0.0   -0.14   6   246  12    382.0   1575.0   20.01
  -1  -9  -6        0.00        2.17   0   0      0.00      0.00       0.0    6.98   7   270  13   1587.0   1802.0   22.45
   0  -8  -6        0.00        2.17   0   0      0.00      0.00       0.0    0.53   8   274  14   1478.0   1773.0   20.65
   0  -6  -6        0.00       -2.17   0   0      0.00      0.00       0.0    7.20   9   284  15   1316.0   1696.0   17.49
   0  -9  -5        0.00        2.17   0   0      0.00      0.00       0.0   -5.32  10   387  22   1595.0   1725.0   21.26
   0  -7  -5        0.00        2.17   0   0      0.00      0.00       0.0   -3.43  11   396  24   1429.0   1647.0   17.74
   0  -6  -4        0.00       -2.17   0   0      0.00      0.00       0.0   -7.44  12   537  35   1379.0   1528.0   14.85
   7   5  -4        0.00        2.17   0   0      0.00      0.00       0.0    5.94  13   623  40    238.0   1277.0   19.58
  -3 -10  -3        0.00       -2.17   0   0      0.00      0.00       0.0    7.25  14   651  43   1821.0   1560.0   22.45
  -1 -10  -3        0.00        2.17   0   0      0.00      0.00       0.0   -4.97  15   652  44   1760.0   1582.0   21.67
  -1  -8  -3        0.00        2.17   0   0      0.00      0.00       0.0   -4.16  16   661  46   1590.0   1505.0   17.74
  -2  -7  -3        0.00        2.17   0   0      0.00      0.00       0.0    5.78  17   666  47   1542.0   1458.0   16.22
  -1  -6  -3        0.00        2.17   0   0      0.00      0.00       0.0   -1.03  18   674  48   1431.0   1435.0   13.96
   4   5  -3        0.00        2.17   0   0      0.00      0.00       0.0   -5.10  19   772  52    435.0   1156.0   14.56
   5   6  -3        0.00        2.17   0   0      0.00      0.00       0.0   -3.95  20   781  54    312.0   1138.0   17.25
   7   6  -3        0.00        2.17   0   0      0.00      0.00       0.0    4.27  21   782  55    190.0   1164.0   20.01
   6   7  -3        0.00        2.17   0   0      0.00      0.00       0.0   -3.55  22   789  56    184.0   1120.0   20.01
  -1  -9  -2        0.00       -2.17   0   0      0.00      0.00       0.0   -7.49  23   808  58   1703.0   1460.0   19.13
  -1  -7  -2        0.00        2.17   0   0      0.00      0.00       0.0   -6.65  24   822  60   1536.0   1388.0   15.13
   0  -2  -2        0.00       -2.17   0   0      0.00      0.00       0.0   -7.02  25   863  62   1123.0   1239.0    5.81
   5   5  -2        0.00        2.17   0   0      0.00      0.00       0.0    3.66  26   927  64    399.0   1088.0   15.13
   5   7  -2        0.00        2.17   0   0      0.00      0.00       0.0   -5.57  27   941  66    260.0   1026.0   18.21
   6   8  -2        0.00        2.17   0   0      0.00      0.00       0.0   -5.19  28   949  68    130.0   1007.0   21.06
  -3 -10  -1        0.00        2.17   0   0      0.00      0.00       0.0    2.37  29   959  69   1871.0   1392.0   21.67
  -2  -9  -1        0.00        2.17   0   0      0.00      0.00       0.0   -3.08  30   965  70   1754.0   1366.0   19.13
  -3  -8  -1        0.00        2.17   0   0      0.00      0.00       0.0    4.61  31   972  71   1706.0   1320.0   17.74
  -2  -7  -1        0.00        2.17   0   0      0.00      0.00       0.0   -1.16  32   979  72   1590.0   1297.0   15.13
   2   3  -1        0.00        2.17   0   0      0.00      0.00       0.0   -2.77  33  1069  74    711.0   1035.0    7.69
   4   5  -1        0.00        2.17   0   0      0.00      0.00       0.0    1.13  34  1088  76    474.0    997.0   13.34
   8   7  -1        0.00       -2.17   0   0      0.00      0.00       0.0    7.44  35  1109  79     84.0    980.0   22.06
   5   8  -1        0.00       -2.17   0   0      0.00      0.00       0.0   -7.43  36  1114  80    206.0    913.0   19.58
   7   8  -1        0.00        2.17   0   0      0.00      0.00       0.0    0.28  37  1115  81     87.0    936.0   22.06
   6   9  -1        0.00       -2.17   0   0      0.00      0.00       0.0   -7.04  38  1122  82     74.0    891.0   22.45
  -3  -9   0        0.00        2.17   0   0      0.00      0.00       0.0    1.14  39  1132  85   1812.0   1273.0   19.58
  -2  -8   0        0.00        2.17   0   0      0.00      0.00       0.0   -4.64  40  1139  86   1697.0   1250.0   17.00
  -3  -7   0        0.00        2.17   0   0      0.00      0.00       0.0    3.84  41  1145  87   1651.0   1206.0   15.69
  -1  -3   0        0.00        2.17   0   0      0.00      0.00       0.0   -5.71  42  1180  90   1277.0   1103.0    6.50
   3   5   0        0.00        2.17   0   0      0.00      0.00       0.0   -2.82  43  1249  91    545.0    907.0   12.00
   5   7   0        0.00        2.17   0   0      0.00      0.00       0.0   -1.28  44  1265  93    299.0    865.0   17.74
   6   8   0        0.00        2.17   0   0      0.00      0.00       0.0   -1.46  45  1272  94    168.0    842.0   20.65
  -3 -10   1        0.00        2.17   0   0      0.00      0.00       0.0   -1.16  46  1283  95   1925.0   1226.0   21.67
  -2  -9   1        0.00        2.17   0   0      0.00      0.00       0.0   -6.76  47  1289  97   1810.0   1203.0   19.13
  -3  -8   1        0.00        2.17   0   0      0.00      0.00       0.0    0.24  48  1296  98   1755.0   1159.0   17.74
  -2  -7   1        0.00        2.17   0   0      0.00      0.00       0.0   -5.88  49  1303  99   1642.0   1138.0   15.13
  -3  -6   1        0.00        2.17   0   0      0.00      0.00       0.0    3.56  50  1312 100   1598.0   1094.0   13.96
  -2  -3   1        0.00        2.17   0   0      0.00      0.00       0.0    4.92  51  1340 102   1338.0   1014.0    7.69
  -1  -2   1        0.00        2.17   0   0      0.00      0.00       0.0   -5.39  52  1351 103   1227.0    996.0    5.03
   1   2   1        0.00        2.17   0   0      0.00      0.00       0.0    4.58  53  1382 104    863.0    899.0    5.03
   4   5   1        0.00        2.17   0   0      0.00      0.00       0.0    6.90  54  1412 107    506.0    839.0   13.34
   3   6   1        0.00        2.17   0   0      0.00      0.00       0.0   -5.87  55  1421 108    494.0    796.0   13.96
   7   8   1        0.00        2.17   0   0      0.00      0.00       0.0    3.70  56  1439 113    118.0    770.0   22.06
   6   9   1        0.00        2.17   0   0      0.00      0.00       0.0   -4.01  57  1446 114    112.0    725.0   22.45
  -3  -7   2        0.00        2.17   0   0      0.00      0.00       0.0   -0.27  58  1469 118   1700.0   1046.0   16.22
  -1  -1   2        0.00        2.17   0   0      0.00      0.00       0.0   -2.63  59  1518 121   1177.0    888.0    5.03
   4   8   2        0.00       -2.17   0   0      0.00      0.00       0.0   -7.47  60  1596 127    318.0    658.0   18.91
   6   8   2        0.00        2.17   0   0      0.00      0.00       0.0    1.73  61  1597 128    200.0    677.0   21.06
   5   9   2        0.00        2.17   0   0      0.00      0.00       0.0   -6.80  62  1603 129    189.0    631.0   21.67
  -3 -10   3        0.00        2.17   0   0      0.00      0.00       0.0   -3.55  63  1607 130   1984.0   1061.0   22.45
  -4  -9   3        0.00        2.17   0   0      0.00      0.00       0.0    2.35  64  1611 131   1928.0   1016.0   21.26
  -2  -5   3        0.00       -2.17   0   0      0.00      0.00       0.0   -7.02  65  1638 134   1536.0    918.0   12.68
  -1   0   3        0.00        2.17   0   0      0.00      0.00       0.0    6.08  66  1682 136   1127.0    781.0    6.50
  -3  -9   4        0.00        2.17   0   0      0.00      0.00       0.0   -4.17  67  1762 141   1925.0    946.0   21.26
  -3  -7   4        0.00        2.17   0   0      0.00      0.00       0.0   -2.88  68  1774 143   1754.0    885.0   17.74
   3   7   4        0.00        2.17   0   0      0.00      0.00       0.0   -6.26  69  1880 148    480.0    518.0   17.74
  -1   0   5        0.00        2.17   0   0      0.00      0.00       0.0   -5.79  70  1959 158   1175.0    622.0   10.49
   1   4   5        0.00        2.17   0   0      0.00      0.00       0.0   -4.07  71  1995 159    807.0    518.0   13.34
  -3  -7   6        0.00        2.17   0   0      0.00      0.00       0.0   -4.25  72  2032 164   1814.0    720.0   20.01
   3   7   6        0.00        2.17   0   0      0.00      0.00       0.0   -4.44  73  2131 168    517.0    347.0   20.01
   4   8   6        0.00        2.17   0   0      0.00      0.00       0.0   -3.52  74  2137 169    389.0    317.0   22.26
  -3  -6   7        0.00        2.17   0   0      0.00      0.00       0.0   -3.56  75  2145 170   1760.0    606.0   20.01
  -3  -4   7        0.00        2.17   0   0      0.00      0.00       0.0    0.11  76  2158 172   1595.0    549.0   17.74
  -2  -3   7        0.00        2.17   0   0      0.00      0.00       0.0   -6.58  77  2165 173   1489.0    533.0   16.22
  -2  -1   7        0.00        2.17   0   0      0.00      0.00       0.0    2.15  78  2181 174   1328.0    474.0   15.13
   3   6   7        0.00        2.17   0   0      0.00      0.00       0.0    3.45  79  2234 177    591.0    297.0   20.01
   2   6   8        0.00        2.17   0   0      0.00      0.00       0.0   -6.36  80  2313 181    682.0    198.0   21.06
  -2  -3   9        0.00        2.17   0   0      0.00      0.00       0.0   -6.22  81  2327 183   1547.0    359.0   20.01
  -1   0   9        0.00       -2.17   0   0      0.00      0.00       0.0   -7.46  82  2346 186   1281.0    282.0   18.68
   2   5   9        0.00        2.17   0   0      0.00      0.00       0.0    3.71  83  2374 188    748.0    144.0   21.67
  -2  -4  10        0.00       -2.17   0   0      0.00      0.00       0.0   -7.47  84  2377 189   1664.0    296.0   22.64
  -3  -3  10        0.00        2.17   0   0      0.00      0.00       0.0    3.13  85  2380 190   1595.0    252.0   22.45
  -1   1  10        0.00        2.17   0   0      0.00      0.00       0.0    3.77  86  2396 191   1203.0    158.0   20.85
    
   0   0   0    52818.68       62.93   0 -22      0.00    229.82       0.0    0.00   4     0   0    661.0    930.0    9.18
   0   0   0    76768.89      140.48   0   1      0.00    277.07       0.0    0.00  13     0   0     34.7    867.2   23.33
   0   0   0    30320.03       71.03   0   1      0.00    174.13       0.0    0.00  15     0   0   1769.2   1222.0   18.35
   0   0   0     5942.42       17.14   0   1      0.00     77.09       0.0    0.00  19     0   0   1281.8   1365.2   10.42
   0   0   0      779.82        6.16   0   1      0.00     27.93       0.0    0.00  52     0   0   1267.0   1788.3   19.04
   0   0   0     1860.08       14.64   0  -1      0.00     43.13       0.0    0.00  58     0   0    505.9    395.5   19.33
   0   0   0     2032.36       17.93   0   1      0.00     45.08       0.0    0.00  60     0   0   1714.1   1109.4   16.65
   0   0   0     2519.90       18.61   0   1      0.00     50.20       0.0    0.00  62     0   0   1660.8    998.9   15.33
   0   0   0      531.27        7.34   0   1      0.00     23.05       0.0    0.00  79     0   0    549.0    172.5   22.78
   0   0   0       13.58        0.63   0   1      0.00      3.69       0.0    0.00  80     0   0   1051.2    752.3    6.71
   0   0   0      111.97        1.55   0   1      0.00     10.58       0.0    0.00  81     0   0   1101.2    134.8   21.02
   0   0   0      948.73       11.96   0   1      0.00     30.80       0.0    0.00  84     0   0   1649.2    444.3   20.15
   0   0   0      718.68       10.26   0  -1      0.00     26.81       0.0    0.00  85     0   0    378.4    367.9   21.62
   0   0   0      331.24        4.93   0   1      0.00     18.20       0.0    0.00  93     0   0    619.3    117.0   23.16
   0   0   0      173.10        2.33   0   1      0.00     13.16       0.0    0.00  94     0   0   1188.1    157.2   20.80
   0   0   0      442.23        7.19   0   1      0.00     21.03       0.0    0.00 101     0   0   1535.8    354.0   19.95
   0   0   0      115.53        4.78   0   1      0.00     10.75       0.0    0.00 106     0   0   1232.7   1255.8    7.64
   0   0   0      910.79       14.18   0   1      0.00     30.18       0.0    0.00 108     0   0   1878.6    686.3   21.58
   0   0   0     1118.46       20.99   0   2      0.00     33.44       0.0    0.00 109     0   0     57.2   1150.1   22.77
   0   0   0      967.77       14.28   0   1      0.00     31.11       0.0    0.00 113     0   0    143.3    605.5   22.78
   0   0   0      458.98        8.27   0   1      0.00     21.42       0.0    0.00 114     0   0    304.5   1680.7   22.75
   0   0   0      806.57       12.90   0   1      0.00     28.40       0.0    0.00 121     0   0   1868.1    538.5   22.74
   0   0   0      840.74       14.84   0   1      0.00     29.00       0.0    0.00 122     0   0   1923.9    652.8   22.73
   0   0   0      317.74        7.41   0   1      0.00     17.83       0.0    0.00 123     0   0    244.5   1608.1   22.75
   0   0   0       46.36        2.17   0   1      0.00      6.81       0.0    0.00 129     0   0    504.2   1858.9   22.94

 SOL,ROT,NODES:   1   389220.00   191  POLAR_ANGLES:  192.67   77.00   71.33
 R=SUM[!FO-FC!]/SUM[FO]:    0.0000 SKC, BO:       0.6689  0.00
 NREF,INPUT_SK,SFJ2,SKC:    85      -1.0000    447614.8440       0.6689
 N_NODES,N_LLEGITS,N_INDEXATS,N_FEBLES:       191       129       104        86
 DIST_MITJANA,SDV (PIXELS):   6.948   1.275
 GIR_MITJA,SDV (GRAUS):   1.211   4.120
------------------------------------------------------------------------------

  COPY OF FILE.INC:
  ==== == =======

granat_corneana mspd_12DEC2014-14 Ca3Al2Si3O12 Z=8  0.4246Angs  5sec            
CELL                                                                            
 11.84730  11.84730  11.84730   90.0000   90.0000   90.0000                     
LATTICE                                                                         
I-                                                                              
SYMMETRY                                                                        
X,Y,Z                                                                           
X+1/2,-Y+1/2,-Z                                                                 
-X,Y+1/2,-Z+1/2                                                                 
-X+1/2,-Y,Z+1/2                                                                 
Y,Z,X                                                                           
-Y+1/2,-Z,X+1/2                                                                 
Y+1/2,-Z+1/2,-X                                                                 
-Y,Z+1/2,-X+1/2                                                                 
Z,X,Y                                                                           
-Z,X+1/2,-Y+1/2                                                                 
-Z+1/2,-X,Y+1/2                                                                 
Z+1/2,-X+1/2,-Y                                                                 
Y+1/4,X+1/4,Z+1/4                                                               
-Y+3/4,X+3/4,-Z+1/4                                                             
Y+3/4,-X+1/4,-Z+3/4                                                             
-Y+1/4,-X+3/4,Z+3/4                                                             
Z+1/4,Y+1/4,X+1/4                                                               
-Z+1/4,-Y+3/4,X+3/4                                                             
-Z+3/4,Y+3/4,-X+1/4                                                             
Z+3/4,-Y+1/4,-X+3/4                                                             
X+1/4,Z+1/4,Y+1/4                                                               
X+3/4,-Z+1/4,-Y+3/4                                                             
-X+1/4,-Z+3/4,Y+3/4                                                             
-X+3/4,Z+3/4,-Y+1/4                                                             
CONTENTS                                                                        
Ca  SI  Al  O                                                                   
24  24  16 96                                                                   
&CONTROL NSOL=10,DELSIG=2.0,IREF=0,KARLE=0,IPCS=1,ISCAN=2,SWING=7.5,NTRAMZ=3,GRU
IREF=1,ALON=194.667,ALAT=78.667,SPIN=72.667/                                    

++++++++++++++++++++++++++++++++++++++++++++++++++++++++++++++++++++++++++++++
     FINAL DE XLENS -- durada:         1min.
++++++++++++++++++++++++++++++++++++++++++++++++++++++++++++++++++++++++++++++
