# Supplementary material for: Application of synchrotron through-the-substrate microdiffraction to crystals in polished thin sections
Source: IUCrJ. 2015 Jun 11;2(Pt 4):452–63. doi: 10.1107/S2052252515007794 (PMC4491317; doi:10.1107/S2052252515007794)
Supplement: Supplementary file 1 [file m-02-00452-sup1.zip › Suppl_files_Rius/Garnet_orientation/granat1_02.OUT]

 ==============================================================================
             DINCO: 25 Des 2014    (c)Dr.Jordi Rius
             ORIENTACIO DE PATRONS DE DIFRACCIO (2D) ALEATORIS
              Institut de Ciencia de Materials de Barcelona (CSIC)
              08193-Bellaterra, Catalonia, Spain
              La data es 13- 1-2015 a les 11:56:29

 ==============================================================================
     CRYSTAL DATA:
     =============
     granat_corneana mspd_12DEC2014-14 Ca3Al2Si3O12 Z=8  0.4246Angs  5sec            

     A=  11.847      B=  11.847     C=  11.847
     ALPHA=   90.00  BETA=   90.00  GAMMA=   90.00

     VOLUME (A3)=       1662.87

     (SINT/L)2=  0.001781*H2 + 0.001781*K2 + 0.001781*L2 +
                 0.000000*HK + 0.000000*HL + 0.000000*KL

     BRAVAIS LATTICE IS  I  CENTRED AT:

       1)  0.000000       0.000000       0.000000
       2)  0.500000       0.500000       0.500000

      SYMMETRY OPERATIONS: 

      R11  R12  R13     R21  R22  R23     R31  R32  R33    T1     T2     T3

  1)    1    0    0       0    1    0       0    0    1    0.00   0.00   0.00
  2)    1    0    0       0   -1    0       0    0   -1    0.50   0.50   0.00
  3)   -1    0    0       0    1    0       0    0   -1    0.00   0.50   0.50
  4)   -1    0    0       0   -1    0       0    0    1    0.50   0.00   0.50
  5)    0    1    0       0    0    1       1    0    0    0.00   0.00   0.00
  6)    0   -1    0       0    0   -1       1    0    0    0.50   0.00   0.50
  7)    0    1    0       0    0   -1      -1    0    0    0.50   0.50   0.00
  8)    0   -1    0       0    0    1      -1    0    0    0.00   0.50   0.50
  9)    0    0    1       1    0    0       0    1    0    0.00   0.00   0.00
 10)    0    0   -1       1    0    0       0   -1    0    0.00   0.50   0.50
 11)    0    0   -1      -1    0    0       0    1    0    0.50   0.00   0.50
 12)    0    0    1      -1    0    0       0   -1    0    0.50   0.50   0.00
 13)    0    1    0       1    0    0       0    0    1    0.25   0.25   0.25
 14)    0   -1    0       1    0    0       0    0   -1    0.75   0.75   0.25
 15)    0    1    0      -1    0    0       0    0   -1    0.75   0.25   0.75
 16)    0   -1    0      -1    0    0       0    0    1    0.25   0.75   0.75
 17)    0    0    1       0    1    0       1    0    0    0.25   0.25   0.25
 18)    0    0   -1       0   -1    0       1    0    0    0.25   0.75   0.75
 19)    0    0   -1       0    1    0      -1    0    0    0.75   0.75   0.25
 20)    0    0    1       0   -1    0      -1    0    0    0.75   0.25   0.75
 21)    1    0    0       0    0    1       0    1    0    0.25   0.25   0.25
 22)    1    0    0       0    0   -1       0   -1    0    0.75   0.25   0.75
 23)   -1    0    0       0    0   -1       0    1    0    0.25   0.75   0.75
 24)   -1    0    0       0    0    1       0   -1    0    0.75   0.75   0.25

     STRUCTURE TREATED AS CENTROSYMMETRIC

     TYPE OF RADIATION IS X-RAYS

          UNIT CELL CONTENTS
      SYMBOL  ATOMIC_NUMBER    NUMBER IN CELL    TYPE    SCAT_POWER
        CA         20               24            1          20.00
        SI         14               24            2          14.00
        AL         13               16            3          13.00
        O           8               96            4           8.00
------------------------------------------------------------------------------
 NOM DE LA IMATGE:                    granat1_02
 NPIX_X,NPIX_Y,CENT_X,CENT_Y:  2048  2048     1024.27   1024.30
 PIXLEN,SEPOD,WAVE: 79.000   183.53999  0.42460
 0/1/3 ES ELECTRONS/RAIGS_X/MOTT:    1
 MODE DE RECERCA (0=FULL,1=REF,-1=HKLGIR):    1
 ANGLE D.OFFSET DEL DIAGRAMA 2D en graus:     -7.50
 TIPUS D"ESCOMBRAT (0=PRECESSIO; 1,2= ROTACIO):    2
 DELTA_PHI en graus (EIX GIR_VERTICAL):      7.50
 MU_VIDRE, CM-1:       3.39 GRUIX_VIDRE, CM:       0.09
 DSCIRC,DSFOU:     1.03017     1.08000
 NUM. TEORIC DE REFLEXIONS:            230
 PATRO OBSERVAT EXPERIMENTAL
 NOMBRE DE PICS LLEGITS (PCS)=      108
 MODEL DE REFERENCIA (S=1/N=0)      0
 SIGMA_I,n_SIGMA:     707.827     2.000

 REFINEMENT OF SOLUTION:
  1 194.334  77.334  71.667   340637.00 198  27
------------------------------------------------------------------------------

 SOL,ROT,NODES:   1   340637.00   194  POLAR_ANGLES:  194.33   77.33   71.67
    -0.42263    -0.86337     0.27564
     0.12379    -0.35628    -0.92614
     0.89781    -0.35729     0.25745

     H=    1.0000h    0.0000k    0.0000l 
     K=    0.0000h    1.0000k    0.0000l 
     L=    0.0000h    0.0000k    1.0000l 
    
   H   K   L      FO^2      SDV(FO^2) DUM CODI   FMODEL     FO       RODIST   PHI  PIC             cXPIX    cYPIX  2-THETA
   4   6  -2    47760.74       76.16   0  -6      0.00    218.54       8.2   -0.55   1   933  70    386.0   1050.0   15.37
   4   6   0    38145.27       67.75   0  -6      0.00    195.31       7.0    4.27   2  1257  98    425.0    890.0   14.81
   4   4  -4    37612.86       64.13   0 -11      0.00    193.94       7.2    2.49   3   616  47    488.0   1269.0   14.24
   4   2  -6    41686.59       59.03   0 -13      0.00    204.17       8.1    3.68   4   345  26    587.0   1489.0   15.36
   2   4   0    51600.21       59.64   0 -22      0.00    227.16       5.1    0.11   5  1239  96    661.0    930.0    9.18
   4   0  -8    32217.53       46.17   0 -12      0.00    179.49      10.2    1.43   6   133   6    689.0   1720.0   18.39
   2   4   2    12664.49       27.85   0  -6      0.00    112.54       5.8    6.82   7  1564 124    698.0    773.0   10.05
   2   2  -4    26030.93       38.30   0 -13      0.00    161.34       5.0   -5.92   8   601  46    720.0   1301.0   10.04
   0   2   4    24140.20       20.87   0 -93      0.00    155.37       6.1   -4.04   9  1845 148    968.0    653.0    9.18
   0  -6  -4    38229.73       50.82   0 -15      0.00    195.52       8.1   -2.54  10   537  44   1383.0   1521.0   14.77
  -2  -4   6    33203.27       59.62   0  -6      0.00    182.22       8.6   -1.68  11  2050 168   1534.0    641.0   15.35
  -2  -6   4    37923.12       68.29   0   1      0.00    194.74       9.5   -3.00  12  1781 146   1640.1    859.8   15.34
  -2  -4   2    17758.05       36.74   0   1      0.00    133.26       5.9    3.33  13  1493 120   1429.8    962.0   10.01
   0  -8  -4    23794.48       53.89   0   1      0.00    154.25      10.5   -3.86  15   524  42   1547.2   1590.3   18.35
  -1  -1   6    11018.21       22.50   0   1      0.00    104.97       7.9   -6.20  16  2072 169   1275.5    567.6   12.65
   4   2  -8    11031.91      -35.99   0   1      0.00    105.03      10.8   -7.10  17   146   8    552.1   1660.9   18.84
   4   8   0    28505.03       67.56   0   1      0.00    168.83      10.0   -4.69  18  1271 101    276.3    828.0   18.41
   6   4  -6    15367.85       47.51   0   1      0.00    123.97       9.6    6.17  19   360  28    337.8   1460.7   19.30
  -1  -6  -1    11143.89       31.39   0   1      0.00    105.56       7.0   -3.29  20   989  77   1483.2   1268.0   12.61
  -2  -4   8    13442.35       41.72   0   1      0.00    115.94      11.6   -1.65  21  2253 182   1590.9    470.2   18.84
   4   8   2    21092.61       54.54   0   1      0.00    145.23      10.6   -1.84  22  1596 126    316.5    664.0   18.87
   6   6  -4    21754.62       58.82   0   2      0.00    147.49       9.9    4.10  23   629  48    238.8   1236.7   19.30
   1   4   3     4445.05       14.92   0   1      0.00     66.67       5.9   -4.24  24  1718 136    763.4    682.8   10.48
   2   1  -5     3676.86      -13.94   0   1      0.00     60.64       5.5   -7.22  25   459  33    771.2   1410.0   11.23
  -1  -5  -2     4862.09       18.36   0   1      0.00     69.73       5.6    2.25  27   836  66   1379.2   1316.6   11.20
  -2  -3   3     4173.94       17.36   0   1      0.00     64.61       6.1    4.65  28  1654 134   1378.5    854.9    9.59
  -2  -8   4    17970.17       53.12   0   1      0.00    134.05      10.9   -3.77  30  1768 144   1808.7    917.5   18.82
   3   2  -5     4973.42       18.95   0   1      0.00     70.52       5.9    0.14  31   469  34    656.0   1393.2   12.65
   2   5   1     4857.64       19.34   0   1      0.00     69.70       6.6   -3.18  33  1411 111    609.0    821.2   11.25
   3   4  -1     4590.79       18.96   0   1      0.00     67.76       5.3    6.15  34  1078  79    594.8   1018.2   10.47
  -2  -3   5     4222.36       19.78   0   1      0.00     64.98       7.7    1.40  35  1931 157   1427.6    694.7   12.64
  -2  -5   1     5073.45       20.76   0   1      0.00     71.23       6.7    3.05  37  1322 109   1481.8   1069.7   11.20
   0   2  10     2053.07        5.48   0   2      0.00     45.31       6.8    0.21  39  2400 194   1109.6    136.2   21.01
   3   5  -2     4869.75       21.74   0   1      0.00     69.78       6.3   -2.70  41   926  69    504.1   1068.2   12.66
   0  -2  -2      898.85        4.73   0   1      0.00     29.98       3.1   -2.74  42   863  67   1124.6   1236.3    5.77
  -2  -5   3     5265.70       22.31   0   1      0.00     72.57       7.7   -0.79  43  1638 133   1531.9    911.5   12.62
   0  -4  -4     1523.39        7.43   0   1      0.00     39.03       5.2    4.27  45   549  45   1224.3   1456.0   11.57
   1   4   7     1564.00        7.19   0   1      0.00     39.55      10.8    2.56  46  2220 178    840.3    351.7   16.71
  -2  -6   0     3697.29       19.14   0   1      0.00     60.81       7.6    3.51  47  1153  93   1535.3   1178.4   12.94
   4  -1  -9     2059.36       10.14   0   1      0.00     45.38      11.2   -2.18  50    58   1    747.2   1840.4   20.35
   2   5   5     1339.90        9.38   0   1      0.00     36.60       8.7    4.91  51  2000 160    682.7    497.9   15.11
   4   1  -7     1488.87       10.65   0   1      0.00     38.59       8.1    3.16  52   229  15    635.8   1602.3   16.69
   1  -6  -7      734.66        5.56   0   1      0.00     27.10       9.7    6.28  54   177  13   1267.0   1788.3   19.04
  -1  -7  -4     1429.90       11.46   0   1      0.00     37.81       8.9    6.56  55   530  43   1485.0   1544.7   16.65
   5   3  -8     1905.35       14.90   0   1      0.00     43.65      11.4   -3.33  56   151  10    428.4   1647.6   20.36
   5   1  -8     1020.98        9.66   0   1      0.00     31.95       9.7    5.00  57   139   7    561.3   1704.8   19.51
   5   8   3     1959.18       18.68   0   1      0.00     44.26      11.4    4.48  58  1749 140    277.7    589.6   20.40
  -1  -9  -4     2053.95       16.41   0   1      0.00     45.32      10.7    3.81  59   518  41   1648.2   1616.8   20.32
   4   7   1     1785.64       16.49   0   1      0.00     42.26       9.0    1.26  60  1431 113    371.1    778.8   16.72
  -3  -5   8     2026.68       17.58   0   1      0.00     45.02      11.1    4.47  61  2247 181   1696.9    484.7   20.36
   1  -5  -6      515.67        4.37   0   1      0.00     22.71       7.2   -0.73  62   290  24   1225.3   1666.1   16.15
  -2  -2   8      940.42        9.07   0   1      0.00     30.67       9.8    3.77  63  2264 183   1425.8    414.8   17.44
   4   7  -1     1656.45       16.80   0   1      0.00     40.70       9.0   -2.51  64  1107  83    332.0    940.0   16.71
   2   5   3      444.21        5.48   0  -1      0.00     21.08       7.0    1.33  67  1727 137    648.5    661.4   12.67
   1  -7  -6      812.50        7.30   0   1      0.00     28.50       9.8   -4.45  68   280  23   1391.5   1736.9   19.04
  -2  -5   5     1319.59       12.18   0   1      0.00     36.33       9.0   -2.71  69  1919 156   1586.7    750.5   15.07
   5   8  -3     2429.26       21.68   0   1      0.00     49.29      11.4   -5.25  70   793  62    163.2   1084.0   20.38
   3   6   3      533.93        7.58   0   1      0.00     23.11       8.2    3.59  71  1736 138    528.9    639.1   15.11
  -3  -8   5     2091.05       19.89   0   1      0.00     45.73      12.0    1.83  72  1899 153   1862.0    823.3   20.35
  -2 -10   0     2399.59       20.96   0   1      0.00     48.99      11.8    0.52  73  1128  88   1867.3   1308.3   20.95
   3   6   5      722.44        8.15   0  -1      0.00     26.88       9.1    6.47  74  2007 161    560.5    473.4   17.22
  -2  -8  -2      992.51       11.72   0   1      0.00     31.50       9.2    5.94  75   814  64   1645.0   1403.8   17.39
   5   8   1     1191.58       13.96   0   1      0.00     34.52      10.9    1.80  77  1438 114    244.9    755.7   19.54
   5   4  -7      867.67       10.19   0   1      0.00     29.46      10.2   -2.73  78   252  19    376.2   1532.1   19.51
  -3  -6   3      770.49        9.53   0   1      0.00     27.76       8.8    5.89  79  1629 132   1642.2    929.6   15.06
   5   8  -1     1295.65       14.83   0   1      0.00     36.00      10.6   -1.48  80  1114  85    206.6    919.6   19.53
   5   3  -6      559.63        7.93   0   1      0.00     23.66       7.9    5.50  81   353  27    463.6   1474.3   17.19
  -2  -8   2     1162.81       13.23   0   1      0.00     34.10      10.7   -1.98  83  1462 118   1750.2   1080.0   17.40
   4   7   5      480.07        7.26   0  -1      0.00     21.91      11.0    6.76  84  2015 162    435.7    447.0   19.54
   4   3  -5      313.72        5.65   0   1      0.00     17.71       7.0    3.38  85   479  35    537.1   1377.8   14.52
  -3  -5   6      652.85        9.86   0   1      0.00     25.55       9.9    4.91  86  2042 167   1640.8    656.2   17.17
   5   6  -3      916.98       11.82   0   1      0.00     30.28       8.8    2.24  87   781  59    314.5   1142.1   17.21
   4   8   4      875.03       10.92   0   1      0.00     29.58      11.2    0.32  88  1887 151    352.6    496.8   20.18
  -3  -6   5      751.99       10.52   0   1      0.00     27.42      10.3    3.80  89  1912 155   1694.5    767.0   17.17
   7   5  -6      605.71       10.47   0   1      0.00     24.61      11.3    6.20  90   369  30    207.9   1448.0   21.60
  -2  -3   9      373.53        7.10   0   1      0.00     19.33      11.0    0.88  92  2327 187   1535.8    354.0   19.95
   4   5  -3      327.26        6.04   0   1      0.00     18.09       6.6    1.14  93   772  58    437.6   1159.1   14.53
  -3  -5   4      420.61        6.64   0   1      0.00     20.51       8.3    6.65  94  1787 147   1589.1    820.3   14.49
   7   6  -5      628.92       12.31   0   2      0.00     25.08      11.2    5.25  96   499  38    158.3   1334.3   21.60
   6   5  -7      526.77        9.53   0   1      0.00     22.95      11.7   -1.13  97   259  20    249.7   1519.8   21.59
  -3  -4   9      381.05        6.54   0   1      0.00     19.52      11.8    6.81  98  2322 186   1641.7    368.4   21.19
   4   7   3      337.86        7.09   0   1      0.00     18.38       9.4    4.41 102  1744 139    405.4    615.2   17.71
   5   2  -7      196.87        4.88   0   1      0.00     14.03       8.9    5.62 103   238  16    512.0   1588.0   18.15
  -3  -9   2      581.79       10.60   0   1      0.00     24.12      11.0    3.88 108  1455 117   1862.3   1100.7   19.91
    
   5   0  -9        0.00       10.60   0   0      0.00      0.00       0.0    3.35   1    65   2    603.0   1824.0   21.26
   6   1  -9        0.00       10.60   0   0      0.00      0.00       0.0    5.71   2    72   3    473.0   1810.0   22.45
   5   2  -9        0.00       10.60   0   0      0.00      0.00       0.0   -4.71   3    78   4    471.0   1763.0   21.67
   2  -6  -8        0.00       10.60   0   0      0.00      0.00       0.0   -0.43   4    98   5   1216.0   1898.0   21.06
   6   2  -8        0.00       10.60   0   0      0.00      0.00       0.0    6.50   5   147   9    425.0   1688.0   21.06
   6   4  -8        0.00       10.60   0   0      0.00      0.00       0.0   -1.27   6   158  11    291.0   1629.0   22.26
   1  -8  -7        0.00       10.60   0   0      0.00      0.00       0.0    1.12   7   171  12   1430.0   1874.0   22.06
   3   0  -7        0.00       10.60   0   0      0.00      0.00       0.0   -2.67   8   221  14    752.0   1617.0   15.69
   4   3  -7        0.00       10.60   0   0      0.00      0.00       0.0   -5.66   9   245  17    490.0   1541.0   17.74
   6   3  -7        0.00       10.60   0   0      0.00      0.00       0.0    6.61  10   246  18    378.0   1570.0   20.01
   1  -9  -6        0.00       10.60   0   0      0.00      0.00       0.0   -4.50  11   271  21   1554.0   1825.0   22.45
   0  -8  -6        0.00       10.60   0   0      0.00      0.00       0.0    5.29  12   274  22   1479.0   1772.0   20.65
   3   1  -6        0.00       10.60   0   0      0.00      0.00       0.0   -0.50  13   338  25    700.0   1502.0   13.96
   5   5  -6        0.00       10.60   0   0      0.00      0.00       0.0   -2.73  14   368  29    317.0   1412.0   19.13
   0  -9  -5        0.00       10.60   0   0      0.00      0.00       0.0   -0.26  15   387  31   1596.0   1725.0   21.26
   0  -7  -5        0.00       10.60   0   0      0.00      0.00       0.0    1.38  16   396  32   1429.0   1647.0   17.74
   6   5  -5        0.00       10.60   0   0      0.00      0.00       0.0    5.31  17   491  36    283.0   1341.0   19.13
   5   6  -5        0.00       10.60   0   0      0.00      0.00       0.0   -3.20  18   498  37    266.0   1299.0   19.13
   6   7  -5        0.00       10.60   0   0      0.00      0.00       0.0   -2.15  19   506  39    138.0   1282.0   21.67
   0 -10  -4        0.00       10.60   0   0      0.00      0.00       0.0   -3.50  20   515  40   1715.0   1678.0   22.26
   5   7  -4        0.00       10.60   0   0      0.00      0.00       0.0   -4.07  21   636  49    214.0   1186.0   19.58
   6   8  -4        0.00       10.60   0   0      0.00      0.00       0.0   -3.17  22   643  50     84.0   1168.0   22.26
  -1 -10  -3        0.00       10.60   0   0      0.00      0.00       0.0    0.48  23   652  51   1760.0   1581.0   21.67
   0  -9  -3        0.00       10.60   0   0      0.00      0.00       0.0   -6.73  24   657  52   1659.0   1553.0   19.58
  -1  -8  -3        0.00       10.60   0   0      0.00      0.00       0.0    1.22  25   661  53   1590.0   1506.0   17.74
   0  -7  -3        0.00      -10.60   0   0      0.00      0.00       0.0   -7.43  26   667  54   1491.0   1480.0   15.69
  -1  -6  -3        0.00       10.60   0   0      0.00      0.00       0.0    4.23  27   674  55   1430.0   1435.0   13.96
   0  -5  -3        0.00       10.60   0   0      0.00      0.00       0.0   -6.55  28   683  56   1329.0   1412.0   12.00
   1   0  -3        0.00       10.60   0   0      0.00      0.00       0.0   -2.47  29   727  57    920.0   1268.0    6.50
   4   7  -3        0.00       10.60   0   0      0.00      0.00       0.0   -6.78  30   788  60    284.0   1092.0   17.74
   6   7  -3        0.00       10.60   0   0      0.00      0.00       0.0    2.60  31   789  61    183.0   1115.0   20.01
  -1  -9  -2        0.00       10.60   0   0      0.00      0.00       0.0   -1.96  32   808  63   1703.0   1459.0   19.13
  -1  -7  -2        0.00       10.60   0   0      0.00      0.00       0.0   -1.17  33   822  65   1536.0   1389.0   15.13
   1   1  -2        0.00       10.60   0   0      0.00      0.00       0.0   -2.56  34   891  68    871.0   1160.0    5.03
   5   7  -2        0.00       10.60   0   0      0.00      0.00       0.0    0.50  35   941  71    260.0   1022.0   18.21
   6   8  -2        0.00       10.60   0   0      0.00      0.00       0.0    0.86  36   949  72    130.0   1002.0   21.06
   5   9  -2        0.00       10.60   0   0      0.00      0.00       0.0   -6.70  37   955  73    104.0    958.0   21.67
  -1 -10  -1        0.00       10.60   0   0      0.00      0.00       0.0   -3.82  38   960  74   1819.0   1413.0   20.85
  -2  -9  -1        0.00       10.60   0   0      0.00      0.00       0.0    2.61  39   965  75   1754.0   1367.0   19.13
  -2  -7  -1        0.00       10.60   0   0      0.00      0.00       0.0    4.52  40   979  76   1590.0   1298.0   15.13
   2   3  -1        0.00       10.60   0   0      0.00      0.00       0.0    3.32  41  1069  78    711.0   1033.0    7.69
   4   5  -1        0.00      -10.60   0   0      0.00      0.00       0.0    7.16  42  1088  80    474.0    993.0   13.34
   3   6  -1        0.00       10.60   0   0      0.00      0.00       0.0   -4.55  43  1097  81    451.0    952.0   13.96
   5   6  -1        0.00      -10.60   0   0      0.00      0.00       0.0    7.29  44  1098  82    350.0    973.0   16.22
   6   7  -1        0.00       10.60   0   0      0.00      0.00       0.0    6.93  45  1108  84    222.0    952.0   19.13
   7   8  -1        0.00       10.60   0   0      0.00      0.00       0.0    6.27  46  1115  86     88.0    929.0   22.06
   6   9  -1        0.00       10.60   0   0      0.00      0.00       0.0   -1.09  47  1122  87     74.0    886.0   22.45
  -3  -9   0        0.00       10.60   0   0      0.00      0.00       0.0    6.95  48  1132  89   1812.0   1275.0   19.58
  -1  -9   0        0.00       10.60   0   0      0.00      0.00       0.0   -5.86  49  1133  90   1761.0   1295.0   18.68
  -2  -8   0        0.00       10.60   0   0      0.00      0.00       0.0    1.15  50  1139  91   1697.0   1251.0   17.00
  -1  -7   0        0.00       10.60   0   0      0.00      0.00       0.0   -6.20  51  1146  92   1592.0   1228.0   14.56
  -1  -5   0        0.00       10.60   0   0      0.00      0.00       0.0   -5.08  52  1161  94   1431.0   1165.0   10.49
  -1  -3   0        0.00       10.60   0   0      0.00      0.00       0.0    0.10  53  1180  95   1277.0   1103.0    6.50
   3   5   0        0.00       10.60   0   0      0.00      0.00       0.0    3.04  54  1249  97    545.0    904.0   12.00
   3   7   0        0.00       10.60   0   0      0.00      0.00       0.0   -6.66  55  1264  99    398.0    841.0   15.69
   5   7   0        0.00       10.60   0   0      0.00      0.00       0.0    4.61  56  1265 100    300.0    860.0   17.74
   6   8   0        0.00       10.60   0   0      0.00      0.00       0.0    4.43  57  1272 102    169.0    837.0   20.65
   5   9   0        0.00       10.60   0   0      0.00      0.00       0.0   -3.65  58  1278 103    150.0    793.0   21.26
  -3 -10   1        0.00       10.60   0   0      0.00      0.00       0.0    4.72  59  1283 104   1925.0   1227.0   21.67
  -1 -10   1        0.00       10.60   0   0      0.00      0.00       0.0   -6.68  60  1284 105   1881.0   1248.0   20.85
  -2  -9   1        0.00       10.60   0   0      0.00      0.00       0.0   -0.88  61  1289 106   1810.0   1203.0   19.13
  -3  -8   1        0.00       10.60   0   0      0.00      0.00       0.0    6.16  62  1296 107   1755.0   1160.0   17.74
  -2  -7   1        0.00       10.60   0   0      0.00      0.00       0.0    0.04  63  1303 108   1642.0   1138.0   15.13
  -1  -2   1        0.00       10.60   0   0      0.00      0.00       0.0    0.79  64  1351 110   1227.0    996.0    5.03
   3   6   1        0.00       10.60   0   0      0.00      0.00       0.0   -0.16  65  1421 112    495.0    793.0   13.96
   4   9   1        0.00      -10.60   0   0      0.00      0.00       0.0   -7.05  66  1445 115    221.0    701.0   20.44
   6   9   1        0.00       10.60   0   0      0.00      0.00       0.0    1.79  67  1446 116    114.0    719.0   22.45
  -3  -7   2        0.00       10.60   0   0      0.00      0.00       0.0    5.77  68  1469 119   1700.0   1048.0   16.22
  -1  -3   2        0.00       10.60   0   0      0.00      0.00       0.0   -6.98  69  1503 121   1329.0    948.0    7.69
  -1  -1   2        0.00       10.60   0   0      0.00      0.00       0.0    4.15  70  1518 122   1178.0    889.0    5.03
   3   7   2        0.00       10.60   0   0      0.00      0.00       0.0   -3.43  71  1588 125    443.0    680.0   16.22
   6   8   2        0.00      -10.60   0   0      0.00      0.00       0.0    7.46  72  1597 127    202.0    671.0   21.06
   5   9   2        0.00       10.60   0   0      0.00      0.00       0.0   -1.12  73  1603 128    191.0    627.0   21.67
  -3 -10   3        0.00       10.60   0   0      0.00      0.00       0.0    2.48  74  1607 129   1983.0   1062.0   22.45
  -2  -9   3        0.00       10.60   0   0      0.00      0.00       0.0   -3.06  75  1612 130   1870.0   1040.0   20.01
  -2  -7   3        0.00       10.60   0   0      0.00      0.00       0.0   -2.71  76  1622 131   1699.0    978.0   16.22
  -1  -2   3        0.00       10.60   0   0      0.00      0.00       0.0   -6.45  77  1662 135   1278.0    840.0    7.69
   4   9   3        0.00       10.60   0   0      0.00      0.00       0.0   -5.02  78  1754 141    265.0    534.0   21.26
  -2 -10   4        0.00       10.60   0   0      0.00      0.00       0.0   -3.53  79  1759 142   1993.0    989.0   22.64
  -3  -9   4        0.00       10.60   0   0      0.00      0.00       0.0    1.97  80  1762 143   1925.0    947.0   21.26
  -3  -7   4        0.00       10.60   0   0      0.00      0.00       0.0    3.34  81  1774 145   1754.0    886.0   17.74
   2   6   4        0.00       10.60   0   0      0.00      0.00       0.0   -3.77  82  1873 149    604.0    541.0   15.41
   3   7   4        0.00       10.60   0   0      0.00      0.00       0.0   -0.96  83  1880 150    483.0    515.0   17.74
  -2  -9   5        0.00       10.60   0   0      0.00      0.00       0.0   -4.18  84  1896 152   1935.0    875.0   21.67
  -2  -7   5        0.00       10.60   0   0      0.00      0.00       0.0   -4.09  85  1905 154   1760.0    815.0   18.21
  -1   0   5        0.00       10.60   0   0      0.00      0.00       0.0    2.44  86  1959 158   1175.0    622.0   10.49
   1   4   5        0.00       10.60   0   0      0.00      0.00       0.0    0.08  87  1995 159    810.0    517.0   13.34
  -4  -8   6        0.00      -10.60   0   0      0.00      0.00       0.0    7.13  88  2026 164   1930.0    736.0   22.26
  -2  -8   6        0.00       10.60   0   0      0.00      0.00       0.0   -4.49  89  2027 165   1879.0    761.0   21.06
  -3  -7   6        0.00       10.60   0   0      0.00      0.00       0.0    2.13  90  2032 166   1814.0    720.0   20.01
   3   7   6        0.00       10.60   0   0      0.00      0.00       0.0    0.53  91  2131 170    522.0    344.0   20.01
   4   8   6        0.00       10.60   0   0      0.00      0.00       0.0    1.63  92  2137 171    394.0    312.0   22.26
  -2  -7   7        0.00       10.60   0   0      0.00      0.00       0.0   -4.37  93  2142 172   1825.0    647.0   20.85
  -3  -6   7        0.00       10.60   0   0      0.00      0.00       0.0    2.97  94  2145 173   1760.0    606.0   20.01
  -2  -5   7        0.00       10.60   0   0      0.00      0.00       0.0   -3.17  95  2152 174   1654.0    590.0   18.21
  -3  -4   7        0.00       10.60   0   0      0.00      0.00       0.0    6.84  96  2158 175   1596.0    550.0   17.74
  -2  -3   7        0.00       10.60   0   0      0.00      0.00       0.0    0.35  97  2165 176   1489.0    533.0   16.22
  -1   0   7        0.00       10.60   0   0      0.00      0.00       0.0   -0.20  98  2189 177   1227.0    456.0   14.56
   2   5   7        0.00      -10.60   0   0      0.00      0.00       0.0    7.10  99  2227 179    723.0    322.0   18.21
  -2  -6   8        0.00       10.60   0   0      0.00      0.00       0.0   -3.75 100  2243 180   1771.0    532.0   21.06
   2   6   8        0.00       10.60   0   0      0.00      0.00       0.0   -2.30 101  2313 184    690.0    195.0   21.06
  -2  -5   9        0.00       10.60   0   0      0.00      0.00       0.0   -2.51 102  2319 185   1717.0    415.0   21.67
  -1  -2   9        0.00      -10.60   0   0      0.00      0.00       0.0   -7.15 103  2333 188   1453.0    342.0   19.13
  -1   0   9        0.00       10.60   0   0      0.00      0.00       0.0    0.99 104  2346 189   1277.0    281.0   18.68
   1   4   9        0.00       10.60   0   0      0.00      0.00       0.0    1.20 105  2370 190    897.0    168.0   20.44
   2   5   9        0.00      -10.60   0   0      0.00      0.00       0.0    7.21 106  2374 191    760.0    140.0   21.67
  -2  -4  10        0.00       10.60   0   0      0.00      0.00       0.0   -0.47 107  2377 192   1662.0    295.0   22.64
  -1  -1  10        0.00       10.60   0   0      0.00      0.00       0.0   -2.89 108  2388 193   1393.0    220.0   20.85
    
   0   0   0    16794.77       35.62   0   1      0.00    129.59       0.0    0.00  14     0   0    616.8   1086.2   10.06
   0   0   0    16023.65       46.44   0   1      0.00    126.58       0.0    0.00  26     0   0   1650.7    289.9   22.56
   0   0   0     4880.18       22.60   0   1      0.00     69.86       0.0    0.00  29     0   0   1537.1   1109.9   12.61
   0   0   0     2988.35       15.27   0   1      0.00     54.67       0.0    0.00  32     0   0    668.2   1193.2    9.63
   0   0   0    12747.22       44.18   0   1      0.00    112.90       0.0    0.00  36     0   0   1718.2   1666.3   22.14
   0   0   0     2295.30        7.82   0   1      0.00     47.91       0.0    0.00  38     0   0    882.6    172.3   20.39
   0   0   0    10479.28       39.18   0   1      0.00    102.37       0.0    0.00  40     0   0    301.2   1635.9   22.18
   0   0   0    17676.64       63.64   0   1      0.00    132.95       0.0    0.00  44     0   0   1986.9    977.4   22.53
   0   0   0    13861.58       55.18   0   1      0.00    117.74       0.0    0.00  48     0   0     89.4   1179.5   22.19
   0   0   0     9386.57       42.82   0   1      0.00     96.88       0.0    0.00  49     0   0   1922.1    726.3   22.15
   0   0   0     4281.55       26.57   0   2      0.00     65.43       0.0    0.00  53     0   0    231.7    990.1   18.85
   0   0   0      880.19        7.19   0   1      0.00     29.67       0.0    0.00  65     0   0   1327.9    747.4   10.03
   0   0   0     2019.42       18.40   0   1      0.00     44.94       0.0    0.00  66     0   0    218.8    712.8   20.39
   0   0   0       45.83        0.85   0   1      0.00      6.77       0.0    0.00  76     0   0    937.8   1628.1   14.71
   0   0   0      461.28        6.81   0   1      0.00     21.48       0.0    0.00  82     0   0    549.0    172.4   22.78
   0   0   0      337.71        7.01   0   1      0.00     18.38       0.0    0.00  91     0   0    464.7    224.9   22.78
   0   0   0      813.66       12.21   0   1      0.00     28.52       0.0    0.00  95     0   0   1816.0    637.9   20.77
   0   0   0      881.72       19.12   0   1      0.00     29.69       0.0    0.00  99     0   0     52.8   1107.5   22.77
   0   0   0      621.02        9.94   0   1      0.00     24.92       0.0    0.00 100     0   0    259.9    545.2   21.22
   0   0   0      332.98        6.71   0   1      0.00     18.25       0.0    0.00 101     0   0    304.5   1680.7   22.75
   0   0   0      133.24        2.71   0   1      0.00     11.54       0.0    0.00 104     0   0    758.7    403.9   16.20
   0   0   0      749.38       11.24   0   1      0.00     27.37       0.0    0.00 105     0   0   1868.0    538.6   22.74
   0   0   0      712.37       12.62   0   1      0.00     26.69       0.0    0.00 106     0   0   1924.0    653.0   22.73
   0   0   0       26.77        0.68   0   1      0.00      5.17       0.0    0.00 107     0   0    931.9   1667.3   15.62

 SOL,ROT,NODES:   1   340637.00   194  POLAR_ANGLES:  194.33   77.33   71.67
 R=SUM[!FO-FC!]/SUM[FO]:    0.0000 SKC, BO:       0.6459  0.00
 NREF,INPUT_SK,SFJ2,SKC:    68      -1.0000    335415.5940       0.6459
 N_NODES,N_LLEGITS,N_INDEXATS,N_FEBLES:       194       108        84       108
 DIST_MITJANA,SDV (PIXELS):  10.857-NaN    
 GIR_MITJA,SDV (GRAUS):   1.470   4.260
------------------------------------------------------------------------------

  COPY OF FILE.INC:
  ==== == =======

granat_corneana mspd_12DEC2014-14 Ca3Al2Si3O12 Z=8  0.4246Angs  5sec            
CELL                                                                            
 11.84730  11.84730  11.84730   90.0000   90.0000   90.0000                     
LATTICE                                                                         
I-                                                                              
SYMMETRY                                                                        
X,Y,Z                                                                           
X+1/2,-Y+1/2,-Z                                                                 
-X,Y+1/2,-Z+1/2                                                                 
-X+1/2,-Y,Z+1/2                                                                 
Y,Z,X                                                                           
-Y+1/2,-Z,X+1/2                                                                 
Y+1/2,-Z+1/2,-X                                                                 
-Y,Z+1/2,-X+1/2                                                                 
Z,X,Y                                                                           
-Z,X+1/2,-Y+1/2                                                                 
-Z+1/2,-X,Y+1/2                                                                 
Z+1/2,-X+1/2,-Y                                                                 
Y+1/4,X+1/4,Z+1/4                                                               
-Y+3/4,X+3/4,-Z+1/4                                                             
Y+3/4,-X+1/4,-Z+3/4                                                             
-Y+1/4,-X+3/4,Z+3/4                                                             
Z+1/4,Y+1/4,X+1/4                                                               
-Z+1/4,-Y+3/4,X+3/4                                                             
-Z+3/4,Y+3/4,-X+1/4                                                             
Z+3/4,-Y+1/4,-X+3/4                                                             
X+1/4,Z+1/4,Y+1/4                                                               
X+3/4,-Z+1/4,-Y+3/4                                                             
-X+1/4,-Z+3/4,Y+3/4                                                             
-X+3/4,Z+3/4,-Y+1/4                                                             
CONTENTS                                                                        
Ca  SI  Al  O                                                                   
24  24  16 96                                                                   
&CONTROL NSOL=10,DELSIG=2.0,IREF=0,KARLE=0,IPCS=1,ISCAN=2,SWING=7.5,NTRAMZ=3,GRU
IREF=1,ALON=194.667,ALAT=78.667,SPIN=72.667/                                    

++++++++++++++++++++++++++++++++++++++++++++++++++++++++++++++++++++++++++++++
     FINAL DE XLENS -- durada:         1min.
++++++++++++++++++++++++++++++++++++++++++++++++++++++++++++++++++++++++++++++
