# Supplementary material for: Application of synchrotron through-the-substrate microdiffraction to crystals in polished thin sections
Source: IUCrJ. 2015 Jun 11;2(Pt 4):452–63. doi: 10.1107/S2052252515007794 (PMC4491317; doi:10.1107/S2052252515007794)
Supplement: Supplementary file 1 [file m-02-00452-sup1.zip › Suppl_files_Rius/Garnet_orientation/granat1_03.OUT]

 ==============================================================================
             DINCO: 25 Des 2014    (c)Dr.Jordi Rius
             ORIENTACIO DE PATRONS DE DIFRACCIO (2D) ALEATORIS
              Institut de Ciencia de Materials de Barcelona (CSIC)
              08193-Bellaterra, Catalonia, Spain
              La data es 13- 1-2015 a les 11:57:33

 ==============================================================================
     CRYSTAL DATA:
     =============
     granat_corneana mspd_12DEC2014-14 Ca3Al2Si3O12 Z=8  0.4246Angs  5sec            

     A=  11.847      B=  11.847     C=  11.847
     ALPHA=   90.00  BETA=   90.00  GAMMA=   90.00

     VOLUME (A3)=       1662.87

     (SINT/L)2=  0.001781*H2 + 0.001781*K2 + 0.001781*L2 +
                 0.000000*HK + 0.000000*HL + 0.000000*KL

     BRAVAIS LATTICE IS  I  CENTRED AT:

       1)  0.000000       0.000000       0.000000
       2)  0.500000       0.500000       0.500000

      SYMMETRY OPERATIONS: 

      R11  R12  R13     R21  R22  R23     R31  R32  R33    T1     T2     T3

  1)    1    0    0       0    1    0       0    0    1    0.00   0.00   0.00
  2)    1    0    0       0   -1    0       0    0   -1    0.50   0.50   0.00
  3)   -1    0    0       0    1    0       0    0   -1    0.00   0.50   0.50
  4)   -1    0    0       0   -1    0       0    0    1    0.50   0.00   0.50
  5)    0    1    0       0    0    1       1    0    0    0.00   0.00   0.00
  6)    0   -1    0       0    0   -1       1    0    0    0.50   0.00   0.50
  7)    0    1    0       0    0   -1      -1    0    0    0.50   0.50   0.00
  8)    0   -1    0       0    0    1      -1    0    0    0.00   0.50   0.50
  9)    0    0    1       1    0    0       0    1    0    0.00   0.00   0.00
 10)    0    0   -1       1    0    0       0   -1    0    0.00   0.50   0.50
 11)    0    0   -1      -1    0    0       0    1    0    0.50   0.00   0.50
 12)    0    0    1      -1    0    0       0   -1    0    0.50   0.50   0.00
 13)    0    1    0       1    0    0       0    0    1    0.25   0.25   0.25
 14)    0   -1    0       1    0    0       0    0   -1    0.75   0.75   0.25
 15)    0    1    0      -1    0    0       0    0   -1    0.75   0.25   0.75
 16)    0   -1    0      -1    0    0       0    0    1    0.25   0.75   0.75
 17)    0    0    1       0    1    0       1    0    0    0.25   0.25   0.25
 18)    0    0   -1       0   -1    0       1    0    0    0.25   0.75   0.75
 19)    0    0   -1       0    1    0      -1    0    0    0.75   0.75   0.25
 20)    0    0    1       0   -1    0      -1    0    0    0.75   0.25   0.75
 21)    1    0    0       0    0    1       0    1    0    0.25   0.25   0.25
 22)    1    0    0       0    0   -1       0   -1    0    0.75   0.25   0.75
 23)   -1    0    0       0    0   -1       0    1    0    0.25   0.75   0.75
 24)   -1    0    0       0    0    1       0   -1    0    0.75   0.75   0.25

     STRUCTURE TREATED AS CENTROSYMMETRIC

     TYPE OF RADIATION IS X-RAYS

          UNIT CELL CONTENTS
      SYMBOL  ATOMIC_NUMBER    NUMBER IN CELL    TYPE    SCAT_POWER
        CA         20               24            1          20.00
        SI         14               24            2          14.00
        AL         13               16            3          13.00
        O           8               96            4           8.00
------------------------------------------------------------------------------
 NOM DE LA IMATGE:                    granat1_03
 NPIX_X,NPIX_Y,CENT_X,CENT_Y:  2048  2048     1024.27   1024.30
 PIXLEN,SEPOD,WAVE: 79.000   183.53999  0.42460
 0/1/3 ES ELECTRONS/RAIGS_X/MOTT:    1
 MODE DE RECERCA (0=FULL,1=REF,-1=HKLGIR):    1
 ANGLE D.OFFSET DEL DIAGRAMA 2D en graus:      0.00
 TIPUS D"ESCOMBRAT (0=PRECESSIO; 1,2= ROTACIO):    2
 DELTA_PHI en graus (EIX GIR_VERTICAL):      7.50
 MU_VIDRE, CM-1:       3.39 GRUIX_VIDRE, CM:       0.09
 DSCIRC,DSFOU:     1.03017     1.08000
 NUM. TEORIC DE REFLEXIONS:            230
 PATRO OBSERVAT EXPERIMENTAL
 NOMBRE DE PICS LLEGITS (PCS)=      111
 MODEL DE REFERENCIA (S=1/N=0)      0
 SIGMA_I,n_SIGMA:     637.028     2.000

 REFINEMENT OF SOLUTION:
  1 194.667  78.667  72.667   253262.00 199  31
------------------------------------------------------------------------------

 SOL,ROT,NODES:   1   253262.00   197  POLAR_ANGLES:  194.67   78.67   72.67
    -0.29834    -0.90866     0.29212
     0.10604    -0.33571    -0.93598
     0.94855    -0.24826     0.19651

     H=    1.0000h    0.0000k    0.0000l 
     K=    0.0000h    1.0000k    0.0000l 
     L=    0.0000h    0.0000k    1.0000l 
    
   H   K   L      FO^2      SDV(FO^2) DUM CODI   FMODEL     FO       RODIST   PHI  PIC             cXPIX    cYPIX  2-THETA
   2   2  -4    21150.79       31.08   0 -13      0.00    145.43       1.4    2.94   1   601  48    720.0   1301.0   10.04
   0   2   4    24332.21       15.73   0 -93      0.00    155.99       5.1   -6.25   2  1845 148    968.0    653.0    9.18
   0  -4  -2    36701.12       38.10   0 -29      0.00    191.58       5.1   -4.51   3   846  70   1280.0   1296.0    9.12
   0  -6  -4    30856.08       41.09   0 -15      0.00    175.66       6.1    3.07   4   537  47   1383.0   1521.0   14.77
  -2  -4   6    26402.31      -48.60   0  -6      0.00    162.49       4.0    7.01   5  2050 169   1534.0    641.0   15.35
   0  -8   0    53469.64       74.97   0 -12      0.00    231.24       6.4   -6.53   6  1140  93   1666.0   1262.0   16.41
  -2  -6   4    31030.31       55.71   0   1      0.00    176.15       3.4    4.98   7  1781 145   1640.1    859.8   15.34
   2   4  -2    13477.93       28.96   0   1      0.00    116.09       1.2    0.96   9   916  73    616.8   1086.2   10.06
   4   6  -2    25377.11      -49.91   0   1      0.00    159.30       2.0    7.10  10   933  75    385.6   1050.2   15.38
   0  -8  -4    20293.40       43.20   0   1      0.00    142.45       7.9    2.20  11   524  46   1547.2   1590.3   18.35
  -1  -1   6     9130.21       18.32   0   1      0.00     95.55       3.6    3.94  12  2072 171   1275.4    567.6   12.64
   4   2  -8     9245.68       29.66   0   1      0.00     96.15       4.2    2.35  13   146  10    552.0   1660.9   18.84
   4   8   0    23400.87       54.79   0   1      0.00    152.97       2.4    2.52  14  1271 101    276.3    828.0   18.41
   4   0 -10    11512.85       26.28   0   1      0.00    107.30       8.5   -3.53  15    18   2    673.2   1903.0   22.16
   2   0  -6     3643.01       10.76   0   1      0.00     60.36       2.5    0.03  16   328  26    825.3   1521.0   12.97
  -2  -4   8    11031.44      -34.22   0   1      0.00    105.03       5.3    7.37  17  2253 186   1590.9    470.2   18.84
  -1  -6  -1     9016.61       25.33   0   1      0.00     94.96       3.9    3.54  18   989  83   1483.3   1268.0   12.61
  -1  -6   1     9326.68       27.17   0   1      0.00     96.57       4.8   -0.54  19  1313 109   1537.0   1109.7   12.61
   4   8   2    16692.85       44.01   0   1      0.00    129.20       4.2    5.01  20  1596 123    316.5    664.1   18.87
   1   4   3     3640.56       12.14   0   1      0.00     60.34       0.9    1.48  21  1718 135    763.4    682.8   10.48
   2   1  -5     3268.06       11.74   0   1      0.00     57.17       1.5    2.47  22   459  37    771.2   1410.0   11.23
   4   6  -6    14093.43       42.30   0   1      0.00    118.72       2.4   -3.09  23   372  30    291.9   1378.4   19.30
  -1  -2   5     3743.75       13.31   0   1      0.00     61.19       2.7    0.11  24  1941 161   1328.2    677.7   11.22
   1   5   2     2716.23       13.16   0   1      0.00     52.12       0.1   -5.90  26  1573 121    666.1    732.0   11.26
   4   8  -2    14052.75       43.66   0   1      0.00    118.54       2.2   -0.57  27   948  77    231.2    990.5   18.86
  -2  -8   4    14468.96       42.84   0   1      0.00    120.29       6.4    4.01  28  1768 143   1808.7    917.4   18.82
   2   3  -5     3155.00       14.69   0   1      0.00     56.17       2.2   -6.15  29   478  38    620.2   1353.8   12.65
   2   3  -3     2395.78       12.35   0   1      0.00     48.95       0.8    2.29  30   755  59    668.2   1193.2    9.63
  -1  -3   4     2809.66       12.31   0   1      0.00     53.01       2.3   -1.59  31  1800 147   1379.9    786.0   10.44
   2   5   1     3859.18       15.58   0   1      0.00     62.12       1.3    3.70  32  1411 110    609.0    821.3   11.25
   4  10   2    13066.11       44.68   0   1      0.00    114.31       3.4   -2.65  33  1606 126    159.2    594.2   22.58
   0 -10  -4    10947.44       36.93   0   1      0.00    104.63      10.3    2.78  34   515  44   1718.2   1666.3   22.14
   0  -6  -2     3373.11       15.17   0   1      0.00     58.08       5.5   -4.44  35   829  69   1440.9   1357.9   12.94
  -1  -4   3     3266.40       14.22   0   1      0.00     57.15       3.1   -2.00  36  1647 133   1431.3    893.6   10.43
   3   5  -2     3958.37       17.78   0   1      0.00     62.92       1.1    5.01  38   926  74    504.1   1068.1   12.66
   2   5  -1     3914.33       16.55   0   1      0.00     62.56       0.4   -0.83  40  1087  85    564.4    978.8   11.25
   4  10  -2    17060.50       56.98   0   1      0.00    130.62       2.9   -6.54  41   958  79     62.9    928.8   22.58
   2   5  -3     3912.46       17.59   0   1      0.00     62.55       2.0   -5.87  42   771  60    514.7   1137.1   12.66
   0  -2  -2      716.28        3.89   0   1      0.00     26.76       2.5    1.85  43   863  71   1124.6   1236.4    5.77
  -1  -5   2     3943.19       16.60   0   1      0.00     62.79       3.4   -1.56  44  1484 119   1483.5   1001.2   11.19
  -2  -5   3     4065.34      -17.65   0   1      0.00     63.76       2.5    7.13  45  1638 132   1532.0    911.5   12.62
  -2 -10   4    14824.37       55.42   0   2      0.00    121.76       9.0    4.13  46  1759 140   1987.0    977.5   22.53
   2   6   0     3628.98       17.72   0   1      0.00     60.24       0.8   -2.94  47  1256  99    510.8    870.1   13.00
   4  10   0    11706.12       44.47   0   1      0.00    108.19       3.3   -4.30  48  1282 104    113.4    762.3   22.19
   2   8   4     4337.58       20.30   0   1      0.00     65.86       2.9   -6.98  49  1886 152    446.2    479.8   18.87
   0 -10   4    12986.61       47.13   0   2      0.00    113.96       9.8   -6.54  50  1760 141   1969.6    998.8   22.15
   6   8  -4    10631.83       44.09   0   1      0.00    103.11       4.1    4.66  51   643  53     89.3   1179.4   22.19
   4   1  -9     1398.45        9.93   0   1      0.00     37.40       6.0    0.26  54    71   4    608.9   1779.8   20.36
   5   3  -8     1506.60       12.28   0   2      0.00     38.81       5.5    5.76  56   151  11    428.5   1647.6   20.36
   1  -9  -4     1450.17       12.20   0   1      0.00     38.08      11.0   -5.39  57   519  45   1627.5   1638.2   20.33
  -1  -4   9     1348.28       11.70   0   1      0.00     36.72       7.9   -0.50  58  2323 191   1612.3    393.2   20.37
  -1  -4   7     1102.45        9.54   0   1      0.00     33.20       5.9   -2.27  59  2159 179   1549.8    567.8   16.68
   4   7  -1     1300.45       13.28   0   1      0.00     36.06       2.2    4.90  60  1107  87    332.0    940.0   16.71
   4   9   1     1855.95       15.94   0   1      0.00     43.08       3.0    0.00  62  1445 114    218.8    712.9   20.39
   1  -7  -6      634.31        5.84   0   2      0.00     25.19      11.5    0.45  63   280  24   1391.5   1736.9   19.04
   5   8  -3     1977.59       17.32   0   1      0.00     44.47       2.9    2.43  64   793  63    163.2   1083.9   20.38
  -2  -5   5     1014.84        9.55   0   1      0.00     31.86       3.8    5.59  66  1919 159   1586.7    750.6   15.07
   1   5   6      352.64        3.87   0   1      0.00     18.78       5.3   -4.22  67  2120 172    758.6    403.9   16.20
   0 -10  -2     1731.08       14.48   0   1      0.00     41.61      10.3   -1.52  68   804  65   1778.8   1495.5   20.95
   2   7   7      504.71        6.04   0   1      0.00     22.47       7.2   -3.45  69  2237 182    590.8    255.0   20.81
   4   9  -1     1946.52       17.62   0   1      0.00     44.12       2.5   -2.34  71  1121  90    173.4    877.9   20.39
   1  -8  -5      599.57        7.47   0   1      0.00     24.49      11.1   -3.49  72   391  33   1510.0   1686.7   19.47
   1  -6  -5      392.01        4.45   0   1      0.00     19.80       9.7   -5.26  73   404  35   1345.3   1615.0   16.14
   0 -10   2     1729.35       16.86   0   1      0.00     41.59       9.4   -5.92  74  1452 115   1902.9   1164.2   20.96
   3   3  -6      405.72        5.37   0   1      0.00     20.14       2.2   -0.49  75   352  27    562.9   1447.9   15.09
  -1  -7   4     1188.74       11.58   0   1      0.00     34.48       5.7   -2.86  76  1775 144   1708.3    899.0   16.66
  -1  -9   4     1552.89       15.11   0   1      0.00     39.41       7.8   -1.87  77  1763 142   1882.8    957.6   20.34
   1  -5  -6      223.14        2.61   0   1      0.00     14.94      11.4    2.32  80   290  25   1225.6   1665.9   16.14
  -1  -5   8      712.24        9.00   0   1      0.00     26.69       7.3   -2.00  82  2248 185   1665.8    509.1   19.50
   5   8  -1     1162.98       12.82   0   1      0.00     34.10       3.0    5.92  83  1114  89    206.8    919.4   19.53
  -2  -8   2      910.45       10.51   0   1      0.00     30.17       5.7    5.50  84  1462 117   1750.2   1080.1   17.40
   5   4  -7      655.85        8.23   0   2      0.00     25.61       4.4    5.99  85   252  19    376.2   1532.1   19.51
   4   7  -5      862.06       10.50   0   1      0.00     29.36       2.5   -3.44  87   505  42    237.2   1266.8   19.52
   5   7  -4      922.51       11.47   0   1      0.00     30.37       3.2    3.82  88   636  51    218.7   1195.7   19.52
   3   6  -3      519.82        7.12   0   1      0.00     22.80       1.8   -1.60  89   780  61    404.8   1119.5   15.10
   3   5  -6      473.68        6.85   0   1      0.00     21.76       2.3   -6.64  91   367  28    407.4   1393.1   17.19
  -2  -7   7      677.83        9.79   0   1      0.00     26.04       7.1    3.91  92  2142 176   1816.0    638.0   20.77
  -1  -8   5      853.64       11.07   0   1      0.00     29.22       6.9   -2.57  93  1900 156   1826.8    845.6   19.49
   3   6  -5      543.42        7.80   0   1      0.00     23.31       1.9   -6.50  94   497  40    353.0   1282.4   17.20
  -1  -6   7      477.19        7.85   0   1      0.00     21.84       7.2   -2.75  95  2146 177   1718.8    622.2   19.06
   3   5  -4      247.25        5.78   0   1      0.00     15.72       1.3   -0.67  96   622  49    458.0   1228.2   14.52
   3   4  -5      188.14        4.61   0   1      0.00     13.72       2.3   -0.25  97   486  39    510.7   1337.5   14.52
   2   4   0      515.73       -8.17   0   2      0.00     22.71       3.2    7.31  98  1239  98    661.3    925.8    9.19
   6   7  -5      666.32       10.89   0   1      0.00     25.81       4.8    5.88  99   506  43    144.2   1292.5   21.60
   5   7  -6      591.56        9.64   0   1      0.00     24.32       3.9   -0.87 100   378  31    169.9   1364.3   21.59
   6   5  -7      412.91       -7.48   0   2      0.00     20.32       5.8    7.39 101   259  21    249.5   1519.8   21.60
  -1  -5   6      337.54        5.59   0   1      0.00     18.37       5.1   -3.12 103  2043 168   1602.0    679.1   16.15
  -1  -7   6      473.39        8.08   0   1      0.00     21.76       7.4   -2.89 104  2033 167   1772.1    734.3   19.05
   4   8  -4      618.45       10.20   0   1      0.00     24.87       2.1   -4.17 105   642  52    181.0   1155.3   20.17
   3   9   2      498.40        7.89   0   1      0.00     22.32       1.7   -4.62 106  1602 124    283.1    620.3   19.97
   2   7   5      233.04        4.44   0   1      0.00     15.27       3.3   -2.68 107  2014 163    546.0    429.7   18.18
  -1  -6   5      383.65        6.42   0   1      0.00     19.59       5.3   -3.26 108  1913 158   1654.7    789.2   16.15
   4   3  -9      216.13        4.57   0   1      0.00     14.70       4.0   -5.47 109    83   6    456.5   1723.1   21.18
   3   7   4      248.30        4.80   0   1      0.00     15.76       4.4    5.28 110  1880 151    477.6    523.2   17.70
  -2  -9   3      491.36        8.56   0   1      0.00     22.17       6.8    4.52 111  1612 128   1865.8   1029.4   19.91
    
   4  -2 -10        0.00        8.55   0   0      0.00      0.00       0.0    4.22   1    10   1    802.0   1968.0   22.64
   3  -2  -9        0.00        8.55   0   0      0.00      0.00       0.0   -3.84   2    51   3    883.0   1858.0   20.01
   5   2  -9        0.00        8.55   0   0      0.00      0.00       0.0    4.81   3    78   5    476.0   1766.0   21.67
   2  -6  -8        0.00        8.55   0   0      0.00      0.00       0.0    1.12   4    98   7   1246.0   1891.0   21.06
   3  -1  -8        0.00        8.55   0   0      0.00      0.00       0.0    4.71   5   125   8    811.0   1736.0   17.74
   3   1  -8        0.00        8.55   0   0      0.00      0.00       0.0   -4.20   6   138   9    670.0   1677.0   17.74
   4   4  -8        0.00        8.55   0   0      0.00      0.00       0.0   -3.95   7   157  12    398.0   1607.0   20.22
   1  -8  -7        0.00        8.55   0   0      0.00      0.00       0.0    5.73   8   171  13   1451.0   1864.0   22.06
   2  -7  -7        0.00        8.55   0   0      0.00      0.00       0.0   -6.44   9   173  14   1376.0   1836.0   20.85
   2  -1  -7        0.00        8.55   0   0      0.00      0.00       0.0   -6.73  10   213  15    884.0   1637.0   15.13
   3   2  -7        0.00        8.55   0   0      0.00      0.00       0.0   -1.66  11   237  16    614.0   1562.0   16.22
   4   3  -7        0.00        8.55   0   0      0.00      0.00       0.0    3.32  12   245  17    495.0   1546.0   17.74
   3   4  -7        0.00       -8.55   0   0      0.00      0.00       0.0   -7.46  13   251  18    460.0   1507.0   17.74
   4   5  -7        0.00        8.55   0   0      0.00      0.00       0.0   -3.22  14   258  20    344.0   1492.0   19.58
   5   6  -7        0.00        8.55   0   0      0.00      0.00       0.0   -0.60  15   265  22    221.0   1478.0   21.67
   1  -9  -6        0.00        8.55   0   0      0.00      0.00       0.0    1.04  16   271  23   1573.0   1812.0   22.45
   5   5  -6        0.00        8.55   0   0      0.00      0.00       0.0    5.67  17   368  29    321.0   1418.0   19.13
   0  -9  -5        0.00        8.55   0   0      0.00      0.00       0.0    5.58  18   387  32   1611.0   1712.0   21.26
   0  -7  -5        0.00        8.55   0   0      0.00      0.00       0.0    6.75  19   396  34   1442.0   1639.0   17.74
   1  -4  -5        0.00        8.55   0   0      0.00      0.00       0.0   -6.15  20   415  36   1193.0   1549.0   13.34
   5   6  -5        0.00        8.55   0   0      0.00      0.00       0.0    4.92  21   498  41    269.0   1306.0   19.13
   3   7  -4        0.00        8.55   0   0      0.00      0.00       0.0   -6.86  22   635  50    296.0   1174.0   17.74
  -1 -10  -3        0.00        8.55   0   0      0.00      0.00       0.0    6.98  23   652  54   1771.0   1567.0   21.67
   1 -10  -3        0.00        8.55   0   0      0.00      0.00       0.0   -6.20  24   653  55   1756.0   1586.0   21.67
   0  -9  -3        0.00        8.55   0   0      0.00      0.00       0.0   -0.25  25   657  56   1670.0   1539.0   19.58
   0  -7  -3        0.00        8.55   0   0      0.00      0.00       0.0   -1.14  26   667  57   1500.0   1470.0   15.69
   0  -5  -3        0.00        8.55   0   0      0.00      0.00       0.0   -0.66  27   683  58   1337.0   1406.0   12.00
   4   7  -3        0.00        8.55   0   0      0.00      0.00       0.0    0.96  28   788  62    285.0   1101.0   17.74
   4   9  -3        0.00        8.55   0   0      0.00      0.00       0.0   -5.23  29   798  64    120.0   1043.0   21.26
  -1  -9  -2        0.00        8.55   0   0      0.00      0.00       0.0    4.73  30   808  66   1711.0   1446.0   19.13
   0  -8  -2        0.00        8.55   0   0      0.00      0.00       0.0   -3.19  31   815  67   1613.0   1421.0   17.00
  -1  -7  -2        0.00        8.55   0   0      0.00      0.00       0.0    5.41  32   822  68   1543.0   1379.0   15.13
   1   1  -2        0.00        8.55   0   0      0.00      0.00       0.0    6.34  33   891  72    873.0   1162.0    5.03
   3   7  -2        0.00        8.55   0   0      0.00      0.00       0.0   -2.90  34   940  76    348.0   1010.0   16.22
   5   9  -2        0.00        8.55   0   0      0.00      0.00       0.0    0.80  35   955  78    103.0    969.0   21.67
  -1 -10  -1        0.00        8.55   0   0      0.00      0.00       0.0    3.10  36   960  80   1827.0   1397.0   20.85
   0  -9  -1        0.00        8.55   0   0      0.00      0.00       0.0   -4.10  37   966  81   1728.0   1372.0   18.68
   0  -7  -1        0.00        8.55   0   0      0.00      0.00       0.0   -6.02  38   980  82   1557.0   1307.0   14.56
   1   2  -1        0.00        8.55   0   0      0.00      0.00       0.0    3.51  39  1058  84    822.0   1055.0    5.03
   3   6  -1        0.00        8.55   0   0      0.00      0.00       0.0    2.88  40  1097  86    450.0    959.0   13.96
   3   8  -1        0.00        8.55   0   0      0.00      0.00       0.0   -4.51  41  1113  88    292.0    899.0   17.74
   6   9  -1        0.00        8.55   0   0      0.00      0.00       0.0    6.30  42  1122  91     73.0    894.0   22.45
  -1  -9   0        0.00        8.55   0   0      0.00      0.00       0.0    1.24  43  1133  92   1767.0   1281.0   18.68
  -1  -7   0        0.00        8.55   0   0      0.00      0.00       0.0    0.92  44  1146  94   1596.0   1217.0   14.56
  -1  -5   0        0.00        8.55   0   0      0.00      0.00       0.0    2.05  45  1161  95   1433.0   1157.0   10.49
  -1  -3   0        0.00       -8.55   0   0      0.00      0.00       0.0    7.24  46  1180  96   1278.0   1100.0    6.50
   1   3   0        0.00        8.55   0   0      0.00      0.00       0.0    0.47  47  1229  97    771.0    949.0    6.50
   3   7   0        0.00        8.55   0   0      0.00      0.00       0.0    0.54  48  1264 100    396.0    849.0   15.69
   3   9   0        0.00        8.55   0   0      0.00      0.00       0.0   -6.36  49  1277 102    233.0    785.0   19.58
   5   9   0        0.00        8.55   0   0      0.00      0.00       0.0    3.58  50  1278 103    148.0    802.0   21.26
  -1 -10   1        0.00        8.55   0   0      0.00      0.00       0.0    0.58  51  1284 105   1885.0   1231.0   20.85
  -2  -9   1        0.00        8.55   0   0      0.00      0.00       0.0    6.40  52  1289 106   1813.0   1189.0   19.13
   0  -9   1        0.00        8.55   0   0      0.00      0.00       0.0   -6.41  53  1290 107   1788.0   1208.0   18.68
  -2  -7   1        0.00       -8.55   0   0      0.00      0.00       0.0    7.38  54  1303 108   1644.0   1128.0   15.13
   3   6   1        0.00        8.55   0   0      0.00      0.00       0.0    6.80  55  1421 111    493.0    798.0   13.96
   2   7   1        0.00        8.55   0   0      0.00      0.00       0.0   -5.28  56  1430 112    455.0    759.0   15.13
   3   8   1        0.00        8.55   0   0      0.00      0.00       0.0   -1.97  57  1437 113    340.0    736.0   17.74
  -1  -9   2        0.00        8.55   0   0      0.00      0.00       0.0   -0.87  58  1456 116   1825.0   1116.0   19.13
  -1  -7   2        0.00        8.55   0   0      0.00      0.00       0.0   -1.69  59  1470 118   1652.0   1056.0   15.13
  -1  -3   2        0.00        8.55   0   0      0.00      0.00       0.0    0.98  60  1503 120   1327.0    943.0    7.69
   3   7   2        0.00        8.55   0   0      0.00      0.00       0.0    3.33  61  1588 122    439.0    686.0   16.22
   5   9   2        0.00        8.55   0   0      0.00      0.00       0.0    5.78  62  1603 125    188.0    633.0   21.67
  -1 -10   3        0.00        8.55   0   0      0.00      0.00       0.0   -0.85  63  1608 127   1946.0   1064.0   21.67
  -1  -8   3        0.00        8.55   0   0      0.00      0.00       0.0   -2.04  64  1617 129   1767.0   1004.0   17.74
  -2  -7   3        0.00        8.55   0   0      0.00      0.00       0.0    5.00  65  1622 130   1698.0    966.0   16.22
  -1  -6   3        0.00        8.55   0   0      0.00      0.00       0.0   -2.64  66  1630 131   1597.0    947.0   13.96
  -1  -2   3        0.00        8.55   0   0      0.00      0.00       0.0    2.17  67  1662 134   1275.0    836.0    7.69
   2   5   3        0.00       -8.55   0   0      0.00      0.00       0.0    7.46  68  1727 136    650.0    659.0   12.68
   2   7   3        0.00        8.55   0   0      0.00      0.00       0.0   -3.43  69  1743 137    502.0    595.0   16.22
   4   9   3        0.00        8.55   0   0      0.00      0.00       0.0    1.68  70  1754 138    260.0    541.0   21.26
   3  10   3        0.00       -8.55   0   0      0.00      0.00       0.0   -7.38  71  1758 139    222.0    498.0   22.45
  -1  -5   4        0.00        8.55   0   0      0.00      0.00       0.0   -3.10  72  1788 146   1543.0    838.0   13.34
   1   5   4        0.00        8.55   0   0      0.00      0.00       0.0   -4.07  73  1866 149    714.0    569.0   13.34
   2   6   4        0.00        8.55   0   0      0.00      0.00       0.0    2.22  74  1873 150    599.0    545.0   15.41
   4   8   4        0.00        8.55   0   0      0.00      0.00       0.0    6.74  75  1887 153    354.0    491.0   20.22
   3   9   4        0.00        8.55   0   0      0.00      0.00       0.0   -3.66  76  1892 154    327.0    448.0   21.26
  -2  -9   5        0.00        8.55   0   0      0.00      0.00       0.0    3.66  77  1896 155   1932.0    857.0   21.67
  -2  -7   5        0.00        8.55   0   0      0.00      0.00       0.0    3.93  78  1905 157   1755.0    801.0   18.21
  -1  -4   5        0.00        8.55   0   0      0.00      0.00       0.0   -2.90  79  1924 160   1490.0    730.0   13.34
   1   4   5        0.00        8.55   0   0      0.00      0.00       0.0    4.24  80  1995 162    807.0    518.0   13.34
   3   8   5        0.00        8.55   0   0      0.00      0.00       0.0    0.73  81  2020 164    427.0    398.0   20.44
  -1  -9   6        0.00        8.55   0   0      0.00      0.00       0.0   -1.95  82  2024 165   1953.0    781.0   22.45
  -2  -8   6        0.00        8.55   0   0      0.00      0.00       0.0    3.56  83  2027 166   1874.0    744.0   21.06
  -1  -3   6        0.00        8.55   0   0      0.00      0.00       0.0   -1.81  84  2058 170   1437.0    620.0   13.96
   3   7   6        0.00        8.55   0   0      0.00      0.00       0.0    6.15  85  2131 173    518.0    347.0   20.01
   2   8   6        0.00       -8.55   0   0      0.00      0.00       0.0   -7.35  86  2136 174    496.0    303.0   21.06
  -1  -8   7        0.00        8.55   0   0      0.00      0.00       0.0   -2.20  87  2140 175   1896.0    667.0   22.06
  -2  -5   7        0.00        8.55   0   0      0.00      0.00       0.0    5.44  88  2152 178   1645.0    579.0   18.21
  -1  -2   7        0.00        8.55   0   0      0.00      0.00       0.0    0.61  89  2173 180   1382.0    508.0   15.13
   1   4   7        0.00        8.55   0   0      0.00      0.00       0.0    4.39  90  2220 181    852.0    347.0   16.74
  -1  -7   8        0.00        8.55   0   0      0.00      0.00       0.0   -2.02  91  2240 183   1839.0    553.0   22.06
  -2  -6   8        0.00        8.55   0   0      0.00      0.00       0.0    4.81  92  2243 184   1761.0    517.0   21.06
  -1  -3   8        0.00        8.55   0   0      0.00      0.00       0.0   -0.45  93  2259 187   1494.0    448.0   17.74
   2   6   8        0.00        8.55   0   0      0.00      0.00       0.0    1.78  94  2313 188    688.0    195.0   21.06
  -1  -6   9        0.00        8.55   0   0      0.00      0.00       0.0   -1.33  95  2317 189   1784.0    437.0   22.45
  -2  -5   9        0.00        8.55   0   0      0.00      0.00       0.0    6.39  96  2319 190   1705.0    401.0   21.67
  -1  -2   9        0.00        8.55   0   0      0.00      0.00       0.0    2.73  97  2333 192   1436.0    332.0   19.13
   0   1   9        0.00        8.55   0   0      0.00      0.00       0.0   -1.67  98  2353 193   1179.0    254.0   18.68
   1   4   9        0.00        8.55   0   0      0.00      0.00       0.0   -1.43  99  2370 194    912.0    166.0   20.44
   0  -4  10        0.00       -8.55   0   0      0.00      0.00       0.0   -7.49 100  2378 195   1644.0    303.0   22.26
  -1  -3  10        0.00        8.55   0   0      0.00      0.00       0.0    2.03 101  2381 196   1551.0    266.0   21.67
   0  -2  10        0.00       -8.55   0   0      0.00      0.00       0.0   -7.02 102  2385 197   1471.0    249.0   21.06
    
   0   0   0    14839.58       21.69   0   1      0.00    121.82       0.0    0.00   8     0   0    821.6   1966.9   22.54
   0   0   0    11447.41       35.17   0   1      0.00    106.99       0.0    0.00  25     0   0   1650.1    289.4   22.56
   0   0   0     8123.48       31.46   0   1      0.00     90.13       0.0    0.00  37     0   0    301.2   1635.9   22.18
   0   0   0     1485.76        4.20   0   2      0.00     38.55       0.0    0.00  39     0   0   1109.6    136.2   21.01
   0   0   0     1640.32        8.11   0   1      0.00     40.50       0.0    0.00  52     0   0    747.2   1840.3   20.35
   0   0   0      819.29        5.21   0   1      0.00     28.62       0.0    0.00  53     0   0    809.1    228.8   19.53
   0   0   0     1160.29        9.07   0   1      0.00     34.06       0.0    0.00  55     0   0   1460.1   1565.7   16.65
   0   0   0       98.11        0.94   0   1      0.00      9.90       0.0    0.00  61     0   0   1083.2    318.0   16.96
   0   0   0      647.30        5.70   0   1      0.00     25.44       0.0    0.00  65     0   0   1360.3   1837.8   20.75
   0   0   0      411.86        4.29   0   1      0.00     20.29       0.0    0.00  70     0   0    714.2    282.3   19.09
   0   0   0      360.50        4.59   0   1      0.00     18.99       0.0    0.00  78     0   0    661.9    454.8   16.20
   0   0   0      846.91        9.97   0   1      0.00     29.10       0.0    0.00  79     0   0    399.3    645.5   17.46
   0   0   0      177.56        2.13   0   1      0.00     13.33       0.0    0.00  81     0   0   1197.5   1764.8   18.13
   0   0   0      194.11        2.16   0   1      0.00     13.93       0.0    0.00  86     0   0   1198.4   1999.5   23.09
   0   0   0      287.49        5.81   0   1      0.00     16.96       0.0    0.00  90     0   0    464.7    225.0   22.78
   0   0   0       25.79        0.87   0   1      0.00      5.08       0.0    0.00 102     0   0    977.0   1374.2    8.64

 SOL,ROT,NODES:   1   253262.00   197  POLAR_ANGLES:  194.67   78.67   72.67
 R=SUM[!FO-FC!]/SUM[FO]:    0.0000 SKC, BO:       0.5837  0.00
 NREF,INPUT_SK,SFJ2,SKC:    84      -1.0000    426456.9690       0.5837
 N_NODES,N_LLEGITS,N_INDEXATS,N_FEBLES:       197       111        95       102
 DIST_MITJANA,SDV (PIXELS):   5.104   2.416
 GIR_MITJA,SDV (GRAUS):  -0.077   4.460
------------------------------------------------------------------------------

  COPY OF FILE.INC:
  ==== == =======

granat_corneana mspd_12DEC2014-14 Ca3Al2Si3O12 Z=8  0.4246Angs  5sec            
CELL                                                                            
 11.84730  11.84730  11.84730   90.0000   90.0000   90.0000                     
LATTICE                                                                         
I-                                                                              
SYMMETRY                                                                        
X,Y,Z                                                                           
X+1/2,-Y+1/2,-Z                                                                 
-X,Y+1/2,-Z+1/2                                                                 
-X+1/2,-Y,Z+1/2                                                                 
Y,Z,X                                                                           
-Y+1/2,-Z,X+1/2                                                                 
Y+1/2,-Z+1/2,-X                                                                 
-Y,Z+1/2,-X+1/2                                                                 
Z,X,Y                                                                           
-Z,X+1/2,-Y+1/2                                                                 
-Z+1/2,-X,Y+1/2                                                                 
Z+1/2,-X+1/2,-Y                                                                 
Y+1/4,X+1/4,Z+1/4                                                               
-Y+3/4,X+3/4,-Z+1/4                                                             
Y+3/4,-X+1/4,-Z+3/4                                                             
-Y+1/4,-X+3/4,Z+3/4                                                             
Z+1/4,Y+1/4,X+1/4                                                               
-Z+1/4,-Y+3/4,X+3/4                                                             
-Z+3/4,Y+3/4,-X+1/4                                                             
Z+3/4,-Y+1/4,-X+3/4                                                             
X+1/4,Z+1/4,Y+1/4                                                               
X+3/4,-Z+1/4,-Y+3/4                                                             
-X+1/4,-Z+3/4,Y+3/4                                                             
-X+3/4,Z+3/4,-Y+1/4                                                             
CONTENTS                                                                        
Ca  SI  Al  O                                                                   
24  24  16 96                                                                   
&CONTROL NSOL=10,DELSIG=2.0,IREF=0,KARLE=0,IPCS=1,ISCAN=2,SWING=7.5,NTRAMZ=3,GRU
IREF=1,ALON=194.667,ALAT=78.667,SPIN=72.667/                                    

++++++++++++++++++++++++++++++++++++++++++++++++++++++++++++++++++++++++++++++
     FINAL DE XLENS -- durada:         0min.
++++++++++++++++++++++++++++++++++++++++++++++++++++++++++++++++++++++++++++++
