# Supplementary material for: Application of synchrotron through-the-substrate microdiffraction to crystals in polished thin sections
Source: IUCrJ. 2015 Jun 11;2(Pt 4):452–63. doi: 10.1107/S2052252515007794 (PMC4491317; doi:10.1107/S2052252515007794)
Supplement: Supplementary file 1 [file m-02-00452-sup1.zip › Suppl_files_Rius/Garnet_orientation/granat1_03_FULL.OUT]

 ==============================================================================
             DINCO: 25 Des 2014    (c)Dr.Jordi Rius
             ORIENTACIO DE PATRONS DE DIFRACCIO (2D) ALEATORIS
              Institut de Ciencia de Materials de Barcelona (CSIC)
              08193-Bellaterra, Catalonia, Spain
              La data es 13- 1-2015 a les 11:47:49

 ==============================================================================
     CRYSTAL DATA:
     =============
     granat_corneana mspd_12DEC2014-14 Ca3Al2Si3O12 Z=8  0.4246Angs  5sec            

     A=  11.847      B=  11.847     C=  11.847
     ALPHA=   90.00  BETA=   90.00  GAMMA=   90.00

     VOLUME (A3)=       1662.87

     (SINT/L)2=  0.001781*H2 + 0.001781*K2 + 0.001781*L2 +
                 0.000000*HK + 0.000000*HL + 0.000000*KL

     BRAVAIS LATTICE IS  I  CENTRED AT:

       1)  0.000000       0.000000       0.000000
       2)  0.500000       0.500000       0.500000

      SYMMETRY OPERATIONS: 

      R11  R12  R13     R21  R22  R23     R31  R32  R33    T1     T2     T3

  1)    1    0    0       0    1    0       0    0    1    0.00   0.00   0.00
  2)    1    0    0       0   -1    0       0    0   -1    0.50   0.50   0.00
  3)   -1    0    0       0    1    0       0    0   -1    0.00   0.50   0.50
  4)   -1    0    0       0   -1    0       0    0    1    0.50   0.00   0.50
  5)    0    1    0       0    0    1       1    0    0    0.00   0.00   0.00
  6)    0   -1    0       0    0   -1       1    0    0    0.50   0.00   0.50
  7)    0    1    0       0    0   -1      -1    0    0    0.50   0.50   0.00
  8)    0   -1    0       0    0    1      -1    0    0    0.00   0.50   0.50
  9)    0    0    1       1    0    0       0    1    0    0.00   0.00   0.00
 10)    0    0   -1       1    0    0       0   -1    0    0.00   0.50   0.50
 11)    0    0   -1      -1    0    0       0    1    0    0.50   0.00   0.50
 12)    0    0    1      -1    0    0       0   -1    0    0.50   0.50   0.00
 13)    0    1    0       1    0    0       0    0    1    0.25   0.25   0.25
 14)    0   -1    0       1    0    0       0    0   -1    0.75   0.75   0.25
 15)    0    1    0      -1    0    0       0    0   -1    0.75   0.25   0.75
 16)    0   -1    0      -1    0    0       0    0    1    0.25   0.75   0.75
 17)    0    0    1       0    1    0       1    0    0    0.25   0.25   0.25
 18)    0    0   -1       0   -1    0       1    0    0    0.25   0.75   0.75
 19)    0    0   -1       0    1    0      -1    0    0    0.75   0.75   0.25
 20)    0    0    1       0   -1    0      -1    0    0    0.75   0.25   0.75
 21)    1    0    0       0    0    1       0    1    0    0.25   0.25   0.25
 22)    1    0    0       0    0   -1       0   -1    0    0.75   0.25   0.75
 23)   -1    0    0       0    0   -1       0    1    0    0.25   0.75   0.75
 24)   -1    0    0       0    0    1       0   -1    0    0.75   0.75   0.25

     STRUCTURE TREATED AS CENTROSYMMETRIC

     TYPE OF RADIATION IS X-RAYS

          UNIT CELL CONTENTS
      SYMBOL  ATOMIC_NUMBER    NUMBER IN CELL    TYPE    SCAT_POWER
        CA         20               24            1          20.00
        SI         14               24            2          14.00
        AL         13               16            3          13.00
        O           8               96            4           8.00
------------------------------------------------------------------------------
 NOM DE LA IMATGE:                    granat1_03
 NPIX_X,NPIX_Y,CENT_X,CENT_Y:  2048  2048     1024.27   1024.30
 PIXLEN,SEPOD,WAVE: 79.000   183.53999  0.42460
 0/1/3 ES ELECTRONS/RAIGS_X/MOTT:    1
 MODE DE RECERCA (0=FULL,1=REF,-1=HKLGIR):    0
 ANGLE D.OFFSET DEL DIAGRAMA 2D en graus:      0.00
 TIPUS D"ESCOMBRAT (0=PRECESSIO; 1,2= ROTACIO):    2
 DELTA_PHI en graus (EIX GIR_VERTICAL):      7.50
 MU_VIDRE, CM-1:       3.39 GRUIX_VIDRE, CM:       0.09
 DSCIRC,DSFOU:     1.03017     1.08000
 NUM. TEORIC DE REFLEXIONS:            230
 PATRO OBSERVAT EXPERIMENTAL
 NOMBRE DE PICS LLEGITS (PCS)=      111
 MODEL DE REFERENCIA (S=1/N=0)      0
 SIGMA_I,n_SIGMA:     637.028     2.000

------------------------------------------------------------------------------

 FULL SCAN:
  1 194.667  78.667  72.667   253262.00 199  31
  2  78.000  75.000 339.667   247762.00 197  30
  3 258.000  75.000 339.667   247762.00 197  30
  4 348.000  75.000 339.667   247762.00 197  30
  5 168.000  75.000 339.667   247762.00 197  30
  6  38.333  18.667 200.000   248473.00 199  32
  7 218.333  18.667 200.000   248473.00 199  32
  8 104.667  78.667  72.667   253262.00 199  31
  9 284.667  78.667  72.667   253262.00 199  31
 10 308.333  18.667 200.000   248473.00 199  32
------------------------------------------------------------------------------

  COPY OF FILE.INC:
  ==== == =======

granat_corneana mspd_12DEC2014-14 Ca3Al2Si3O12 Z=8  0.4246Angs  5sec            
CELL                                                                            
 11.84730  11.84730  11.84730   90.0000   90.0000   90.0000                     
LATTICE                                                                         
I-                                                                              
SYMMETRY                                                                        
X,Y,Z                                                                           
X+1/2,-Y+1/2,-Z                                                                 
-X,Y+1/2,-Z+1/2                                                                 
-X+1/2,-Y,Z+1/2                                                                 
Y,Z,X                                                                           
-Y+1/2,-Z,X+1/2                                                                 
Y+1/2,-Z+1/2,-X                                                                 
-Y,Z+1/2,-X+1/2                                                                 
Z,X,Y                                                                           
-Z,X+1/2,-Y+1/2                                                                 
-Z+1/2,-X,Y+1/2                                                                 
Z+1/2,-X+1/2,-Y                                                                 
Y+1/4,X+1/4,Z+1/4                                                               
-Y+3/4,X+3/4,-Z+1/4                                                             
Y+3/4,-X+1/4,-Z+3/4                                                             
-Y+1/4,-X+3/4,Z+3/4                                                             
Z+1/4,Y+1/4,X+1/4                                                               
-Z+1/4,-Y+3/4,X+3/4                                                             
-Z+3/4,Y+3/4,-X+1/4                                                             
Z+3/4,-Y+1/4,-X+3/4                                                             
X+1/4,Z+1/4,Y+1/4                                                               
X+3/4,-Z+1/4,-Y+3/4                                                             
-X+1/4,-Z+3/4,Y+3/4                                                             
-X+3/4,Z+3/4,-Y+1/4                                                             
CONTENTS                                                                        
Ca  SI  Al  O                                                                   
24  24  16 96                                                                   
&CONTROL NSOL=10,DELSIG=2.0,IREF=0,KARLE=0,IPCS=1,ISCAN=2,SWING=7.5,NTRAMZ=3,GRU
IREF=0,ALON=194.667,ALAT=78.667,SPIN=72.667/                                    

++++++++++++++++++++++++++++++++++++++++++++++++++++++++++++++++++++++++++++++
     FINAL DE XLENS -- durada:         3min.
++++++++++++++++++++++++++++++++++++++++++++++++++++++++++++++++++++++++++++++
