# Supplementary material for: Application of synchrotron through-the-substrate microdiffraction to crystals in polished thin sections
Source: IUCrJ. 2015 Jun 11;2(Pt 4):452–63. doi: 10.1107/S2052252515007794 (PMC4491317; doi:10.1107/S2052252515007794)
Supplement: Supplementary file 1 [file m-02-00452-sup1.zip › Suppl_files_Rius/Garnet_orientation/granat1_04.OUT]

 ==============================================================================
             DINCO: 25 Des 2014    (c)Dr.Jordi Rius
             ORIENTACIO DE PATRONS DE DIFRACCIO (2D) ALEATORIS
              Institut de Ciencia de Materials de Barcelona (CSIC)
              08193-Bellaterra, Catalonia, Spain
              La data es 13- 1-2015 a les 11:58:31

 ==============================================================================
     CRYSTAL DATA:
     =============
     granat_corneana mspd_12DEC2014-14 Ca3Al2Si3O12 Z=8  0.4246Angs  5sec            

     A=  11.847      B=  11.847     C=  11.847
     ALPHA=   90.00  BETA=   90.00  GAMMA=   90.00

     VOLUME (A3)=       1662.87

     (SINT/L)2=  0.001781*H2 + 0.001781*K2 + 0.001781*L2 +
                 0.000000*HK + 0.000000*HL + 0.000000*KL

     BRAVAIS LATTICE IS  I  CENTRED AT:

       1)  0.000000       0.000000       0.000000
       2)  0.500000       0.500000       0.500000

      SYMMETRY OPERATIONS: 

      R11  R12  R13     R21  R22  R23     R31  R32  R33    T1     T2     T3

  1)    1    0    0       0    1    0       0    0    1    0.00   0.00   0.00
  2)    1    0    0       0   -1    0       0    0   -1    0.50   0.50   0.00
  3)   -1    0    0       0    1    0       0    0   -1    0.00   0.50   0.50
  4)   -1    0    0       0   -1    0       0    0    1    0.50   0.00   0.50
  5)    0    1    0       0    0    1       1    0    0    0.00   0.00   0.00
  6)    0   -1    0       0    0   -1       1    0    0    0.50   0.00   0.50
  7)    0    1    0       0    0   -1      -1    0    0    0.50   0.50   0.00
  8)    0   -1    0       0    0    1      -1    0    0    0.00   0.50   0.50
  9)    0    0    1       1    0    0       0    1    0    0.00   0.00   0.00
 10)    0    0   -1       1    0    0       0   -1    0    0.00   0.50   0.50
 11)    0    0   -1      -1    0    0       0    1    0    0.50   0.00   0.50
 12)    0    0    1      -1    0    0       0   -1    0    0.50   0.50   0.00
 13)    0    1    0       1    0    0       0    0    1    0.25   0.25   0.25
 14)    0   -1    0       1    0    0       0    0   -1    0.75   0.75   0.25
 15)    0    1    0      -1    0    0       0    0   -1    0.75   0.25   0.75
 16)    0   -1    0      -1    0    0       0    0    1    0.25   0.75   0.75
 17)    0    0    1       0    1    0       1    0    0    0.25   0.25   0.25
 18)    0    0   -1       0   -1    0       1    0    0    0.25   0.75   0.75
 19)    0    0   -1       0    1    0      -1    0    0    0.75   0.75   0.25
 20)    0    0    1       0   -1    0      -1    0    0    0.75   0.25   0.75
 21)    1    0    0       0    0    1       0    1    0    0.25   0.25   0.25
 22)    1    0    0       0    0   -1       0   -1    0    0.75   0.25   0.75
 23)   -1    0    0       0    0   -1       0    1    0    0.25   0.75   0.75
 24)   -1    0    0       0    0    1       0   -1    0    0.75   0.75   0.25

     STRUCTURE TREATED AS CENTROSYMMETRIC

     TYPE OF RADIATION IS X-RAYS

          UNIT CELL CONTENTS
      SYMBOL  ATOMIC_NUMBER    NUMBER IN CELL    TYPE    SCAT_POWER
        CA         20               24            1          20.00
        SI         14               24            2          14.00
        AL         13               16            3          13.00
        O           8               96            4           8.00
------------------------------------------------------------------------------
 NOM DE LA IMATGE:                    granat1_04
 NPIX_X,NPIX_Y,CENT_X,CENT_Y:  2048  2048     1024.27   1024.30
 PIXLEN,SEPOD,WAVE: 79.000   183.53999  0.42460
 0/1/3 ES ELECTRONS/RAIGS_X/MOTT:    1
 MODE DE RECERCA (0=FULL,1=REF,-1=HKLGIR):    1
 ANGLE D.OFFSET DEL DIAGRAMA 2D en graus:      7.50
 TIPUS D"ESCOMBRAT (0=PRECESSIO; 1,2= ROTACIO):    2
 DELTA_PHI en graus (EIX GIR_VERTICAL):      7.50
 MU_VIDRE, CM-1:       3.39 GRUIX_VIDRE, CM:       0.09
 DSCIRC,DSFOU:     1.03017     1.08000
 NUM. TEORIC DE REFLEXIONS:            230
 PATRO OBSERVAT EXPERIMENTAL
 NOMBRE DE PICS LLEGITS (PCS)=      121
 MODEL DE REFERENCIA (S=1/N=0)      0
 SIGMA_I,n_SIGMA:     620.361     2.000

 REFINEMENT OF SOLUTION:
  1 193.667  78.000  73.000   259764.00 209  27
------------------------------------------------------------------------------

 SOL,ROT,NODES:   1   259764.00   208  POLAR_ANGLES:  193.67   78.00   73.00
    -0.15852    -0.93721     0.31067
     0.12411    -0.33107    -0.93541
     0.97952    -0.10972     0.16880

     H=    1.0000h    0.0000k    0.0000l 
     K=    0.0000h    1.0000k    0.0000l 
     L=    0.0000h    0.0000k    1.0000l 
    
   H   K   L      FO^2      SDV(FO^2) DUM CODI   FMODEL     FO       RODIST   PHI  PIC             cXPIX    cYPIX  2-THETA
   2   6  -4    44646.82       72.47   0  -6      0.00    211.30       8.0   -3.02   1   628  52    408.0   1189.0   15.35
   2   4  -6    31843.82       57.68   0  -7      0.00    178.45       7.6   -4.82   2   359  27    515.0   1409.0   15.36
   1  -3  -4     5731.16       11.00   0  -6      0.00     75.70       6.0   -6.65   3   556  50   1143.0   1436.0   10.45
   0   0   8    65783.65       52.09   0 -40      0.00    256.48       8.6   -4.60   4  2278 196   1256.0    379.0   16.44
   0  -4  -2    44639.05       46.12   0 -29      0.00    211.28       6.3    4.72   5   846  74   1280.0   1296.0    9.12
   0  -4   0    59494.49       59.50   0 -31      0.00    243.91       5.0   -2.32   6  1171  96   1337.0   1139.0    8.16
   0  -4   2    49308.05       58.35   0 -19      0.00    222.05       4.5   -5.44   7  1494 121   1395.0    982.0    9.12
   0  -8   0    64653.50       90.30   0 -12      0.00    254.27      10.0    2.06   8  1140  95   1666.0   1262.0   16.41
   0  -4   6    30464.17       54.79   0   1      0.00    174.54       7.1   -5.25   9  2051 175   1519.1    661.8   14.79
   0  -6   4    32058.13       61.66   0   1      0.00    179.05       7.9   -3.34  11  1782 147   1620.1    880.8   14.78
   2  -8  -4    14626.83       42.65   0   1      0.00    120.94      11.5   -6.22  12   525  47   1553.2   1612.8   18.81
   0  -4   8    22185.08       50.46   0   1      0.00    148.95       9.9   -3.24  13  2254 193   1583.9    492.6   18.38
   4   0 -10    15265.13       31.89   0   1      0.00    123.55      10.4    2.29  15    18   1    673.3   1903.0   22.16
   2   0  -6     4433.14       12.64   0   1      0.00     66.58       6.9    5.91  16   328  25    825.3   1521.0   12.97
   1   6  -1    10791.70       31.90   0   1      0.00    103.88       6.2   -4.98  17  1096  87    509.2    939.2   12.66
   1   6   1     9190.70       29.03   0   1      0.00     95.87       6.3   -2.00  18  1420 109    562.2    780.6   12.67
   0  -8   4    29689.52       66.26   0   1      0.00    172.31      11.0   -0.78  19  1769 145   1790.4    938.7   18.36
   4   2 -10    12674.77       39.44   0   1      0.00    112.58      10.7   -1.43  20    25   2    516.0   1844.1   22.55
   4   6  -6    17177.83       51.69   0   1      0.00    131.06       9.8    4.68  21   372  29    291.9   1378.4   19.30
  -1  -2   5     4131.45      -16.23   0   1      0.00     64.28       5.7    7.28  22  1941 163   1328.2    677.7   11.22
   1   5   2     2900.89       14.93   0   1      0.00     53.86       4.3    3.12  24  1573 123    666.1    732.0   11.26
   2  10   4    16367.45       50.90   0   1      0.00    127.94      10.3   -4.19  26  1895 155    282.6    404.3   22.59
   2   3  -5     4231.73       17.76   0   1      0.00     65.05       6.8    1.28  28   478  38    620.2   1353.8   12.65
   4  10   2    15759.64       54.69   0   1      0.00    125.54      10.6    6.06  30  1606 127    159.2    594.2   22.58
  -1  -3   4     3876.96       15.89   0   1      0.00     62.27       5.1    6.01  31  1800 150   1379.9    786.0   10.44
   2   8  -4    16121.07       50.14   0   1      0.00    126.97       9.7   -6.99  32   641  54    238.2   1132.3   18.86
   1   4  -3     4102.74       17.54   0   1      0.00     64.05       5.1   -5.12  34   762  62    615.4   1155.0   10.47
   0   2   2      700.17        4.23   0   1      0.00     26.46       1.4   -1.15  35  1546 122    921.2    811.3    5.82
  -1  -4   3     4379.50       18.06   0   1      0.00     66.18       5.6    5.93  36  1647 136   1431.4    893.6   10.43
   0  -6  -2     4237.18       18.31   0   1      0.00     65.09       8.2    4.55  37   829  73   1440.8   1357.9   12.94
   2   5  -1     4649.54      -20.01   0   1      0.00     68.19       5.3    7.50  38  1087  86    564.3    978.8   11.25
   1   5  -2     4625.86       19.64   0   1      0.00     68.01       5.8   -4.67  39   925  76    562.8   1047.3   11.25
   4  10  -2    20131.35       67.54   0   1      0.00    141.88      11.0    1.79  40   958  80     62.9    928.8   22.58
   2   5  -3     4470.29       21.34   0   1      0.00     66.86       6.9    2.15  41   771  63    514.7   1137.1   12.66
  -1  -5   2     4875.37       20.22   0   1      0.00     69.82       6.7    6.62  42  1484 120   1483.5   1001.2   11.19
   2   6   0     3933.44       20.19   0   1      0.00     62.72       6.5    5.58  43  1256  98    510.7    870.1   13.00
   4  10   0    14816.11       55.71   0   1      0.00    121.72      10.2    4.21  44  1282 103    113.4    762.4   22.19
   2   8   4     4949.38       24.28   0   1      0.00     70.35       7.6    2.18  47  1886 153    446.2    479.7   18.87
   4   8  -6    11902.07       49.81   0   1      0.00    109.10      11.9   -0.29  48   383  32    125.4   1324.1   22.19
   0  -6   2     3481.08       20.92   0   1      0.00     59.00       7.3   -2.55  49  1477 119   1557.8   1040.6   12.94
   1   5   8      943.65        6.34   0   1      0.00     30.72       4.2    3.99  51  2308 197    809.1    228.8   19.53
   0  -4   4     1244.63       10.13   0   1      0.00     35.28       5.0   -6.14  52  1794 149   1456.3    824.0   11.58
   4   1  -9     1913.48       11.85   0   1      0.00     43.74       9.4    6.80  53    71   6    608.9   1779.8   20.36
   1  -7  -4     1319.30       10.66   0   1      0.00     36.32      11.6    1.23  55   531  48   1460.0   1565.7   16.65
   3  -2  -9      464.29        3.10   0   1      0.00     21.55       5.5   -1.91  56    51   4    901.7   1857.7   19.93
  -1  -4   9     1754.08       14.41   0   1      0.00     41.88      11.9    6.72  59  2323 202   1612.2    393.1   20.37
  -1  -4   7     1100.58       10.83   0   1      0.00     33.18       9.7    5.13  60  2159 184   1549.9    567.8   16.68
   1   6   7      667.89        6.18   0   1      0.00     25.84       6.1   -0.61  61  2233 187    714.1    282.3   19.09
   3   5  -8     1558.81       15.06   0   1      0.00     39.48      10.6   -5.41  62   162  11    352.9   1565.3   20.36
   2   5  -5     1082.53       10.71   0   1      0.00     32.90       7.6   -3.52  63   490  40    461.0   1298.7   15.09
   1   8   5     1126.90       10.50   0   1      0.00     33.57       8.7   -6.33  66  2019 167    504.7    384.0   19.54
   4   9  -1     2205.47       21.38   0   1      0.00     46.96       9.6    6.06  67  1121  91    173.4    878.0   20.39
   3   8  -5     2294.22       20.62   0   1      0.00     47.90      10.9   -3.26  68   510  44    185.8   1227.1   20.37
   3   3  -6      472.40        6.76   0   1      0.00     21.73       8.2    6.88  69   352  26    562.8   1447.9   15.09
   2  10   0     2552.77       21.08   0   1      0.00     50.52      10.4   -5.96  71  1281 102    177.9    742.5   21.00
   2   7   7      504.53        6.82   0   1      0.00     22.46       6.9    6.47  72  2237 188    590.8    254.9   20.81
   1  -6  -5      521.72        5.74   0   1      0.00     22.84      11.9    4.69  73   404  36   1345.3   1615.0   16.14
   1  -9   4     4147.02       26.64   0   2      0.00     64.40      11.3   -5.27  75  1764 144   1884.2    978.6   20.34
  -1  -7   4     1383.33       13.99   0   1      0.00     37.19       9.2    5.19  76  1775 146   1708.3    899.0   16.66
   1   7   6      643.89        7.03   0   1      0.00     25.37       7.5   -3.77  77  2130 178    611.3    334.3   19.09
   1   5   6      355.09        4.26   0   1      0.00     18.84       4.5    6.24  78  2120 177    758.4    404.0   16.20
   1   6   5      426.64        5.48   0   1      0.00     20.66       6.3    0.73  79  2006 165    662.0    454.9   16.20
   2   8   2     1186.56       12.40   0   1      0.00     34.45       7.6    1.02  81  1595 125    399.3    645.5   17.46
   2   8  -2     1140.52       13.80   0   1      0.00     33.77       8.9   -3.73  83   947  78    295.9    969.3   17.45
  -1  -5   8      862.97       10.33   0   1      0.00     29.38      11.9    5.46  85  2248 192   1665.8    509.0   19.50
   4   5  -7      598.70        9.31   0   1      0.00     24.47      10.5    4.35  86   258  21    346.1   1490.9   19.51
   4   7  -5      876.36       13.04   0   1      0.00     29.60      10.1    4.50  88   505  43    237.3   1266.9   19.52
   1  -8   5     1546.42       16.69   0   2      0.00     39.32      11.1   -6.90  89  1901 158   1831.0    866.9   19.48
   3   6  -3      668.66        8.91   0   1      0.00     25.86       7.7    6.49  90   780  64    404.8   1119.4   15.10
   3   2  -9      421.94        6.01   0   1      0.00     20.54      10.1   -5.46  91    77   7    574.4   1736.6   19.93
   3   6  -5      606.68        9.05   0   1      0.00     24.63       8.7    1.36  92   497  41    353.0   1282.3   17.20
   4   4  -8      570.13        9.26   0   1      0.00     23.88      10.7    3.38  93   157  10    400.2   1605.4   20.15
   3   5  -6      545.57        8.11   0   1      0.00     23.36       9.3    1.00  94   367  28    407.2   1393.1   17.19
   1   6   9      172.81        2.65   0   1      0.00     13.15       5.8   -5.43  95  2376 206    777.7     99.0   22.40
  -1  -6   7      587.52        9.20   0   1      0.00     24.24      11.7    4.93  96  2146 182   1718.8    622.3   19.06
   4   8  -4      843.40       12.80   0   1      0.00     29.04       9.8    3.91  97   642  55    180.8   1155.2   20.17
   3   5  -4      322.41       -5.82   0   1      0.00     17.96       7.8    7.22  98   622  51    458.0   1228.2   14.52
  -1  -5   6      434.08        7.14   0   1      0.00     20.83       9.4    4.54  99  2043 174   1602.1    679.2   16.16
   3   4  -5      271.31       -5.13   0   1      0.00     16.47       7.9    7.42 101   486  39    510.4   1337.5   14.52
  -1  -7   6      629.06        9.87   0   1      0.00     25.08      11.5    4.96 102  2033 172   1772.2    734.5   19.05
   5   6  -7      543.58       -9.82   0   1      0.00     23.31      11.1    7.11 103   265  23    224.4   1478.2   21.60
   3   9   2      590.72        9.70   0   1      0.00     24.30       9.0    4.14 104  1602 126    283.0    620.3   19.97
   2   9   3      630.95        9.46   0   1      0.00     25.12       9.5   -1.52 105  1753 140    341.8    527.4   19.97
   2   7   5      294.62        5.28   0   1      0.00     17.16       6.9    6.72 106  2014 166    546.1    429.8   18.18
   2  -7  -5      246.49        4.25   0   1      0.00     15.70      11.6   -5.82 110   397  35   1438.7   1661.8   18.12
  -1  -6   5      393.36        7.25   0   1      0.00     19.83       9.2    4.61 111  1913 160   1654.5    789.2   16.15
   5   7  -6      661.16       11.37   0   1      0.00     25.71      10.6    6.99 112   378  31    169.6   1364.5   21.60
   3   9  -2      636.22       11.28   0   1      0.00     25.22      10.0   -0.43 113   954  79    183.7    949.3   19.96
   3   9   4      341.49        7.75   0   1      0.00     18.48       8.7    5.35 114  1892 154    327.1    452.0   21.22
   4   3  -9      269.89        5.22   0   1      0.00     16.43      10.7    1.56 116    83   8    456.2   1722.9   21.18
   0  -2   8      207.24        4.02   0   1      0.00     14.40       8.8   -4.56 118  2265 195   1419.4    436.9   16.95
    
   3  -4  -9        0.00        6.66   0   0      0.00      0.00       0.0    6.31   1    41   3   1048.0   1928.0   21.26
   3   0  -9        0.00        6.66   0   0      0.00      0.00       0.0   -3.43   2    64   5    743.0   1801.0   19.58
   3   1  -8        0.00        6.66   0   0      0.00      0.00       0.0    2.22   3   138   9    679.0   1682.0   17.74
   4   6  -8        0.00        6.66   0   0      0.00      0.00       0.0   -1.11   4   167  12    241.0   1564.0   22.26
   2  -7  -7        0.00        6.66   0   0      0.00      0.00       0.0    4.03   5   173  13   1376.0   1836.0   20.85
   2  -5  -7        0.00        6.66   0   0      0.00      0.00       0.0    1.89   6   184  14   1213.0   1765.0   18.21
   2  -3  -7        0.00        6.66   0   0      0.00      0.00       0.0    0.81   7   197  15   1051.0   1700.0   16.22
   2  -1  -7        0.00        6.66   0   0      0.00      0.00       0.0   -3.01   8   213  16    894.0   1639.0   15.13
   2   1  -7        0.00        6.66   0   0      0.00      0.00       0.0   -5.06   9   228  17    735.0   1582.0   15.13
   3   2  -7        0.00        6.66   0   0      0.00      0.00       0.0    5.32  10   237  18    621.0   1567.0   16.22
   2   3  -7        0.00       -6.66   0   0      0.00      0.00       0.0   -7.22  11   244  19    573.0   1528.0   16.22
   3   4  -7        0.00        6.66   0   0      0.00      0.00       0.0   -0.07  12   251  20    465.0   1513.0   17.74
   3   6  -7        0.00        6.66   0   0      0.00      0.00       0.0   -4.08  13   264  22    300.0   1462.0   20.01
   2  -8  -6        0.00        6.66   0   0      0.00      0.00       0.0    0.43  14   275  24   1497.0   1784.0   21.06
   3   7  -6        0.00        6.66   0   0      0.00      0.00       0.0   -3.41  15   377  30    243.0   1349.0   20.01
   2  -9  -5        0.00        6.66   0   0      0.00      0.00       0.0   -1.14  16   388  33   1616.0   1733.0   21.67
   1  -8  -5        0.00        6.66   0   0      0.00      0.00       0.0    6.00  17   391  34   1523.0   1683.0   19.58
   1  -4  -5        0.00        6.66   0   0      0.00      0.00       0.0    5.08  18   415  37   1194.0   1548.0   13.34
   2   7  -5        0.00       -6.66   0   0      0.00      0.00       0.0   -7.18  19   504  42    295.0   1253.0   18.21
   2 -10  -4        0.00        6.66   0   0      0.00      0.00       0.0   -1.68  20   516  45   1735.0   1683.0   22.64
   1  -9  -4        0.00        6.66   0   0      0.00      0.00       0.0    3.81  21   519  46   1640.0   1633.0   20.44
   1  -5  -4        0.00        6.66   0   0      0.00      0.00       0.0   -1.74  22   544  49   1307.0   1497.0   13.34
   3   7  -4        0.00        6.66   0   0      0.00      0.00       0.0    1.17  23   635  53    298.0   1181.0   17.74
   3   9  -4        0.00        6.66   0   0      0.00      0.00       0.0   -3.54  24   647  56    126.0   1126.0   21.26
   1 -10  -3        0.00        6.66   0   0      0.00      0.00       0.0    2.79  25   653  57   1759.0   1583.0   21.67
   2  -9  -3        0.00        6.66   0   0      0.00      0.00       0.0   -5.93  26   658  58   1680.0   1559.0   20.01
   1  -8  -3        0.00        6.66   0   0      0.00      0.00       0.0   -0.22  27   662  59   1585.0   1512.0   17.74
   1  -6  -3        0.00        6.66   0   0      0.00      0.00       0.0   -3.85  28   675  60   1419.0   1446.0   13.96
   1   2  -3        0.00        6.66   0   0      0.00      0.00       0.0    0.05  29   747  61    775.0   1215.0    7.69
   2   7  -3        0.00        6.66   0   0      0.00      0.00       0.0   -3.14  30   787  65    351.0   1088.0   16.22
   2   9  -3        0.00       -6.66   0   0      0.00      0.00       0.0   -7.26  31   797  66    178.0   1031.0   20.01
   4   9  -3        0.00        6.66   0   0      0.00      0.00       0.0    2.99  32   798  67    121.0   1053.0   21.26
   3  10  -3        0.00        6.66   0   0      0.00      0.00       0.0   -4.17  33   802  68     64.0   1012.0   22.45
   0 -10  -2        0.00       -6.66   0   0      0.00      0.00       0.0    7.29  34   804  69   1790.0   1487.0   21.06
   1  -9  -2        0.00        6.66   0   0      0.00      0.00       0.0   -0.66  35   809  70   1701.0   1463.0   19.13
   0  -8  -2        0.00        6.66   0   0      0.00      0.00       0.0    5.68  36   815  71   1615.0   1418.0   17.00
   1  -7  -2        0.00        6.66   0   0      0.00      0.00       0.0   -4.35  37   823  72   1531.0   1396.0   15.13
   1   3  -2        0.00        6.66   0   0      0.00      0.00       0.0    0.99  38   906  75    722.0   1108.0    7.69
   3   7  -2        0.00        6.66   0   0      0.00      0.00       0.0    5.35  39   940  77    348.0   1018.0   16.22
   1 -10  -1        0.00        6.66   0   0      0.00      0.00       0.0   -0.52  40   961  81   1819.0   1414.0   20.85
   0  -9  -1        0.00        6.66   0   0      0.00      0.00       0.0    4.61  41   966  82   1730.0   1368.0   18.68
   0  -7  -1        0.00        6.66   0   0      0.00      0.00       0.0    2.73  42   980  83   1559.0   1304.0   14.56
   0  -5  -1        0.00        6.66   0   0      0.00      0.00       0.0    1.13  43   999  84   1394.0   1244.0   10.49
   0  -3  -1        0.00        6.66   0   0      0.00      0.00       0.0    0.43  44  1017  85   1234.0   1186.0    6.50
   2   7  -1        0.00        6.66   0   0      0.00      0.00       0.0    0.43  45  1106  88    404.0    927.0   15.13
   3   8  -1        0.00        6.66   0   0      0.00      0.00       0.0    3.89  46  1113  89    291.0    907.0   17.74
   2   9  -1        0.00        6.66   0   0      0.00      0.00       0.0   -4.69  47  1120  90    234.0    866.0   19.13
   3  10  -1        0.00        6.66   0   0      0.00      0.00       0.0   -1.69  48  1126  92    119.0    845.0   21.67
   2 -10   0        0.00       -6.66   0   0      0.00      0.00       0.0   -7.41  49  1129  93   1861.0   1342.0   21.06
   1  -9   0        0.00        6.66   0   0      0.00      0.00       0.0   -3.42  50  1134  94   1761.0   1297.0   18.68
   1   5   0        0.00        6.66   0   0      0.00      0.00       0.0   -0.41  51  1248  97    614.0    895.0   10.49
   1   7   0        0.00        6.66   0   0      0.00      0.00       0.0   -5.86  52  1263  99    451.0    836.0   14.56
   2   8   0        0.00        6.66   0   0      0.00      0.00       0.0   -1.01  53  1270 100    346.0    815.0   17.00
   3   9   0        0.00        6.66   0   0      0.00      0.00       0.0    2.17  54  1277 101    231.0    794.0   19.58
   1 -10   1        0.00        6.66   0   0      0.00      0.00       0.0   -2.50  55  1285 104   1881.0   1247.0   20.85
   0  -9   1        0.00        6.66   0   0      0.00      0.00       0.0    2.06  56  1290 105   1789.0   1204.0   18.68
   0  -7   1        0.00        6.66   0   0      0.00      0.00       0.0   -0.34  57  1304 106   1616.0   1143.0   14.56
   0  -5   1        0.00        6.66   0   0      0.00      0.00       0.0   -2.87  58  1323 107   1450.0   1085.0   10.49
   0  -3   1        0.00        6.66   0   0      0.00      0.00       0.0   -5.81  59  1341 108   1289.0   1029.0    6.50
   2   7   1        0.00        6.66   0   0      0.00      0.00       0.0    3.40  60  1430 110    452.0    765.0   15.13
   3   8   1        0.00        6.66   0   0      0.00      0.00       0.0    6.66  61  1437 111    336.0    744.0   17.74
   2   9   1        0.00        6.66   0   0      0.00      0.00       0.0   -2.73  62  1444 112    286.0    701.0   19.13
   3  10   1        0.00        6.66   0   0      0.00      0.00       0.0    0.23  63  1450 113    169.0    677.0   21.67
   0 -10   2        0.00        6.66   0   0      0.00      0.00       0.0    2.47  64  1452 114   1910.0   1153.0   21.06
  -1  -9   2        0.00       -6.66   0   0      0.00      0.00       0.0    7.47  65  1456 115   1826.0   1111.0   19.13
   1  -9   2        0.00        6.66   0   0      0.00      0.00       0.0   -4.87  66  1457 116   1823.0   1133.0   19.13
   0  -8   2        0.00        6.66   0   0      0.00      0.00       0.0    0.02  67  1463 117   1731.0   1092.0   17.00
  -1  -7   2        0.00        6.66   0   0      0.00      0.00       0.0    6.59  68  1470 118   1652.0   1052.0   15.13
   1   7   2        0.00        6.66   0   0      0.00      0.00       0.0   -3.95  69  1587 124    503.0    674.0   15.13
  -1 -10   3        0.00       -6.66   0   0      0.00      0.00       0.0    7.43  70  1608 128   1947.0   1058.0   21.67
   1 -10   3        0.00        6.66   0   0      0.00      0.00       0.0   -3.43  71  1609 129   1945.0   1081.0   21.67
   0  -9   3        0.00        6.66   0   0      0.00      0.00       0.0    0.73  72  1613 130   1850.0   1040.0   19.58
  -1  -8   3        0.00        6.66   0   0      0.00      0.00       0.0    6.17  73  1617 131   1767.0   1000.0   17.74
   1  -8   3        0.00       -6.66   0   0      0.00      0.00       0.0   -7.08  74  1618 132   1767.0   1021.0   17.74
   0  -7   3        0.00        6.66   0   0      0.00      0.00       0.0   -1.79  75  1623 133   1675.0    982.0   15.69
  -1  -6   3        0.00        6.66   0   0      0.00      0.00       0.0    5.47  76  1630 134   1596.0    943.0   13.96
   0  -5   3        0.00        6.66   0   0      0.00      0.00       0.0   -4.52  77  1639 135   1508.0    926.0   12.00
   1   6   3        0.00        6.66   0   0      0.00      0.00       0.0    0.04  78  1735 137    608.0    624.0   13.96
   2   7   3        0.00        6.66   0   0      0.00      0.00       0.0    5.58  79  1743 138    497.0    602.0   16.22
   1   8   3        0.00        6.66   0   0      0.00      0.00       0.0   -6.16  80  1748 139    446.0    558.0   17.74
   3  10   3        0.00        6.66   0   0      0.00      0.00       0.0    1.49  81  1758 141    216.0    507.0   22.45
   0 -10   4        0.00        6.66   0   0      0.00      0.00       0.0    1.66  82  1760 142   1974.0    986.0   22.26
  -1  -9   4        0.00        6.66   0   0      0.00      0.00       0.0    6.29  83  1763 143   1886.0    946.0   20.44
  -1  -5   4        0.00        6.66   0   0      0.00      0.00       0.0    4.80  84  1788 148   1542.0    835.0   13.34
   1   5   4        0.00        6.66   0   0      0.00      0.00       0.0    5.55  85  1866 151    708.0    573.0   13.34
   0  -9   5        0.00        6.66   0   0      0.00      0.00       0.0    0.39  86  1897 156   1916.0    873.0   21.26
  -1  -8   5        0.00        6.66   0   0      0.00      0.00       0.0    5.44  87  1900 157   1828.0    834.0   19.58
   0  -7   5        0.00        6.66   0   0      0.00      0.00       0.0   -2.01  88  1906 159   1738.0    818.0   17.74
  -1  -4   5        0.00        6.66   0   0      0.00      0.00       0.0    4.73  89  1924 161   1488.0    727.0   13.34
   0  -3   5        0.00       -6.66   0   0      0.00      0.00       0.0   -7.30  90  1932 162   1406.0    711.0   12.00
   0   3   5        0.00        6.66   0   0      0.00      0.00       0.0   -4.37  91  1987 164    921.0    542.0   12.00
   2   9   5        0.00        6.66   0   0      0.00      0.00       0.0   -1.24  92  2023 168    383.0    361.0   21.67
  -1  -9   6        0.00        6.66   0   0      0.00      0.00       0.0    6.03  93  2024 169   1952.0    776.0   22.45
   1  -9   6        0.00        6.66   0   0      0.00      0.00       0.0   -4.84  94  2025 170   1957.0    798.0   22.45
   0  -8   6        0.00        6.66   0   0      0.00      0.00       0.0   -0.60  95  2028 171   1859.0    761.0   20.65
   0  -6   6        0.00        6.66   0   0      0.00      0.00       0.0   -2.90  96  2038 173   1684.0    708.0   17.49
  -1  -3   6        0.00        6.66   0   0      0.00      0.00       0.0    5.50  97  2058 176   1434.0    617.0   13.96
   2   8   6        0.00        6.66   0   0      0.00      0.00       0.0    2.20  98  2136 179    487.0    309.0   21.06
  -1  -8   7        0.00        6.66   0   0      0.00      0.00       0.0    5.65  99  2140 180   1894.0    663.0   22.06
   1  -8   7        0.00        6.66   0   0      0.00      0.00       0.0   -5.91 100  2141 181   1903.0    685.0   22.06
   0  -5   7        0.00        6.66   0   0      0.00      0.00       0.0   -3.35 101  2153 183   1632.0    597.0   17.74
   0  -3   7        0.00        6.66   0   0      0.00      0.00       0.0   -5.35 102  2166 185   1466.0    544.0   15.69
   0  -1   7        0.00       -6.66   0   0      0.00      0.00       0.0   -7.11 103  2182 186   1304.0    489.0   14.56
  -1  -7   8        0.00        6.66   0   0      0.00      0.00       0.0    5.67 104  2240 189   1837.0    549.0   22.06
   1  -7   8        0.00        6.66   0   0      0.00      0.00       0.0   -6.68 105  2241 190   1850.0    571.0   22.06
   0  -6   8        0.00        6.66   0   0      0.00      0.00       0.0   -1.53 106  2244 191   1750.0    535.0   20.65
  -1  -3   8        0.00        6.66   0   0      0.00      0.00       0.0    6.64 107  2259 194   1491.0    446.0   17.74
   1   7   8        0.00        6.66   0   0      0.00      0.00       0.0   -6.67 108  2316 198    663.0    155.0   22.06
  -1  -6   9        0.00        6.66   0   0      0.00      0.00       0.0    6.18 109  2317 199   1781.0    434.0   22.45
   1  -6   9        0.00       -6.66   0   0      0.00      0.00       0.0   -7.08 110  2318 200   1798.0    456.0   22.45
   0  -5   9        0.00        6.66   0   0      0.00      0.00       0.0   -1.29 111  2320 201   1697.0    420.0   21.26
   0  -3   9        0.00        6.66   0   0      0.00      0.00       0.0   -2.39 112  2328 203   1526.0    368.0   19.58
   0  -1   9        0.00        6.66   0   0      0.00      0.00       0.0   -2.43 113  2340 204   1358.0    313.0   18.68
   0   1   9        0.00        6.66   0   0      0.00      0.00       0.0    1.87 114  2353 205   1184.0    255.0   18.68
   0  -4  10        0.00        6.66   0   0      0.00      0.00       0.0   -0.40 115  2378 207   1642.0    302.0   22.26
   0  -2  10        0.00        6.66   0   0      0.00      0.00       0.0   -0.50 116  2385 208   1470.0    249.0   21.06
    
   0   0   0    18350.53       25.84   0   1      0.00    135.46       0.0    0.00  10     0   0    821.7   1966.9   22.54
   0   0   0    47679.91      105.46   0   1      0.00    218.36       0.0    0.00  14     0   0   1930.0    600.0   23.29
   0   0   0    15534.50       48.08   0   1      0.00    124.64       0.0    0.00  23     0   0   1721.4   1689.3   22.52
   0   0   0    12807.59       41.16   0   1      0.00    113.17       0.0    0.00  25     0   0   1649.7    313.1   22.18
   0   0   0    15378.49       48.97   0   1      0.00    124.01       0.0    0.00  27     0   0    231.1    990.7   18.87
   0   0   0     5587.44       23.00   0   1      0.00     74.75       0.0    0.00  29     0   0   1537.0   1109.1   12.61
   0   0   0     3562.96       15.15   0   1      0.00     59.69       0.0    0.00  33     0   0    667.3   1262.2   10.46
   0   0   0    10402.34       43.07   0   1      0.00    101.99       0.0    0.00  45     0   0    238.1   1552.2   22.18
   0   0   0    15569.64       56.02   0   1      0.00    124.78       0.0    0.00  46     0   0   1969.6    998.7   22.15
   0   0   0      794.69        5.37   0   1      0.00     28.19       0.0    0.00  50     0   0    820.0    592.2   11.63
   0   0   0     1725.52       12.40   0   1      0.00     41.54       0.0    0.00  54     0   0   1479.4    257.7   20.99
   0   0   0      164.30        1.30   0   1      0.00     12.82       0.0    0.00  57     0   0   1083.5    318.0   16.97
   0   0   0     1638.87       13.98   0   1      0.00     40.48       0.0    0.00  58     0   0   1627.4   1638.2   20.33
   0   0   0      788.92        6.76   0   1      0.00     28.09       0.0    0.00  64     0   0   1360.3   1837.8   20.75
   0   0   0     1850.58       17.21   0   1      0.00     43.02       0.0    0.00  65     0   0   1779.0   1495.3   20.95
   0   0   0     2233.82       20.14   0   1      0.00     47.26       0.0    0.00  70     0   0   1903.0   1164.2   20.96
   0   0   0      734.51        8.64   0   1      0.00     27.10       0.0    0.00  74     0   0   1510.0   1686.7   19.47
   0   0   0      448.03        5.14   0   1      0.00     21.17       0.0    0.00  80     0   0   1341.9   1943.6   22.72
   0   0   0      205.68        2.56   0   1      0.00     14.34       0.0    0.00  82     0   0   1197.4   1765.0   18.13
   0   0   0      432.45        6.11   0   1      0.00     20.80       0.0    0.00  84     0   0   1466.1   1890.8   22.72
   0   0   0      210.11        2.44   0   1      0.00     14.50       0.0    0.00  87     0   0   1198.4   1999.4   23.09
   0   0   0      473.31        7.61   0   1      0.00     21.76       0.0    0.00 100     0   0   1668.7   1564.8   19.90
   0   0   0      156.67        2.64   0   1      0.00     12.52       0.0    0.00 107     0   0    771.3   1410.0   11.23
   0   0   0       70.99        1.27   0   1      0.00      8.43       0.0    0.00 108     0   0    883.3     41.0   23.15
   0   0   0       98.99        1.51   0   1      0.00      9.95       0.0    0.00 109     0   0    970.6    652.0    9.20
   0   0   0      310.45        5.98   0  -1      0.00     17.62       0.0    0.00 115     0   0    370.7    276.0   23.15
   0   0   0       19.23        0.92   0   1      0.00      4.39       0.0    0.00 117     0   0    976.9   1374.1    8.64
   0   0   0       83.94        1.48   0   1      0.00      9.16       0.0    0.00 119     0   0    880.9    426.6   14.82
   0   0   0      209.74        4.55   0   1      0.00     14.48       0.0    0.00 120     0   0   1585.8   1839.7   23.08
   0   0   0      162.33        6.66   0  -1      0.00     12.74       0.0    0.00 121     0   0   1961.8    619.0   23.73

 SOL,ROT,NODES:   1   259764.00   208  POLAR_ANGLES:  193.67   78.00   73.00
 R=SUM[!FO-FC!]/SUM[FO]:    0.0000 SKC, BO:       0.6403  0.00
 NREF,INPUT_SK,SFJ2,SKC:    78      -1.0000    397707.0630       0.6403
 N_NODES,N_LLEGITS,N_INDEXATS,N_FEBLES:       208       121        91       116
 DIST_MITJANA,SDV (PIXELS):   9.861-NaN    
 GIR_MITJA,SDV (GRAUS):   1.102   5.057
------------------------------------------------------------------------------

  COPY OF FILE.INC:
  ==== == =======

granat_corneana mspd_12DEC2014-14 Ca3Al2Si3O12 Z=8  0.4246Angs  5sec            
CELL                                                                            
 11.84730  11.84730  11.84730   90.0000   90.0000   90.0000                     
LATTICE                                                                         
I-                                                                              
SYMMETRY                                                                        
X,Y,Z                                                                           
X+1/2,-Y+1/2,-Z                                                                 
-X,Y+1/2,-Z+1/2                                                                 
-X+1/2,-Y,Z+1/2                                                                 
Y,Z,X                                                                           
-Y+1/2,-Z,X+1/2                                                                 
Y+1/2,-Z+1/2,-X                                                                 
-Y,Z+1/2,-X+1/2                                                                 
Z,X,Y                                                                           
-Z,X+1/2,-Y+1/2                                                                 
-Z+1/2,-X,Y+1/2                                                                 
Z+1/2,-X+1/2,-Y                                                                 
Y+1/4,X+1/4,Z+1/4                                                               
-Y+3/4,X+3/4,-Z+1/4                                                             
Y+3/4,-X+1/4,-Z+3/4                                                             
-Y+1/4,-X+3/4,Z+3/4                                                             
Z+1/4,Y+1/4,X+1/4                                                               
-Z+1/4,-Y+3/4,X+3/4                                                             
-Z+3/4,Y+3/4,-X+1/4                                                             
Z+3/4,-Y+1/4,-X+3/4                                                             
X+1/4,Z+1/4,Y+1/4                                                               
X+3/4,-Z+1/4,-Y+3/4                                                             
-X+1/4,-Z+3/4,Y+3/4                                                             
-X+3/4,Z+3/4,-Y+1/4                                                             
CONTENTS                                                                        
Ca  SI  Al  O                                                                   
24  24  16 96                                                                   
&CONTROL NSOL=10,DELSIG=2.0,IREF=0,KARLE=0,IPCS=1,ISCAN=2,SWING=7.5,NTRAMZ=3,GRU
IREF=1,ALON=194.667,ALAT=78.667,SPIN=72.667/                                    

++++++++++++++++++++++++++++++++++++++++++++++++++++++++++++++++++++++++++++++
     FINAL DE XLENS -- durada:         0min.
++++++++++++++++++++++++++++++++++++++++++++++++++++++++++++++++++++++++++++++
