# Supplementary material for: Application of synchrotron through-the-substrate microdiffraction to crystals in polished thin sections
Source: IUCrJ. 2015 Jun 11;2(Pt 4):452–63. doi: 10.1107/S2052252515007794 (PMC4491317; doi:10.1107/S2052252515007794)
Supplement: Supplementary file 1 [file m-02-00452-sup1.zip › Suppl_files_Rius/Garnet_orientation/granat1_05.OUT]

 ==============================================================================
             DINCO: 25 Des 2014    (c)Dr.Jordi Rius
             ORIENTACIO DE PATRONS DE DIFRACCIO (2D) ALEATORIS
              Institut de Ciencia de Materials de Barcelona (CSIC)
              08193-Bellaterra, Catalonia, Spain
              La data es 13- 1-2015 a les 11:59:22

 ==============================================================================
     CRYSTAL DATA:
     =============
     granat_corneana mspd_12DEC2014-14 Ca3Al2Si3O12 Z=8  0.4246Angs  5sec            

     A=  11.847      B=  11.847     C=  11.847
     ALPHA=   90.00  BETA=   90.00  GAMMA=   90.00

     VOLUME (A3)=       1662.87

     (SINT/L)2=  0.001781*H2 + 0.001781*K2 + 0.001781*L2 +
                 0.000000*HK + 0.000000*HL + 0.000000*KL

     BRAVAIS LATTICE IS  I  CENTRED AT:

       1)  0.000000       0.000000       0.000000
       2)  0.500000       0.500000       0.500000

      SYMMETRY OPERATIONS: 

      R11  R12  R13     R21  R22  R23     R31  R32  R33    T1     T2     T3

  1)    1    0    0       0    1    0       0    0    1    0.00   0.00   0.00
  2)    1    0    0       0   -1    0       0    0   -1    0.50   0.50   0.00
  3)   -1    0    0       0    1    0       0    0   -1    0.00   0.50   0.50
  4)   -1    0    0       0   -1    0       0    0    1    0.50   0.00   0.50
  5)    0    1    0       0    0    1       1    0    0    0.00   0.00   0.00
  6)    0   -1    0       0    0   -1       1    0    0    0.50   0.00   0.50
  7)    0    1    0       0    0   -1      -1    0    0    0.50   0.50   0.00
  8)    0   -1    0       0    0    1      -1    0    0    0.00   0.50   0.50
  9)    0    0    1       1    0    0       0    1    0    0.00   0.00   0.00
 10)    0    0   -1       1    0    0       0   -1    0    0.00   0.50   0.50
 11)    0    0   -1      -1    0    0       0    1    0    0.50   0.00   0.50
 12)    0    0    1      -1    0    0       0   -1    0    0.50   0.50   0.00
 13)    0    1    0       1    0    0       0    0    1    0.25   0.25   0.25
 14)    0   -1    0       1    0    0       0    0   -1    0.75   0.75   0.25
 15)    0    1    0      -1    0    0       0    0   -1    0.75   0.25   0.75
 16)    0   -1    0      -1    0    0       0    0    1    0.25   0.75   0.75
 17)    0    0    1       0    1    0       1    0    0    0.25   0.25   0.25
 18)    0    0   -1       0   -1    0       1    0    0    0.25   0.75   0.75
 19)    0    0   -1       0    1    0      -1    0    0    0.75   0.75   0.25
 20)    0    0    1       0   -1    0      -1    0    0    0.75   0.25   0.75
 21)    1    0    0       0    0    1       0    1    0    0.25   0.25   0.25
 22)    1    0    0       0    0   -1       0   -1    0    0.75   0.25   0.75
 23)   -1    0    0       0    0   -1       0    1    0    0.25   0.75   0.75
 24)   -1    0    0       0    0    1       0   -1    0    0.75   0.75   0.25

     STRUCTURE TREATED AS CENTROSYMMETRIC

     TYPE OF RADIATION IS X-RAYS

          UNIT CELL CONTENTS
      SYMBOL  ATOMIC_NUMBER    NUMBER IN CELL    TYPE    SCAT_POWER
        CA         20               24            1          20.00
        SI         14               24            2          14.00
        AL         13               16            3          13.00
        O           8               96            4           8.00
------------------------------------------------------------------------------
 NOM DE LA IMATGE:                    granat1_05
 NPIX_X,NPIX_Y,CENT_X,CENT_Y:  2048  2048     1024.27   1024.30
 PIXLEN,SEPOD,WAVE: 79.000   183.53999  0.42460
 0/1/3 ES ELECTRONS/RAIGS_X/MOTT:    1
 MODE DE RECERCA (0=FULL,1=REF,-1=HKLGIR):    1
 ANGLE D.OFFSET DEL DIAGRAMA 2D en graus:     15.00
 TIPUS D"ESCOMBRAT (0=PRECESSIO; 1,2= ROTACIO):    2
 DELTA_PHI en graus (EIX GIR_VERTICAL):      7.50
 MU_VIDRE, CM-1:       3.39 GRUIX_VIDRE, CM:       0.09
 DSCIRC,DSFOU:     1.03017     1.08000
 NUM. TEORIC DE REFLEXIONS:            230
 PATRO OBSERVAT EXPERIMENTAL
 NOMBRE DE PICS LLEGITS (PCS)=       97
 MODEL DE REFERENCIA (S=1/N=0)      0
 SIGMA_I,n_SIGMA:     740.991     2.000

 REFINEMENT OF SOLUTION:
  1 192.000  78.667  71.334   399222.00 213  29
------------------------------------------------------------------------------

 SOL,ROT,NODES:   1   399222.00   210  POLAR_ANGLES:  192.00   78.67   71.33
    -0.00147    -0.93525     0.35398
     0.11556    -0.35177    -0.92893
     0.99330     0.03954     0.10859

     H=    1.0000h    0.0000k    0.0000l 
     K=    0.0000h    1.0000k    0.0000l 
     L=    0.0000h    0.0000k    1.0000l 
    
   H   K   L      FO^2      SDV(FO^2) DUM CODI   FMODEL     FO       RODIST   PHI  PIC             cXPIX    cYPIX  2-THETA
   2   6  -4    43340.63       69.83   0  -6      0.00    208.18       7.2    6.33   1   628  54    408.0   1189.0   15.35
   2   4  -6    27587.37       54.60   0  -6      0.00    166.09       7.8    4.74   2   359  29    515.0   1409.0   15.36
   0   6   4    35913.62       47.60   0 -14      0.00    189.51       7.8   -3.57   4  1872 156    662.0    528.0   14.81
   0   4   0    57812.17       57.16   0 -31      0.00    240.44       3.0   -1.97   5  1238  98    710.0    909.0    8.20
   0   4   6    29710.92       26.99   0 -33      0.00    172.37      11.7   -4.42   6  2112 180    880.0    427.0   14.81
   1  -3  -4     5501.08       10.45   0  -6      0.00     74.17       2.8    1.06   7   556  51   1143.0   1436.0   10.45
   2  -4  -6    35330.38       29.60   0 -33      0.00    187.96       3.0   -5.94   8   298  26   1173.0   1644.0   15.34
   0   0   8    63544.35       50.34   0 -40      0.00    252.08       5.0    5.72   9  2278 199   1256.0    379.0   16.44
   0  -2   4    38281.10       43.10   0 -23      0.00    195.66       5.4    0.05  10  1809 153   1296.0    768.0    9.13
   0  -4   0    56971.54       57.19   0 -31      0.00    238.69       5.1    6.81  11  1171  97   1337.0   1138.0    8.15
   0  -4   2    47293.98       56.09   0 -19      0.00    217.47       5.0    3.86  12  1494 123   1395.0    982.0    9.12
   2  -6  -4    38969.34       50.71   0 -14      0.00    197.41       5.1   -4.21  13   538  49   1395.0   1542.0   15.33
   0  -4   6    24040.48       51.72   0   1      0.00    155.05       6.8    4.30  14  2051 177   1519.1    661.8   14.79
   0  -6   4    30923.93       58.14   0   1      0.00    175.85       7.2    6.01  15  1782 150   1620.1    880.8   14.78
   2  -8  -4    14649.14       39.89   0   1      0.00    121.03       6.2    2.56  16   525  48   1553.2   1612.8   18.81
   0  -4   8    21606.27       48.47   0   1      0.00    146.99       7.9    6.35  17  2254 196   1583.9    492.6   18.38
   1  -6  -1    10187.70       28.14   0   1      0.00    100.93       5.9    0.37  19   990  84   1471.9   1288.2   12.61
   1   6  -1    10305.55       30.44   0   1      0.00    101.52       6.2    4.21  20  1096  87    509.2    939.2   12.66
   1   6   1     9143.63      -28.50   0   1      0.00     95.62       6.3    7.08  21  1420 112    562.2    780.6   12.67
   1  -4  -3     4551.92       13.24   0   1      0.00     67.47       3.5   -0.93  22   692  64   1252.6   1385.6   10.42
   1  -6   1    10678.24       30.83   0   1      0.00    103.34       5.6   -1.76  24  1314 107   1533.2   1129.7   12.61
   2   4  -8    14562.12       39.69   0   1      0.00    120.67       9.9   -2.00  26   156  14    458.6   1579.8   18.84
   2  -8   4    19443.07       52.97   0   1      0.00    139.44       7.8   -3.83  27  1770 148   1813.1    959.0   18.81
   1   2  -5     4149.22       14.90   0   1      0.00     64.41       5.1   -0.13  28   468  38    719.7   1370.8   11.23
   1  -5  -2     4056.10       15.77   0   1      0.00     63.69       4.3   -0.59  29   837  75   1361.8   1336.7   11.20
   2   8  -4    19038.96       53.61   0   1      0.00    137.98       9.2    2.33  30   641  56    238.3   1132.6   18.85
   2 -10  -4    14609.90      -46.83   0   1      0.00    120.87       8.7    7.26  31   516  46   1721.4   1689.3   22.52
   1   3  -4     3776.54       15.22   0   1      0.00     61.45       4.6    2.86  33   609  52    667.3   1262.2   10.46
   3  -5  -8     2001.63        7.65   0   1      0.00     44.74       4.9   -4.70  35   103  11   1198.2   1868.0   20.34
   0  -2   6     2968.60       15.00   0   1      0.00     54.48       6.2    2.08  36  2065 178   1358.2    606.0   12.97
   1  -5   2     4916.30       19.66   0   1      0.00     70.12       5.5   -5.02  37  1485 122   1484.1   1021.3   11.19
   0   2   2      657.22       -4.10   0   1      0.00     25.64       4.0    7.43  38  1546 125    921.2    811.3    5.82
   1   4  -3     4020.79       16.97   0   1      0.00     63.41       4.6    4.27  39   762  65    615.4   1154.9   10.47
   0   6   2     4385.52       17.97   0   1      0.00     66.22       6.9   -3.07  40  1580 127    604.3    690.9   13.00
   1   5  -2     4536.20       19.11   0   1      0.00     67.35       4.4    4.61  41   925  76    562.8   1047.3   11.25
   0   4   4     1188.05        6.37   0   1      0.00     34.47       6.8    0.47  42  1860 155    820.0    592.2   11.63
   2 -10   4    18113.62       62.11   0   1      0.00    134.59       8.9    0.67  43  1761 145   1987.9   1019.7   22.53
   2  10  -4    18702.42       63.43   0   1      0.00    136.76      11.9   -1.08  44   650  59     59.8   1074.2   22.57
   0  -6   2     4086.46       19.53   0   1      0.00     63.93       6.3    6.69  47  1477 121   1557.8   1040.6   12.94
   0  -2   2      771.42        7.05   0   1      0.00     27.77       3.8    0.12  48  1511 124   1237.0    925.7    5.76
   2  -5  -5     1267.59        7.61   0   1      0.00     35.60       4.3   -5.39  49   410  36   1284.7   1592.7   15.06
   0  -4   4     1229.52        9.85   0   1      0.00     35.06       6.1    3.31  50  1794 152   1456.3    824.0   11.58
   3  -8  -5     1918.34       13.80   0   1      0.00     43.80       7.0   -3.62  51   392  34   1543.2   1711.1   20.33
   1  -4   9     1599.64       13.80   0   1      0.00     40.00       7.8   -0.47  53  2324 203   1633.8    414.1   20.37
   1  -4   7     1333.02       11.79   0   1      0.00     36.51       7.0   -3.77  56  2160 188   1566.6    588.1   16.68
   3   5  -8     1585.15       14.48   0   1      0.00     39.81      10.8    4.17  57   162  15    352.8   1565.3   20.36
   2 -10   0     2361.30       19.06   0   1      0.00     48.59       8.8    1.67  58  1129  91   1851.8   1350.5   20.95
   1   9  -4     2492.89       20.44   0   1      0.00     49.93      10.5   -4.93  59   646  57    164.1   1093.1   20.38
   2   5  -5     1036.76       10.26   0   1      0.00     32.20       7.5    5.92  60   490  40    461.0   1298.6   15.09
   2   2  -8      956.07        8.79   0   1      0.00     30.92       9.0   -1.14  61   145  13    624.6   1634.5   17.43
   2  10   0     2490.88       20.90   0   1      0.00     49.91      11.5    3.15  62  1281 102    177.9    742.5   21.00
   1  -7   4     1451.92       13.50   0   1      0.00     38.10       7.0    0.23  64  1776 149   1711.7    919.5   16.66
   1  -9   4     1989.93       17.74   0   1      0.00     44.61       8.8    4.01  65  1764 146   1884.2    978.6   20.34
   3   8  -5     2211.72       19.89   0   1      0.00     47.03      10.8    6.09  66   510  44    185.8   1227.1   20.37
   1   7  -4     1462.74       14.42   0   1      0.00     38.25       8.0   -2.50  67   634  55    338.8   1150.5   16.70
   2  -8  -2      982.97       10.65   0   1      0.00     31.35       6.5   -1.37  69   816  73   1617.9   1445.5   17.39
   2  -8   2     1054.04       12.35   0   1      0.00     32.47       7.2   -4.15  72  1464 119   1745.9   1121.5   17.40
   1  -8   5     1112.87       13.36   0   1      0.00     33.36       8.1    2.44  73  1901 162   1831.0    866.6   19.48
   2   8  -2     1131.71       14.23   0   2      0.00     33.64       8.5    5.50  74   947  79    295.9    969.5   17.45
   1  -5   8      725.42        9.79   0   1      0.00     26.93       8.6   -0.39  75  2249 195   1681.3    529.2   19.50
   3   2  -9      409.96        5.80   0   1      0.00     20.25      11.6    4.43  76    77   7    574.3   1736.6   19.93
   2  -7   7      978.69       12.30   0   1      0.00     31.28       8.8   -4.04  77  2143 185   1834.9    679.7   20.76
   1  -5   6      374.78        6.89   0   1      0.00     19.36       6.9   -2.82  79  2044 176   1613.8    699.4   16.16
   1   8  -5      756.13       10.97   0   1      0.00     27.50       9.6   -5.27  80   509  43    220.7   1204.3   19.52
   0   8   0      743.81       11.59   0   1      0.00     27.27       6.7   -6.39  81  1269 100    380.8    786.6   16.45
   2   0  -8      194.36        2.88   0   1      0.00     13.94      10.7   -2.05  83   132  12    791.6   1692.1   16.93
   3  -9  -2      570.53        8.56   0   1      0.00     23.89       7.3   -5.30  84   810  72   1723.1   1492.7   19.91
   1  -7   6      716.03       10.05   0   1      0.00     26.76       8.2    1.15  85  2034 174   1779.7    754.8   19.05
   1   5  -6      299.57        5.63   0   1      0.00     17.31       8.0   -4.84  86   366  30    446.2   1370.1   16.17
   1  -6   5      451.73        7.75   0   1      0.00     21.25       7.2   -1.46  87  1914 165   1662.0    809.8   16.15
   2  -9  -3      540.57        8.30   0   1      0.00     23.25       7.2    2.97  88   658  61   1668.8   1564.8   19.90
   1  -6   7      527.12        8.40   0   1      0.00     22.96       8.0    0.18  89  2147 186   1730.2    642.8   19.05
   2   7  -7      563.63       10.00   0   1      0.00     23.74      11.2   -2.07  90   267  24    232.7   1413.1   20.79
   1   6  -5      451.25        7.28   0   1      0.00     21.24       7.4   -3.30  92   496  41    393.0   1260.3   16.18
   0  -2   8      200.11        4.11   0   1      0.00     14.15       6.7    5.27  94  2265 198   1419.6    437.0   16.95
   3  -9  -4      430.01        7.06   0   1      0.00     20.74       7.4   -2.36  95   520  47   1657.0   1662.6   21.15
   2  -7  -5      241.27        4.22   0   1      0.00     15.53       6.6    2.79  97   397  35   1438.7   1661.7   18.12
    
   3  -1 -10        0.00        4.15   0   0      0.00      0.00       0.0   -2.61   1    14   1    798.0   1919.0   21.67
   3   1 -10        0.00        4.15   0   0      0.00      0.00       0.0   -0.48   2    22   2    624.0   1856.0   21.67
   3   3 -10        0.00        4.15   0   0      0.00      0.00       0.0   -0.92   3    29   3    455.0   1797.0   22.45
   3  -4  -9        0.00       -4.15   0   0      0.00      0.00       0.0    7.31   4    41   4   1052.0   1928.0   21.26
   3   0  -9        0.00        4.15   0   0      0.00      0.00       0.0    6.77   5    64   5    723.0   1794.0   19.58
   2   1  -9        0.00        4.15   0   0      0.00      0.00       0.0   -6.96   6    70   6    675.0   1750.0   19.13
   2   3  -9        0.00        4.15   0   0      0.00      0.00       0.0   -5.37   7    82   8    505.0   1692.0   20.01
   3   4  -9        0.00        4.15   0   0      0.00      0.00       0.0    2.15   8    87   9    398.0   1677.0   21.26
   2   5  -9        0.00        4.15   0   0      0.00      0.00       0.0   -5.62   9    90  10    334.0   1636.0   21.67
   2   6  -8        0.00        4.15   0   0      0.00      0.00       0.0   -3.47  10   166  16    279.0   1520.0   21.06
   3  -6  -7        0.00        4.15   0   0      0.00      0.00       0.0   -5.31  11   178  17   1317.0   1818.0   20.01
   2  -3  -7        0.00        4.15   0   0      0.00      0.00       0.0    0.58  12   197  18   1051.0   1700.0   16.22
   2   1  -7        0.00        4.15   0   0      0.00      0.00       0.0    4.93  13   228  19    721.0   1575.0   15.13
   2   3  -7        0.00        4.15   0   0      0.00      0.00       0.0    2.52  14   244  20    561.0   1517.0   16.22
   1   4  -7        0.00       -4.15   0   0      0.00      0.00       0.0   -7.34  15   250  21    492.0   1477.0   16.74
   2   5  -7        0.00        4.15   0   0      0.00      0.00       0.0    0.21  16   257  22    396.0   1460.0   18.21
   3   6  -7        0.00        4.15   0   0      0.00      0.00       0.0    5.40  17   264  23    290.0   1444.0   20.01
   3  -7  -6        0.00        4.15   0   0      0.00      0.00       0.0   -4.68  18   281  25   1429.0   1767.0   20.01
   1   1  -6        0.00        4.15   0   0      0.00      0.00       0.0   -5.65  19   337  27    768.0   1480.0   12.68
   1   3  -6        0.00        4.15   0   0      0.00      0.00       0.0   -4.25  20   351  28    605.0   1422.0   13.96
   1   7  -6        0.00        4.15   0   0      0.00      0.00       0.0   -6.13  21   376  31    270.0   1309.0   19.13
   3   7  -6        0.00        4.15   0   0      0.00      0.00       0.0    6.00  22   377  32    236.0   1331.0   20.01
   2   8  -6        0.00        4.15   0   0      0.00      0.00       0.0   -1.27  23   382  33    170.0   1291.0   21.06
   1   0  -5        0.00        4.15   0   0      0.00      0.00       0.0   -0.50  24   450  37    875.0   1427.0   10.49
   1   4  -5        0.00        4.15   0   0      0.00      0.00       0.0   -1.50  25   485  39    554.0   1311.0   13.34
   2   7  -5        0.00        4.15   0   0      0.00      0.00       0.0    2.21  26   504  42    290.0   1236.0   18.21
   2   9  -5        0.00        4.15   0   0      0.00      0.00       0.0   -0.97  27   513  45    114.0   1177.0   21.67
   1  -5  -4        0.00        4.15   0   0      0.00      0.00       0.0    6.95  28   544  50   1297.0   1503.0   13.34
   1   5  -4        0.00        4.15   0   0      0.00      0.00       0.0    0.04  29   621  53    503.0   1202.0   13.34
   3   9  -4        0.00        4.15   0   0      0.00      0.00       0.0    5.76  30   647  58    124.0   1104.0   21.26
   3 -10  -3        0.00        4.15   0   0      0.00      0.00       0.0   -0.99  31   654  60   1774.0   1624.0   22.45
   2  -7  -3        0.00        4.15   0   0      0.00      0.00       0.0   -2.84  32   668  62   1505.0   1500.0   16.22
   1  -6  -3        0.00        4.15   0   0      0.00      0.00       0.0    4.99  33   675  63   1410.0   1454.0   13.96
   1   6  -3        0.00        4.15   0   0      0.00      0.00       0.0    0.69  34   779  66    451.0   1092.0   13.96
   2   7  -3        0.00        4.15   0   0      0.00      0.00       0.0    6.15  35   787  67    350.0   1072.0   16.22
   1   8  -3        0.00        4.15   0   0      0.00      0.00       0.0   -2.30  36   792  68    281.0   1032.0   17.74
   2   9  -3        0.00        4.15   0   0      0.00      0.00       0.0    2.00  37   797  69    178.0   1011.0   20.01
   1  10  -3        0.00        4.15   0   0      0.00      0.00       0.0   -5.02  38   801  70    103.0    969.0   21.67
   3  10  -3        0.00        4.15   0   0      0.00      0.00       0.0    5.08  39   802  71     65.0    990.0   22.45
   1  -7  -2        0.00        4.15   0   0      0.00      0.00       0.0    4.62  40   823  74   1523.0   1407.0   15.13
   0   6  -2        0.00        4.15   0   0      0.00      0.00       0.0   -6.33  41   932  77    488.0   1003.0   13.02
   1   7  -2        0.00        4.15   0   0      0.00      0.00       0.0    0.67  42   939  78    397.0    982.0   15.13
   1   9  -2        0.00        4.15   0   0      0.00      0.00       0.0   -2.58  43   953  80    225.0    919.0   19.13
   3 -10  -1        0.00        4.15   0   0      0.00      0.00       0.0   -3.19  44   962  81   1841.0   1454.0   21.67
   2  -9  -1        0.00        4.15   0   0      0.00      0.00       0.0    0.13  45   967  82   1734.0   1406.0   19.13
   2  -7  -1        0.00        4.15   0   0      0.00      0.00       0.0   -5.80  46   981  83   1569.0   1337.0   15.13
   0   3  -1        0.00        4.15   0   0      0.00      0.00       0.0   -3.07  47  1068  85    760.0   1014.0    6.50
   0   5  -1        0.00        4.15   0   0      0.00      0.00       0.0   -4.30  48  1086  86    600.0    954.0   10.49
   0   7  -1        0.00        4.15   0   0      0.00      0.00       0.0   -6.06  49  1105  88    435.0    892.0   14.56
   2   9  -1        0.00        4.15   0   0      0.00      0.00       0.0    4.48  50  1120  89    238.0    848.0   19.13
   1  10  -1        0.00        4.15   0   0      0.00      0.00       0.0   -3.25  51  1125  90    167.0    804.0   20.85
   1  -9   0        0.00        4.15   0   0      0.00      0.00       0.0    5.70  52  1134  92   1755.0   1313.0   18.68
   3  -9   0        0.00        4.15   0   0      0.00      0.00       0.0   -6.78  53  1135  93   1790.0   1335.0   19.58
   2  -8   0        0.00        4.15   0   0      0.00      0.00       0.0   -3.44  54  1141  94   1683.0   1289.0   17.00
   1  -7   0        0.00        4.15   0   0      0.00      0.00       0.0    1.57  55  1147  95   1585.0   1246.0   14.56
   1  -5   0        0.00        4.15   0   0      0.00      0.00       0.0   -4.02  56  1162  96   1424.0   1183.0   10.49
   1   7   0        0.00        4.15   0   0      0.00      0.00       0.0    3.26  57  1263  99    456.0    822.0   14.56
   1   9   0        0.00        4.15   0   0      0.00      0.00       0.0   -0.82  58  1276 101    286.0    756.0   18.68
   1 -10   1        0.00        4.15   0   0      0.00      0.00       0.0    6.66  59  1285 103   1876.0   1265.0   20.85
   3 -10   1        0.00        4.15   0   0      0.00      0.00       0.0   -4.22  60  1286 104   1909.0   1287.0   21.67
   2  -9   1        0.00        4.15   0   0      0.00      0.00       0.0   -1.29  61  1291 105   1800.0   1242.0   19.13
   2  -7   1        0.00        4.15   0   0      0.00      0.00       0.0   -6.97  62  1305 106   1634.0   1177.0   15.13
   0  -5   1        0.00        4.15   0   0      0.00      0.00       0.0    6.33  63  1323 108   1448.0   1095.0   10.49
   0  -3   1        0.00        4.15   0   0      0.00      0.00       0.0    3.43  64  1341 109   1289.0   1035.0    6.50
   0   3   1        0.00        4.15   0   0      0.00      0.00       0.0    1.12  65  1392 110    818.0    858.0    6.50
   0   5   1        0.00        4.15   0   0      0.00      0.00       0.0   -2.12  66  1410 111    659.0    797.0   10.49
   0   7   1        0.00        4.15   0   0      0.00      0.00       0.0   -4.74  67  1429 113    496.0    733.0   14.56
   0   9   1        0.00       -4.15   0   0      0.00      0.00       0.0   -7.19  68  1443 114    326.0    664.0   18.68
   2   9   1        0.00        4.15   0   0      0.00      0.00       0.0    6.37  69  1444 115    294.0    684.0   19.13
   1  10   1        0.00        4.15   0   0      0.00      0.00       0.0   -2.11  70  1449 116    228.0    638.0   20.85
   1  -9   2        0.00        4.15   0   0      0.00      0.00       0.0    4.33  71  1457 117   1820.0   1150.0   19.13
   3  -9   2        0.00       -4.15   0   0      0.00      0.00       0.0   -7.15  72  1458 118   1858.0   1171.0   20.01
   1  -7   2        0.00        4.15   0   0      0.00      0.00       0.0    0.27  73  1471 120   1650.0   1086.0   15.13
   1   7   2        0.00        4.15   0   0      0.00      0.00       0.0    5.05  74  1587 128    511.0    662.0   15.13
   0   8   2        0.00        4.15   0   0      0.00      0.00       0.0   -5.83  75  1594 129    442.0    618.0   17.00
   1   9   2        0.00        4.15   0   0      0.00      0.00       0.0    0.19  76  1601 130    344.0    592.0   19.13
   1 -10   3        0.00        4.15   0   0      0.00      0.00       0.0    5.80  77  1609 131   1944.0   1100.0   21.67
   3 -10   3        0.00        4.15   0   0      0.00      0.00       0.0   -4.34  78  1610 132   1979.0   1121.0   22.45
   2  -9   3        0.00        4.15   0   0      0.00      0.00       0.0   -1.64  79  1614 133   1869.0   1078.0   20.01
   1  -8   3        0.00        4.15   0   0      0.00      0.00       0.0    2.17  80  1618 134   1767.0   1037.0   17.74
   0  -7   3        0.00       -4.15   0   0      0.00      0.00       0.0    7.48  81  1623 135   1676.0    996.0   15.69
   2  -7   3        0.00        4.15   0   0      0.00      0.00       0.0   -6.87  82  1624 136   1700.0   1016.0   16.22
   1  -6   3        0.00        4.15   0   0      0.00      0.00       0.0   -2.21  83  1631 137   1600.0    976.0   13.96
   0  -5   3        0.00        4.15   0   0      0.00      0.00       0.0    4.82  84  1639 138   1510.0    937.0   12.00
   0  -1   3        0.00        4.15   0   0      0.00      0.00       0.0   -3.06  85  1673 139   1193.0    820.0    6.50
   0   5   3        0.00        4.15   0   0      0.00      0.00       0.0   -1.36  86  1726 140    718.0    637.0   12.00
   0   7   3        0.00        4.15   0   0      0.00      0.00       0.0   -4.59  87  1742 141    556.0    570.0   15.69
   1   8   3        0.00        4.15   0   0      0.00      0.00       0.0    2.74  88  1748 142    457.0    545.0   17.74
   0   9   3        0.00       -4.15   0   0      0.00      0.00       0.0   -7.32  89  1752 143    387.0    498.0   19.58
   1  10   3        0.00        4.15   0   0      0.00      0.00       0.0   -1.78  90  1757 144    286.0    470.0   21.67
   3  -9   4        0.00        4.15   0   0      0.00      0.00       0.0   -6.65  91  1765 147   1928.0   1006.0   21.26
   1  -5   4        0.00        4.15   0   0      0.00      0.00       0.0   -4.46  92  1789 151   1552.0    867.0   13.34
   0   0   4        0.00        4.15   0   0      0.00      0.00       0.0   -5.89  93  1827 154   1147.0    712.0    8.22
   1   7   4        0.00        4.15   0   0      0.00      0.00       0.0    5.74  94  1879 157    565.0    497.0   16.74
   0   8   4        0.00        4.15   0   0      0.00      0.00       0.0   -6.51  95  1885 158    503.0    451.0   18.45
   1   9   4        0.00        4.15   0   0      0.00      0.00       0.0    0.22  96  1891 159    401.0    423.0   20.44
   2  10   4        0.00        4.15   0   0      0.00      0.00       0.0    4.74  97  1895 160    289.0    393.0   22.64
   2  -9   5        0.00        4.15   0   0      0.00      0.00       0.0   -1.14  98  1898 161   1940.0    913.0   21.67
   0  -7   5        0.00       -4.15   0   0      0.00      0.00       0.0    7.34  99  1906 163   1742.0    834.0   17.74
   2  -7   5        0.00        4.15   0   0      0.00      0.00       0.0   -5.82 100  1907 164   1769.0    853.0   18.21
   1  -4   5        0.00        4.15   0   0      0.00      0.00       0.0   -6.43 101  1925 166   1506.0    757.0   13.34
   0  -3   5        0.00        4.15   0   0      0.00      0.00       0.0    2.32 102  1932 167   1412.0    719.0   12.00
   0  -1   5        0.00        4.15   0   0      0.00      0.00       0.0   -0.79 103  1951 168   1254.0    661.0   10.49
   0   3   5        0.00        4.15   0   0      0.00      0.00       0.0    2.85 104  1987 169    933.0    539.0   12.00
   0   7   5        0.00        4.15   0   0      0.00      0.00       0.0   -6.14 105  2013 170    617.0    403.0   17.74
   1   8   5        0.00        4.15   0   0      0.00      0.00       0.0    2.39 106  2019 171    513.0    375.0   19.58
   1  -9   6        0.00        4.15   0   0      0.00      0.00       0.0    4.51 107  2025 172   1962.0    818.0   22.45
   2  -8   6        0.00        4.15   0   0      0.00      0.00       0.0   -2.72 108  2029 173   1890.0    799.0   21.06
   0  -6   6        0.00        4.15   0   0      0.00      0.00       0.0    6.52 109  2038 175   1691.0    722.0   17.49
   0   2   6        0.00        4.15   0   0      0.00      0.00       0.0   -2.92 110  2098 179   1049.0    488.0   13.02
   0   6   6        0.00        4.15   0   0      0.00      0.00       0.0   -6.71 111  2125 181    731.0    353.0   17.49
   1   7   6        0.00        4.15   0   0      0.00      0.00       0.0    4.85 112  2130 182    621.0    326.0   19.13
   1   9   6        0.00        4.15   0   0      0.00      0.00       0.0   -1.04 113  2139 183    461.0    247.0   22.45
   1  -8   7        0.00        4.15   0   0      0.00      0.00       0.0    3.50 114  2141 184   1909.0    703.0   22.06
   0  -5   7        0.00        4.15   0   0      0.00      0.00       0.0    6.15 115  2153 187   1641.0    610.0   17.74
   0  -3   7        0.00        4.15   0   0      0.00      0.00       0.0    4.34 116  2166 189   1476.0    553.0   15.69
   0  -1   7        0.00        4.15   0   0      0.00      0.00       0.0    2.96 117  2182 190   1314.0    495.0   14.56
   0   1   7        0.00        4.15   0   0      0.00      0.00       0.0    3.64 118  2197 191   1152.0    435.0   14.56
   1   8   7        0.00        4.15   0   0      0.00      0.00       0.0    0.31 119  2239 192    574.0    198.0   22.06
   1  -7   8        0.00        4.15   0   0      0.00      0.00       0.0    2.81 120  2241 193   1859.0    588.0   22.06
   2  -6   8        0.00        4.15   0   0      0.00      0.00       0.0   -5.06 121  2245 194   1795.0    570.0   21.06
   1  -3   8        0.00        4.15   0   0      0.00      0.00       0.0   -4.20 122  2260 197   1527.0    477.0   17.74
   1   7   8        0.00        4.15   0   0      0.00      0.00       0.0    1.47 123  2316 200    686.0    146.0   22.06
   1  -6   9        0.00        4.15   0   0      0.00      0.00       0.0    2.49 124  2318 201   1809.0    472.0   22.45
   2  -5   9        0.00        4.15   0   0      0.00      0.00       0.0   -5.71 125  2321 202   1750.0    454.0   21.67
   0  -3   9        0.00       -4.15   0   0      0.00      0.00       0.0    7.30 126  2328 204   1540.0    379.0   19.58
   1  -2   9        0.00        4.15   0   0      0.00      0.00       0.0   -3.93 127  2334 205   1480.0    360.0   19.13
   1   6   9        0.00        4.15   0   0      0.00      0.00       0.0    2.17 128  2376 206    798.0     91.0   22.45
   2  -4  10        0.00        4.15   0   0      0.00      0.00       0.0   -5.90 129  2379 207   1704.0    334.0   22.64
   1  -3  10        0.00        4.15   0   0      0.00      0.00       0.0    0.10 130  2382 208   1592.0    297.0   21.67
   1  -1  10        0.00        4.15   0   0      0.00      0.00       0.0   -2.69 131  2389 209   1431.0    238.0   20.85
   1   1  10        0.00        4.15   0   0      0.00      0.00       0.0   -6.15 132  2397 210   1275.0    176.0   20.85
    
   0   0   0    17311.43       33.89   0  -6      0.00    131.57       0.0    0.00   3     0   0    651.0   1066.0    9.18
   0   0   0    44915.16       99.31   0   1      0.00    211.93       0.0    0.00  18     0   0   1929.9    600.0   23.29
   0   0   0    26178.99       60.51   0   1      0.00    161.80       0.0    0.00  23     0   0   1790.4    938.7   18.36
   0   0   0    11840.63       37.99   0   1      0.00    108.81       0.0    0.00  25     0   0    515.9   1844.1   22.55
   0   0   0    11403.94       38.99   0   1      0.00    106.79       0.0    0.00  32     0   0   1649.7    313.1   22.18
   0   0   0    13980.65       47.90   0   1      0.00    118.24       0.0    0.00  34     0   0    282.3    404.8   22.59
   0   0   0     9894.34       40.63   0   1      0.00     99.47       0.0    0.00  45     0   0    238.1   1552.2   22.18
   0   0   0    12089.36       47.56   0   1      0.00    109.95       0.0    0.00  46     0   0    125.5   1324.1   22.19
   0   0   0     1572.73       11.59   0   1      0.00     39.66       0.0    0.00  52     0   0   1479.4    257.7   20.99
   0   0   0      467.21        3.03   0   2      0.00     21.62       0.0    0.00  54     0   0    901.7   1857.7   19.93
   0   0   0     1748.37       14.41   0   1      0.00     41.81       0.0    0.00  55     0   0    394.5    433.2   20.39
   0   0   0      903.89        9.42   0   1      0.00     30.06       0.0    0.00  63     0   0    504.7    384.0   19.54
   0   0   0      653.65        6.87   0   1      0.00     25.57       0.0    0.00  68     0   0    611.3    334.2   19.09
   0   0   0      430.62        4.65   0   1      0.00     20.75       0.0    0.00  70     0   0   1341.8   1943.6   22.72
   0   0   0      438.13        5.69   0   1      0.00     20.93       0.0    0.00  71     0   0   1466.1   1890.8   22.72
   0   0   0       13.35        0.57   0   1      0.00      3.65       0.0    0.00  78     0   0    875.0   1041.9    3.70
   0   0   0      149.35        2.63   0   1      0.00     12.22       0.0    0.00  82     0   0    777.8     99.0   22.40
   0   0   0      661.93        9.53   0   1      0.00     25.73       0.0    0.00  91     0   0    341.5    527.5   19.97
   0   0   0       73.30        1.26   0   1      0.00      8.56       0.0    0.00  93     0   0    883.7     41.0   23.15
   0   0   0      273.75        5.31   0   1      0.00     16.55       0.0    0.00  96     0   0    409.1   1681.9   21.19

 SOL,ROT,NODES:   1   399222.00   210  POLAR_ANGLES:  192.00   78.67   71.33
 R=SUM[!FO-FC!]/SUM[FO]:    0.0000 SKC, BO:       0.6213  0.00
 NREF,INPUT_SK,SFJ2,SKC:    62      -1.0000    316249.6250       0.6213
 N_NODES,N_LLEGITS,N_INDEXATS,N_FEBLES:       210        97        77       132
 DIST_MITJANA,SDV (PIXELS):   8.893-NaN    
 GIR_MITJA,SDV (GRAUS):   0.656   4.384
------------------------------------------------------------------------------

  COPY OF FILE.INC:
  ==== == =======

granat_corneana mspd_12DEC2014-14 Ca3Al2Si3O12 Z=8  0.4246Angs  5sec            
CELL                                                                            
 11.84730  11.84730  11.84730   90.0000   90.0000   90.0000                     
LATTICE                                                                         
I-                                                                              
SYMMETRY                                                                        
X,Y,Z                                                                           
X+1/2,-Y+1/2,-Z                                                                 
-X,Y+1/2,-Z+1/2                                                                 
-X+1/2,-Y,Z+1/2                                                                 
Y,Z,X                                                                           
-Y+1/2,-Z,X+1/2                                                                 
Y+1/2,-Z+1/2,-X                                                                 
-Y,Z+1/2,-X+1/2                                                                 
Z,X,Y                                                                           
-Z,X+1/2,-Y+1/2                                                                 
-Z+1/2,-X,Y+1/2                                                                 
Z+1/2,-X+1/2,-Y                                                                 
Y+1/4,X+1/4,Z+1/4                                                               
-Y+3/4,X+3/4,-Z+1/4                                                             
Y+3/4,-X+1/4,-Z+3/4                                                             
-Y+1/4,-X+3/4,Z+3/4                                                             
Z+1/4,Y+1/4,X+1/4                                                               
-Z+1/4,-Y+3/4,X+3/4                                                             
-Z+3/4,Y+3/4,-X+1/4                                                             
Z+3/4,-Y+1/4,-X+3/4                                                             
X+1/4,Z+1/4,Y+1/4                                                               
X+3/4,-Z+1/4,-Y+3/4                                                             
-X+1/4,-Z+3/4,Y+3/4                                                             
-X+3/4,Z+3/4,-Y+1/4                                                             
CONTENTS                                                                        
Ca  SI  Al  O                                                                   
24  24  16 96                                                                   
&CONTROL NSOL=10,DELSIG=2.0,IREF=0,KARLE=0,IPCS=1,ISCAN=2,SWING=7.5,NTRAMZ=3,GRU
IREF=1,ALON=194.667,ALAT=78.667,SPIN=72.667/                                    

++++++++++++++++++++++++++++++++++++++++++++++++++++++++++++++++++++++++++++++
     FINAL DE XLENS -- durada:         1min.
++++++++++++++++++++++++++++++++++++++++++++++++++++++++++++++++++++++++++++++
